# Supplementary material for: Loss of adenomatous polyposis coli function renders intestinal epithelial cells resistant to the cytokine IL-22
Source: PLoS Biol. 2019 Nov 26;17(11):e3000540. doi: 10.1371/journal.pbio.3000540 (PMC6903767; doi:10.1371/journal.pbio.3000540)
Supplement: S2 Table — (XLSX) [file pbio.3000540.s006.xlsx]

## Sheet: S2_Table
Feature identifier	Mean expression level for the specified sample group	Mean expression level for the specified sample group	Standard deviation (of the expression) for the specified sample group	Standard deviation (of the expression) for the specified sample group	Expression ratio (fold-change) between the compared sample groups	Expression ratio (fold-change) between the compared sample groups on the 2-logarithmics scale	T-test p-value for the comparison between the sample groups	FDR-adjusted p-value for the comparison between the sample groups	Average ranking value based on both p-value and fold-change; value 1 is the strongest DE feature	Lowly expressed features are labeled
ID	mean_WT-IL22	mean_WT	sd_WT-IL22	sd_WT	FC	logFC	P.Value	adj.P.Val	avgRank	lowExpression	Symbol	EntrezIDs	EntrezID	Description	RefseqIDs
Steap4	2.152	0	0.853	0	226.348	7.822	1.79578e-07	0.00131001	1		Steap4	117167	117167	STEAP family member 4	NM_054098//NP_473439
Reg3g	12810.6	169.987	8550.27	69.344	69.634	6.122	5.23623e-07	0.00131001	2		Reg3g	19695	19695	regenerating islet-derived 3 gamma	NM_011260//NP_035390
Pdgfc	3.782	0.095	0.541	0.021	36.867	5.204	2.21996e-08	0.000518071	3		Pdgfc	54635	54635	platelet-derived growth factor, C polypeptide	NM_019971//NP_064355//XM_006501712//XP_006501775
Tifa	52.497	1.234	4.057	0.572	43.05	5.428	7.13065e-07	0.00131001	4		Tifa	211550	211550	TRAF-interacting protein with forkhead-associated domain	NM_145133//NP_660115//XM_006501236//XM_006501237//XM_006501238//XM_006501239//XP_006501299//XP_006501300//XP_006501301//XP_006501302
Rasd1	25.276	0.455	8.005	0.276	54.523	5.769	2.9994e-06	0.00251025	5		Rasd1	19416	19416	RAS, dexamethasone-induced 1	NM_009026//NP_033052//XM_011248826//XP_011247128
Ptk6	66.608	2.15	14.682	0.174	30.836	4.947	2.20424e-06	0.00221616	6		Ptk6	20459	20459	PTK6 protein tyrosine kinase 6	NM_009184//NP_033210//XM_006500585//XP_006500648
C2cd4b	7.422	0.276	2.063	0.061	24.904	4.638	1.45554e-06	0.00169839	7		C2cd4b	75697	75697	C2 calcium-dependent domain containing 4B	NM_001081314//NP_001074783//XM_006511533//XP_006511596
Reg3b	28101	400.036	21503.3	62.557	59.549	5.896	5.39437e-06	0.00337574	8		Reg3b	18489	18489	regenerating islet-derived 3 beta	NM_011036//NP_035166
B3galt5	40.329	0.721	6.893	0.105	55.838	5.803	5.40479e-06	0.00337574	9		B3galt5	93961	93961	UDP-Gal:betaGlcNAc beta 1,3-galactosyltransferase, polypeptide 5	NM_001122993//NM_033149//NP_001116465//NP_149161//XM_006523116//XM_006523117//XP_006523179//XP_006523180
Socs3	196.904	11.966	17.753	3.385	16.777	4.068	8.36425e-07	0.00131001	10		Socs3	12702	12702	suppressor of cytokine signaling 3	NM_007707//NP_031733//XM_011248707//XP_011247009
Lrg1	7.454	0	3.07	0	337.595	8.399	8.36002e-06	0.00382436	11		Lrg1	76905	76905	leucine-rich alpha-2-glycoprotein 1	NM_029796//NP_084072
Fam65c	0.695	0.032	0.146	0.011	17.004	4.088	1.06326e-06	0.00133134	12		Fam65c	69553	69553	family with sequence similarity 65, member C	NM_001080708//NP_001074177//XM_006500137//XM_006500138//XM_006500139//XM_006500140//XM_006500141//XP_006500200//XP_006500201//XP_006500202//XP_006500203//XP_006500204//XR_866339//XR_866340
Fgb	1.916	0	0.183	0	106.385	6.733	9.37451e-06	0.00397638	13		Fgb	110135	110135	fibrinogen beta chain	NM_181849//NP_862897
Fut2	5.648	0.619	0.547	0.031	8.966	3.164	4.92519e-07	0.00131001	14		Fut2	14344	14344	fucosyltransferase 2	NM_001271993//NM_018876//NP_001258922//NP_061364//XM_011250795//XP_011249097
Cpn2	0.669	0.005	0.065	0.008	72.974	6.189	1.4773e-05	0.00524531	15		Cpn2	71756	71756	carboxypeptidase N, polypeptide 2	NM_027904//NP_082180//XM_006522585//XP_006522648
Saa2	2.461	0	1.212	0	49.516	5.63	1.09986e-05	0.00435042	16		Saa2	20209	20209	serum amyloid A 2	NM_011314//NP_035444//XM_006540727//XM_011250828//XM_011250829//XP_006540790//XP_011249130//XP_011249131
Lcn2	23.073	0.154	8.24	0.077	124.46	6.96	1.7126e-05	0.00543169	17		Lcn2	16819	16819	lipocalin 2	NM_008491//NP_032517
Celsr3	0.954	0.1	0.066	0.022	9.473	3.244	2.87668e-06	0.00251025	18		Celsr3	107934	107934	cadherin, EGF LAG seven-pass G-type receptor 3	NM_080437//NP_536685//XM_006511621//XM_006511622//XM_006511623//XM_006511624//XM_006511625//XM_006511626//XP_006511684//XP_006511685//XP_006511686//XP_006511687//XP_006511688//XP_006511689//XR_379754
Saa1	3.506	0	2.258	0	68.097	6.09	1.58397e-05	0.00535726	19		Saa1	20208	20208	serum amyloid A 1	NM_009117//NP_033143//XM_006540724//XM_006540725//XM_006540726//XP_006540787//XP_006540788//XP_006540789
Duoxa2	43.807	0.827	20.086	0.33	51.553	5.688	1.48344e-05	0.00524531	20		Duoxa2	66811	66811	dual oxidase maturation factor 2	NM_025777//NP_080053
Slfn2	0.885	0.013	1.006	0.022	25.272	4.659	1.01026e-05	0.00413621	21		Slfn2	20556	20556	schlafen 2	NM_011408//NP_035538
Cd83	0.828	6.3	0.163	0.208	-7.552	-2.917	7.51123e-07	0.00131001	22		Cd83	12522	12522	CD83 antigen	NM_001289915//NM_009856//NP_001276844//NP_033986
Pck1	0.162	4.313	0.113	0.797	-27.203	-4.766	1.93868e-05	0.00558556	23		Pck1	18534	18534	phosphoenolpyruvate carboxykinase 1, cytosolic	NM_011044//NP_035174
Alpk1	3.189	0.137	1.67	0.03	21.187	4.405	1.74563e-05	0.00543169	24		Alpk1	71481	71481	alpha-kinase 1	NM_027808//NP_082084//XM_006502101//XM_006502102//XM_006502103//XM_006502104//XM_006502106//XM_006502107//XM_006502108//XP_006502164//XP_006502165//XP_006502166//XP_006502167//XP_006502169//XP_006502170//XP_006502171//XR_375582
Il33	6.441	0.755	2.081	0.387	8.616	3.107	6.74268e-06	0.00365939	25		Il33	77125	77125	interleukin 33	NM_001164724//NM_133775//NP_001158196//NP_598536//XM_006527463//XM_011247399//XP_006527526//XP_011245701
Tat	1.303	0.009	0.381	0.015	71.629	6.162	3.96627e-05	0.00907458	26		Tat	234724	234724	tyrosine aminotransferase	NM_146214//NP_666326
4930539E08Rik	5.468	0.8	0.787	0.126	6.826	2.771	2.24826e-06	0.00221616	27		4930539E08Rik	207819	207819	RIKEN cDNA 4930539E08 gene	NM_172450//NP_766038//XM_006523956//XP_006524019
Gm11545	349.608	47.215	108.711	7.386	7.232	2.854	5.64142e-06	0.00337574	28		Gm11545	217122	217122	predicted gene 11545	NM_001105561//NM_183153//NP_001099031//XM_006533009//XP_006533072
Sgk1	1.797	11.092	0.675	2.916	-6.292	-2.653	1.0568e-06	0.00133134	29		Sgk1	20393	20393	serum/glucocorticoid regulated kinase 1	NM_001161845//NM_001161847//NM_001161848//NM_001161849//NM_001161850//NM_011361//NP_001155317//NP_001155319//NP_001155320//NP_001155321//NP_001155322//NP_035491
Serpina3c	0.222	0.009	0.092	0.016	9.405	3.233	1.83672e-05	0.00548098	30		Serpina3c	16625	16625	serine (or cysteine) peptidase inhibitor, clade A, member 3C	NM_008458//NP_032484//XM_011244002//XM_011244003//XP_011242304//XP_011242305
Inf2	11.621	2.067	2.147	0.691	5.683	2.507	5.01309e-07	0.00131001	31		Inf2	70435	70435	inverted formin, FH2 and WH2 domain containing	NM_198411//NP_940803//XM_006516224//XM_006516225//XP_006516287//XP_006516288
Tmem92	1.917	0.021	0.689	0.037	70.269	6.135	6.46899e-05	0.0107692	32		Tmem92	544806	544806	transmembrane protein 92	NM_001034896//NM_001163172//NP_001030068//NP_001156644
C4b	0.809	0.022	0.299	0.013	30.728	4.941	5.19714e-05	0.00940199	33		C4b	12268	12268	complement component 4B (Chido blood group)	NM_009780//NP_033910//XM_006523531//XM_006523532//XM_006525280//XM_006525281//XM_011238116//XM_011251281//XP_006523594//XP_006523595//XP_006525343//XP_006525344//XP_011236418//XP_011249583//XR_385926
Muc1	0.697	0.063	0.108	0.038	9.962	3.316	3.74223e-05	0.00882146	34		Muc1	17829	17829	mucin 1, transmembrane	NM_013605//NP_038633
Ncald	16.449	2.909	2.766	0.078	5.582	2.481	4.62406e-07	0.00131001	35		Ncald	52589	52589	neurocalcin delta	NM_001170866//NM_001170867//NM_001170868//NM_134094//NP_001164337//NP_001164338//NP_001164339//NP_598855//XM_006520107//XM_006520108//XM_006520109//XM_006520111//XM_006520112//XM_006520113//XM_011245362//XM_011245363//XM_011245364//XM_011245365//XM_011245366//XP_006520170//XP_006520171//XP_006520172//XP_006520174//XP_006520175//XP_006520176//XP_011243664//XP_011243665//XP_011243666//XP_011243667/…
Tgm1	0.348	0.01	0.056	0.018	21.216	4.407	4.95486e-05	0.00940093	36		Tgm1	21816	21816	transglutaminase 1, K polypeptide	NM_001161714//NM_001161715//NM_019984//NP_001155186//NP_001155187//NP_064368//XM_006518808//XM_006518809//XP_006518871//XP_006518872
Bcl3	170.818	24.709	44.67	9.2	7.039	2.815	1.44999e-05	0.00524531	37		Bcl3	12051	12051	B cell leukemia/lymphoma 3	NM_033601//NP_291079//XM_006539487//XP_006539550
Cyp1a1	1.789	14.829	0.081	1.191	-8.235	-3.042	3.30418e-05	0.00803225	38		Cyp1a1	13076	13076	cytochrome P450, family 1, subfamily a, polypeptide 1	NM_001136059//NM_009992//NP_001129531//NP_034122//XM_006510810//XP_006510873
Ppapdc1a	0.183	0	0.054	0	8.048	3.009	3.44001e-05	0.00827623	39		NA	NA	NA	NA	NA
Arhgef10l	28.029	5.452	1.507	0.194	5.128	2.358	1.13429e-07	0.00131001	40		Arhgef10l	72754	72754	Rho guanine nucleotide exchange factor (GEF) 10-like	NM_001112722//NM_001112723//NM_001290803//NM_172415//NP_001106193//NP_001106194//NP_001277732//NP_766003//XM_006539201//XM_006539202//XM_006539204//XM_011250337//XM_011250338//XM_011250339//XM_011250340//XP_006539264//XP_006539265//XP_006539267//XP_011248639//XP_011248640//XP_011248641//XP_011248642//XR_390781//XR_881437
Cyp4a12a	0.175	0	0.088	0	15.19	3.925	5.98947e-05	0.0103538	41		Cyp4a12a	277753	277753	cytochrome P450, family 4, subfamily a, polypeptide 12a	NM_177406//NP_803125
Duox2	19.812	0.804	13.158	0.14	22.103	4.466	6.75529e-05	0.0108723	42		Duox2	214593	214593	dual oxidase 2	NM_177610//NP_808278//XM_006499110//XP_006499173
Cnga1	0.32	0	0.256	0	26.794	4.744	7.33534e-05	0.0112622	43		Cnga1	12788	12788	cyclic nucleotide gated channel alpha 1	NM_007723//NP_031749//XM_006503709//XP_006503772
Angpt2	0.086	0.755	0.052	0.267	-7.964	-2.994	4.32152e-05	0.00933809	44		Angpt2	11601	11601	angiopoietin 2	NM_007426//NP_031452
Cebpd	13.411	2.246	3.368	0.259	5.866	2.552	9.54182e-06	0.00397638	45		Cebpd	12609	12609	CCAAT/enhancer binding protein (C/EBP), delta	NM_007679//NP_031705
D730005E14Rik	7.51	1.333	2.378	0.333	5.561	2.475	6.56118e-06	0.00365939	46		D730005E14Rik	109361	109361	RIKEN cDNA D730005E14 gene	NR_030675
Nos2	6.117	0.508	0.317	0.36	13.228	3.726	7.31691e-05	0.0112622	47		Nos2	18126	18126	nitric oxide synthase 2, inducible	NM_001313921//NM_001313922//NM_010927//NP_001300850//NP_001300851//NP_035057//XM_006532446//XP_006532509
Serpina3g	0.302	0	0.231	0	19.38	4.277	8.05806e-05	0.011902	48		Serpina3g	20715	20715	serine (or cysteine) peptidase inhibitor, clade A, member 3G	NM_009251//NP_033277//XM_006543030//XP_006543093
Cldn8	0.031	0.377	0.003	0.195	-7.735	-2.951	4.92744e-05	0.00940093	49		Cldn8	54420	54420	claudin 8	NM_018778//NP_061248
Ntn4	0.814	4.409	0.096	0.509	-5.338	-2.416	6.20473e-06	0.00361999	50		Ntn4	57764	57764	netrin 4	NM_021320//NP_067295
Slc36a1	34.854	7.064	6.64	0.424	4.895	2.291	2.13732e-06	0.00221616	51		Slc36a1	215335	215335	solute carrier family 36 (proton/amino acid symporter), member 1	NM_153139//NP_694779//XM_006532832//XP_006532895//XR_879563
Isx	0.238	0.021	0.116	0.019	7.141	2.836	4.72706e-05	0.00940093	52		Isx	71597	71597	intestine specific homeobox	NM_001294278//NM_027837//NP_001281207//NP_082113
2810429I04Rik	0.745	0.088	0.311	0.08	6.257	2.645	2.65552e-05	0.00688577	53		2810429I04Rik	76937	76937	RIKEN cDNA 2810429I04 gene	NR_015522
Sfpi1	0.164	0	0.113	0	7.955	2.992	5.46331e-05	0.00965889	54		NA	NA	NA	NA	NA
Cyp27a1	0.241	1.869	0.137	0.1	-7.823	-2.968	6.42971e-05	0.0107692	55		Cyp27a1	104086	104086	cytochrome P450, family 27, subfamily a, polypeptide 1	NM_024264//NP_077226//XM_006495607//XP_006495670
Stom	187.517	38.723	18.579	4.588	4.85	2.278	3.80416e-06	0.0028638	56		Stom	13830	13830	stomatin	NM_013515//NP_038543
Tppp	2.163	0.301	1.234	0.057	6.654	2.734	4.91515e-05	0.00940093	57		Tppp	72948	72948	tubulin polymerization promoting protein	NM_182839//NP_878259//XM_006517409//XP_006517472
Lbp	0.374	0.021	0.037	0.019	13.498	3.755	0.00013041	0.0160178	58		Lbp	16803	16803	lipopolysaccharide binding protein	NM_008489//NP_032515
Ptges	0.212	0.01	0.076	0.009	12.822	3.68	0.000148567	0.0170041	59		Ptges	64292	64292	prostaglandin E synthase	NM_022415//NP_071860
Il34	2.55	0.405	0.731	0.118	6.082	2.605	5.05209e-05	0.00940199	60		Il34	76527	76527	interleukin 34	NM_001135100//NM_029646//NP_001128572//NP_083922//XM_006531479//XM_006531480//XM_006531481//XM_006531482//XM_006531483//XM_006531484//XM_006531485//XM_006531486//XM_011248544//XP_006531542//XP_006531543//XP_006531544//XP_006531545//XP_006531546//XP_006531547//XP_006531548//XP_006531549//XP_011246846
Duox1	0.174	0	0.116	0	29.595	4.887	0.000177049	0.0183413	61		Duox1	99439	99439	dual oxidase 1	NM_001099297//NP_001092767//XM_006500487//XP_006500550//XR_374549
Jak3	8.277	1.914	0.923	0.206	4.311	2.108	5.8653e-07	0.00131001	62		Jak3	16453	16453	Janus kinase 3	NM_001190830//NM_010589//NP_001177759//NP_034719
Gm5420	0	0.076	0	0.017	-5.292	-2.404	2.57052e-05	0.00674878	63	low	Gm5420	432436	432436	predicted gene 5420	NM_001004162//NR_045843
St8sia1	0.025	0	0.002	0	8.993	3.169	0.000132752	0.0161356	64	low	St8sia1	20449	20449	ST8 alpha-N-acetyl-neuraminide alpha-2,8-sialyltransferase 1	NM_011374//NP_035504//XM_006506928//XM_006506929//XM_006506930//XM_011241574//XM_011241575//XM_011241576//XP_006506991//XP_006506992//XP_006506993//XP_011239876//XP_011239877//XP_011239878
6530402F18Rik	0.123	0.004	0.062	0.006	12.52	3.646	0.000166441	0.0177321	65	low	6530402F18Rik	76220	76220	RIKEN cDNA 6530402F18 gene	NR_029460
Cyp2j11	1.736	0.084	0.214	0.054	19.824	4.309	0.000190088	0.019039	66		Cyp2j11	100066	100066	cytochrome P450, family 2, subfamily j, polypeptide 11	NM_001004141//NP_001004141//XM_006502615//XM_011240375//XM_011240376//XP_006502678//XP_011238677//XP_011238678
C3	0.918	0.095	0.415	0.009	8.78	3.134	0.000152004	0.0171368	67		C3	12266	12266	complement component 3	NM_009778//NP_033908//XM_011246258//XP_011244560
BB123696	0.064	0	0.006	0	6.424	2.684	8.80311e-05	0.0125177	68	low	BB123696	105404	105404	expressed sequence BB123696	NR_027893
Lgmn	61.066	14.714	6.621	2.047	4.159	2.056	8.98152e-07	0.00131001	69		Lgmn	19141	19141	legumain	NM_011175//NP_035305
Gpr160	20.912	4.818	6.96	1.558	4.32	2.111	6.9806e-06	0.00370241	70		Gpr160	71862	71862	G protein-coupled receptor 160	NM_001134385//NM_001134386//NM_001286994//NM_001286995//NM_001286996//NM_027965//NP_001127857//NP_001127858//NP_001273923//NP_001273924//NP_001273925//NP_082241//XM_006535537//XM_006535539//XP_006535600//XP_006535602
Srms	1.11	0.09	0.285	0.028	11.074	3.469	0.000201929	0.019677	71		Srms	20811	20811	src-related kinase lacking C-terminal regulatory tyrosine and N-terminal myristylation sites	NM_011481//NP_035611//XM_011239934//XP_011238236
Pla2g5	4.608	0.525	1.421	0.259	8.715	3.124	0.000186173	0.0188427	72		Pla2g5	18784	18784	phospholipase A2, group V	NM_001122954//NM_011110//NP_001116426//NP_035240//XM_006538658//XM_011250208//XP_006538721//XP_011248510
Nfil3	25.39	6.132	3.642	0.248	4.109	2.039	2.77705e-06	0.00251025	73		Nfil3	18030	18030	nuclear factor, interleukin 3, regulated	NM_017373//NP_059069//XM_006516875//XM_006516876//XM_006516877//XM_006516878//XM_011244379//XP_006516938//XP_006516939//XP_006516940//XP_006516941//XP_011242681
Ccl22	0.122	0	0.112	0	7.548	2.916	0.000166287	0.0177321	74	low	Ccl22	20299	20299	chemokine (C-C motif) ligand 22	NM_009137//NP_033163
Gcnt3	97.136	24.796	5.934	3.535	3.938	1.977	3.31927e-07	0.00131001	75		Gcnt3	72077	72077	glucosaminyl (N-acetyl) transferase 3, mucin type	NM_028087//NP_082363//XM_006511463//XM_006511465//XM_011242815//XM_011242816//XM_011242817//XP_006511526//XP_006511528//XP_011241117//XP_011241118//XP_011241119
Runx1	4.703	1.079	1.576	0.138	4.283	2.099	1.54377e-05	0.00535726	76		Runx1	12394	12394	runt related transcription factor 1	NM_001111021//NM_001111022//NM_001111023//NM_009821//NP_001104491//NP_001104492//NP_001104493//NP_033951
Mycn	2.136	8.654	0.305	0.537	-4.037	-2.013	3.01182e-06	0.00251025	77		Mycn	18109	18109	v-myc avian myelocytomatosis viral related oncogene, neuroblastoma derived	NM_008709//NP_032735
Trim15	39.528	7.639	17.514	0.527	4.918	2.298	5.53164e-05	0.00970615	78		Trim15	69097	69097	tripartite motif-containing 15	NM_001024134//NM_001177872//NP_001019305//NP_001171343//XM_006536688//XM_006536689//XM_006537419//XM_006537420//XM_011242688//XM_011251324//XP_006536751//XP_006536752//XP_006537482//XP_006537483//XP_011240990//XP_011249626//XR_385361//XR_390122//XR_876527//XR_882601
Gna14	0.081	0.005	0.032	0.008	7.231	2.854	0.000182853	0.018716	79	low	Gna14	14675	14675	guanine nucleotide binding protein, alpha 14	NM_008137//NP_032163
Mcam	0.485	0.103	0.171	0.032	4.367	2.127	2.04369e-05	0.00574621	80		Mcam	84004	84004	melanoma cell adhesion molecule	NM_023061//NP_075548//XM_006510716//XM_011242631//XP_006510779//XP_011240933
Nlrc5	0.049	0	0.007	0	13.222	3.725	0.000256422	0.0212883	81	low	Nlrc5	434341	434341	NLR family, CARD domain containing 5	NM_001033207//NP_001028379//XM_006531162//XM_006531163//XM_006531164//XM_006531165//XM_006531166//XM_011248428//XP_006531225//XP_006531226//XP_006531227//XP_006531228//XP_006531229//XP_011246730
Vav3	0.324	1.344	0.073	0.262	-4.089	-2.032	8.12498e-06	0.00382436	82		Vav3	57257	57257	vav 3 oncogene	NM_020505//NM_146139//NP_065251//NP_666251//XM_006501819//XM_006501820//XM_006535364//XM_006535365//XP_006501882//XP_006501883//XP_006535427//XP_006535428
Rnf144b	0.635	2.727	0.114	0.345	-4.263	-2.092	1.97371e-05	0.00561712	83		Rnf144b	218215	218215	ring finger protein 144B	NM_001170643//NM_146042//NP_001164114//NP_666154
2010109I03Rik	4.325	0.518	4.18	0.325	7.25	2.858	0.000204659	0.019677	84		2010109I03Rik	67038	67038	RIKEN cDNA 2010109I03 gene	NM_025929//NP_080205
Hspa1a	0.559	0.105	0.175	0.037	4.987	2.318	7.51154e-05	0.0113829	85		Hspa1a	193740	193740	heat shock protein 1A	NM_010479//NP_034609
Rdh16	0.791	0.127	0.176	0.026	5.867	2.553	0.000154215	0.0172196	86		Rdh16	19683	19683	retinol dehydrogenase 16	NM_009040//NP_033066//XM_006513389//XP_006513452
Adamts15	7.061	1.61	1.518	0.372	4.369	2.127	4.31013e-05	0.00933809	87		Adamts15	235130	235130	a disintegrin-like and metallopeptidase (reprolysin type) with thrombospondin type 1 motif, 15	NM_001024139//NP_001019310//XM_006510212//XM_006510213//XM_006510214//XP_006510275//XP_006510276//XP_006510277
Tubb3	1.467	0.308	0.524	0.104	4.599	2.201	6.70065e-05	0.0108592	88		Tubb3	22152	22152	tubulin, beta 3 class III	NM_023279//NP_075768
Slc9a4	0.049	0.377	0.034	0.028	-7.072	-2.822	0.000230523	0.0202245	89		Slc9a4	110895	110895	solute carrier family 9 (sodium/hydrogen exchanger), member 4	NM_177084//NP_796058//XM_006495625//XM_006495626//XM_006495627//XP_006495688//XP_006495689//XP_006495690
Stk10	0.125	0.85	0.071	0.284	-6.632	-2.729	0.000221579	0.0200948	90		Stk10	20868	20868	serine/threonine kinase 10	NM_009288//NP_033314
1600015I10Rik	0.049	0	0.017	0	5.43	2.441	0.000153128	0.0171805	91	low	1600015I10Rik	69761	69761	RIKEN cDNA 1600015I10 gene	NM_001081273//NP_001074742
Card14	14.695	3.836	1.904	0.22	3.802	1.927	5.46919e-06	0.00337574	92		Card14	170720	170720	caspase recruitment domain family, member 14	NM_130886//NP_570956//XM_006532366//XM_006532367//XM_006532368//XM_006532369//XM_006532370//XM_006532371//XM_006532372//XM_006532373//XM_006532374//XM_006532375//XM_006532376//XM_006532377//XM_006532378//XM_006532379//XP_006532429//XP_006532430//XP_006532431//XP_006532432//XP_006532433//XP_006532434//XP_006532435//XP_006532436//XP_006532437//XP_006532438//XP_006532439//XP_006532440//XP_006532441/…
Cpne2	6.848	1.391	2.66	0.358	4.87	2.284	0.000113356	0.0147787	93		Cpne2	234577	234577	copine II	NM_153507//NP_705727
Car4	0.782	0.083	0.639	0.144	11.459	3.518	0.000303229	0.0221832	94		Car4	12351	12351	carbonic anhydrase 4	NM_007607//NP_031633//XM_006532095//XP_006532158
Klf8	0.109	0.003	0.008	0.006	12.572	3.652	0.000310429	0.0224287	95	low	Klf8	245671	245671	Kruppel-like factor 8	NM_173780//NP_776141//XM_006528852//XM_006528853//XM_006528858//XM_006528859//XM_006528860//XM_011247821//XM_011247822//XM_011247823//XM_011247824//XM_011247825//XP_006528915//XP_006528916//XP_006528921//XP_006528922//XP_006528923//XP_011246123//XP_011246124//XP_011246125//XP_011246126//XP_011246127
Gm11544	0.494	0.042	0.218	0.007	7.835	2.97	0.000280023	0.0219822	96		Gm11544	432591	432591	predicted gene 11544	NM_001205037//NP_001191966
5033403H07Rik	1.508	0.316	0.318	0.065	4.194	2.068	4.76333e-05	0.00940093	97		5033403H07Rik	75954	75954	RIKEN cDNA 5033403H07 gene	NR_040413
Gm19277	0.082	0	0.027	0	4.577	2.194	8.37496e-05	0.0122154	98	low	Gm19277	100502602	100502602	predicted gene, 19277	NR_040360
Rims4	1.444	6.929	1.11	2.772	-5.351	-2.42	0.000167466	0.0177321	99		Rims4	241770	241770	regulating synaptic membrane exocytosis 4	NM_183023//NP_898844//XM_006499537//XP_006499600
Sectm1a	0.287	1.688	0.165	0.145	-5.95	-2.573	0.000220689	0.0200948	100		Sectm1a	209588	209588	secreted and transmembrane 1A	NM_145373//NP_663348//XM_006532747//XM_006532748//XM_006532749//XM_006532750//XM_006532751//XP_006532810//XP_006532811//XP_006532812//XP_006532813//XP_006532814
Fga	0.269	0.006	0.157	0.011	20.348	4.347	0.000397829	0.0264505	101		Fga	14161	14161	fibrinogen alpha chain	NM_001111048//NM_010196//NP_001104518//NP_034326
U90926	0.267	0	0.205	0	5.606	2.487	0.00020331	0.019677	102		U90926	57425	57425	cDNA sequence U90926	NM_020562//NR_033483
Slc16a12	1.306	5.501	0.577	2.097	-4.23	-2.081	6.22116e-05	0.0105973	103		Slc16a12	240638	240638	solute carrier family 16 (monocarboxylic acid transporters), member 12	NM_172838//NP_766426//XM_006527078//XM_006527079//XM_011247246//XP_006527141//XP_006527142//XP_011245548
B4galt1	117.816	33.284	11.088	3.024	3.539	1.823	3.36563e-07	0.00131001	104		B4galt1	14595	14595	UDP-Gal:betaGlcNAc beta 1,4- galactosyltransferase, polypeptide 1	NM_022305//NP_071641//XM_006537620//XP_006537683
AI428936	5.669	1.097	4.238	0.396	4.685	2.228	0.000125386	0.0157319	105		NA	NA	NA	NA	NA
Tmem173	2.627	0.422	0.603	0.163	6.204	2.633	0.000251201	0.0212883	106		Tmem173	72512	72512	transmembrane protein 173	NM_001289591//NM_001289592//NM_028261//NP_001276520//NP_001276521//NP_082537
Pgs1	100.846	23.301	38.215	2.203	4.16	2.056	6.4441e-05	0.0107692	107		Pgs1	74451	74451	phosphatidylglycerophosphate synthase 1	NM_133757//NP_598518//XM_011249288//XP_011247590//XR_388542//XR_388543
Apobec3	45.507	12.936	8.999	2.272	3.508	1.811	6.88835e-07	0.00131001	108		Apobec3	80287	80287	apolipoprotein B mRNA editing enzyme, catalytic polypeptide 3	NM_001160415//NM_030255//NP_001153887//NP_084531//XM_006521551//XM_006521553//XP_006521614//XP_006521616
Ugt1a2	0.008	0.096	0.014	0.05	-5.776	-2.53	0.000245683	0.0211568	109	low	Ugt1a2	22236	22236	UDP glucuronosyltransferase 1 family, polypeptide A2	NM_013701//NP_038729
Sfta2	0	0.301	0	0.073	-4.862	-2.282	0.000177496	0.0183413	110		Sfta2	433102	433102	surfactant associated 2	NM_001163194//NP_001156666//XM_006536655//XM_006537386//XM_011238269//XP_006536718//XP_006537449//XP_011236571
Mtap7d1	18.987	5.003	4.859	2.093	3.913	1.968	4.43026e-05	0.00933897	111		NA	NA	NA	NA	NA
Gpx2	1337.35	260.259	674.153	15.094	4.781	2.257	0.000177621	0.0183413	112		Gpx2	14776	14776	glutathione peroxidase 2	NM_030677//NP_109602
5430405G05Rik	2.492	0.094	2.096	0.086	20.937	4.388	0.000477124	0.0286814	113		NA	NA	NA	NA	NA
A4gnt	0.164	0.978	0.067	0.557	-5.375	-2.426	0.000231878	0.0202672	114		A4gnt	333424	333424	alpha-1,4-N-acetylglucosaminyltransferase	NM_001077424//NP_001070892//XM_006511244//XM_006511245//XM_006511246//XP_006511307//XP_006511308//XP_006511309
Osbpl7	20.725	6.08	0.762	0.651	3.417	1.773	8.62136e-07	0.00131001	115		Osbpl7	71240	71240	oxysterol binding protein-like 7	NM_001081434//NM_001310509//NP_001074903//NP_001297438//XM_011249264//XM_011249265//XM_011249266//XM_011249267//XP_011247566//XP_011247567//XP_011247568//XP_011247569//XR_879739
Cyp2d13	0.333	1.81	0.171	0.334	-5.324	-2.413	0.000238644	0.0207035	116		Cyp2d13	68444	68444	cytochrome P450, family 2, subfamily d, polypeptide 13	NR_003552
Ahrr	0.352	0.053	0.126	0.026	6.202	2.633	0.000300249	0.0221832	117		Ahrr	11624	11624	aryl-hydrocarbon receptor repressor	NM_001317351//NM_009644//NP_001304280//NP_033774//XM_006517048//XM_006517049//XM_006517050//XM_006517051//XM_011244464//XP_006517111//XP_006517112//XP_006517113//XP_006517114//XP_011242766
BC051628	0.124	0	0.085	0	6.633	2.73	0.000328007	0.0230021	118	low	BC051628	332713	332713	cDNA sequence BC051628	NM_199312//NP_955016//XM_006500667//XM_006500668//XM_011239949//XP_006500730//XP_006500731//XP_011238251
Icam1	1.243	0.106	0.574	0.042	10.516	3.395	0.000469927	0.0284849	119		Icam1	15894	15894	intercellular adhesion molecule 1	NM_010493//NP_034623
Ggta1	0.027	0	0.009	0	4.577	2.194	0.000181425	0.0186516	120	low	Ggta1	14594	14594	glycoprotein galactosyltransferase alpha 1, 3	NM_001145821//NM_001308299//NM_001308300//NM_010283//NP_001139293//NP_001295228//NP_001295229//NP_034413//XM_006497712//XM_006497713//XM_006497720//XM_006497721//XM_011239026//XM_011239027//XM_011239028//XM_011239029//XP_006497775//XP_006497776//XP_006497783//XP_006497784//XP_011237328//XP_011237329//XP_011237330//XP_011237331
F9	0.054	0	0.03	0	6.092	2.607	0.000304835	0.0222311	121	low	F9	14071	14071	coagulation factor IX	NM_001305797//NM_007979//NP_001292726//NP_032005
Hpx	2.941	0.067	1.061	0.052	36.369	5.185	0.000608067	0.0321862	122		Hpx	15458	15458	hemopexin	NM_017371//NP_059067
Pcdhac2	0	0.051	0	0.028	-7.652	-2.936	0.000480542	0.0286814	123	low	Pcdhac2	353237	353237	protocadherin alpha subfamily C, 2	NM_001003672//NP_001003672
Mirlet7c-2	0.531	3.885	0.92	1.943	-5.741	-2.521	0.000343379	0.0238495	124		Mirlet7c-2	723966	723966	microRNA let7c-2	NR_029729
1110032A04Rik	5.316	1.452	0.967	0.412	3.68	1.88	5.40202e-05	0.00962344	125		NA	NA	NA	NA	NA
Casp4	65.079	18.361	21.877	1.463	3.439	1.782	1.68782e-05	0.00543169	126		Casp4	12363	12363	caspase 4, apoptosis-related cysteine peptidase	NM_007609//NP_031635//XM_006509837//XM_006509838//XM_006509839//XP_006509900//XP_006509901//XP_006509902
Gadd45b	51.636	14.038	16.742	1.931	3.58	1.84	4.11137e-05	0.00922568	127		Gadd45b	17873	17873	growth arrest and DNA-damage-inducible 45 beta	NM_008655//NP_032681
Saa3	2.088	0.126	0.91	0.13	13.187	3.721	0.000596402	0.0317768	128		Saa3	20210	20210	serum amyloid A 3	NM_011315//NP_035445
Enkur	0.148	0	0.08	0	6.818	2.769	0.000474137	0.0285915	129		Enkur	71233	71233	enkurin, TRPC channel interacting protein	NM_027728//NP_082004
Prr13	664.766	173.771	104.801	45.793	3.874	1.954	0.000103535	0.0138862	130		Prr13	66151	66151	proline rich 13	NM_001170911//NM_025385//NP_001164382//NP_079661
Arid5a	1.013	0.262	0.072	0.048	3.833	1.939	8.98236e-05	0.0126278	131		Arid5a	214855	214855	AT rich interactive domain 5A (MRF1-like)	NM_001172205//NM_001172206//NM_001290726//NM_001290727//NM_145996//NP_001165676//NP_001165677//NP_001277655//NP_001277656//NP_666108//NR_033310//XM_006495849//XM_006495850//XM_006495851//XP_006495912//XP_006495913//XP_006495914
Bcl2l15	152.819	36.228	63.788	8.941	4.097	2.035	0.000162683	0.0177321	132		Bcl2l15	229672	229672	BCLl2-like 15	NM_001142959//NM_001142960//NP_001136431//NP_001136432//XM_011240103//XM_011251140//XP_011238405//XP_011249442//XR_867215//XR_882360
Podn	0.274	1.207	0.051	0.464	-4.121	-2.043	0.000172556	0.0181393	133		Podn	242608	242608	podocan	NM_001285956//NM_001285958//NM_172874//NP_001272885//NP_001272887//NP_766462//XM_006503092//XM_011240532//XM_011240533//XM_011240534//XP_006503155//XP_011238834//XP_011238835//XP_011238836
Plcl1	0.003	0.054	0.006	0.014	-7.053	-2.818	0.000507819	0.0297017	134	low	Plcl1	227120	227120	phospholipase C-like 1	NM_001114663//NP_001108135
Reck	0.044	0.259	0.027	0.068	-5.314	-2.41	0.000370914	0.0252362	135		Reck	53614	53614	reversion-inducing-cysteine-rich protein with kazal motifs	NM_016678//NP_057887//XM_006538086//XP_006538149
Syt8	1.974	0.372	0.606	0.113	5.095	2.349	0.000359758	0.024766	136		Syt8	55925	55925	synaptotagmin VIII	NM_001285857//NM_001285858//NM_001285861//NM_018802//NP_001272786//NP_001272787//NP_001272790//NP_061272//XM_006508632//XM_006508633//XM_006508635//XM_006508637//XM_006508638//XM_006508639//XM_006508640//XM_011242014//XM_011242015//XM_011242016//XM_011242017//XM_011242018//XM_011242019//XM_011242020//XP_006508695//XP_006508696//XP_006508698//XP_006508700//XP_006508701//XP_006508702//XP_006508703/…
Ecscr	0.294	0.014	0.179	0.024	7.834	2.97	0.000585403	0.031624	137		Ecscr	68545	68545	endothelial cell surface expressed chemotaxis and apoptosis regulator	NM_001033141//NP_001028313//XM_006526210//XP_006526273
Fam13a	21.623	82.882	9.222	3.256	-4.106	-2.038	0.000194615	0.0193265	138		Fam13a	58909	58909	family with sequence similarity 13, member A	NM_153574//NP_705802
Mgat4c	7.494	1.513	2.272	0.523	4.989	2.319	0.000336053	0.0234103	139		Mgat4c	67569	67569	MGAT4 family, member C	NM_001162368//NM_001162369//NM_001205098//NM_026243//NP_001155840//NP_001155841//NP_001192027//NP_080519//XM_006514002//XM_006514003//XM_006514004//XM_006514005//XM_011243538//XM_011243539//XP_006514065//XP_006514066//XP_006514067//XP_006514068//XP_011241840//XP_011241841
Stat3	101.999	30.201	21.726	1.639	3.332	1.737	1.77043e-05	0.00543638	140		Stat3	20848	20848	signal transducer and activator of transcription 3	NM_011486//NM_213659//NM_213660//NP_035616//NP_998824//NP_998825//XM_011248846//XP_011247148
Il4ra	43.287	13.499	3.486	0.864	3.204	1.68	1.08392e-06	0.00133134	141		Il4ra	16190	16190	interleukin 4 receptor, alpha	NM_001008700//NM_010557//NP_001008700//XM_006507388//XP_006507451
Tlr5	0.023	0.171	0.002	0.054	-5.061	-2.339	0.00040439	0.0267344	142		Tlr5	53791	53791	toll-like receptor 5	NM_016928//NP_058624
Angptl4	3.82	12.645	0.194	0.958	-3.297	-1.721	1.84971e-05	0.00548098	143		Angptl4	57875	57875	angiopoietin-like 4	NM_020581//NP_065606
Klhl35	0	0.102	0	0.056	-5.675	-2.505	0.000497219	0.0293762	144	low	Klhl35	72184	72184	kelch-like 35	NM_028145//NP_082421//XM_006508220//XP_006508283
Trpm6	0.672	0.188	0.296	0.085	3.504	1.809	6.82518e-05	0.0109095	145		Trpm6	225997	225997	transient receptor potential cation channel, subfamily M, member 6	NM_153417//NP_700466//XM_006526951//XM_006526952//XM_011247226//XM_011247227//XP_006527014//XP_006527015//XP_011245528//XP_011245529
Pdlim2	63.812	15.382	32.234	3.716	3.951	1.982	0.000206283	0.019677	146		Pdlim2	213019	213019	PDZ and LIM domain 2	NM_001253736//NM_145978//NP_001240665//NP_666090//XM_006518781//XM_006518782//XM_006518783//XM_011245006//XP_006518844//XP_006518845//XP_006518846//XP_011243308
Pde4c	0.021	0.189	0.036	0.058	-8.262	-3.047	0.000687311	0.0337001	147		Pde4c	110385	110385	phosphodiesterase 4C, cAMP specific	NM_001310465//NM_201607//NP_001297394//NP_963901//XM_011242248//XM_011242249//XM_011242250//XM_011242251//XM_011242252//XM_011242253//XM_011242254//XM_011242255//XM_011242256//XM_011242257//XM_011242258//XM_011242259//XM_011242260//XM_011242261//XP_011240550//XP_011240551//XP_011240552//XP_011240553//XP_011240554//XP_011240555//XP_011240556//XP_011240557//XP_011240558//XP_011240559//XP_011240560/…
Thpo	1.425	0.224	0.39	0.116	6.493	2.699	0.000619136	0.032488	148		Thpo	21832	21832	thrombopoietin	NM_001173505//NM_001289894//NM_001289896//NM_009379//NP_001166976//NP_001276823//NP_001276825//NP_033405//XM_006521987//XM_011245866//XM_011245867//XM_011245868//XM_011245869//XM_011245870//XP_006522050//XP_011244168//XP_011244169//XP_011244170//XP_011244171//XP_011244172
Trp53inp1	1.723	7.293	0.702	0.956	-4.359	-2.124	0.000302197	0.0221832	149		Trp53inp1	60599	60599	transformation related protein 53 inducible nuclear protein 1	NM_001199105//NM_021897//NP_001186034//NP_068697
Sp140	0.03	0	0.003	0	3.855	1.947	0.000197811	0.0195606	150	low	Sp140	434484	434484	Sp140 nuclear body protein	NM_001013817//NP_001013839//XM_011248047//XM_011248048//XM_011248049//XP_011246349//XP_011246350//XP_011246351//XR_387180//XR_878324
Pdgfrl	0.014	0.182	0.025	0.083	-5.359	-2.422	0.000505599	0.0297017	151		Pdgfrl	68797	68797	platelet-derived growth factor receptor-like	NM_026840//NP_081116
Lhfpl2	4.04	1.113	0.92	0.283	3.606	1.851	0.000145113	0.0170041	152		Lhfpl2	218454	218454	lipoma HMGIC fusion partner-like 2	NM_172589//NP_766177//XM_011244639//XM_011244640//XM_011244641//XM_011244642//XM_011244643//XM_011244644//XM_011244645//XM_011244646//XM_011244647//XP_011242941//XP_011242942//XP_011242943//XP_011242944//XP_011242945//XP_011242946//XP_011242947//XP_011242948//XP_011242949
Fry	2.236	0.453	1.255	0.056	4.613	2.206	0.000414935	0.026895	153		Fry	320365	320365	FRY microtubule binding protein	NM_172887//NM_178781//NP_766475//XM_006504926//XM_006504927//XM_006504928//XM_006504929//XM_006504930//XM_006504931//XM_006504932//XM_006504933//XM_011241024//XP_006504989//XP_006504990//XP_006504991//XP_006504992//XP_006504993//XP_006504994//XP_006504995//XP_006504996//XP_011239326
Lypd6	0.19	0.945	0.055	0.304	-4.681	-2.227	0.000423469	0.027047	154		Lypd6	320343	320343	LY6/PLAUR domain containing 6	NM_177139//NP_796113//NR_033304//XM_011239116//XP_011237418
Bmp6	0	0.055	0	0.027	-4.118	-2.042	0.000284446	0.0219822	155	low	Bmp6	12161	12161	bone morphogenetic protein 6	NM_007556//NP_031582
Tmem86a	10.606	33.216	4.864	5.179	-3.274	-1.711	4.48528e-05	0.00933897	156		Tmem86a	67893	67893	transmembrane protein 86A	NM_026436//NP_080712
Trim10	0.374	0.049	0.146	0.017	6.217	2.636	0.000654268	0.0334106	157		Trim10	19824	19824	tripartite motif-containing 10	NM_011280//NP_035410
Sema7a	6.286	19.489	1.618	3.57	-3.12	-1.641	7.15494e-06	0.00371055	158		Sema7a	20361	20361	sema domain, immunoglobulin domain (Ig), and GPI membrane anchor, (semaphorin) 7A	NM_011352//NP_035482//XM_006510888//XM_006510889//XP_006510951//XP_006510952
Rhobtb3	3.547	11.94	0.711	1.813	-3.366	-1.751	7.80712e-05	0.0116203	159		Rhobtb3	73296	73296	Rho-related BTB domain containing 3	NM_028493//NP_082769//XM_006517410//XM_006517411//XM_006517412//XM_011244573//XM_011244574//XP_006517473//XP_006517474//XP_006517475//XP_011242875//XP_011242876
Flot2	15.393	5.042	2.375	0.747	3.047	1.607	2.27912e-06	0.00221616	160		Flot2	14252	14252	flotillin 2	NM_001040403//NM_001284227//NM_001284228//NM_008028//NP_001035493//NP_001271156//NP_001271157//NP_032054//XM_006532191//XM_006532192//XM_006532193//XM_006532194//XP_006532254//XP_006532255//XP_006532256//XP_006532257
5730508B09Rik	14.691	4.762	1.07	0.389	3.078	1.622	5.16479e-06	0.00337574	161		5730508B09Rik	70617	70617	RIKEN cDNA 5730508B09 gene	NM_027482//NP_081758
Syde1	0.333	0.08	0.049	0.021	3.936	1.977	0.000266597	0.0216027	162		Syde1	71709	71709	synapse defective 1, Rho GTPase, homolog 1 (C. elegans)	NM_027875//NP_082151//XM_006514148//XP_006514211//XR_380445
Dlk2	0	0.099	0	0.02	-4.863	-2.282	0.000527782	0.0304015	163	low	Dlk2	106565	106565	delta-like 2 homolog (Drosophila)	NM_001286013//NM_001286028//NM_134120//NM_207666//NP_001272942//NP_001272957//XM_006523388//XM_006523389//XM_011246235//XP_006523451//XP_006523452//XP_011244537
Bhlha15	12.722	4.118	1.431	0.757	3.095	1.63	8.85153e-06	0.00382534	164		Bhlha15	17341	17341	basic helix-loop-helix family, member a15	NM_010800//NP_034930//XM_006504808//XP_006504871
Oas2	0.057	0.006	0.005	0.01	6.139	2.618	0.0007076	0.0344026	165	low	Oas2	246728	246728	2'-5' oligoadenylate synthetase 2	NM_145227//NP_660262//XM_006530325//XP_006530388//XR_387564//XR_878683//XR_878684
Tmem206	2.842	8.606	0.199	0.69	-3.026	-1.597	5.60384e-06	0.00337574	166		Tmem206	66950	66950	transmembrane protein 206	NM_025864//NP_080140
Il7	1.09	0.237	0.363	0.15	4.781	2.257	0.000560647	0.0311519	167		Il7	16196	16196	interleukin 7	NM_001313888//NM_001313889//NM_001313890//NM_008371//NP_001300817//NP_001300818//NP_001300819//NP_032397//XM_006530054//XP_006530117
Vmn2r26	0.039	0	0.02	0	4.584	2.196	0.000520099	0.0301929	168	low	Vmn2r26	56552	56552	vomeronasal 2, receptor 26	NM_019917//NP_064301
4933401D09Rik	0.18	0.027	0.065	0.024	4.456	2.156	0.000497211	0.0293762	169		4933401D09Rik	71008	71008	RIKEN cDNA 4933401D09 gene	NR_045431
Myo1e	46.632	14.819	9.573	1.306	3.113	1.638	2.29234e-05	0.00619213	170		Myo1e	71602	71602	myosin IE	NM_181072//NP_851417//XM_006544467//XM_011242814//XP_006544530//XP_011241116
Syt12	0.983	0.099	0.385	0.07	10.185	3.348	0.000985733	0.0405001	171		Syt12	171180	171180	synaptotagmin XII	NM_134164//NP_598925
D7Ertd715e	1.127	3.866	0.163	0.857	-3.363	-1.75	0.000132618	0.0161356	172		NA	NA	NA	NA	NA
Arhgap40	0.034	0.198	0.033	0.068	-4.544	-2.184	0.00054069	0.0306264	173		Arhgap40	545481	545481	Rho GTPase activating protein 40	NM_001145015//NP_001138487
Rhob	67.004	21.298	20.236	1.47	3.067	1.617	1.72749e-05	0.00543169	174		Rhob	11852	11852	ras homolog family member B	NM_007483//NP_031509
Cyp4a29-ps	0.094	0.01	0.041	0.017	4.196	2.069	0.000491327	0.0291758	175	low	NA	NA	NA	NA	NA
Ddr2	0.37	0.037	0.154	0.023	9.988	3.32	0.00110566	0.043439	176		Ddr2	18214	18214	discoidin domain receptor family, member 2	NM_022563//NP_072075//XM_006496696//XM_006496697//XM_006496698//XP_006496759//XP_006496760//XP_006496761
Timp1	0.453	0.066	0.247	0.074	5.64	2.496	0.000820695	0.0378942	177		Timp1	21857	21857	tissue inhibitor of metalloproteinase 1	NM_001044384//NM_001294280//NM_011593//NP_001037849//NP_001281209//NP_035723
Ptpn22	6.644	1.86	0.835	0.508	3.63	1.86	0.000274051	0.0219025	178		Ptpn22	19260	19260	protein tyrosine phosphatase, non-receptor type 22 (lymphoid)	NM_008979//NP_033005//NR_104070//XM_006501148//XM_006501149//XM_006501150//XM_011240040//XM_011240041//XM_011240042//XM_011251139//XP_006501211//XP_006501212//XP_006501213//XP_011238342//XP_011238343//XP_011238344//XP_011249441//XR_375500
Tcfl5	0.126	0.019	0.097	0.033	5.501	2.46	0.000822258	0.0378942	179		Tcfl5	277353	277353	transcription factor-like 5 (basic helix-loop-helix)	NM_178254//NP_839985//XM_006500652//XM_011239944//XM_011239945//XM_011239946//XP_006500715//XP_011238246//XP_011238247//XP_011238248
Cnih2	0.298	0.059	0.076	0.013	3.943	1.979	0.000414375	0.026895	180		Cnih2	12794	12794	cornichon family AMPA receptor auxiliary protein 2	NM_001302333//NM_009920//NP_001289262//NP_034050
2700086A05Rik	0.907	0.242	0.619	0.224	3.648	1.867	0.00029415	0.0221117	181		NA	NA	NA	NA	NA
Pdzd7	0.019	0.124	0.02	0.071	-4.894	-2.291	0.000702394	0.0342924	182	low	Pdzd7	100503041	100503041	PDZ domain containing 7	NM_001195265//NM_177605//NP_001182194//XM_006526536//XM_006526537//XM_006526538//XM_006526539//XM_006526540//XM_006526541//XM_006526542//XM_006526545//XM_011247105//XP_006526599//XP_006526600//XP_006526601//XP_006526602//XP_006526603//XP_006526604//XP_006526605//XP_006526608//XP_011245407//XR_386435//XR_877655
Susd3	0.424	0.025	0.291	0.023	9.342	3.224	0.00115378	0.0445398	183		Susd3	66329	66329	sushi domain containing 3	NM_025491//NM_028340//NP_079767//NP_082616//XM_006516940//XM_006516941//XP_006517003//XP_006517004
Fam118b	52.294	15.213	23.855	3.064	3.277	1.713	0.000150894	0.0170942	184		Fam118b	109229	109229	family with sequence similarity 118, member B	NM_001286604//NM_175411//NM_194257//NP_001273533//NP_780620//NP_919233//XM_006509937//XM_006509938//XM_006509939//XM_006509940//XM_011242382//XP_006510000//XP_006510001//XP_006510002//XP_006510003//XP_011240684
Arl9	0	0.413	0	0.233	-4.888	-2.289	0.000715738	0.0345821	185		Arl9	384185	384185	ADP-ribosylation factor-like 9	NM_206935//NP_996818//XM_006535050//XM_006535051//XM_011249495//XP_006535113//XP_006535114//XP_011247797
Id4	0.341	1.245	0.127	0.081	-3.556	-1.83	0.000285614	0.0219979	186		Id4	15904	15904	inhibitor of DNA binding 4	NM_031166//NP_112443
Myrip	0.193	0.637	0.058	0.073	-3.24	-1.696	0.000165503	0.0177321	187		Myrip	245049	245049	myosin VIIA and Rab interacting protein	NM_144557//NP_653140//XM_006512125//XM_006512127//XM_006512128//XP_006512188//XP_006512190//XP_006512191
Sertad4	0.359	0.087	0.066	0.057	4.192	2.068	0.000576009	0.0313341	188		Sertad4	214791	214791	SERTA domain containing 4	NM_001177794//NM_198247//NP_001171265//NP_937890//XM_006497248//XP_006497311
Sspo	0.007	0.027	0.007	0.019	-3.581	-1.84	0.000296487	0.0221117	189	low	Sspo	243369	243369	SCO-spondin	NM_173428//NP_775604//XM_006506068//XM_006506069//XM_006506070//XM_006506071//XM_011241333//XP_006506131//XP_006506132//XP_006506133//XP_006506134//XP_011239635//XR_868857
Fam3b	236.037	68.029	86.906	13.911	3.383	1.758	0.000222156	0.0200948	190		Fam3b	52793	52793	family with sequence similarity 3, member B	NM_020622//NP_065647
Pramel4	0.011	0.072	0.018	0.031	-3.632	-1.861	0.000327004	0.0230021	191	low	Pramel4	347710	347710	preferentially expressed antigen in melanoma like 4	NM_001001319//NM_178248//NP_001001319//XM_006538985//XM_006538986//XM_006538987//XP_006539048//XP_006539049//XP_006539050
B3gnt6	0.827	0.116	0.169	0.08	7.402	2.888	0.00115426	0.0445398	192		B3gnt6	272411	272411	UDP-GlcNAc:betaGal beta-1,3-N-acetylglucosaminyltransferase 6 (core 3 synthase)	NM_001081167//NP_001074636
Ddah2	1.277	0.277	0.785	0.136	4.177	2.062	0.000584121	0.031624	193		Ddah2	51793	51793	dimethylarginine dimethylaminohydrolase 2	NM_001190449//NM_016765//NP_001177378//NP_058045//XM_006524612//XM_006525412//XM_006536656//XM_006537387//XP_006524675//XP_006525475//XP_006536719//XP_006537450
Rhobtb1	0.292	1.132	0.125	0.213	-3.892	-1.96	0.00046157	0.0283414	194		Rhobtb1	69288	69288	Rho-related BTB domain containing 1	NM_001081347//NM_001252636//NM_001252637//NM_001252638//NP_001074816//NP_001239565//NP_001239566//NP_001239567//XM_006514048//XM_006514049//XM_006514051//XM_006514052//XM_006514053//XM_006514054//XM_011243553//XP_006514111//XP_006514112//XP_006514114//XP_006514115//XP_006514116//XP_006514117//XP_011241855
A430110N23Rik	0.034	0	0.018	0	6.082	2.605	0.00098863	0.0405477	195	low	NA	NA	NA	NA	NA
Efcab3	0.522	0.084	0.262	0.042	5.384	2.429	0.000914008	0.039425	196		Efcab3	70894	70894	EF-hand calcium binding domain 3	NM_001081046//NP_001074515//XM_006534223//XM_006534226//XM_011249261//XM_011249262//XP_006534286//XP_006534289//XP_011247563//XP_011247564
Wnt9b	0.021	0.186	0.019	0.128	-6.835	-2.773	0.00113694	0.0442211	197		Wnt9b	22412	22412	wingless-type MMTV integration site family, member 9B	NM_011719//NP_035849
Gadd45g	13.901	2.986	5.673	0.818	4.518	2.176	0.000689582	0.0337375	198		Gadd45g	23882	23882	growth arrest and DNA-damage-inducible 45 gamma	NM_011817//NP_035947
Frmd3	0.018	0.076	0.019	0.041	-3.43	-1.778	0.00027915	0.0219822	199	low	Frmd3	242506	242506	FERM domain containing 3	NM_001163732//NM_172869//NP_001157204//NP_766457//XM_006537928//XP_006537991
Cytip	0.421	1.236	0.274	0.556	-3.032	-1.6	7.17935e-05	0.0112622	200		Cytip	227929	227929	cytohesin 1 interacting protein	NM_139200//NP_631939//XM_006498012//XM_006498013//XP_006498075//XP_006498076
Prr5l	2.04	0.635	0.354	0.196	3.241	1.696	0.000212277	0.019842	201		Prr5l	72446	72446	proline rich 5 like	NM_001083810//NM_001110849//NM_175181//NP_001077279//NP_001104319//NP_780390//XM_006500236//XM_006500238//XM_006500239//XM_006500240//XM_006500241//XP_006500299//XP_006500301//XP_006500302//XP_006500303//XP_006500304
G6pc	14.574	41.261	0.784	1.993	-2.83	-1.501	7.96418e-06	0.00382436	202		G6pc	14377	14377	glucose-6-phosphatase, catalytic	NM_008061//NP_032087
Rhpn1	0.055	0.007	0.042	0.012	3.561	1.832	0.000373694	0.0253514	203	low	Rhpn1	14787	14787	rhophilin, Rho GTPase binding protein 1	NM_001163465//NM_008164//NP_001156937//NP_032190//XM_006520447//XM_011245458//XM_011245459//XP_006520510//XP_011243760//XP_011243761
Pdzd2	0.522	1.758	0.154	0.348	-3.384	-1.759	0.000282607	0.0219822	204		Pdzd2	68070	68070	PDZ domain containing 2	NM_001081064//NP_001074533//XM_006520159//XM_006520160//XM_006520161//XM_006520162//XM_006520163//XM_006520164//XM_006520165//XM_006520166//XM_006520167//XM_006520168//XM_006520169//XM_006520170//XM_006520171//XM_006520172//XP_006520222//XP_006520223//XP_006520224//XP_006520225//XP_006520226//XP_006520227//XP_006520228//XP_006520229//XP_006520230//XP_006520231//XP_006520232//XP_006520233//XP_0065…
BC031353	0.335	1.063	0.121	0.092	-3.178	-1.668	0.00016206	0.0177321	205		NA	NA	NA	NA	NA
Acer3	37.075	13.183	1.17	2.196	2.835	1.504	1.38066e-05	0.00519683	206		Acer3	66190	66190	alkaline ceramidase 3	NM_025408//NP_079684//XR_378263//XR_869741
Plin4	0.034	0.003	0.008	0.005	5.547	2.472	0.00104424	0.0419801	207	low	Plin4	57435	57435	perilipin 4	NM_020568//NP_065593//XM_006524705//XM_011246546//XM_011246547//XM_011246548//XM_011246549//XM_011246550//XM_011246551//XM_011246552//XP_006524768//XP_011244848//XP_011244849//XP_011244850//XP_011244851//XP_011244852//XP_011244853//XP_011244854//XR_876524
Kcnf1	0.229	0.823	0.094	0.192	-3.563	-1.833	0.000413371	0.026895	208		Kcnf1	382571	382571	potassium voltage-gated channel, subfamily F, member 1	NM_201531//NP_963289
Hs3st1	13.768	4.735	2.761	0.182	2.885	1.528	2.82698e-05	0.00724981	209		Hs3st1	15476	15476	heparan sulfate (glucosamine) 3-O-sulfotransferase 1	NM_010474//NP_034604
BB557941	0.02	0.156	0.035	0.115	-3.321	-1.732	0.000270717	0.0217104	210		BB557941	767815	767815	expressed sequence BB557941	NR_040356
6720468P15Rik	0.125	0	0.091	0	7.977	2.996	0.00143455	0.0497491	211		6720468P15Rik	78073	78073	RIKEN cDNA 6720468P15 gene	NR_040306//NR_040307
Cd38	105.175	37.648	8.216	3.811	2.798	1.484	1.0575e-05	0.00425498	212		Cd38	12494	12494	CD38 antigen	NM_007646//NP_031672
Spsb1	36.849	12.851	3.209	2.146	2.888	1.53	4.207e-05	0.00926214	213		Spsb1	74646	74646	splA/ryanodine receptor domain and SOCS box containing 1	NM_029035//NP_083311//XM_006537089//XM_006539234//XM_011250344//XM_011250345//XM_011251255//XP_006537152//XP_006539297//XP_011248646//XP_011248647//XP_011249557
Rnf152	1.721	5.679	0.759	0.566	-3.46	-1.791	0.000389582	0.0260507	214		Rnf152	320311	320311	ring finger protein 152	NM_001160368//NM_178779//NP_001153840//NP_848894//XM_006529699//XP_006529762
Synpo2l	0.099	0.018	0.036	0.016	4.765	2.253	0.000994959	0.0406669	215	low	Synpo2l	68760	68760	synaptopodin 2-like	NM_001310431//NM_001310432//NM_175132//NP_001297360//NP_001297361//NP_780341//XM_006519486//XM_006519487//XM_006519488//XM_006519489//XM_006519490//XM_011245169//XP_006519549//XP_006519550//XP_006519551//XP_006519552//XP_006519553//XP_011243471
Taar8b	0	0.112	0	0.067	-3.678	-1.879	0.000570936	0.0313341	216	low	Taar8b	382348	382348	trace amine-associated receptor 8B	NM_001010837//NP_001010837
Unc5cl	57.421	20.83	6.022	2.886	2.762	1.466	8.6434e-06	0.00382436	217		Unc5cl	76589	76589	unc-5 family C-terminal like	NM_152823//NP_690036//XM_006525099//XM_006525101//XM_006525102//XM_006525104//XM_011246708//XM_011246709//XP_006525162//XP_006525164//XP_006525165//XP_006525167//XP_011245010//XP_011245011//XR_385383//XR_385384//XR_876580//XR_876582//XR_876583//XR_876584
Apol8	0.052	0	0.017	0	4.577	2.194	0.000975964	0.040314	218	low	Apol8	239552	239552	apolipoprotein L 8	NM_001081970//NP_001075439//XM_006520932//XM_006520934//XM_006520935//XM_006520936//XM_006520937//XM_006520938//XM_006520939//XM_006520940//XM_006520941//XM_011245618//XM_011245619//XP_006520995//XP_006520997//XP_006520998//XP_006520999//XP_006521000//XP_006521001//XP_006521002//XP_006521003//XP_006521004//XP_011243920//XP_011243921//XR_384012//XR_875296
A2m	0.062	0.003	0.025	0.006	7.517	2.91	0.00155059	0.0516944	219	low	A2m	232345	232345	alpha-2-macroglobulin	NM_175628//NP_783327//XM_011241322//XP_011239624
Apol10a	9.499	3.426	1.132	0.421	2.775	1.473	1.85541e-05	0.00548098	220		Apol10a	245282	245282	apolipoprotein L 10A	NM_177744//NP_808412
Trp53i11	17.602	6.093	2.449	1.053	2.891	1.532	7.28543e-05	0.0112622	221		Trp53i11	277414	277414	transformation related protein 53 inducible protein 11	NM_001025246//NP_001020417//XM_006499679//XM_006499680//XM_006499681//XM_006499682//XM_006499683//XM_006499684//XM_006499685//XP_006499742//XP_006499743//XP_006499744//XP_006499745//XP_006499746//XP_006499747//XP_006499748
Gm12824	0.015	0	0.007	0	4.577	2.194	0.00102419	0.0413893	222	low	NA	NA	NA	NA	NA
Pld6	0.096	0.472	0.014	0.142	-4.096	-2.034	0.000863801	0.0389091	223		Pld6	194908	194908	phospholipase D family, member 6	NM_001290283//NM_183139//NP_001277212//NP_898962//NR_110894
Dab2	0.088	0.016	0.023	0.014	5.077	2.344	0.00125953	0.0468799	224	low	Dab2	13132	13132	disabled 2, mitogen-responsive phosphoprotein	NM_001008702//NM_001037905//NM_001102400//NM_001310446//NM_023118//NP_001008702//NP_001032994//NP_001095870//NP_001297375//NP_075607//XM_006519960//XM_006519961//XM_011245324//XP_006520023//XP_006520024//XP_011243626
Agphd1	0.222	0.974	0.068	0.44	-4.152	-2.054	0.000899643	0.0393459	225		NA	NA	NA	NA	NA
Stab1	0.011	0.092	0.012	0.022	-7.109	-2.83	0.00161783	0.0529529	226	low	Stab1	192187	192187	stabilin 1	NM_138672//NP_619613//XM_006518721//XP_006518784
D130017N08Rik	0	0.193	0	0.144	-7.978	-2.996	0.00179373	0.0563395	227		D130017N08Rik	320064	320064	RIKEN cDNA D130017N08 gene	NR_015486
Rab3il1	0.043	0.187	0.02	0.076	-3.387	-1.76	0.000486895	0.0289864	228		Rab3il1	74760	74760	RAB3A interacting protein (rabin3)-like 1	NM_144538//NP_653121//XM_006527411//XM_006527412//XM_006527413//XM_006527414//XM_006527415//XM_006527417//XM_006527418//XM_011247385//XP_006527474//XP_006527475//XP_006527476//XP_006527477//XP_006527478//XP_006527480//XP_006527481//XP_011245687//XR_877692//XR_877693
Ccdc11	0	0.069	0	0.033	-4.486	-2.165	0.00109754	0.0432657	229	low	NA	NA	NA	NA	NA
Mfsd2a	129.101	47.173	25.722	2.422	2.706	1.436	1.32557e-05	0.00507129	230		Mfsd2a	76574	76574	major facilitator superfamily domain containing 2A	NM_029662//NP_083938//XM_006503477//XP_006503540
Tha1	32.376	7.868	17.154	0.66	3.837	1.94	0.000825916	0.0378942	231		Tha1	71776	71776	threonine aldolase 1	NM_027919//NP_082195//XM_006534261//XP_006534324
Cdc42ep1	9.829	3.535	2.691	0.383	2.745	1.457	2.8592e-05	0.00725274	232		Cdc42ep1	104445	104445	CDC42 effector protein (Rho GTPase binding) 1	NM_027219//NP_081495
Itgb1bp2	0.02	0.206	0.034	0.032	-5.475	-2.453	0.00146908	0.050641	233		Itgb1bp2	26549	26549	integrin beta 1 binding protein 2	NM_013712//NP_038740//XM_011247596//XM_011247597//XP_011245898//XP_011245899//XR_878102//XR_878103//XR_878104
Ccr4	0.498	0.046	0.148	0.08	17.433	4.124	0.00204595	0.0602424	234		Ccr4	12773	12773	chemokine (C-C motif) receptor 4	NM_009916//NP_034046//XM_006511932//XM_006511933//XM_006511934//XM_011242933//XP_006511995//XP_006511996//XP_006511997//XP_011241235
Hmox1	14.319	4.959	3.883	0.854	2.86	1.516	0.000114857	0.0148766	235		Hmox1	15368	15368	heme oxygenase 1	NM_010442//NP_034572
Xkr5	0.208	0.697	0.104	0.162	-3.369	-1.752	0.000546388	0.0306516	236		Xkr5	319581	319581	X-linked Kx blood group related 5	NM_001113350//NM_001286469//NM_176951//NP_001106821//NP_001273398//NP_795925//XM_006508816//XM_006508817//XM_006508818//XM_011242065//XP_006508879//XP_006508880//XP_006508881//XP_011240367
Lipa	16.139	44.783	5.772	1.796	-2.87	-1.521	0.000144265	0.0170036	237		Lipa	16889	16889	lysosomal acid lipase A	NM_001111100//NM_021460//NP_001104570//NP_067435
Obscn	0.005	0.02	0.006	0.008	-4.635	-2.213	0.00131865	0.0476663	238	low	Obscn	380698	380698	obscurin, cytoskeletal calmodulin and titin-interacting RhoGEF	NM_001003914//NM_001171512//NM_199152//NP_001164983//NP_954603
Kit	1.349	4.073	0.488	0.302	-3.082	-1.624	0.000286686	0.0220079	239		Kit	16590	16590	kit oncogene	NM_001122733//NM_021099//NP_001116205//NP_066922
Marcksl1-ps4	40.83	109.184	4.19	2.197	-2.682	-1.423	3.72559e-06	0.0028638	240		Marcksl1-ps4	111002	111002	MARCKS-like 1, pseudogene 4	NR_028405
Pcp4l1	68.683	22.774	8.794	11.112	3.244	1.698	0.000528904	0.0304015	241		Pcp4l1	66425	66425	Purkinje cell protein 4-like 1	NM_025557//NP_079833
Wwtr1	0.059	0.008	0.052	0.007	4.288	2.1	0.00131113	0.0476603	242	low	Wwtr1	97064	97064	WW domain containing transcription regulator 1	NM_001168281//NM_133784//NP_001161753//NP_598545
Plin5	0.252	0.035	0.039	0.032	6.331	2.663	0.0019911	0.0599585	243		Plin5	66968	66968	perilipin 5	NM_001077348//NM_025874//NP_001070816//NP_080150//XM_006524805//XP_006524868
Nupr1	92.565	28.347	22.249	8.344	3.285	1.716	0.000594969	0.031773	244		Nupr1	56312	56312	nuclear protein transcription regulator 1	NM_019738//NP_062712
Lrrc27	0.347	0.113	0.132	0.095	3.222	1.688	0.000544169	0.0306516	245		Lrrc27	76612	76612	leucine rich repeat containing 27	NM_001143755//NM_027164//NP_001137227//NP_081440//XM_006536262//XM_006536264//XM_006536265//XM_006536266//XM_006536267//XM_006536268//XM_006536269//XM_011249862//XM_011249863//XM_011249864//XM_011249865//XP_006536325//XP_006536327//XP_006536328//XP_006536329//XP_006536330//XP_006536331//XP_006536332//XP_011248164//XP_011248165//XP_011248166//XP_011248167
Slc13a2	13.436	36.766	3.726	7.239	-2.765	-1.467	9.28206e-05	0.0127809	246		Slc13a2	20500	20500	solute carrier family 13 (sodium-dependent dicarboxylate transporter), member 2	NM_022411//NP_071856//XM_006532645//XM_006532646//XM_006532647//XM_006532648//XM_006532649//XP_006532708//XP_006532709//XP_006532710//XP_006532711//XP_006532712
A230020J21Rik	0	0.147	0	0.079	-6.602	-2.723	0.00202994	0.0601178	247		A230020J21Rik	100125339	100125339	RIKEN cDNA A230020J21 gene	NR_027298
Ly6a	1.906	0.617	0.83	0.318	3.027	1.598	0.000325791	0.0230021	248		Ly6a	110454	110454	lymphocyte antigen 6 complex, locus A	NM_001271416//NM_001271417//NM_001271418//NM_001271419//NM_001271446//NM_010738//NP_001258345//NP_001258346//NP_001258347//NP_001258348//NP_001258375//NP_034868
Parp9	47.957	17.717	6.352	2.565	2.712	1.44	7.32611e-05	0.0112622	249		Parp9	80285	80285	poly (ADP-ribose) polymerase family, member 9	NM_030253//NP_084529//XM_006522755//XM_006522756//XM_006522757//XM_011246046//XP_006522818//XP_006522819//XP_006522820//XP_011244348
C2cd4c	0.097	0.358	0.009	0.012	-3.546	-1.826	0.000883805	0.0392532	250		C2cd4c	237397	237397	C2 calcium-dependent domain containing 4C	NM_001168624//NM_198614//NP_001162095//NP_941016
Slc5a4a	1.995	5.636	0.823	1.655	-2.851	-1.511	0.000213647	0.019842	251		Slc5a4a	64452	64452	solute carrier family 5, member 4a	NM_133184//NP_573447
St3gal1	0.733	2.307	0.211	0.605	-3.113	-1.639	0.000463916	0.0283414	252		St3gal1	20442	20442	ST3 beta-galactoside alpha-2,3-sialyltransferase 1	NM_001033487//NM_009177//NP_033203//XM_006520664//XM_006520665//XM_011245528//XM_011245529//XP_006520727//XP_006520728//XP_011243830//XP_011243831
Rnf32	2.283	6.587	0.59	0.699	-2.896	-1.534	0.000254733	0.0212883	253		Rnf32	56874	56874	ring finger protein 32	NM_001289757//NM_021470//NP_001276686//NP_067445//NR_110371//XM_006535775//XM_006535776//XM_006535777//XM_006535778//XM_006535779//XM_006535780//XM_006535781//XM_006535782//XM_006535784//XP_006535838//XP_006535839//XP_006535840//XP_006535841//XP_006535842//XP_006535843//XP_006535844//XP_006535845//XP_006535847
Ppara	11.285	36.267	5.069	1.513	-3.473	-1.796	0.000884741	0.0392532	254		Ppara	19013	19013	peroxisome proliferator activated receptor alpha	NM_001113418//NM_011144//NP_001106889//NP_035274//XM_006520619//XM_006520620//XM_006520621//XM_006520622//XM_006520623//XM_006520624//XM_011245516//XM_011245517//XM_011245518//XM_011245519//XP_006520682//XP_006520683//XP_006520684//XP_006520685//XP_006520686//XP_006520687//XP_011243818//XP_011243819//XP_011243820//XP_011243821
Zdhhc15	0.489	0.111	0.29	0.076	4.14	2.05	0.00137973	0.0486469	255		Zdhhc15	108672	108672	zinc finger, DHHC domain containing 15	NM_175358//NP_780567//XM_011247504//XM_011247505//XM_011247506//XM_011247507//XM_011247508//XM_011247509//XP_011245806//XP_011245807//XP_011245808//XP_011245809//XP_011245810//XP_011245811
Gm766	519.504	158.246	60.186	12.761	3.276	1.712	0.000678577	0.0336935	256		Gm766	330440	330440	predicted gene 766	NM_001033417//NM_001145390//NP_001138862
Gm14634	0	0.075	0	0.036	-4.007	-2.002	0.00135611	0.0482431	257	low	Gm14634	552913	552913	predicted gene 14634	NR_045852
Hpgd	22.742	60.833	2.6	5.762	-2.677	-1.421	4.52202e-05	0.00933897	258		Hpgd	15446	15446	hydroxyprostaglandin dehydrogenase 15 (NAD)	NM_008278//NP_032304
Elf3	653.934	238.103	168.031	18.393	2.697	1.431	0.0001291	0.0160178	259		Elf3	13710	13710	E74-like factor 3	NM_001163131//NM_007921//NP_001156603//NP_031947//XM_006529124//XM_006529125//XP_006529187//XP_006529188
Fam117a	0.788	2.356	0.302	0.318	-3.004	-1.587	0.00042815	0.0271515	260		Fam117a	215512	215512	family with sequence similarity 117, member A	NM_172543//NP_766131//XM_006532833//XM_006532834//XM_006532835//XM_006532836//XM_006532837//XP_006532896//XP_006532897//XP_006532898//XP_006532899//XP_006532900
Igdcc4	0.196	0.763	0.077	0.08	-3.873	-1.953	0.00132439	0.0477701	261		Igdcc4	56741	56741	immunoglobulin superfamily, DCC subclass, member 4	NM_001290315//NM_020043//NP_001277244//NP_064427//XM_006511306//XM_006511307//XM_006511308//XM_006511309//XM_006511310//XM_006511311//XM_006511314//XM_006511315//XM_006511316//XM_006511317//XP_006511369//XP_006511370//XP_006511371//XP_006511372//XP_006511373//XP_006511374//XP_006511377//XP_006511378//XP_006511379//XP_006511380//XR_379432
Fhl1	1.006	2.902	0.416	1.119	-2.872	-1.522	0.000301152	0.0221832	262		Fhl1	14199	14199	four and a half LIM domains 1	NM_001077361//NM_001077362//NM_001287800//NM_010211//NP_001070829//NP_001070830//NP_001274729//NP_034341//XM_006527800//XM_006527801//XM_006527802//XM_006527803//XM_006527804//XM_006527805//XM_006527807//XM_006527808//XM_006527809//XP_006527863//XP_006527864//XP_006527865//XP_006527866//XP_006527867//XP_006527868//XP_006527870//XP_006527871//XP_006527872
Gsr	233.718	91.043	6.415	7.025	2.571	1.362	5.03258e-06	0.00337574	263		Gsr	14782	14782	glutathione reductase	NM_010344//NP_034474
D930020B18Rik	0.056	0.216	0.018	0.027	-3.431	-1.779	0.000971927	0.040314	264		D930020B18Rik	216393	216393	RIKEN cDNA D930020B18 gene	NM_177335//NP_796309//XM_006513551//XM_006513552//XM_006513553//XM_006513555//XP_006513614//XP_006513615//XP_006513616//XP_006513618
Ppt1	81.3	30.978	6.037	0.443	2.62	1.39	2.17828e-05	0.00598053	265		Ppt1	19063	19063	palmitoyl-protein thioesterase 1	NM_008917//NP_032943//XR_376299
Ctnnal1	18.492	7.168	0.63	1.344	2.598	1.378	1.67763e-05	0.00543169	266		Ctnnal1	54366	54366	catenin (cadherin associated protein), alpha-like 1	NM_018761//NP_061231
Bcl2l11	1.742	4.736	0.128	0.946	-2.682	-1.423	6.59896e-05	0.0107692	267		Bcl2l11	12125	12125	BCL2-like 11 (apoptosis facilitator)	NM_001284410//NM_001291016//NM_009754//NM_207680//NM_207681//NP_001271339//NP_001277945//NP_033884//NP_997563//NP_997564//XM_006498614//XM_006498615//XM_006498616//XM_006498617//XP_006498677//XP_006498678//XP_006498679//XP_006498680
Chst15	0.18	0.583	0.082	0.188	-3.212	-1.684	0.000739933	0.0353849	268		Chst15	77590	77590	carbohydrate (N-acetylgalactosamine 4-sulfate 6-O) sulfotransferase 15	NM_029935//NP_084211//XM_006508332//XM_006508333//XP_006508395//XP_006508396
A930024E05Rik	0.171	0.585	0.11	0.073	-3.388	-1.76	0.00095932	0.040314	269		A930024E05Rik	109202	109202	RIKEN cDNA A930024E05 gene	NM_175405//NR_045820
Map3k6	3.936	1.41	1.326	0.034	2.74	1.454	0.000200971	0.019677	270		Map3k6	53608	53608	mitogen-activated protein kinase kinase kinase 6	NM_016693//NP_057902//XM_006539040//XM_006539041//XP_006539103//XP_006539104
Rassf4	8.155	2.058	4.237	0.403	3.741	1.904	0.00134244	0.0479764	271		Rassf4	213391	213391	Ras association (RalGDS/AF-6) domain family member 4	NM_178045//NP_835146//XM_006505866//XP_006505929
Adck3	15.989	41.131	0.442	5.071	-2.561	-1.357	6.71666e-06	0.00365939	272		Adck3	67426	67426	aarF domain containing kinase 3	NM_001163290//NM_023341//NP_001156762//NP_075830//XM_006496961//XM_006496962//XM_006496963//XM_011238855//XP_006497024//XP_006497025//XP_006497026//XP_011237157
Faim2	0.028	0.003	0.021	0.006	3.561	1.832	0.00120442	0.0458515	273	low	Faim2	72393	72393	Fas apoptotic inhibitory molecule 2	NM_001038658//NM_028224//NP_001033747//NP_082500//XM_006521449//XP_006521512
Rnasel	128.483	44.327	43.104	4.503	2.8	1.486	0.000294643	0.0221117	274		Rnasel	24014	24014	ribonuclease L (2', 5'-oligoisoadenylate synthetase-dependent)	NM_011882//NP_036012//XM_006529525//XM_006529527//XM_006529528//XM_006529530//XM_011247993//XM_011247994//XM_011247995//XP_006529588//XP_006529590//XP_006529591//XP_006529593//XP_011246295//XP_011246296//XP_011246297
Neu2	0.264	0.872	0.148	0.106	-3.388	-1.761	0.00100304	0.0408514	275		Neu2	23956	23956	neuraminidase 2	NM_001160163//NM_001160164//NM_001160165//NM_015750//NP_001153635//NP_001153636//NP_001153637//NP_056565//XM_006529524//XP_006529587
Ank3	0.918	2.811	0.18	0.76	-3.02	-1.595	0.00057509	0.0313341	276		Ank3	11735	11735	ankyrin 3, epithelial	NM_009670//NM_146005//NM_170687//NM_170688//NM_170689//NM_170690//NM_170728//NM_170729//NM_170730//NP_033800//NP_666117//NP_733788//NP_733789//NP_733790//NP_733791//NP_733924//NP_733925//NP_733926//XM_006513122//XM_006513124//XM_006513125//XM_006513126//XM_006513127//XM_006513128//XM_006513129//XM_006513130//XM_006513133//XM_006513134//XM_006513135//XM_006513136//XM_006513137//XM_006513138//XM_00…
Pdzrn3	0.152	0.518	0.035	0.119	-3.235	-1.694	0.000897223	0.0393459	277		Pdzrn3	55983	55983	PDZ domain containing RING finger 3	NM_018884//NP_061372//XM_006506405//XP_006506468
2410018M08Rik	0.021	0.104	0.018	0.071	-3.363	-1.75	0.00107348	0.0426052	278	low	NA	NA	NA	NA	NA
Rgs22	0.108	0.03	0.046	0.029	3.889	1.959	0.00161455	0.0529529	279	low	Rgs22	626596	626596	regulator of G-protein signalling 22	NM_001195748//NP_001182677//XM_011245370//XM_011245371//XM_011245372//XM_011245373//XM_011245374//XM_011245375//XP_011243672//XP_011243673//XP_011243674//XP_011243675//XP_011243676//XP_011243677
Sfn	109.068	33.372	57.048	0.854	3.024	1.597	0.000638737	0.0328361	280		Sfn	55948	55948	stratifin	NM_018754//NP_061224
Zan	0.695	2.224	0.408	0.228	-3.487	-1.802	0.00126812	0.0469748	281		Zan	22635	22635	zonadhesin	NM_011741//NP_035871//XM_006504565//XM_011240941//XP_006504628//XP_011239243//XR_377144//XR_377145
AA474331	0.212	0.966	0.12	0.34	-3.999	-2	0.00178354	0.0563228	282		NA	NA	NA	NA	NA
Zbtb46	0.028	0.181	0.03	0.059	-5.732	-2.519	0.00249907	0.0649616	283		Zbtb46	72147	72147	zinc finger and BTB domain containing 46	NM_027656//NM_028125//NP_081932//NP_082401//XM_006500712//XM_006500713//XM_006500714//XM_006500715//XP_006500775//XP_006500776//XP_006500777//XP_006500778//XR_375402//XR_867136
Rpain	17.323	6.173	7.582	0.831	2.693	1.429	0.000254639	0.0212883	284		Rpain	69723	69723	RPA interacting protein	NM_001252413//NM_001252414//NM_001252415//NM_027186//NP_001239342//NP_001239343//NP_001239344//NP_081462//XM_006534122//XP_006534185//XR_388523//XR_390231
Gm5868	0.733	0.111	0.41	0.117	7.336	2.875	0.00283767	0.0692108	285		Gm5868	545758	545758	predicted gene 5868	NM_001024147//NP_001019318
Edn2	2.823	10.197	2.563	1.92	-4.161	-2.057	0.00202291	0.0600864	286		Edn2	13615	13615	endothelin 2	NM_007902//NP_031928
Pgam2	0.245	0.024	0.095	0.041	5.995	2.584	0.0026848	0.0679928	287		Pgam2	56012	56012	phosphoglycerate mutase 2	NM_018870//NP_061358
Chst4	105.161	40.224	6.733	1.258	2.612	1.385	8.56588e-05	0.0123141	288		Chst4	26887	26887	carbohydrate (chondroitin 6/keratan) sulfotransferase 4	NM_011998//NP_036128//XM_006531043//XM_006531044//XM_006531045//XP_006531106//XP_006531107//XP_006531108
Socs1	1.544	0.506	0.081	0.223	3.102	1.633	0.000843878	0.0383144	289		Socs1	12703	12703	suppressor of cytokine signaling 1	NM_001271603//NM_009896//NP_001258532//NP_034026
Mx2	0.75	0.082	0.434	0.063	8.412	3.072	0.00306787	0.0720997	290		Mx2	17858	17858	MX dynamin-like GTPase 2	NM_013606//NP_038634//NR_003508
Notum	0.026	0.155	0.045	0.051	-4.985	-2.318	0.0024929	0.0649562	291		Notum	77583	77583	notum pectinacetylesterase homolog (Drosophila)	NM_175263//NP_780472//XM_006534494//XM_006534497//XM_011249314//XM_011249315//XP_006534557//XP_006534560//XP_011247616//XP_011247617
Tnip2	12.008	4.688	0.619	0.926	2.581	1.368	7.45419e-05	0.0113698	292		Tnip2	231130	231130	TNFAIP3 interacting protein 2	NM_139064//NP_620703
Gm15941	0.227	0.055	0.169	0.026	3.232	1.692	0.00119288	0.0456366	293		Gm15941	100503538	100503538	predicted gene 15941	NR_045283
Tnni2	0.709	0.031	0.664	0.054	9.799	3.293	0.00334433	0.0750743	294		Tnni2	21953	21953	troponin I, skeletal, fast 2	NM_009405//NP_033431//XM_006508539//XP_006508602
Sema6b	6.811	2.608	0.616	0.525	2.631	1.396	0.000166684	0.0177321	295		Sema6b	20359	20359	sema domain, transmembrane domain (TM), and cytoplasmic domain, (semaphorin) 6B	NM_001130456//NM_013662//NP_001123928//NP_038690//XM_006523930//XP_006523993
Kazn	5.3	2.122	1.221	0.32	2.479	1.31	7.41397e-06	0.0037613	296		Kazn	71529	71529	kazrin, periplakin interacting protein	NM_001109684//NM_001109685//NM_144531//NP_001103154//NP_001103155//NP_653114
Ldlrad1	0.027	0.249	0.046	0.094	-4.722	-2.239	0.00257774	0.0665086	297		Ldlrad1	546840	546840	low density lipoprotein receptor class A domain containing 1	NM_001081272//NP_001074741//XM_006503241//XM_006503242//XM_006503243//XM_006503244//XM_006503246//XM_011240578//XM_011240579//XP_006503304//XP_006503305//XP_006503306//XP_006503307//XP_006503309//XP_011238880//XP_011238881
BC057022	0.947	3.022	0.65	0.772	-3.546	-1.826	0.00170677	0.0549393	298		NA	NA	NA	NA	NA
A930038C07Rik	0.04	0	0.035	0	5.724	2.517	0.00292789	0.0704414	299	low	NA	NA	NA	NA	NA
Lrrc4	0.209	0.042	0.102	0.01	4.232	2.082	0.00230717	0.0626456	300		Lrrc4	192198	192198	leucine rich repeat containing 4	NM_138682//NP_619623
Plscr1	95.276	39.07	21.172	10.768	2.458	1.297	4.34221e-06	0.00316669	301		Plscr1	22038	22038	phospholipid scramblase 1	NM_011636//NP_035766//XM_006511052//XP_006511115
Gm12298	0.53	0.069	0.226	0.077	6.168	2.625	0.00309022	0.0724061	302		Gm12298	100038666	100038666	predicted gene 12298	NR_033539
Rdh18-ps	0.147	0.018	0.112	0.019	5.771	2.529	0.00302904	0.0716197	303		Rdh18-ps	380674	380674	retinol dehydrogenase 18, pseudogene	NM_199313//NR_037604
Rhov	1.651	0.518	0.153	0.064	3.131	1.647	0.00113272	0.0441307	304		Rhov	228543	228543	ras homolog family member V	NM_145530//NP_663505//XM_011239465//XP_011237767
Slc4a11	0.624	0.224	0.227	0.049	2.682	1.423	0.000284089	0.0219822	305		Slc4a11	269356	269356	solute carrier family 4, sodium bicarbonate transporter-like, member 11	NM_001081162//NP_001074631//XM_006499604//XM_006499607//XP_006499667//XP_006499670
4933432B09Rik	0.014	0.069	0.001	0.025	-3.431	-1.779	0.00172593	0.0554031	306	low	NA	NA	NA	NA	NA
4732490B19Rik	1.712	0.491	0.763	0.118	3.404	1.767	0.00166055	0.0537036	307		4732490B19Rik	319871	319871	RIKEN cDNA 4732490B19 gene	NR_040276
Plk2	2.243	5.606	0.537	0.321	-2.51	-1.328	5.176e-05	0.00940199	308		Plk2	20620	20620	polo-like kinase 2	NM_152804//NP_690017
Mfsd7b	14.059	38.814	2.356	10.426	-2.724	-1.446	0.00051875	0.0301897	309		Mfsd7b	226844	226844	major facilitator superfamily domain containing 7B	NM_001081259//NM_001313747//NM_198025//NP_001074728//NP_001300676//NP_932142//XM_006497151//XM_006497152//XP_006497214//XP_006497215
Pom121l2	0.045	0	0.033	0	7.977	2.996	0.00359376	0.0778714	310	low	Pom121l2	195236	195236	POM121 membrane glycoprotein-like 2 (rat)	NM_001162928//NM_001162929//NP_001156400//NP_001156401
Cap2	0.07	0.237	0.048	0.016	-3.307	-1.725	0.00158374	0.0523508	311		Cap2	67252	67252	CAP, adenylate cyclase-associated protein, 2 (yeast)	NM_026056//NP_080332//XM_006516946//XP_006517009
Cdh16	0	0.047	0	0.025	-4.74	-2.245	0.00283819	0.0692108	312	low	Cdh16	12556	12556	cadherin 16	NM_001252627//NM_001252628//NM_007663//NP_001239556//NP_001239557//NP_031689//XM_006530629//XP_006530692
Fbxo15	0.016	0.113	0.028	0.053	-3.636	-1.862	0.00210484	0.0609463	313	low	Fbxo15	50764	50764	F-box protein 15	NM_015798//NP_056613//XM_006526505//XM_011247086//XM_011247087//XM_011247088//XP_006526568//XP_011245388//XP_011245389//XP_011245390//XR_877588
Ky	0.24	0.718	0.095	0.061	-2.991	-1.581	0.00101787	0.0412396	314		Ky	16716	16716	kyphoscoliosis peptidase	NM_024291//NP_077253//XM_006511646//XM_006511647//XP_006511709//XP_006511710
Ppp1r15a	22.657	8.526	3.482	1.937	2.683	1.424	0.000364443	0.0248685	315		Ppp1r15a	17872	17872	protein phosphatase 1, regulatory (inhibitor) subunit 15A	NM_008654//NP_032680
Pcdhgc4	0.028	0.16	0.021	0.046	-5.054	-2.337	0.00313636	0.072887	316		Pcdhgc4	93707	93707	protocadherin gamma subfamily C, 4	NM_033582//NP_291060
Crb2	0.008	0.079	0.007	0.026	-6.685	-2.741	0.00357913	0.0776266	317	low	Crb2	241324	241324	crumbs family member 2	NM_001163566//NP_001157038//XR_374093//XR_866013//XR_866014
Arhgef19	1.884	4.703	0.405	0.298	-2.513	-1.33	8.85039e-05	0.0125177	318		Arhgef19	213649	213649	Rho guanine nucleotide exchange factor (GEF) 19	NM_172520//NP_766108//XM_006538704//XM_006538705//XM_006538706//XM_006538707//XM_006538708//XM_006538709//XM_011250225//XM_011250226//XP_006538767//XP_006538768//XP_006538769//XP_006538770//XP_006538771//XP_006538772//XP_011248527//XP_011248528
Card10	14.155	4.876	6.322	0.666	2.738	1.453	0.000616573	0.032488	319		Card10	105844	105844	caspase recruitment domain family, member 10	NM_130859//NP_570929//XM_006520253//XP_006520316
4930428G15Rik	0.058	0.378	0.051	0.231	-3.738	-1.902	0.00227606	0.0621973	320		4930428G15Rik	73856	73856	RIKEN cDNA 4930428G15 gene	NR_040730
Ugt1a5	0.008	0.052	0.014	0.012	-3.593	-1.845	0.00214544	0.0612497	321	low	Ugt1a5	394433	394433	UDP glucuronosyltransferase 1 family, polypeptide A5	NM_201643//NP_964005
Tert	4.553	11.769	2.512	2.156	-2.781	-1.476	0.000742715	0.0354453	322		Tert	21752	21752	telomerase reverse transcriptase	NM_009354//NP_033380//XM_006517210//XM_006517211//XM_006517212//XM_006517213//XM_006517214//XP_006517273//XP_006517274//XP_006517275//XP_006517276//XP_006517277//XR_382432
Slc19a2	13.21	32.072	0.943	5.205	-2.41	-1.269	1.88347e-05	0.00549432	323		Slc19a2	116914	116914	solute carrier family 19 (thiamine transporter), member 2	NM_001276455//NM_054087//NP_001263384//NP_473428
Ppard	95.077	35.401	26.565	8.419	2.663	1.413	0.000413394	0.026895	324		Ppard	19015	19015	peroxisome proliferator activator receptor delta	NM_011145//NP_035275//XM_006523859//XM_006536733//XM_011244636//XM_011246320//XP_006523922//XP_006536796//XP_011242938//XP_011244622
1810046K07Rik	5.248	14.246	0.248	2.789	-2.689	-1.427	0.000537009	0.0305935	325		1810046K07Rik	69809	69809	RIKEN cDNA 1810046K07 gene	NM_027217//NP_081493//XM_006510587//XM_006510588//XM_006510589//XP_006510650//XP_006510651//XP_006510652
Aqp3	3.372	9.894	1.653	1.53	-3.049	-1.608	0.00134167	0.0479764	326		Aqp3	11828	11828	aquaporin 3	NM_016689//NP_057898
Stk32c	0	0.032	0	0.007	-2.766	-1.468	0.000797542	0.0372991	327	low	Stk32c	57740	57740	serine/threonine kinase 32C	NM_001162540//NM_021302//NP_001156012//NP_067277//XM_006536216//XP_006536279
Ache	4.281	1.621	0.883	0.475	2.664	1.414	0.000436052	0.0273552	328		Ache	11423	11423	acetylcholinesterase	NM_001290010//NM_009599//NP_001276939//NP_033729//XM_006504547//XM_006504548//XM_006504550//XM_011240930//XP_006504610//XP_006504611//XP_006504613//XP_011239232//XR_377142
Ppp1r3g	0.082	0.381	0.042	0.191	-3.931	-1.975	0.00272618	0.0687793	329		Ppp1r3g	76487	76487	protein phosphatase 1, regulatory (inhibitor) subunit 3G	NM_029628//NP_083904//XM_006516803//XM_006516804//XP_006516866//XP_006516867
Gm4262	2.033	0.673	0.851	0.08	2.886	1.529	0.00106366	0.0424318	330		Gm4262	100043147	100043147	predicted gene 4262	NR_040518
Hlf	0.138	0.978	0.077	0.361	-6.927	-2.792	0.0039902	0.0821158	331		Hlf	217082	217082	hepatic leukemia factor	NM_172563//NP_766151//XM_006533004//XM_006533005//XM_006533006//XM_006533007//XP_006533067//XP_006533068//XP_006533069//XP_006533070
Gm684	3.843	9.902	1.932	2.233	-2.672	-1.418	0.00047826	0.0286814	332		Gm684	100502940	100502940	predicted gene 684	NM_001195681//NP_001182610//XM_006509895//XM_006509896//XM_011242373//XM_011242374//XM_011242375//XP_006509958//XP_006509959//XP_011240675//XP_011240676//XP_011240677
Dock10	0.021	0.003	0.011	0.005	4.164	2.058	0.00292465	0.070436	333	low	Dock10	210293	210293	dedicator of cytokinesis 10	NM_001285927//NM_175291//NP_001272856//NP_780500//XM_006496463//XM_006496464//XM_006496465//XM_006496466//XM_006496467//XM_006496468//XM_006496469//XM_006496470//XM_006496471//XM_006496472//XM_006496473//XM_006496475//XM_006496476//XM_006496477//XM_011238680//XM_011238682//XM_011238683//XP_006496526//XP_006496527//XP_006496528//XP_006496529//XP_006496530//XP_006496531//XP_006496532//XP_006496533/…
Lrrc1	51.388	21.871	2.736	1.337	2.349	1.232	8.00804e-06	0.00382436	334		Lrrc1	214345	214345	leucine rich repeat containing 1	NM_001146048//NM_172528//NP_001139520//NP_766116
Pnpla3	0.273	0.699	0.046	0.163	-2.494	-1.318	0.000142174	0.0169282	335		Pnpla3	116939	116939	patatin-like phospholipase domain containing 3	NM_054088//NP_473429//XM_006520345//XM_006520346//XP_006520408//XP_006520409//XR_875223
Cyp3a57	0.014	0.122	0.024	0.035	-4.067	-2.024	0.00284445	0.069219	336	low	Cyp3a57	622127	622127	cytochrome P450, family 3, subfamily a, polypeptide 57	NM_001100180//NP_001093650//XM_006504849//XM_006504850//XM_006504851//XM_006504852//XP_006504912//XP_006504913//XP_006504914//XP_006504915
Ptprb	0.098	0.027	0.035	0.01	3.348	1.743	0.00209534	0.0609463	337	low	Ptprb	19263	19263	protein tyrosine phosphatase, receptor type, B	NM_029928//NP_084204//XM_006513378//XP_006513441
Col1a1	0.026	0	0.009	0	5.43	2.441	0.00366332	0.0786754	338	low	Col1a1	12842	12842	collagen, type I, alpha 1	NM_007742//NP_031768
Tsku	20.031	48.416	3.447	4.277	-2.432	-1.282	7.21632e-05	0.0112622	339		Tsku	244152	244152	tsukushi, small leucine rich proteoglycan	NM_001024619//NM_001168539//NM_001168540//NM_001168541//NP_001019790//NP_001162011//NP_001162012//NP_001162013//XM_006507832//XM_006507833//XM_006507834//XM_006507835//XM_006507836//XM_006507837//XP_006507895//XP_006507896//XP_006507897//XP_006507898//XP_006507899//XP_006507900
Cish	2.293	0.77	0.301	0.471	3.191	1.674	0.00175931	0.0559361	340		Cish	12700	12700	cytokine inducible SH2-containing protein	NM_001317354//NM_009895//NP_001304283//NP_034025//XM_006511635//XM_011242853//XM_011242854//XP_006511698//XP_011241155//XP_011241156
Otud1	0	0.073	0	0.047	-4.893	-2.291	0.00356143	0.0776006	341	low	Otud1	71198	71198	OTU domain containing 1	NM_027715//NP_081991
D630003M21Rik	0	0.019	0	0.007	-3.28	-1.714	0.00209065	0.0609108	342	low	D630003M21Rik	228846	228846	RIKEN cDNA D630003M21 gene	NM_001131021//NM_177657//NP_001124493//NP_808325//XM_006499356//XM_011239489//XP_006499419//XP_011237791//XR_374459
Pou2af1	0.378	1.055	0.097	0.055	-2.741	-1.455	0.00088991	0.0393098	343		Pou2af1	18985	18985	POU domain, class 2, associating factor 1	NM_011136//NP_035266
Wdr78	0.043	0.147	0.038	0.065	-3.538	-1.823	0.00243874	0.064527	344		Wdr78	242584	242584	WD repeat domain 78	NM_146254//NP_666366//XM_006503074//XM_006503075//XM_006503076//XM_006503077//XM_006503078//XM_011240524//XP_006503137//XP_006503138//XP_006503139//XP_006503140//XP_006503141//XP_011238826//XR_376317//XR_376318//XR_376319
Lamc2	10.166	4.297	1.588	0.653	2.37	1.245	4.42937e-05	0.00933897	345		Lamc2	16782	16782	laminin, gamma 2	NM_008485//NP_032511//XM_011247926//XM_011247927//XP_011246228//XP_011246229
Clec3b	0.201	0	0.222	0	6.396	2.677	0.00411983	0.0830981	346		Clec3b	21922	21922	C-type lectin domain family 3, member b	NM_011606//NP_035736
Serpinb5	5.212	2.07	1.898	0.438	2.46	1.298	0.000142094	0.0169282	347		Serpinb5	20724	20724	serine (or cysteine) peptidase inhibitor, clade B, member 5	NM_009257//NP_033283//XM_006529290//XM_006529291//XP_006529353//XP_006529354
Pirt	0.509	0.169	0.127	0.072	2.976	1.573	0.00147283	0.0506952	348		Pirt	193003	193003	phosphoinositide-interacting regulator of transient receptor potential channels	NM_178656//NP_848771//XM_006532579//XM_011248822//XP_006532642//XP_011247124
Atp4a	0.304	0.778	0.076	0.16	-2.505	-1.325	0.000208703	0.0197186	349		Atp4a	11944	11944	ATPase, H+/K+ exchanging, gastric, alpha polypeptide	NM_001290627//NM_018731//NP_001277556//NP_061201
St3gal3	1.515	3.86	0.472	0.345	-2.568	-1.361	0.000362332	0.0248435	350		St3gal3	20441	20441	ST3 beta-galactoside alpha-2,3-sialyltransferase 3	NM_001161774//NM_001285520//NM_001285521//NM_009176//NP_001155246//NP_001272449//NP_001272450//NP_033202//XM_006502890//XM_006502891//XM_006502892//XM_006502893//XM_006502894//XM_006502895//XM_006502896//XM_006502897//XM_006502898//XM_006502899//XM_006502901//XP_006502953//XP_006502954//XP_006502955//XP_006502956//XP_006502957//XP_006502958//XP_006502959//XP_006502960//XP_006502961//XP_006502962/…
Cyp2w1	1.874	6.16	1.107	0.918	-3.512	-1.812	0.00247826	0.0649562	351		Cyp2w1	545817	545817	cytochrome P450, family 2, subfamily w, polypeptide 1	NM_001160265//NP_001153737//XM_006504719//XM_006504720//XM_006504721//XM_006504722//XP_006504782//XP_006504783//XP_006504784//XP_006504785
Tnfrsf11a	2.955	7.618	1.088	0.205	-2.65	-1.406	0.000589422	0.0316835	352		Tnfrsf11a	21934	21934	tumor necrosis factor receptor superfamily, member 11a, NFKB activator	NM_009399//NP_033425//XM_006529381//XP_006529444
Snora74a	0.61	0.078	0.188	0.134	3.738	1.902	0.00287523	0.0698224	353		Snora74a	436583	436583	small nucleolar RNA, H/ACA box 74A	NR_002905
Lbh	1.663	4.489	0.298	0.991	-2.68	-1.422	0.000662613	0.0334955	354		Lbh	77889	77889	limb-bud and heart	NM_029999//NP_084275
Zbp1	0.478	0.092	0.253	0.051	4.727	2.241	0.00372345	0.079283	355		Zbp1	58203	58203	Z-DNA binding protein 1	NM_001139519//NM_021394//NP_001132991//NP_067369
Apoc4	0.792	0.078	0.596	0.07	5.866	2.552	0.00421711	0.0843501	356		Apoc4	11425	11425	apolipoprotein C-IV	NM_007385//NP_031411
Fam188b	0.04	0.006	0.013	0.011	4.487	2.166	0.00357445	0.0776006	357	low	Fam188b	330323	330323	family with sequence similarity 188, member B	NM_001142781//NM_177883//NP_001136253//NP_808551//XM_006506296//XM_006506297//XM_006506298//XP_006506359//XP_006506360//XP_006506361//XR_377470//XR_377471
F11	0	0.063	0	0.045	-4.016	-2.006	0.00317133	0.0728901	358	low	F11	109821	109821	coagulation factor XI	NM_028066//NP_082342//XM_006509244//XM_006509245//XM_006509246//XM_011242172//XP_006509307//XP_006509308//XP_006509309//XP_011240474
Emilin1	2.322	0.858	0.441	0.081	2.665	1.414	0.000637376	0.0328361	359		Emilin1	100952	100952	elastin microfibril interfacer 1	NM_133918//NP_598679//XM_006503648//XM_006503649//XP_006503711//XP_006503712
Ces2f	0.012	0.156	0.021	0.055	-5.66	-2.501	0.00415051	0.0834285	360		Ces2f	71903	71903	carboxylesterase 2F	NM_001079865//NP_001073334//XM_006531382//XM_006531383//XM_006531384//XP_006531445//XP_006531446//XP_006531447
Abcc6	3.89	8.957	0.262	0.039	-2.301	-1.202	8.53183e-06	0.00382436	361		Abcc6	27421	27421	ATP-binding cassette, sub-family C (CFTR/MRP), member 6	NM_018795//NP_061265//XM_006540945//XM_006540946//XM_006540947//XM_006540948//XM_006540949//XP_006541008//XP_006541009//XP_006541010//XP_006541011//XP_006541012//XR_391346
Gml	1.857	0.47	1.417	0.465	4.12	2.043	0.00336223	0.0753018	362		Gml	625599	625599	glycosylphosphatidylinositol anchored molecule like	NM_001177524//NP_001170995//XM_006521233//XM_011245704//XM_011245705//XP_006521296//XP_011244006//XP_011244007
Slc22a13	0.26	0.84	0.233	0.166	-3.616	-1.855	0.0028173	0.0691729	363		Slc22a13	102570	102570	solute carrier family 22 (organic cation transporter), member 13	NM_133980//NP_598741//XM_006511917//XP_006511980
Rab8b	5.294	2.143	0.93	0.104	2.46	1.299	0.000200073	0.019677	364		Rab8b	235442	235442	RAB8B, member RAS oncogene family	NM_173413//NP_775589
Tnfaip8	5.607	2.255	0.93	0.355	2.473	1.306	0.000217307	0.0200396	365		Tnfaip8	106869	106869	tumor necrosis factor, alpha-induced protein 8	NM_001177759//NM_001177760//NM_134131//NP_001171230//NP_001171231//NP_598892//XM_006525479//XM_006525480//XM_011246795//XM_011246796//XP_006525542//XP_006525543//XP_011245097//XP_011245098
Slc15a5	0	0.038	0	0.014	-3.28	-1.714	0.00237295	0.0638086	366	low	Slc15a5	277898	277898	solute carrier family 15, member 5	NM_177787//NP_808455
AW011738	0.018	0.125	0.032	0.039	-5.639	-2.495	0.00428639	0.0846828	367		AW011738	100382	100382	expressed sequence AW011738	NR_030671
Cpm	0.196	0.609	0.094	0.109	-3.109	-1.636	0.00202631	0.0600864	368		Cpm	70574	70574	carboxypeptidase M	NM_027468//NP_081744//XM_006514090//XP_006514153
Irgm2	0.683	0.255	0.136	0.053	2.611	1.385	0.000588299	0.0316835	369		Irgm2	54396	54396	immunity-related GTPase family M member 2	NM_019440//NP_062313
Sesn3	1.769	5.101	0.922	0.337	-3.007	-1.588	0.00187049	0.0580712	370		Sesn3	75747	75747	sestrin 3	NM_030261//NP_084537
Nexn	0.09	0.255	0.079	0.156	-2.651	-1.407	0.000709863	0.0344409	371		Nexn	68810	68810	nexilin	NM_199465//NP_955759//XM_006501990//XM_006501991//XM_006501992//XM_006501993//XM_006501996//XM_006501998//XM_006502000//XM_006502002//XM_011240214//XM_011240215//XM_011240216//XP_006502053//XP_006502054//XP_006502055//XP_006502056//XP_006502059//XP_006502061//XP_006502063//XP_006502065//XP_011238516//XP_011238517//XP_011238518
Cbln1	0.039	0.184	0.043	0.061	-4.231	-2.081	0.0037206	0.079283	372		Cbln1	12404	12404	cerebellin 1 precursor protein	NM_019626//NP_062600
Hist1h1e	0.052	0.208	0.09	0.153	-4.412	-2.142	0.00386305	0.0807268	373		Hist1h1e	50709	50709	histone cluster 1, H1e	NM_015787//NP_056602
Igsf9	38.508	86.772	1.261	3.312	-2.253	-1.172	3.39053e-06	0.00272844	374		Igsf9	93842	93842	immunoglobulin superfamily, member 9	NM_001145800//NM_033608//NP_001139272//NP_291086//XM_006497056//XM_006497057//XM_006497058//XM_006497059//XP_006497119//XP_006497120//XP_006497121//XP_006497122
Hebp2	0.527	0.192	0.121	0.123	2.866	1.519	0.00153161	0.0513299	375		Hebp2	56016	56016	heme binding protein 2	NM_019487//NP_062360
Gm10768	23.354	63.315	9.26	16.625	-2.797	-1.484	0.00138003	0.0486469	376		Gm10768	100038628	100038628	predicted gene 10768	NR_033472
Kank2	1.248	3.099	0.276	0.805	-2.467	-1.303	0.000259657	0.0212883	377		Kank2	235041	235041	KN motif and ankyrin repeat domains 2	NM_145611//NP_663586
BC035044	0.017	0.152	0.015	0.045	-5.688	-2.508	0.00462729	0.0887884	378		BC035044	232406	232406	cDNA sequence BC035044	NM_001254946//NM_001254947//NP_001241875//NP_001241876
Pram1	0.143	0.018	0.081	0.031	6.643	2.732	0.00494842	0.0920101	379		Pram1	378460	378460	PML-RAR alpha-regulated adaptor molecule 1	NM_001002842//NP_001002842//NR_028279
Gda	50.292	21.712	4.328	8.426	2.414	1.271	0.000207833	0.0197163	380		Gda	14544	14544	guanine deaminase	NM_010266//NP_034396//XM_006526680//XP_006526743
Slc5a12	0	0.04	0	0.042	-4.812	-2.267	0.00426269	0.0845918	381	low	Slc5a12	241612	241612	solute carrier family 5 (sodium/glucose cotransporter), member 12	NM_001003915//NM_001177624//NP_001003915//NP_001171095//XM_006499489//XP_006499552
Hist1h3c	0.371	0.064	0.267	0.111	3.828	1.937	0.00338437	0.0757249	382		Hist1h3c	319148	319148	histone cluster 1, H3c	NM_175653//NP_783584
Mmp15	5.398	12.432	0.199	1.8	-2.292	-1.197	4.16064e-05	0.00924733	383		Mmp15	17388	17388	matrix metallopeptidase 15	NM_008609//NP_032635
Arf2	11.286	4.178	4.562	1.036	2.619	1.389	0.000715034	0.0345821	384		Arf2	11841	11841	ADP-ribosylation factor 2	NM_001304574//NM_007477//NP_001291503//NP_031503//XM_006532043//XP_006532106
Acot12	0.44	1.298	0.194	0.666	-2.845	-1.508	0.00160613	0.0529411	385		Acot12	74156	74156	acyl-CoA thioesterase 12	NM_028790//NP_083066//XM_006517413//XP_006517476
Rspo4	0.068	0.009	0.061	0.015	4.113	2.04	0.0037462	0.0793091	386	low	Rspo4	228770	228770	R-spondin 4	NM_001040689//NP_001035779//XM_006499308//XM_006499309//XP_006499371//XP_006499372
Tnfsf9	14.266	5.803	2.407	1.023	2.464	1.301	0.000283632	0.0219822	387		Tnfsf9	21950	21950	tumor necrosis factor (ligand) superfamily, member 9	NM_009404//NP_033430//XM_006524033//XP_006524096
Fam107b	131.445	55.947	24.372	5.433	2.331	1.221	9.24407e-05	0.0127809	388		Fam107b	66540	66540	family with sequence similarity 107, member B	NM_025626//NP_079902//XM_006497518//XM_006497519//XM_006497520//XM_011238984//XP_006497581//XP_006497582//XP_006497583//XP_011237286
2310007B03Rik	2.933	6.725	0.335	0.237	-2.295	-1.199	4.82482e-05	0.00940093	389		2310007B03Rik	71874	71874	RIKEN cDNA 2310007B03 gene	NM_001159940//NM_172411//NP_001153412//NP_765999//XM_006529877//XM_006529878//XP_006529940//XP_006529941
Rasgrf2	2.628	6.443	0.674	0.715	-2.476	-1.308	0.000314082	0.022553	390		Rasgrf2	19418	19418	RAS protein-specific guanine nucleotide-releasing factor 2	NM_009027//NP_033053
Muc13	1489.11	623.622	177.907	68.483	2.389	1.256	0.000205267	0.019677	391		Muc13	17063	17063	mucin 13, epithelial transmembrane	NM_010739//NP_034869//XM_006521815//XM_011245835//XP_006521878//XP_011244137
Klhl24	1.876	5.924	0.899	1.162	-3.311	-1.727	0.00283629	0.0692108	392		Klhl24	75785	75785	kelch-like 24	NM_029436//NP_083712//XM_006522687//XP_006522750//XR_875857
Tmie	3.135	7.193	0.757	2.202	-2.273	-1.185	4.45361e-05	0.00933897	393		Tmie	20776	20776	transmembrane inner ear	NM_146260//NP_666372//XM_006512007//XM_006512008//XM_006512009//XM_006512010//XM_006512013//XM_006512014//XM_011242944//XM_011242945//XP_006512070//XP_006512071//XP_006512072//XP_006512073//XP_006512076//XP_006512077//XP_011241246//XP_011241247
Vdr	64.8	151.937	14.518	24.7	-2.363	-1.241	0.000191885	0.0191368	394		Vdr	22337	22337	vitamin D receptor	NM_009504//NP_033530
Gm10791	0.306	0.048	0.146	0.027	4.959	2.31	0.00471182	0.0897935	395		Gm10791	100038614	100038614	predicted gene 10791	NR_045889
Med27	38.904	16.726	4.209	2.083	2.324	1.217	0.000122579	0.0155664	396		Med27	68975	68975	mediator complex subunit 27	NM_001290489//NM_026896//NM_029615//NP_001277418//NP_081172//NP_083891
Hk2	24.119	10.545	3.199	1.563	2.292	1.196	6.59888e-05	0.0107692	397		Hk2	15277	15277	hexokinase 2	NM_013820//NP_038848
Sh3bp4	4.945	1.929	1.356	0.433	2.542	1.346	0.000634035	0.0328361	398		Sh3bp4	98402	98402	SH3-domain binding protein 4	NM_133816//NP_598577//XM_006529975//XP_006530038
Rtn4rl1	3.889	8.755	1.049	1.295	-2.271	-1.184	4.72729e-05	0.00940093	399		Rtn4rl1	237847	237847	reticulon 4 receptor-like 1	NM_177708//NP_808376//XM_006533225//XP_006533288
Rasgef1b	0.546	1.477	0.226	0.273	-2.717	-1.442	0.00137241	0.0486008	400		Rasgef1b	320292	320292	RasGEF domain family, member 1B	NM_145839//NM_181318//NP_665838//NP_851835
BC048609	0.968	0.213	0.224	0.119	4.035	2.012	0.00397853	0.0820928	401		BC048609	433215	433215	cDNA sequence BC048609	NM_001111317//NP_001104787//XM_006531786//XP_006531849
Slc7a3	0.009	0.09	0.016	0.042	-4.339	-2.117	0.0042886	0.0846828	402	low	Slc7a3	11989	11989	solute carrier family 7 (cationic amino acid transporter, y+ system), member 3	NM_001301840//NM_007515//NP_001288769//NP_031541//XM_006527753//XM_011247510//XM_011247511//XM_011247512//XM_011247513//XM_011247514//XP_006527816//XP_011245812//XP_011245813//XP_011245814//XP_011245815//XP_011245816
Gng3	0.041	0	0.039	0	3.203	1.679	0.00261074	0.0668116	403	low	Gng3	14704	14704	guanine nucleotide binding protein (G protein), gamma 3	NM_010316//NP_034446
Fhl3	4.253	1.814	0.536	0.151	2.334	1.223	0.000175195	0.0183342	404		Fhl3	14201	14201	four and a half LIM domains 3	NM_010213//NP_034343//XM_006502766//XM_006502768//XM_006502769//XP_006502829//XP_006502831//XP_006502832
Gpx2-ps1	4.479	1.239	3.117	0.693	3.47	1.795	0.00324702	0.0738554	405		Gpx2-ps1	14777	14777	glutathione peroxidase 2, pseudogene 1	NR_033563
Efemp2	3.132	1.14	1.13	0.255	2.685	1.425	0.00115077	0.0445398	406		Efemp2	58859	58859	epidermal growth factor-containing fibulin-like extracellular matrix protein 2	NM_001164352//NM_021474//NP_001157824//NP_067449//XM_006531807//XM_006531808//XM_006531809//XM_006531810//XM_006531811//XP_006531870//XP_006531871//XP_006531872//XP_006531873//XP_006531874
Tmem189	14.39	5.87	2.553	1.712	2.487	1.314	0.000463891	0.0283414	407		Tmem189	407243	407243	transmembrane protein 189	NM_145538//NP_663513
Slc25a42	6.443	14.782	1.68	1.484	-2.327	-1.219	0.00016779	0.0177321	408		Slc25a42	73095	73095	solute carrier family 25, member 42	NM_001007570//NP_001007571
Snord104	69.18	21.523	47.56	4.006	2.916	1.544	0.00211015	0.0609463	409		Snord104	100216537	100216537	small nucleolar RNA, C/D box 104	NR_030703
Notch1	2.177	5.919	1.213	0.786	-2.993	-1.582	0.0022604	0.0620305	410		Notch1	18128	18128	notch 1	NM_008714//NP_032740
BB283400	0.107	0.531	0.185	0.212	-7.51	-2.909	0.00574408	0.098745	411		BB283400	100463519	100463519	expressed sequence BB283400	NR_038124
Pim3	33.173	14.223	5.524	3.2	2.341	1.227	0.000214259	0.019842	412		Pim3	223775	223775	proviral integration site 3	NM_145478//NP_663453
Acot3	0.36	1.253	0.053	0.19	-3.378	-1.756	0.00318584	0.0728901	413		Acot3	171281	171281	acyl-CoA thioesterase 3	NM_134246//NP_599007//XM_006515508//XM_006515509//XP_006515571//XP_006515572
Tmem154	0.093	0.016	0.023	0.014	4.798	2.262	0.00496363	0.0920796	414	low	Tmem154	320782	320782	transmembrane protein 154	NM_177260//NP_796234
Rnf183	0.119	0	0.109	0	5.247	2.391	0.00516367	0.0936321	415	low	Rnf183	76072	76072	ring finger protein 183	NM_153504//NP_705724//XM_006538339//XP_006538402
Tlr9	0	0.04	0	0.024	-4.297	-2.103	0.0046155	0.0887884	416	low	Tlr9	81897	81897	toll-like receptor 9	NM_031178//NP_112455
Sbno2	34.871	15.35	6.644	0.78	2.248	1.168	5.64364e-05	0.00982878	417		Sbno2	216161	216161	strawberry notch homolog 2 (Drosophila)	NM_183426//NP_906271//XM_006513492//XM_006513493//XM_006513494//XM_006513495//XM_006513496//XM_006513497//XP_006513555//XP_006513556//XP_006513557//XP_006513558//XP_006513559//XP_006513560
Spns2	7.853	18.114	0.39	3.395	-2.285	-1.192	0.000111304	0.0145927	418		Spns2	216892	216892	spinster homolog 2	NM_001276383//NM_153060//NP_001263312//NP_694700//XM_006532934//XM_006532935//XM_006532936//XP_006532997//XP_006532998//XP_006532999//XR_388404
4933440M02Rik	0.014	0.099	0.025	0.017	-3.727	-1.898	0.00395391	0.0818743	419	low	4933440M02Rik	71208	71208	RIKEN cDNA 4933440M02 gene	NM_172408//NR_045803//NR_045804
Tchh	0.087	0.031	0.028	0.021	2.792	1.481	0.00195862	0.0594388	420	low	Tchh	99681	99681	trichohyalin	NM_001163098//NP_001156570
Pros1	5.098	2.254	0.35	0.47	2.287	1.194	0.000140969	0.0169282	421		Pros1	19128	19128	protein S (alpha)	NM_011173//NP_035303//XM_011245843//XP_011244145
Lpar2	0.648	1.645	0.165	0.206	-2.53	-1.339	0.000685389	0.0337001	422		Lpar2	53978	53978	lysophosphatidic acid receptor 2	NM_020028//NP_064412
Vnn3	0.038	0.22	0.036	0.059	-4.559	-2.189	0.00491213	0.0917562	423		Vnn3	26464	26464	vanin 3	NM_011979//NP_036109
Klhl36	0.977	2.444	0.315	0.244	-2.507	-1.326	0.000633041	0.0328361	424		Klhl36	234796	234796	kelch-like 36	NM_146219//NP_666331//XM_006530933//XP_006530996
Gsdmc4	0.59	0.156	0.1	0.13	4.21	2.074	0.00471004	0.0897935	425		Gsdmc4	74548	74548	gasdermin C4	NM_028992//NP_083268//XM_006521502//XM_011245754//XM_011245755//XM_011245756//XM_011245757//XP_006521565//XP_011244056//XP_011244057//XP_011244058//XP_011244059
Pbld1	7.355	16.583	0.863	1.486	-2.255	-1.173	8.33358e-05	0.0122154	426		Pbld1	68371	68371	phenazine biosynthesis-like protein domain containing 1	NM_026701//NP_080977//XM_006514029//XM_006514030//XM_006514031//XM_006514032//XP_006514092//XP_006514093//XP_006514094//XP_006514095
Efr3b	2.658	5.97	0.559	0.437	-2.264	-1.179	0.00012982	0.0160178	427		Efr3b	668212	668212	EFR3 homolog B	NM_001082483//NP_001075952//XM_006515163//XM_011243887//XM_011243888//XP_006515226//XP_011242189//XP_011242190
Aqp1	9.842	25.94	2.245	8.108	-2.591	-1.373	0.00106025	0.0423684	428		Aqp1	11826	11826	aquaporin 1	NM_007472//NP_031498
Tmc7	0.228	0.652	0.023	0.109	-2.771	-1.47	0.00206752	0.0605391	429		Tmc7	209760	209760	transmembrane channel-like gene family 7	NM_172476//NP_766064//XM_006507550//XM_011238300//XM_011241721//XP_006507613//XP_011236602//XP_011240023
Vwa1	1.105	2.94	0.672	0.387	-2.826	-1.499	0.00218987	0.0615336	430		Vwa1	246228	246228	von Willebrand factor A domain containing 1	NM_147776//NP_680085//XM_011250256//XP_011248558
Wee1	4.817	12.292	2.059	1.703	-2.652	-1.407	0.00133768	0.0479764	431		Wee1	22390	22390	WEE 1 homolog 1 (S. pombe)	NM_009516//NP_033542//XM_006507585//XP_006507648
Trpv2	0.096	0.023	0.033	0.023	4.006	2.002	0.00463022	0.0887884	432	low	Trpv2	22368	22368	transient receptor potential cation channel, subfamily V, member 2	NM_011706//NP_035836//XM_006533165//XM_011248970//XM_011248971//XP_006533228//XP_011247272//XP_011247273
Fgd3	0.016	0.083	0.028	0.033	-4.186	-2.066	0.00508526	0.0930395	433	low	Fgd3	30938	30938	FYVE, RhoGEF and PH domain containing 3	NM_015759//NP_056574//XM_006516929//XM_006516930//XM_006516931//XP_006516992//XP_006516993//XP_006516994
A930001N09Rik	2.795	7.236	0.725	0.718	-2.624	-1.392	0.00134087	0.0479764	434		NA	NA	NA	NA	NA
Grik1	0.02	0	0.021	0	3.204	1.68	0.00329572	0.0744552	435	low	Grik1	14805	14805	glutamate receptor, ionotropic, kainate 1	NM_010348//NM_146072//NP_034478//NP_666184//XM_006522914//XM_006522915//XM_006522916//XM_006522917//XM_006522918//XM_006522919//XM_006522920//XM_006522921//XP_006522977//XP_006522978//XP_006522979//XP_006522980//XP_006522981//XP_006522982//XP_006522983//XP_006522984//XR_384929//XR_384930
Ahnak	19.596	6.877	7.208	0.991	2.731	1.45	0.00204011	0.060204	436		Ahnak	66395	66395	AHNAK nucleoprotein (desmoyokin)	NM_001039959//NM_001286518//NM_009643//NM_175108//NP_001035048//NP_001273447//NP_033773//NR_104460//XM_006527253//XM_006527254//XM_006527255//XM_006527256//XM_011247310//XM_011247311//XP_006527316//XP_006527317//XP_006527318//XP_006527319//XP_011245612//XP_011245613//XR_877684//XR_877685//XR_877686
Obfc1	12.157	5.279	1.481	0.668	2.292	1.196	0.000253215	0.0212883	437		Obfc1	108689	108689	oligonucleotide/oligosaccharide-binding fold containing 1	NM_175360//NP_780569//XM_006526597//XM_006526598//XP_006526660//XP_006526661
9930013L23Rik	0.049	0.138	0.016	0.007	-2.666	-1.415	0.00152768	0.0513299	438		NA	NA	NA	NA	NA
Rccd1	1.03	2.435	0.315	0.309	-2.368	-1.244	0.000454499	0.0280599	439		Rccd1	269955	269955	RCC1 domain containing 1	NM_173445//NP_775621//XM_006540926//XM_006540928//XM_006540929//XM_006540930//XM_011250868//XP_006540989//XP_006540991//XP_006540992//XP_006540993//XP_011249170//XR_391345//XR_882030//XR_882031
Mmd	4.732	10.537	0.522	0.697	-2.224	-1.153	3.89923e-05	0.00900955	440		Mmd	67468	67468	monocyte to macrophage differentiation-associated	NM_026178//NP_080454//XM_011249186//XM_011249187//XP_011247488//XP_011247489
Zfp862	0.147	0.362	0.009	0.047	-2.39	-1.257	0.00053468	0.0305935	441		NA	NA	NA	NA	NA
Tars	166.249	75.251	4.055	1.582	2.209	1.143	1.44497e-05	0.00524531	442		Tars	110960	110960	threonyl-tRNA synthetase	NM_033074//NP_149065
Gm10069	0.022	0.091	0.027	0.026	-4.06	-2.021	0.00510672	0.0933246	443	low	Gm10069	791299	791299	predicted gene 10069	NR_028592//NR_028593
Lfng	0.836	2.443	0.314	1.001	-2.858	-1.515	0.00250132	0.0649616	444		Lfng	16848	16848	LFNG O-fucosylpeptide 3-beta-N-acetylglucosaminyltransferase	NM_008494//NP_032520
Akr1c14	36.269	97.98	4.782	20.493	-2.678	-1.421	0.00166898	0.0538712	445		Akr1c14	105387	105387	aldo-keto reductase family 1, member C14	NM_134072//NP_598833//XM_011244251//XP_011242553
Leprel2	0.025	0	0.024	0	3.203	1.679	0.00343833	0.076164	446	low	NA	NA	NA	NA	NA
Hsf2bp	0.061	0.013	0.062	0.012	2.886	1.529	0.0026951	0.0681426	447	low	Hsf2bp	74377	74377	heat shock transcription factor 2 binding protein	NM_028902//NP_083178//XM_006525031//XM_006525032//XM_006525033//XM_006525034//XM_006525035//XM_006525037//XM_006525038//XM_006525039//XM_011246686//XM_011246687//XP_006525094//XP_006525095//XP_006525096//XP_006525097//XP_006525098//XP_006525100//XP_006525101//XP_006525102//XP_011244988//XP_011244989
Fam46c	1.577	4.398	0.302	2.441	-2.633	-1.396	0.00151142	0.0512114	448		Fam46c	74645	74645	family with sequence similarity 46, member C	NM_001142952//NP_001136424//XM_006502212//XM_006536933//XP_006502275//XP_006536996
Creld2	92.212	31.07	55.549	5.063	2.702	1.434	0.00210506	0.0609463	449		Creld2	76737	76737	cysteine-rich with EGF-like domains 2	NM_029720//NP_083996
Ckap4	4.3	1.886	0.662	0.192	2.278	1.188	0.000269742	0.0217104	450		Ckap4	216197	216197	cytoskeleton-associated protein 4	NM_175451//NP_780660
Igtp	1.559	0.413	0.935	0.054	3.409	1.769	0.00420219	0.0841772	451		Igtp	16145	16145	interferon gamma induced GTPase	NM_018738//NP_061208
Id2	4.858	11.303	0.457	2.468	-2.296	-1.199	0.000313238	0.022553	452		Id2	15902	15902	inhibitor of DNA binding 2	NM_010496//NP_034626
Gad2	0.057	0.016	0.037	0.008	2.871	1.521	0.00280149	0.0691729	453	low	Gad2	14417	14417	glutamic acid decarboxylase 2	NM_008078//NP_032104//XM_011239023//XP_011237325
Ubash3b	0.466	0.115	0.086	0.091	4.668	2.223	0.00606056	0.101969	454		Ubash3b	72828	72828	ubiquitin associated and SH3 domain containing, B	NM_176860//NP_789830//XM_006510632//XM_006510634//XM_006510636//XM_006510637//XP_006510695//XP_006510697//XP_006510699//XP_006510700
Dclk3	0.419	1.34	0.195	0.403	-3.242	-1.697	0.00401897	0.0824582	455		Dclk3	245038	245038	doublecortin-like kinase 3	NM_172928//NP_766516
Ifit2	0.08	0.226	0.022	0.06	-2.597	-1.377	0.00152344	0.0513022	456		Ifit2	15958	15958	interferon-induced protein with tetratricopeptide repeats 2	NM_008332//NP_032358//XM_006526705//XM_006526706//XP_006526768//XP_006526769//XR_386444
Ppp1r1b	548.263	243.424	60.051	40.158	2.261	1.177	0.000295967	0.0221117	457		Ppp1r1b	19049	19049	protein phosphatase 1, regulatory (inhibitor) subunit 1B	NM_001313970//NM_144828//NP_001300899//NP_659077
Rerg	0.064	0.009	0.006	0.016	4.39	2.134	0.00604944	0.101969	458	low	Rerg	232441	232441	RAS-like, estrogen-regulated, growth-inhibitor	NM_001164212//NM_001164214//NM_181988//NP_001157684//NP_001157686//NP_871788//XM_006506039//XP_006506102
Dmbt1	1630.54	626.406	635.55	88.885	2.466	1.302	0.000954279	0.040314	459		Dmbt1	12945	12945	deleted in malignant brain tumors 1	NM_007769//NP_031795//XM_006507298//XM_006507299//XM_006507300//XM_006507301//XM_006507302//XM_006507303//XM_006507304//XM_006507305//XM_006507306//XM_006507307//XM_011241670//XP_006507361//XP_006507362//XP_006507363//XP_006507364//XP_006507365//XP_006507366//XP_006507367//XP_006507368//XP_006507369//XP_006507370//XP_011239972
Arc	1.317	0.535	0.208	0.16	2.47	1.304	0.000959377	0.040314	460		Arc	11838	11838	activity regulated cytoskeletal-associated protein	NM_001276684//NM_018790//NP_001263613//NP_061260
Tmem200a	0	0.034	0	0.025	-4.016	-2.006	0.00556966	0.0972899	461	low	Tmem200a	77220	77220	transmembrane protein 200A	NM_029881//NP_084157//XM_006512919//XM_006512920//XM_006512921//XM_011243235//XP_006512982//XP_006512983//XP_006512984//XP_011241537
A530072M11Rik	0.21	0.062	0.037	0.035	3.106	1.635	0.00369625	0.0791371	462		A530072M11Rik	100415915	100415915	RIKEN cDNA gene A530072M11	NR_045765
Celsr1	2.276	0.758	1.165	0.102	2.858	1.515	0.00296397	0.070989	463		Celsr1	12614	12614	cadherin, EGF LAG seven-pass G-type receptor 1	NM_009886//NP_034016//XM_006520379//XM_006520380//XM_006520381//XM_006520382//XM_011245447//XP_006520442//XP_006520443//XP_006520444//XP_006520445//XP_011243749//XR_875232
Gm5431	0.108	0.012	0.081	0.011	4.967	2.312	0.00671115	0.107487	464	low	Gm5431	432555	432555	predicted gene 5431	NM_001024230//NP_001019401//XM_011251339//XP_011249641
1110036E04Rik	0	0.13	0	0.104	-3.109	-1.636	0.0037357	0.0793091	465		1110036E04Rik	68697	68697	RIKEN cDNA 1110036E04 gene	NR_040713
Gab1	3.55	7.908	0.597	1.428	-2.223	-1.153	0.000147952	0.0170041	466		Gab1	14388	14388	growth factor receptor bound protein 2-associated protein 1	NM_001301298//NM_021356//NP_001288227//NP_067331//XM_006530674//XM_006530676//XM_006530677//XM_011248308//XM_011248309//XM_011248310//XP_006530737//XP_006530739//XP_006530740//XP_011246610//XP_011246611//XP_011246612
Aldh1a3	0.172	0.019	0.135	0.033	9.067	3.181	0.00800459	0.117788	467		Aldh1a3	56847	56847	aldehyde dehydrogenase family 1, subfamily A3	NM_053080//NP_444310
Casp12	0.037	0	0.045	0	3.608	1.851	0.00512189	0.0934556	468	low	Casp12	12364	12364	caspase 12	NM_009808//NP_033938//XM_006509840//XP_006509903
Serpina3n	0.142	0	0.079	0	10.82	3.436	0.00819587	0.119263	469		Serpina3n	20716	20716	serine (or cysteine) peptidase inhibitor, clade A, member 3N	NM_009252//NP_033278//XM_011244046//XM_011244047//XM_011244048//XP_011242348//XP_011242349//XP_011242350
Srm	68.285	30.217	11.107	3.835	2.247	1.168	0.000326511	0.0230021	470		Srm	20810	20810	spermidine synthase	NM_009272//NP_033298
Mogat1	0.039	0	0.034	0	2.687	1.426	0.00225752	0.0620305	471	low	Mogat1	68393	68393	monoacylglycerol O-acyltransferase 1	NM_026713//NP_080989//XM_006497303//XM_006497305//XM_006497306//XM_011238707//XP_006497366//XP_006497368//XP_006497369//XP_011237009//XR_373930
Ppfibp2	6.031	13.203	0.979	1.7	-2.193	-1.133	5.17264e-05	0.00940199	472		Ppfibp2	19024	19024	PTPRF interacting protein, binding protein 2 (liprin beta 2)	NM_001163557//NM_008905//NP_001157029//NP_032931//XM_006507443//XM_006507444//XM_006507445//XM_006507446//XM_006507447//XM_006507448//XM_006507449//XM_006507450//XM_006507451//XM_006507452//XM_006507453//XM_006507454//XM_006507455//XM_006507456//XM_006507457//XM_011241696//XM_011241697//XP_006507506//XP_006507507//XP_006507508//XP_006507509//XP_006507510//XP_006507511//XP_006507512//XP_006507513/…
Trim40	17.451	7.203	8.196	1.369	2.315	1.211	0.000566191	0.0311632	473		Trim40	195359	195359	tripartite motif-containing 40	NM_001033235//NM_001172168//NP_001028407//NP_001165639//XM_006523902//XM_006523903//XM_006523904//XM_006523905//XM_006523906//XM_006523907//XM_006523908//XM_006523909//XM_006536825//XM_006536827//XM_006536828//XM_006536829//XM_011251498//XM_011251499//XP_006523965//XP_006523966//XP_006523967//XP_006523968//XP_006523969//XP_006523970//XP_006523971//XP_006523972//XP_006536888//XP_006536890//XP_0065…
Lrrc14b	0.017	0	0.015	0	2.687	1.426	0.00225752	0.0620305	474	low	Lrrc14b	432779	432779	leucine rich repeat containing 14B	NM_001033042//NP_001028214
6330403K07Rik	0.029	0	0.026	0	2.687	1.426	0.00225752	0.0620305	475	low	6330403K07Rik	103712	103712	RIKEN cDNA 6330403K07 gene	NM_134022//NP_598783
Rnf145	22.588	10.472	0.994	1.301	2.167	1.115	1.71771e-05	0.00543169	476		Rnf145	74315	74315	ring finger protein 145	NM_001166553//NM_028862//NP_001160025//NP_083138//XM_006534356//XM_006534357//XM_006534358//XM_006534359//XP_006534419//XP_006534420//XP_006534421//XP_006534422
Gm10445	0.062	0	0.054	0	2.687	1.426	0.00225752	0.0620305	477	low	Gm10445	100038556	100038556	predicted gene 10445	NR_046063
Ipw	0.064	0	0.056	0	2.687	1.426	0.00225752	0.0620305	478	low	Ipw	16353	16353	imprinted gene in the Prader-Willi syndrome region	NR_015351//XR_864534
Zar1	0.037	0	0.033	0	2.687	1.426	0.00225752	0.0620305	479	low	Zar1	317755	317755	zygote arrest 1	NM_174877//NP_777366//XM_006503990//XP_006504053
Litaf	85.188	39.514	11.835	3.648	2.148	1.103	1.19872e-05	0.00466242	480		Litaf	56722	56722	LPS-induced TN factor	NM_019980//NP_064364//XM_006522427//XP_006522490
0610031O16Rik	0.176	0.522	0.154	0.375	-2.753	-1.461	0.00278486	0.0691729	481		0610031O16Rik	68369	68369	RIKEN cDNA 0610031O16 gene	NR_045760
Chrna2	0.382	0.964	0.061	0.092	-2.49	-1.316	0.00127154	0.0470049	482		Chrna2	110902	110902	cholinergic receptor, nicotinic, alpha polypeptide 2 (neuronal)	NM_144803//NP_659052//XM_006518434//XM_006518435//XM_006518436//XM_006518437//XM_006518438//XP_006518497//XP_006518498//XP_006518499//XP_006518500//XP_006518501
Tfcp2l1	0.997	2.504	0.249	0.384	-2.512	-1.329	0.00141764	0.0495662	483		Tfcp2l1	81879	81879	transcription factor CP2-like 1	NM_023755//NP_076244//XM_006529961//XP_006530024
Fgfr3	4.799	10.344	0.487	0.672	-2.156	-1.108	2.14488e-05	0.00595893	484		Fgfr3	14184	14184	fibroblast growth factor receptor 3	NM_001163215//NM_001163216//NM_001163217//NM_001205270//NM_008010//NP_001156687//NP_001156688//NP_001156689//NP_001192199//NP_032036//XM_006503713//XM_006503714//XM_006503715//XM_006503716//XM_006503717//XM_006503718//XM_006503719//XM_006503720//XM_006503721//XM_006503722//XM_006503723//XM_006503724//XM_006503725//XM_006503726//XM_006503727//XM_006503728//XM_006503729//XM_006503730//XM_006503731/…
Efcab4b	1.533	5.863	1.033	0.822	-4.176	-2.062	0.00648903	0.105677	485		NA	NA	NA	NA	NA
Skap2	49.663	23.144	6.076	3.074	2.145	1.101	2.57377e-05	0.00674878	486		Skap2	54353	54353	src family associated phosphoprotein 2	NM_018773//NP_061243
Cxcl1	0.655	0.111	0.219	0.101	6.414	2.681	0.00820199	0.119263	487		Cxcl1	14825	14825	chemokine (C-X-C motif) ligand 1	NM_008176//NP_032202
Ddx26b	0.087	0.28	0.057	0.043	-3.406	-1.768	0.00529701	0.0950894	488		Ddx26b	236790	236790	DEAD/H (Asp-Glu-Ala-Asp/His) box polypeptide 26B	NM_172779//NP_766367//XM_006527976//XM_006527977//XM_006527978//XP_006528039//XP_006528040//XP_006528041//XR_878101
Itpripl2	4.924	12.663	1.095	3.315	-2.557	-1.354	0.00194713	0.0592441	489		Itpripl2	319622	319622	inositol 1,4,5-triphosphate receptor interacting protein-like 2	NM_001033380//NP_001028552
Sptlc2	118.995	56.281	16.261	4.791	2.107	1.075	8.68541e-06	0.00382436	490		Sptlc2	20773	20773	serine palmitoyltransferase, long chain base subunit 2	NM_011479//NP_035609
A730037C10Rik	0.051	0	0.045	0	4.28	2.097	0.00688128	0.108767	491	low	NA	NA	NA	NA	NA
Gpr22	1.302	0.414	0.454	0.133	3.158	1.659	0.00446291	0.0865759	492		Gpr22	73010	73010	G protein-coupled receptor 22	NM_175191//NP_780400
Gbp7	0.111	0.042	0.045	0.018	2.476	1.308	0.00143468	0.0497491	493	low	Gbp7	229900	229900	guanylate binding protein 7	NM_001083312//NM_145545//NP_001076781//NP_663520
Adarb1	0.004	0.022	0.007	0.011	-3.05	-1.609	0.00428548	0.0846828	494	low	Adarb1	110532	110532	adenosine deaminase, RNA-specific, B1	NM_001024837//NM_001024838//NM_001024839//NM_001024840//NM_130895//NP_001020008//NP_570965//NR_004429//NR_021486//XM_006513062//XM_006513063//XM_006513064//XM_006513065//XM_011243265//XP_006513125//XP_006513126//XP_006513127//XP_006513128//XP_011241567
Cpb2	0.049	0.151	0.051	0.102	-2.41	-1.269	0.00123812	0.0465202	495		Cpb2	56373	56373	carboxypeptidase B2 (plasma)	NM_019775//NP_062749
9430069I07Rik	2.729	6.234	0.157	1.138	-2.241	-1.164	0.000422387	0.027047	496		9430069I07Rik	77358	77358	RIKEN cDNA 9430069I07 gene	NM_001256161//NP_001243090
Mir3112	1.85	0.45	1.051	0.406	2.917	1.544	0.0038639	0.0807268	497		Mir3112	100526514	100526514	microRNA 3112	NR_037299
Hjurp	4.15	9.195	1.432	1.844	-2.274	-1.185	0.000660596	0.0334955	498		Hjurp	381280	381280	Holliday junction recognition protein	NM_198652//NP_941054//XM_006529720//XM_006529721//XM_006529722//XP_006529783//XP_006529784//XP_006529785
Polr3d	22.873	10.554	0.934	1.861	2.182	1.126	0.000143211	0.0169651	499		Polr3d	67065	67065	polymerase (RNA) III (DNA directed) polypeptide D	NM_001164082//NM_025945//NP_001157554//NP_080221//XM_006519438//XP_006519501
A730090N16Rik	0.274	0.071	0.156	0.086	3.858	1.948	0.00648806	0.105677	500		A730090N16Rik	319798	319798	RIKEN cDNA A730090N16 gene	NR_040390
Slc6a20b	0.242	0.583	0.137	0.249	-2.452	-1.294	0.00141879	0.0495662	501		Slc6a20b	22599	22599	solute carrier family 6 (neurotransmitter transporter), member 20B	NM_011731//NP_035861
Manf	165.882	63.321	76.319	3	2.466	1.302	0.00150891	0.0512114	502		Manf	74840	74840	mesencephalic astrocyte-derived neurotrophic factor	NM_029103//NP_083379//XM_006511843//XM_011242915//XP_006511906//XP_011241217
Abcc2	42.558	110.028	18.872	2.714	-2.792	-1.481	0.00354749	0.0775165	503		Abcc2	12780	12780	ATP-binding cassette, sub-family C (CFTR/MRP), member 2	NM_013806//NP_038834//XM_006526625//XP_006526688
Taar8c	0	0.071	0	0.037	-2.769	-1.469	0.00344643	0.076164	504	low	Taar8c	494546	494546	trace amine-associated receptor 8C	NM_001010840//NP_001010840
4932415G12Rik	0.678	1.622	0.032	0.321	-2.357	-1.237	0.00109967	0.0432764	505		NA	NA	NA	NA	NA
Slc41a1	7.332	2.829	3.446	0.286	2.452	1.294	0.00151243	0.0512114	506		Slc41a1	98396	98396	solute carrier family 41, member 1	NM_173865//NP_776290
Slc7a2	0.25	0.65	0.092	0.154	-2.599	-1.378	0.00240772	0.0642543	507		Slc7a2	11988	11988	solute carrier family 7 (cationic amino acid transporter, y+ system), member 2	NM_001044740//NM_007514//NP_001038205//NP_031540//XM_006509250//XM_006509251//XM_006509252//XM_006509253//XP_006509313//XP_006509314//XP_006509315//XP_006509316
Per3	3.12	6.73	0.193	0.402	-2.153	-1.106	9.84506e-05	0.0132806	508		Per3	18628	18628	period circadian clock 3	NM_001289877//NM_001289878//NM_011067//NP_001276806//NP_001276807//NP_035197//XM_011250203//XM_011250204//XM_011251251//XM_011251252//XM_011251253//XP_011248505//XP_011248506//XP_011249553//XP_011249554//XP_011249555
Cntd1	0.221	0.568	0.146	0.144	-2.631	-1.395	0.00257918	0.0665086	509		Cntd1	68107	68107	cyclin N-terminal domain containing 1	NM_026562//NP_080838
Yars	54.122	23.053	20.607	4.081	2.273	1.184	0.000778171	0.0365396	510		Yars	107271	107271	tyrosyl-tRNA synthetase	NM_134151//NP_598912//XM_006536937//XP_006537000//XR_376292
Slc37a2	1.384	3.033	0.24	0.735	-2.169	-1.117	0.000160169	0.017715	511		Slc37a2	56857	56857	solute carrier family 37 (glycerol-3-phosphate transporter), member 2	NM_001145960//NM_020258//NP_001139432//NP_064654
Fah	1.352	0.491	0.465	0.12	2.65	1.406	0.00277879	0.0691729	512		Fah	14085	14085	fumarylacetoacetate hydrolase	NM_010176//NP_034306
Zfp167	1.291	3.415	0.718	0.127	-2.767	-1.468	0.00357461	0.0776006	513		NA	NA	NA	NA	NA
Slc13a1	141.42	62.35	7.94	8.656	2.281	1.19	0.000864548	0.0389091	514		Slc13a1	55961	55961	solute carrier family 13 (sodium/sulfate symporters), member 1	NM_019481//NP_062354//XM_006505139//XM_006505140//XP_006505202//XP_006505203
Cltb	131.351	56.547	37.81	9.803	2.288	1.194	0.000895624	0.0393459	515		Cltb	74325	74325	clathrin, light polypeptide (Lcb)	NM_028870//NP_083146//XM_006517418//XP_006517481
6430548M08Rik	3.813	1.731	0.513	0.102	2.196	1.135	0.000262342	0.0213938	516		6430548M08Rik	234797	234797	RIKEN cDNA 6430548M08 gene	NM_001163760//NM_001163761//NM_001163762//NM_172286//NP_001157232//NP_001157233//NP_001157234//NP_758490//XM_006530934//XP_006530997
Coro2b	0.019	0.101	0.018	0.068	-3.834	-1.939	0.00696386	0.109438	517	low	Coro2b	235431	235431	coronin, actin binding protein, 2B	NM_175484//NP_780693//XM_006511094//XM_006511095//XM_006511097//XM_006511098//XM_006511099//XM_006511100//XP_006511157//XP_006511158//XP_006511160//XP_006511161//XP_006511162//XP_006511163
Casp8	79.062	36.009	13.412	2.968	2.181	1.125	0.000213516	0.019842	518		Casp8	12370	12370	caspase 8	NM_001080126//NM_001277926//NM_009812//NP_001073595//NP_001264855//NP_033942//XM_006495634//XP_006495697
Brip1	6.902	2.891	2.697	0.312	2.297	1.2	0.000948715	0.040314	519		Brip1	237911	237911	BRCA1 interacting protein C-terminal helicase 1	NM_178309//NP_840094//XM_006533239//XM_006533241//XP_006533302//XP_006533304//XR_879647
Rhof	32.464	15.089	6.1	2.038	2.142	1.099	0.000128291	0.0160103	520		Rhof	23912	23912	ras homolog family member F (in filopodia)	NM_175092//NP_780301
Snord17	1.088	0.302	0.647	0.313	3.081	1.623	0.00494369	0.0920023	521		Snord17	100313519	100313519	small nucleolar RNA, C/D box 17	NR_030762
Tax1bp1	233.827	112.975	5.536	11.15	2.076	1.054	1.56923e-05	0.00535726	522		Tax1bp1	52440	52440	Tax1 (human T cell leukemia virus type I) binding protein 1	NM_025816//NP_080092//XM_006506369//XM_006506370//XM_006506371//XP_006506432//XP_006506433//XP_006506434
Mir7-1	0.478	1.701	0.415	0.983	-2.48	-1.31	0.00187407	0.0580813	523		Mir7-1	723902	723902	microRNA 7-1	NR_029825
Hoxb5	0	0.064	0	0.062	-3.395	-1.764	0.0060853	0.102021	524	low	Hoxb5	15413	15413	homeobox B5	NM_008268//NP_032294
Gm16515	1.891	4.368	0.646	0.637	-2.346	-1.23	0.00124473	0.0465518	525		NA	NA	NA	NA	NA
Thsd7b	1.128	0.479	0.152	0.128	2.371	1.246	0.00136027	0.0483174	526		Thsd7b	210417	210417	thrombospondin, type I, domain containing 7B	NM_172485//NP_766073//XM_011247964//XM_011247965//XM_011247966//XP_011246266//XP_011246267//XP_011246268
Chrd	0.06	0.011	0.028	0.01	3.727	1.898	0.00694303	0.109184	527	low	Chrd	12667	12667	chordin	NM_001278041//NM_009893//NP_001264970//NP_034023//XM_006521745//XM_006521747//XM_011245814//XM_011245815//XM_011245816//XM_011245817//XM_011245818//XM_011245819//XM_011245820//XP_006521808//XP_006521810//XP_011244116//XP_011244117//XP_011244118//XP_011244119//XP_011244120//XP_011244121//XP_011244122//XR_875721
Trim67	0.005	0.02	0.005	0.009	-2.536	-1.342	0.00220221	0.0615485	528	low	Trim67	330863	330863	tripartite motif-containing 67	NM_198632//NP_941034//XM_006531139//XM_011248417//XP_006531202//XP_011246719
Sec22b	104.055	48.168	28.687	3.303	2.115	1.08	9.31036e-05	0.0127809	529		Sec22b	20333	20333	SEC22 homolog B, vesicle trafficking protein	NM_011342//NP_035472
9530082P21Rik	2.332	0.925	0.497	0.083	2.49	1.316	0.00200133	0.0599585	530		9530082P21Rik	638247	638247	RIKEN cDNA 9530082P21 gene	NR_015472
Nuak1	0.107	0.288	0.057	0.042	-2.722	-1.445	0.0036552	0.0786754	531		Nuak1	77976	77976	NUAK family, SNF1-like kinase, 1	NM_001004363//NP_001004363//XM_011243603//XP_011241905
Cables1	2.855	6.164	0.564	0.575	-2.172	-1.119	0.000228991	0.0201828	532		Cables1	63955	63955	CDK5 and Abl enzyme substrate 1	NM_001146287//NM_022021//NP_001139759//NP_071304
Fmo4	20.616	46.505	3.587	4.596	-2.266	-1.18	0.000910979	0.039425	533		Fmo4	226564	226564	flavin containing monooxygenase 4	NM_144878//NP_659127//XM_006496773//XM_006496774//XM_006496775//XM_006496776//XM_006496777//XM_011238789//XP_006496836//XP_006496837//XP_006496838//XP_006496839//XP_006496840//XP_011237091
Mcart6	0.072	0.228	0.042	0.081	-2.931	-1.551	0.00468476	0.0896869	534		NA	NA	NA	NA	NA
T2	0.064	0.012	0.077	0.02	2.704	1.435	0.0036601	0.0786754	535	low	T2	21331	21331	brachyury 2	NM_001161832//NM_013682//NP_001155304//XM_011246207//XM_011246208//XM_011246209//XP_011244509//XP_011244510//XP_011244511//XR_876373
D330041H03Rik	0.807	2.037	0.15	0.312	-2.472	-1.306	0.00202284	0.0600864	536		D330041H03Rik	654822	654822	RIKEN cDNA D330041H03 gene	NM_001039561//NR_033554
Ugt2b35	34.948	80.241	2.84	21.381	-2.244	-1.166	0.000704394	0.0343183	537		Ugt2b35	243085	243085	UDP glucuronosyltransferase 2 family, polypeptide B35	NM_172881//NP_766469
AI118078	7.895	17.29	2.605	5.414	-2.2	-1.138	0.000388611	0.0260507	538		NA	NA	NA	NA	NA
9230112D13Rik	0.034	0.291	0.059	0.128	-4.478	-2.163	0.00846963	0.121485	539		9230112D13Rik	78243	78243	RIKEN cDNA 9230112D13 gene	NM_030062//NP_084338
Rrbp1	294.561	139.302	45.468	25.877	2.121	1.085	0.00014937	0.0170041	540		Rrbp1	81910	81910	ribosome binding protein 1	NM_024281//NM_133626//NP_077243//NP_598329//XM_006500440//XM_006500441//XM_006500443//XM_006500444//XP_006500503//XP_006500504//XP_006500506//XP_006500507
Slc25a37	15.418	33.361	2.916	2.629	-2.182	-1.126	0.000290547	0.0221117	541		Slc25a37	67712	67712	solute carrier family 25, member 37	NM_026331//NM_030054//NP_080607//XM_006519461//XP_006519524
Zfp964	0.243	0.645	0.165	0.045	-2.769	-1.469	0.00406723	0.0828246	542		Zfp964	636741	636741	zinc finger protein 964	NM_001177527//NP_001170998//XM_011242316//XP_011240618
Gm11992	0.73	1.902	0.202	0.442	-2.558	-1.355	0.00261383	0.0668116	543		Gm11992	626870	626870	predicted gene 11992	NM_001037928//NP_001033017
Hoxa5	0.191	0.478	0.138	0.196	-2.706	-1.436	0.003793	0.0799828	544		Hoxa5	15402	15402	homeobox A5	NM_010453//NP_034583
Klkb1	0.139	0.428	0.02	0.096	-2.829	-1.5	0.00438359	0.0858941	545		Klkb1	16621	16621	kallikrein B, plasma 1	NM_008455//NP_032481
Myd88	35.112	16.762	5.481	0.249	2.078	1.056	5.33762e-05	0.00958185	546		Myd88	17874	17874	myeloid differentiation primary response gene 88	NM_010851//NP_034981
Prss27	2.463	0.343	1.985	0.242	6.492	2.699	0.00992758	0.131936	547		Prss27	213171	213171	protease, serine 27	NM_175440//NP_780649//XM_011246353//XP_011244655
Erh	1.81	0.743	0.21	0.232	2.42	1.275	0.00192625	0.059117	548		Erh	13877	13877	enhancer of rudimentary homolog (Drosophila)	NM_007951//NP_031977//XM_006515469//XM_011243995//XP_006515532//XP_011242297
Ngef	8.207	17.06	0.446	1.576	-2.076	-1.053	6.15411e-05	0.0105602	549		Ngef	53972	53972	neuronal guanine nucleotide exchange factor	NM_001111314//NM_019867//NP_001104784//NP_063920
Irf8	64.448	31.523	1.102	3.528	2.052	1.037	3.24362e-05	0.00796805	550		Irf8	15900	15900	interferon regulatory factor 8	NM_001301811//NM_008320//NP_001288740//NP_032346
Ttc22	50.055	22.276	13.831	2.567	2.203	1.14	0.000468199	0.0284849	551		Ttc22	230576	230576	tetratricopeptide repeat domain 22	NM_177667//NP_808335//XM_006502944//XP_006503007
Nfe2l3	0.121	0.037	0.096	0.038	2.903	1.537	0.0049565	0.0920206	552	low	Nfe2l3	18025	18025	nuclear factor, erythroid derived 2, like 3	NM_010903//NP_035033
Arrdc4	18.425	37.583	2.734	0.354	-2.053	-1.038	4.88529e-05	0.00940093	553		Arrdc4	66412	66412	arrestin domain containing 4	NM_001042592//NM_025549//NP_001036057//NP_079825
Parp14	11.932	5.65	2.068	0.409	2.099	1.069	0.000157625	0.0175166	554		Parp14	547253	547253	poly (ADP-ribose) polymerase family, member 14	NM_001039530//NP_001034619//XM_006522392//XM_006522393//XM_006522394//XP_006522455//XP_006522456//XP_006522457
Slc47a1	4.88	9.956	1.473	2.788	-2.042	-1.03	4.01376e-05	0.0090941	555		Slc47a1	67473	67473	solute carrier family 47, member 1	NM_026183//NP_080459//XM_006533993//XM_006533994//XM_006533995//XM_006533997//XM_011249188//XM_011249189//XM_011249190//XP_006534056//XP_006534057//XP_006534058//XP_006534060//XP_011247490//XP_011247491//XP_011247492
Hesx1	0.08	0	0.087	0	3.605	1.85	0.00763535	0.11525	556	low	Hesx1	15209	15209	homeobox gene expressed in ES cells	NM_010420//NP_034550//XM_006518570//XP_006518633
Slc2a2	52.77	130.275	9.148	21.343	-2.47	-1.305	0.00227169	0.0621506	557		Slc2a2	20526	20526	solute carrier family 2 (facilitated glucose transporter), member 2	NM_031197//NP_112474
2310014L17Rik	0.192	0.062	0.064	0.058	3.28	1.714	0.00676438	0.107754	558		NA	NA	NA	NA	NA
Rnu73b	1.455	5.22	1.261	4.286	-2.987	-1.579	0.00553363	0.0971028	559		Rnu73b	19871	19871	U73B small nuclear RNA	NR_004418
Mfsd7c	1.002	2.636	0.165	0.854	-2.57	-1.362	0.00303363	0.0716556	560		Mfsd7c	217721	217721	major facilitator superfamily domain containing 7C	NM_145447//NP_663422//XM_006515709//XP_006515772
Nsmce1	69.633	19.312	54.826	2.487	3.071	1.619	0.00596784	0.101215	561		Nsmce1	67711	67711	NSE1 homolog, SMC5-SMC6 complex component	NM_026330//NP_080606//XM_006508134//XM_006508135//XM_006508136//XM_006508137//XP_006508197//XP_006508198//XP_006508199//XP_006508200
Dnajc28	0.796	1.8	0.07	0.364	-2.228	-1.156	0.00078819	0.0369357	562		Dnajc28	246738	246738	DnaJ heat shock protein family (Hsp40) member C28	NM_001099738//NM_138664//NP_001093208//NP_619605
Penk	1.633	0.525	1.166	0.466	3.224	1.689	0.00675925	0.107754	563		Penk	18619	18619	preproenkephalin	NM_001002927//NP_001002927//XM_006537675//XP_006537738
Scd3	0.063	0	0.058	0	6.172	2.626	0.0106593	0.136305	564	low	Scd3	30049	30049	stearoyl-coenzyme A desaturase 3	NM_024450//NP_077770//XM_006543461//XM_011247257//XM_011251673//XP_006543524//XP_011245559//XP_011249975
Timp3	0.307	0.867	0.133	0.205	-2.823	-1.497	0.00507742	0.0930395	565		Timp3	21859	21859	tissue inhibitor of metalloproteinase 3	NM_011595//NP_035725
H2-M10.6	0.146	0	0.136	0	5.653	2.499	0.0104847	0.13511	566		H2-M10.6	399549	399549	histocompatibility 2, M region locus 10.6	NM_201611//NP_963905//XM_011246523//XM_011251502//XP_011244825//XP_011249804
Ccdc66	3.256	7.301	1.316	0.559	-2.313	-1.21	0.00165205	0.0536215	567		Ccdc66	320234	320234	coiled-coil domain containing 66	NM_177111//NP_796085//XM_006519127//XM_006519130//XM_006519131//XM_011245087//XM_011245088//XP_006519190//XP_006519193//XP_006519194//XP_011243389//XP_011243390
Smap2	64.51	31.197	6.314	6.249	2.088	1.062	0.000203041	0.019677	568		Smap2	69780	69780	small ArfGAP 2	NM_133716//NP_598477//XM_006503378//XM_006503379//XM_006503380//XP_006503441//XP_006503442//XP_006503443
Mdfi	0.411	0.155	0.105	0.159	3.114	1.639	0.0063699	0.104465	569		Mdfi	17240	17240	MyoD family inhibitor	NM_001109973//NM_001276390//NM_001276391//NM_010783//NP_001103443//NP_001263319//NP_001263320//NP_034913//XM_006523742//XM_006523743//XM_006523744//XM_006523745//XP_006523805//XP_006523806//XP_006523807//XP_006523808
Ddhd2	14.321	28.902	1.167	3.092	-2.014	-1.01	2.30842e-05	0.00619213	570		Ddhd2	72108	72108	DDHD domain containing 2	NM_028102//NP_082378//XM_006509197//XM_006509198//XM_006509200//XM_011242160//XM_011242161//XM_011242162//XM_011242163//XM_011242164//XP_006509260//XP_006509261//XP_006509263//XP_011240462//XP_011240463//XP_011240464//XP_011240465//XP_011240466//XR_378791//XR_870229
Svil	6.123	14.204	3.06	2.237	-2.529	-1.339	0.00294008	0.0706618	571		Svil	225115	225115	supervillin	NM_153153//NM_178046//NP_694793//XM_006525789//XM_006525790//XM_006525791//XM_006525792//XM_006525793//XM_006525794//XM_006525800//XM_006525801//XM_011246876//XM_011246877//XM_011246878//XM_011246879//XM_011246880//XM_011246881//XM_011246882//XM_011246883//XM_011246884//XM_011246885//XM_011246886//XM_011246887//XP_006525852//XP_006525853//XP_006525854//XP_006525855//XP_006525856//XP_006525857//XP…
Mfsd9	6.318	12.848	0.729	2.629	-2.015	-1.011	3.70906e-05	0.00882146	572		Mfsd9	211798	211798	major facilitator superfamily domain containing 9	NM_172499//NP_766087
Cyp2c39	0.068	0.215	0.052	0.057	-2.809	-1.49	0.00514817	0.0935692	573		Cyp2c39	13098	13098	cytochrome P450, family 2, subfamily c, polypeptide 39	NM_010003//NP_034133
Upk3a	0.065	0	0.069	0	3.204	1.68	0.00681538	0.108198	574	low	Upk3a	22270	22270	uroplakin 3A	NM_023478//NP_075967
Gpatch4	37.885	17.654	3.507	4.583	2.179	1.124	0.0005518	0.0307336	575		Gpatch4	66614	66614	G patch domain containing 4	NM_001110809//NM_001286857//NM_025663//NP_001104279//NP_001273786//NP_079939
Grk4	0.181	0.066	0.045	0.02	2.613	1.386	0.00367301	0.078784	576		Grk4	14772	14772	G protein-coupled receptor kinase 4	NM_001080743//NM_019497//NP_001074212//NP_062370//XM_006503739//XM_006503740//XM_006503741//XM_006503742//XM_006503743//XP_006503802//XP_006503803//XP_006503804//XP_006503805//XP_006503806//XR_376796//XR_376797
Tcp11l1	0.056	0.023	0.034	0.027	2.408	1.268	0.00228903	0.0622905	577	low	Tcp11l1	320554	320554	t-complex 11 like 1	NM_177190//NP_796164//XM_006499734//XM_006499735//XP_006499797//XP_006499798
Phlpp2	5.663	13.731	2	1.626	-2.512	-1.329	0.00291536	0.0702848	578		Phlpp2	244650	244650	PH domain and leucine rich repeat protein phosphatase 2	NM_001122594//NP_001116066//XM_006531010//XP_006531073
Glyctk	3.059	6.169	0.268	0.765	-2.009	-1.006	3.83891e-05	0.00895885	579		Glyctk	235582	235582	glycerate kinase	NM_001039586//NM_174846//NP_001034675//NP_777271//XM_006511715//XM_011242879//XM_011242880//XP_006511778//XP_011241181//XP_011241182
Gpr146	1.237	0.583	0.129	0.159	2.144	1.1	0.00045324	0.0280564	580		Gpr146	80290	80290	G protein-coupled receptor 146	NM_001038703//NM_030258//NP_001033792//NP_084534//XM_006504774//XP_006504837
Myom3	0.765	1.628	0.167	0.511	-2.1	-1.07	0.00029732	0.0221117	581		Myom3	242702	242702	myomesin family, member 3	NM_001085509//NP_001078978//XM_006538852//XM_011250253//XP_006538915//XP_011248555
Fam83a	0.085	0.015	0.046	0.026	3.92	1.971	0.00924209	0.12707	582	low	Fam83a	239463	239463	family with sequence similarity 83, member A	NM_173862//NP_776287
Frat2	6.124	13.844	2.944	2.097	-2.365	-1.242	0.00222429	0.0619431	583		Frat2	212398	212398	frequently rearranged in advanced T cell lymphomas 2	NM_177603//NP_808271
Gja1	0.024	0.005	0.002	0.009	2.657	1.41	0.00410538	0.0830645	584	low	Gja1	14609	14609	gap junction protein, alpha 1	NM_010288//NP_034418//XM_006512541//XM_011243118//XM_011243119//XP_006512604//XP_011241420//XP_011241421
Cd109	0	0.013	0	0.008	-2.768	-1.469	0.00519141	0.0937399	585	low	Cd109	235505	235505	CD109 antigen	NM_153098//NP_694738
Tmem39a	20.575	10.351	0.778	0.532	1.987	0.99	3.20406e-05	0.0079546	586		Tmem39a	67846	67846	transmembrane protein 39a	NM_001205286//NM_001205287//NM_026407//NP_001192215//NP_001192216//NP_080683//XM_006522496//XM_006522497//XP_006522559//XP_006522560//XR_384596
Lrriq1	0.004	0.022	0.007	0.004	-2.67	-1.417	0.0042757	0.0846828	587	low	Lrriq1	74978	74978	leucine-rich repeats and IQ motif containing 1	NM_001163559//NM_029134//NP_001157031//NP_083410//XM_006514256//XM_006514259//XM_006514261//XM_006514262//XM_011243592//XM_011243593//XM_011243594//XM_011243595//XM_011243596//XP_006514319//XP_006514322//XP_006514324//XP_006514325//XP_011241894//XP_011241895//XP_011241896//XP_011241897//XP_011241898//XR_871734
Rasl11a	0.716	0.126	0.295	0.11	6.167	2.624	0.011626	0.142498	588		Rasl11a	68895	68895	RAS-like, family 11, member A	NM_026864//NP_081140
Pid1	0.044	0.187	0.039	0.077	-4.042	-2.015	0.00982969	0.131189	589		Pid1	98496	98496	phosphotyrosine interaction domain containing 1	NM_001003948//NP_001003948//XM_011238717//XM_011238718//XM_011238719//XP_011237019//XP_011237020//XP_011237021
Lpar1	3.09	6.269	0.127	0.398	-2.022	-1.016	0.000107576	0.0142641	590		Lpar1	14745	14745	lysophosphatidic acid receptor 1	NM_001290486//NM_010336//NM_172989//NP_001277415//NP_034466//NP_766577//XM_011249928//XM_011249929//XM_011249930//XM_011249931//XM_011249932//XM_011249933//XM_011249934//XM_011249935//XP_011248230//XP_011248231//XP_011248232//XP_011248233//XP_011248234//XP_011248235//XP_011248236//XP_011248237
Gm2061	6.805	3.129	0.749	0.527	2.192	1.132	0.000803966	0.0375243	591		Gm2061	100039138	100039138	predicted gene 2061	NR_040305
Ccng2	8.077	16.168	1.951	2.546	-2.018	-1.013	9.26667e-05	0.0127809	592		Ccng2	12452	12452	cyclin G2	NM_007635//NP_031661
Mpp4	5.017	2.105	1.486	0.331	2.325	1.217	0.00213592	0.0612358	593		Mpp4	227157	227157	membrane protein, palmitoylated 4 (MAGUK p55 subfamily member 4)	NM_001164682//NM_145143//NP_001158154//NP_660125
Gramd1b	4.312	10.153	2.263	1.105	-2.514	-1.33	0.00323507	0.0736554	594		Gramd1b	235283	235283	GRAM domain containing 1B	NM_172768//NP_766356//XM_006510235//XM_006510236//XM_006510237//XM_006510242//XM_006510243//XM_006510244//XM_006510245//XM_006510246//XM_006510247//XM_006510248//XM_006510249//XM_006510250//XM_006510251//XM_006510252//XM_011242484//XP_006510298//XP_006510299//XP_006510300//XP_006510305//XP_006510306//XP_006510307//XP_006510308//XP_006510309//XP_006510310//XP_006510311//XP_006510312//XP_006510313/…
Snord99	17.672	4.763	15.124	3.266	3.414	1.772	0.00848447	0.121533	595		Snord99	100217437	100217437	small nucleolar RNA, C/D box 99	NR_028537
Pcmtd2	9.7	22.792	4.765	0.988	-2.556	-1.354	0.0037079	0.0792411	596		Pcmtd2	245867	245867	protein-L-isoaspartate (D-aspartate) O-methyltransferase domain containing 2	NM_001291211//NM_153594//NP_001278140//NP_705822//XM_006500620//XM_006500621//XM_006500622//XM_006500626//XM_006500627//XP_006500683//XP_006500684//XP_006500685//XP_006500689//XP_006500690
Casp2	7.2	15.993	1.852	2.418	-2.239	-1.163	0.00140859	0.0493577	597		Casp2	12366	12366	caspase 2	NM_007610//NP_031636//XM_006505453//XP_006505516//XR_377417//XR_377418
Slc7a14	0	0.015	0	0.011	-4.016	-2.006	0.0100025	0.13248	598	low	Slc7a14	241919	241919	solute carrier family 7 (cationic amino acid transporter, y+ system), member 14	NM_172861//NP_766449//XM_006535472//XM_011249678//XP_006535535//XP_011247980
Stc2	28.709	13.706	14.65	5.123	2.022	1.016	0.000145978	0.0170041	599		Stc2	20856	20856	stanniocalcin 2	NM_011491//NP_035621
Retnlb	0.295	0	0.275	0	5.653	2.499	0.0117027	0.142853	600		Retnlb	57263	57263	resistin like beta	NM_023881//NP_076370
Gm5141	0.129	0.346	0.087	0.098	-2.74	-1.454	0.00544881	0.0967723	601		Gm5141	380850	380850	predicted gene 5141	NM_001256065//NP_001242994
Gas7	0.007	0.024	0.006	0.004	-2.596	-1.376	0.00406549	0.0828246	602	low	Gas7	14457	14457	growth arrest specific 7	NM_001109657//NM_001277079//NM_001277080//NM_008088//NP_001103127//NP_001264008//NP_001264009//NP_032114//XM_006532202//XM_006532205//XM_006532207//XM_006532208//XM_006532209//XM_006532210//XM_006532211//XP_006532265//XP_006532268//XP_006532270//XP_006532271//XP_006532272//XP_006532273//XP_006532274
Dnahc17	0.041	0.016	0.015	0.005	2.456	1.296	0.00301038	0.0715545	603	low	NA	NA	NA	NA	NA
Adam8	0.364	0.145	0.125	0.035	2.416	1.272	0.00282142	0.0691729	604		Adam8	11501	11501	a disintegrin and metallopeptidase domain 8	NM_001291066//NM_007403//NP_001277995//NP_031429//XM_006536151//XM_006536152//XM_011249838//XP_006536214//XP_006536215//XP_011248140
Kremen2	2.452	0.781	1.976	0.415	2.962	1.566	0.00674434	0.107729	605		Kremen2	73016	73016	kringle containing transmembrane protein 2	NM_028416//NP_082692//XM_006524983//XM_006524984//XP_006525046//XP_006525047
Gbp2	0.081	0.006	0.09	0.011	4.419	2.144	0.0108083	0.137312	606	low	Gbp2	14469	14469	guanylate binding protein 2	NM_010260//NP_034390
Acpl2	5.099	10.73	1.547	0.293	-2.146	-1.102	0.000653328	0.0334106	607		NA	NA	NA	NA	NA
Tmem25	1.491	3.06	0.25	0.465	-2.041	-1.029	0.000223929	0.0201707	608		Tmem25	71687	71687	transmembrane protein 25	NM_027865//NP_082141//XM_006510608//XM_006510609//XM_006510610//XM_011242601//XM_011242602//XM_011242603//XP_006510671//XP_006510672//XP_006510673//XP_011240903//XP_011240904//XP_011240905
Hemgn	1.066	2.926	0.823	1.431	-2.958	-1.565	0.00678322	0.107981	609		Hemgn	93966	93966	hemogen	NM_053149//NP_444379//XM_011250137//XP_011248439
Kcnj3	0.032	0.131	0.055	0.049	-3.645	-1.866	0.00949322	0.128781	610		Kcnj3	16519	16519	potassium inwardly-rectifying channel, subfamily J, member 3	NM_001304810//NM_008426//NP_001291739//NP_032452//XM_006497728//XM_006497729//XM_006497730//XM_006497731//XM_011239030//XP_006497791//XP_006497792//XP_006497793//XP_006497794//XP_011237332
Dennd2a	0	0.013	0	0.002	-2.33	-1.22	0.00233747	0.0632826	611	low	Dennd2a	209773	209773	DENN/MADD domain containing 2A	NM_172477//NP_766065//XM_006505836//XM_006505840//XM_011241272//XM_011241273//XM_011241274//XP_006505899//XP_006505903//XP_011239574//XP_011239575//XP_011239576
Clic5	36.893	82.997	12.328	9.521	-2.331	-1.221	0.00240918	0.0642543	612		Clic5	224796	224796	chloride intracellular channel 5	NM_172621//NP_766209//XM_006524135//XP_006524198
Slc12a6	5.873	14.263	2.984	0.926	-2.664	-1.413	0.00475182	0.0902305	613		Slc12a6	107723	107723	solute carrier family 12, member 6	NM_133648//NM_133649//NP_598409//NP_598410//XM_006498545//XM_006498546//XP_006498608//XP_006498609
1700023E05Rik	0.146	0.406	0.153	0.341	-2.823	-1.497	0.0062876	0.103772	614		NA	NA	NA	NA	NA
Rad21l	0.093	0	0.092	0	4.689	2.229	0.0114205	0.141062	615	low	Rad21l	668929	668929	RAD21-like (S. pombe)	NM_001114677//NM_001276400//NP_001263329//XM_006500042//XM_006500043//XM_006500044//XP_006500105//XP_006500106//XP_006500107
Zmat4	0.223	0.699	0.022	0.431	-2.825	-1.498	0.00632966	0.104098	616		Zmat4	320158	320158	zinc finger, matrin type 4	NM_001277239//NM_177086//NP_001264168//NP_796060//XM_006509139//XM_006509140//XM_006509141//XM_006509142//XM_011242141//XM_011242142//XP_006509202//XP_006509203//XP_006509204//XP_006509205//XP_011240443//XP_011240444
Trmt61b	5.312	2.444	1.03	0.455	2.153	1.107	0.000757194	0.0357705	617		Trmt61b	68789	68789	tRNA methyltransferase 61B	NR_015549//NR_027952//NR_027953
Neurl1b	7.998	15.875	0.572	0.515	-1.986	-0.99	9.76936e-05	0.0132551	618		Neurl1b	240055	240055	neuralized E3 ubiquitin protein ligase 1B	NM_001081656//NP_001075125//XM_006524234//XP_006524297
Eepd1	5.421	10.752	0.635	0.53	-1.987	-0.99	0.000106013	0.0141373	619		Eepd1	67484	67484	endonuclease/exonuclease/phosphatase family domain containing 1	NM_026189//NP_080465//XM_006510556//XP_006510619
Hyal6	0	0.017	0	0.003	-2.33	-1.22	0.00247733	0.0649562	620	low	Hyal6	74409	74409	hyaluronoglucosaminidase 6	NM_028920//NP_083196
Grik3	0	0.007	0	0.001	-2.33	-1.22	0.00247733	0.0649562	621	low	Grik3	14807	14807	glutamate receptor, ionotropic, kainate 3	NM_001081097//NP_001074566//XM_006502772//XP_006502835
Olfr1392	0	0.056	0	0.01	-2.33	-1.22	0.00248918	0.0649562	622	low	Olfr1392	258462	258462	olfactory receptor 1392	NM_146470//NP_666681
Mcf2l	1.387	2.828	0.19	0.086	-2.036	-1.026	0.000263103	0.0213938	623		Mcf2l	17207	17207	mcf.2 transforming sequence-like	NM_001159485//NM_001159486//NM_178076//NP_001152957//NP_001152958//NP_835177//XM_006508706//XM_006508707//XM_006508708//XM_006508709//XM_006508710//XM_006508711//XM_006508712//XM_006508713//XM_006508714//XM_006508715//XM_006508716//XM_006508717//XM_006508718//XM_006508719//XM_006508720//XM_006508721//XM_006508722//XM_006508723//XM_006508724//XM_006508725//XM_011242040//XM_011242041//XP_006508769/…
Fam20c	7.395	14.926	1.738	0.955	-2.042	-1.03	0.000293965	0.0221117	624		Fam20c	80752	80752	family with sequence similarity 20, member C	NM_030565//NP_085042//XM_006504775//XP_006504838
Tie1	0.14	0.04	0.082	0.042	4.112	2.04	0.0108177	0.137312	625		Tie1	21846	21846	tyrosine kinase with immunoglobulin-like and EGF-like domains 1	NM_011587//NP_035717
Sesn1	10.858	21.196	0.6	1.936	-1.947	-0.961	3.09107e-05	0.00775658	626		Sesn1	140742	140742	sestrin 1	NM_001013370//NM_001162908//NP_001013388//NP_001156380
Tm4sf20	1109.77	513.055	312.637	46.775	2.118	1.083	0.000681265	0.0337001	627		Tm4sf20	66261	66261	transmembrane 4 L six family member 20	NM_025453//NP_079729
Jun	16.958	8.467	3.541	1.618	2.002	1.001	0.000167922	0.0177321	628		Jun	16476	16476	jun proto-oncogene	NM_010591//NP_034721
Areg	25.377	11.26	9.882	0.417	2.167	1.116	0.000921928	0.0395497	629		Areg	11839	11839	amphiregulin	NM_009704//NP_033834
Eif4ebp1	105.578	47.576	30.4	3.421	2.168	1.116	0.000936719	0.0399638	630		Eif4ebp1	13685	13685	eukaryotic translation initiation factor 4E binding protein 1	NM_007918//NP_031944
Mtmr7	5.12	10.13	0.88	0.835	-1.984	-0.989	0.000146889	0.0170041	631		Mtmr7	54384	54384	myotubularin related protein 7	NM_001040699//NM_019433//NP_001035789//XM_006509466//XM_006509467//XM_006509469//XP_006509529//XP_006509530//XP_006509532
Tex12	6.59	2.411	0.797	1.314	2.918	1.545	0.00735051	0.113377	632		Tex12	66654	66654	testis expressed gene 12	NM_025687//NP_079963
Krt13	0.076	0	0.039	0	4.584	2.196	0.0120884	0.145366	633	low	Krt13	16663	16663	keratin 13	NM_001313949//NM_010662//NP_001300878//NP_034792
8030442B05Rik	0.07	0	0.073	0	3.204	1.68	0.00873824	0.12359	634	low	8030442B05Rik	77543	77543	RIKEN cDNA 8030442B05 gene	NR_040615
Wnt5b	0.032	0.095	0.055	0.042	-3.296	-1.721	0.00937547	0.128401	635	low	Wnt5b	22419	22419	wingless-type MMTV integration site family, member 5B	NM_001271757//NM_001271758//NM_009525//NP_001258686//NP_001258687//NP_033551//XM_006505924//XP_006505987
Dscaml1	0	0.017	0	0.016	-3.399	-1.765	0.00972229	0.130546	636	low	Dscaml1	114873	114873	Down syndrome cell adhesion molecule like 1	NM_001081270//NP_001074739//XM_006509947//XM_006509948//XP_006510010//XP_006510011
Prkg2	100.166	49.45	15.78	5.194	2.019	1.013	0.000281429	0.0219822	637		Prkg2	19092	19092	protein kinase, cGMP-dependent, type II	NM_008926//NP_032952//XM_006534820//XM_006534821//XP_006534883//XP_006534884
Zmym6	1.495	3.117	0.296	0.338	-2.079	-1.056	0.000583814	0.031624	638		Zmym6	100177	100177	zinc finger, MYM-type 6	NM_001285885//NM_001285887//NM_001285888//NM_177462//NP_001272814//NP_001272816//NP_001272817//NP_803413//NR_104366
Pla2g2a	4.356	1.436	0.985	0.81	3.075	1.62	0.00820896	0.119263	639		Pla2g2a	18780	18780	phospholipase A2, group IIA (platelets, synovial fluid)	NM_001082531//NM_011108//NP_001076000//NR_002926
Acvr1c	0.484	1.233	0.239	0.18	-2.639	-1.4	0.00526348	0.0946331	640		Acvr1c	269275	269275	activin A receptor, type IC	NM_001033369//NM_001111030//NP_001028541//NP_001104500//XM_006498085//XM_006498086//XM_011239108//XP_006498148//XP_006498149//XP_011237410//XR_374097
Crp	0.51	1.244	0.382	0.478	-2.584	-1.37	0.00489848	0.0917562	641		Crp	12944	12944	C-reactive protein, pentraxin-related	NM_007768//NP_031794
Rnase1	40.753	18.012	5.188	1.686	2.258	1.175	0.00230857	0.0626456	642		Rnase1	19752	19752	ribonuclease, RNase A family, 1 (pancreatic)	NM_011271//NP_035401
Dtna	0.007	0	0.006	0	2.687	1.426	0.00572752	0.0985716	643	low	Dtna	13527	13527	dystrobrevin alpha	NM_001285807//NM_001285808//NM_001285810//NM_001285811//NM_001285813//NM_001285817//NM_010087//NM_207650//NP_001272736//NP_001272737//NP_001272739//NP_001272740//NP_001272742//NP_001272746//NP_034217//NP_997533//XM_006525616//XM_011246827//XM_011246828//XM_011246829//XM_011246830//XM_011246831//XM_011246832//XM_011246833//XM_011246834//XM_011246835//XM_011246836//XM_011246837//XM_011246838//XP_00…
Icos	0.045	0.005	0.039	0.008	3.34	1.74	0.00961818	0.129521	644	low	Icos	54167	54167	inducible T cell co-stimulator	NM_017480//NP_059508//XM_006496138//XM_006496139//XM_006496140//XM_006536905//XM_006536906//XM_011238556//XM_011251206//XM_011251529//XM_011251530//XM_011251531//XP_006496201//XP_006496202//XP_006496203//XP_006536968//XP_006536969//XP_011236858//XP_011249508//XP_011249831//XP_011249832//XP_011249833
Tbc1d24	7.866	17.88	2.957	1.487	-2.382	-1.252	0.00326692	0.0740914	645		Tbc1d24	224617	224617	TBC1 domain family, member 24	NM_001163847//NM_001163848//NM_001163849//NM_001163850//NM_001163851//NM_001163852//NM_001163853//NM_173186//NP_001157319//NP_001157320//NP_001157321//NP_001157322//NP_001157323//NP_001157324//NP_001157325//NP_775278
Gm527	0.5	1.092	0.015	0.132	-2.109	-1.077	0.000851986	0.0386074	646		Gm527	217648	217648	predicted gene 527	NM_001025605//NP_001020776
Cacnb2	0.021	0.075	0.022	0.056	-3.034	-1.601	0.00828581	0.119805	647	low	Cacnb2	12296	12296	calcium channel, voltage-dependent, beta 2 subunit	NM_001252533//NM_001309519//NM_023116//NP_001239462//NP_001296448//NP_075605//NR_045533//XM_006497313//XM_006497314//XM_006497315//XM_006497316//XM_006497317//XM_006497318//XM_006497319//XM_006497320//XM_006497321//XM_006497323//XM_011238946//XP_006497376//XP_006497377//XP_006497378//XP_006497379//XP_006497380//XP_006497381//XP_006497382//XP_006497383//XP_006497384//XP_006497386//XP_011237248
Tgfbi	4.145	8.443	2.14	2.09	-2.124	-1.087	0.000914635	0.039425	648		Tgfbi	21810	21810	transforming growth factor, beta induced	NM_009369//NP_033395
Snora41	6.877	1.945	1.212	0.735	3.357	1.747	0.00985692	0.131189	649		Snora41	100217464	100217464	small nucleolar RNA, H/ACA box 41	NR_028558
Hk3	0.021	0	0.02	0	3.203	1.679	0.00909816	0.126122	650	low	Hk3	212032	212032	hexokinase 3	NM_001033245//NM_001206390//NM_001206391//NM_001206392//NP_001028417//NP_001193319//NP_001193320//NP_001193321//XM_006517193//XP_006517256
Lims2	0	0.047	0	0.026	-2.768	-1.469	0.00684332	0.108374	651	low	Lims2	225341	225341	LIM and senescent cell antigen like domains 2	NM_144862//NP_659111//XM_006525845//XM_006525846//XM_011246899//XP_006525908//XP_006525909//XP_011245201
Plekhg1	0.724	1.731	0.396	0.103	-2.536	-1.342	0.00460607	0.0887628	652		Plekhg1	213783	213783	pleckstrin homology domain containing, family G (with RhoGef domain) member 1	NM_001033253//NM_001159942//NP_001028425//NP_001153414//XM_006512439//XM_006512442//XM_006512443//XM_006512444//XM_011243076//XM_011243077//XM_011243078//XP_006512502//XP_006512505//XP_006512506//XP_006512507//XP_011241378//XP_011241379//XP_011241380
Trim6	0.074	0.026	0.042	0.02	2.598	1.377	0.00520657	0.0938993	653	low	Trim6	94088	94088	tripartite motif-containing 6	NM_001013616//NP_001013637//XM_006508364//XM_006508365//XM_006508366//XP_006508427//XP_006508428//XP_006508429//XR_378281
Arhgef10	0.147	0.489	0.019	0.334	-2.937	-1.555	0.00799393	0.117774	654		Arhgef10	234094	234094	Rho guanine nucleotide exchange factor (GEF) 10	NM_001037736//NM_172751//NP_001032825//NP_766339//XM_006508768//XM_006508770//XM_006508771//XM_006508772//XM_006508773//XM_011242051//XP_006508831//XP_006508833//XP_006508834//XP_006508835//XP_006508836//XP_011240353
Pycr1	0.389	0.887	0.062	0.177	-2.224	-1.153	0.00193758	0.0591924	655		Pycr1	209027	209027	pyrroline-5-carboxylate reductase 1	NM_144795//NP_659044//XM_006532735//XM_011248854//XM_011248855//XM_011248856//XP_006532798//XP_011247156//XP_011247157//XP_011247158
Cnksr3	4.595	9.752	1.566	1.431	-2.169	-1.117	0.00125757	0.0468799	656		Cnksr3	215748	215748	Cnksr family member 3	NM_172546//NP_766134//XM_011243079//XP_011241381
Cux2	0.036	0.113	0.033	0.04	-3.53	-1.82	0.0105151	0.135127	657	low	Cux2	13048	13048	cut-like homeobox 2	NM_001312908//NM_007804//NP_001299837//NP_031830//XM_006530157//XM_011248164//XM_011248165//XM_011248166//XM_011248167//XM_011248168//XM_011248169//XM_011248170//XM_011248171//XM_011248172//XM_011248173//XM_011248174//XM_011248175//XM_011248176//XM_011248177//XM_011248178//XM_011248179//XP_006530220//XP_011246466//XP_011246467//XP_011246468//XP_011246469//XP_011246470//XP_011246471//XP_011246472/…
4930579C15Rik	0.111	0	0.14	0	4.244	2.086	0.0123405	0.146859	658	low	NA	NA	NA	NA	NA
Lct	17.143	36.809	1.437	10.426	-2.095	-1.067	0.000838332	0.0382732	659		Lct	226413	226413	lactase	NM_001081078//NP_001074547
Rapgefl1	2.924	5.719	0.63	0.343	-1.967	-0.976	0.000206576	0.019677	660		Rapgefl1	268480	268480	Rap guanine nucleotide exchange factor (GEF)-like 1	NM_001080925//NP_001074394//XM_006533411//XP_006533474
Plekhf1	4.947	10.882	0.597	2.762	-2.177	-1.122	0.00142223	0.0496121	661		Plekhf1	72287	72287	pleckstrin homology domain containing, family F (with FYVE domain) member 1	NM_024413//NP_077724
Paqr7	3.239	7.189	1.525	0.929	-2.312	-1.209	0.00312305	0.0728105	662		Paqr7	71904	71904	progestin and adipoQ receptor family member VII	NM_001285845//NM_001285846//NM_001285847//NM_001285849//NM_027995//NP_001272774//NP_001272775//NP_001272776//NP_001272778//NP_082271//XM_006539191//XP_006539254
Batf2	16.454	6.531	2.014	2.74	2.635	1.398	0.00581223	0.0994428	663		Batf2	74481	74481	basic leucine zipper transcription factor, ATF-like 2	NM_028967//NP_083243//XM_006531851//XM_006531852//XP_006531914//XP_006531915
Tirap	7.958	3.658	2.374	0.527	2.138	1.096	0.00116745	0.0448105	664		Tirap	117149	117149	toll-interleukin 1 receptor (TIR) domain-containing adaptor protein	NM_001177845//NM_001177846//NM_001177847//NM_054096//NP_001171316//NP_001171317//NP_001171318//NP_473437
Hist1h2bg	0.107	0.549	0.185	0.257	-4.744	-2.246	0.0132962	0.151882	665		Hist1h2bg	319181	319181	histone cluster 1, H2bg	NM_178196//NP_835503
Tesk2	13.249	26.577	1.282	2.738	-2.005	-1.003	0.000416039	0.026895	666		Tesk2	230661	230661	testis-specific kinase 2	NM_146151//NP_666263//XM_006503008//XM_011240492//XP_006503071//XP_011238794
Jam2	0.014	0	0.014	0	3.203	1.679	0.00980639	0.131189	667	low	Jam2	67374	67374	junction adhesion molecule 2	NM_023844//NP_076333//XM_006523075//XP_006523138
Nlrc3	3.222	8.599	1.874	1	-2.928	-1.55	0.00849903	0.121533	668		Nlrc3	268857	268857	NLR family, CARD domain containing 3	NM_001081280//NM_175547//NP_001074749//NP_780756//XM_006522150//XM_011245902//XM_011245903//XM_011245904//XM_011245905//XM_011245906//XP_006522213//XP_011244204//XP_011244205//XP_011244206//XP_011244207//XP_011244208//XR_875809//XR_875811
D330028D13Rik	0.61	1.305	0.26	0.533	-2.134	-1.094	0.00126545	0.0469505	669		NA	NA	NA	NA	NA
Zfp41	0.398	0.902	0.191	0.18	-2.312	-1.209	0.00329301	0.0744552	670		Zfp41	22701	22701	zinc finger protein 41	NM_001044718//NM_011759//NP_001038183//NP_035889//XM_006520894//XM_006520895//XM_006520896//XP_006520957//XP_006520958//XP_006520959
Sh3rf2	3.451	8.111	1.842	1.042	-2.546	-1.348	0.00539427	0.0961383	671		Sh3rf2	269016	269016	SH3 domain containing ring finger 2	NM_001146299//NM_172966//NP_001139771//NP_766554//XM_006525955//XM_006525956//XP_006526018//XP_006526019
Hspa1b	1.715	0.673	0.914	0.078	2.38	1.251	0.00397473	0.0820928	672		Hspa1b	15511	15511	heat shock protein 1B	NM_010478//NP_034608
Lrig3	13.923	29.253	5.156	1.521	-2.2	-1.137	0.00199557	0.0599585	673		Lrig3	320398	320398	leucine-rich repeats and immunoglobulin-like domains 3	NM_177152//NP_796126
Cpne8	0.052	0.012	0.009	0.02	4.543	2.184	0.0136889	0.154551	674	low	Cpne8	66871	66871	copine VIII	NM_001033851//NM_025815//NP_001029023//NP_080091//XM_006521285//XM_006521286//XP_006521348//XP_006521349
Reep1	0.263	0.658	0.092	0.049	-2.486	-1.314	0.00484479	0.0912533	675		Reep1	52250	52250	receptor accessory protein 1	NM_178608//NP_848723
Serpinb9b	0.255	0.63	0.068	0.163	-2.343	-1.228	0.00374725	0.0793091	676		Serpinb9b	20706	20706	serine (or cysteine) peptidase inhibitor, clade B, member 9b	NM_011452//NP_035582
Gigyf1	3.774	7.355	1.03	0.82	-1.979	-0.985	0.000404214	0.0267344	677		Gigyf1	57330	57330	GRB10 interacting GYF protein 1	NM_031408//NP_113596//XM_006504607//XM_006504608//XM_006504609//XM_006504610//XM_006504611//XM_011240949//XM_011240950//XM_011240951//XM_011240952//XM_011240953//XM_011240954//XP_006504670//XP_006504671//XP_006504672//XP_006504673//XP_006504674//XP_011239251//XP_011239252//XP_011239253//XP_011239254//XP_011239255//XP_011239256
Stk30	0.316	0.122	0.084	0.101	2.91	1.541	0.0089485	0.125366	678		NA	NA	NA	NA	NA
Rmnd5a	23.539	48.461	3.731	7.031	-2.06	-1.043	0.00089107	0.0393098	679		Rmnd5a	68477	68477	required for meiotic nuclear division 5 homolog A	NM_024288//NP_077250//XM_006506539//XP_006506602
Eif1a	62.536	31.664	8.072	7.408	2	1	0.000502878	0.0296355	680		Eif1a	13664	13664	eukaryotic translation initiation factor 1A	NM_010120//NP_034250//XM_006525626//XP_006525689
Mmp19	0.065	0	0.059	0	7.549	2.916	0.0160109	0.167629	681	low	Mmp19	58223	58223	matrix metallopeptidase 19	NM_001164197//NM_021412//NP_001157669//NP_067387
Fermt2	0.078	0.018	0.06	0.003	2.999	1.584	0.00960458	0.129521	682	low	Fermt2	218952	218952	fermitin family member 2	NM_146054//NP_666166//XM_006518826//XM_006518827//XM_006518828//XP_006518889//XP_006518890//XP_006518891
Slc6a14	0.579	0.213	0.48	0.169	2.871	1.521	0.0090336	0.125964	683		Slc6a14	56774	56774	solute carrier family 6 (neurotransmitter transporter), member 14	NM_020049//NP_064433
Stmn3	0.091	0	0.079	0	3.82	1.934	0.012862	0.149748	684	low	Stmn3	20262	20262	stathmin-like 3	NM_009133//NP_033159
1700011A15Rik	0.167	0.017	0.09	0.029	4.199	2.07	0.013808	0.155071	685		1700011A15Rik	66322	66322	RIKEN cDNA 1700011A15 gene	NM_025487//NP_079763//XM_006521258//XP_006521321
Atf4	425.216	203.467	129.408	15.588	2.037	1.027	0.000888264	0.0393098	686		Atf4	11911	11911	activating transcription factor 4	NM_001287180//NM_009716//NP_001274109//NP_033846
Pcdhga12	0.01	0.073	0.017	0.048	-5.043	-2.334	0.0151675	0.162967	687	low	Pcdhga12	93724	93724	protocadherin gamma subfamily A, 12	NM_033595//NP_291073
Gtf2f1	94.24	46.196	2.002	13.301	2.088	1.062	0.00128348	0.0471694	688		Gtf2f1	98053	98053	general transcription factor IIF, polypeptide 1	NM_133801//NP_598562//XM_006525194//XP_006525257
AA986860	29.014	15.305	3.848	2.212	1.898	0.924	7.81754e-05	0.0116203	689		AA986860	212439	212439	expressed sequence AA986860	NM_177604//NP_808272
3830431G21Rik	4.999	2.622	0.625	0.56	1.912	0.935	0.000142155	0.0169282	690		NA	NA	NA	NA	NA
Ptger3	0.087	0.026	0.059	0.023	2.662	1.413	0.00726579	0.112666	691	low	Ptger3	19218	19218	prostaglandin E receptor 3 (subtype EP3)	NM_011196//NP_035326//XM_006501140//XM_011240037//XM_011240038//XP_006501203//XP_011238339//XP_011238340
Rbpms	0.48	0.202	0.122	0.148	2.551	1.351	0.00625441	0.103503	692		Rbpms	19663	19663	RNA binding protein gene with multiple splicing	NM_001042674//NM_001042675//NM_001286168//NM_019733//NP_001036139//NP_001036140//NP_001273097//NP_062707//XM_006509034//XM_006509035//XM_006509037//XM_011242127//XP_006509097//XP_006509098//XP_006509100//XP_011240429//XR_378780//XR_378781//XR_378782//XR_378783//XR_870205
Zfp879	0.038	0	0.041	0	3.605	1.85	0.0127624	0.149742	693	low	Zfp879	214779	214779	zinc finger protein 879	NM_001290779//NM_173387//NP_001277708//NP_775563//XM_011248896//XM_011248897//XP_011247198//XP_011247199
Cacna1b	0.046	0.114	0.016	0.012	-2.358	-1.237	0.00437503	0.0857983	694	low	Cacna1b	12287	12287	calcium channel, voltage-dependent, N type, alpha 1B subunit	NM_001042528//NM_007579//NP_001035993//NP_031605//XM_006497626//XM_006497627//XM_006497628//XM_006497629//XM_006497630//XM_006497631//XM_006497632//XM_006497633//XM_006497634//XM_006497635//XM_006497636//XM_006497637//XM_006497638//XM_006497640//XM_011239014//XP_006497689//XP_006497690//XP_006497691//XP_006497692//XP_006497693//XP_006497694//XP_006497695//XP_006497696//XP_006497697//XP_006497698/…
Zc3h6	0.618	1.511	0.303	0.106	-2.535	-1.342	0.00597423	0.10125	695		Zc3h6	78751	78751	zinc finger CCCH type containing 6	NM_178404//NP_848491//XM_011239850//XM_011239851//XP_011238152//XP_011238153
Fbxl20	3.498	6.68	0.748	0.472	-1.93	-0.949	0.000218112	0.0200396	696		Fbxl20	72194	72194	F-box and leucine-rich repeat protein 20	NM_028149//NM_134030//NP_082425//XM_006534298//XM_006534299//XM_006534300//XP_006534361//XP_006534362//XP_006534363//XR_388532
9530027J09Rik	0.013	0.081	0.023	0.031	-2.991	-1.581	0.0101293	0.133101	697	low	9530027J09Rik	100500713	100500713	RIKEN cDNA 9530027J09 gene	NR_045916
Mon1a	56.349	28.475	11.847	2.778	1.958	0.97	0.000435372	0.0273552	698		Mon1a	72825	72825	MON1 homolog A, secretory traffciking associated	NM_028369//NP_082645//XM_006511839//XP_006511902
Ccdc40	0.044	0.011	0.015	0.013	3.463	1.792	0.0125522	0.148244	699	low	Ccdc40	207607	207607	coiled-coil domain containing 40	NM_175430//NP_780639//XM_006532698//XM_006532699//XM_011248843//XP_006532761//XP_006532762//XP_011247145//XR_388387
Nefh	0.037	0.015	0.021	0.027	2.806	1.488	0.00918726	0.126566	700	low	Nefh	380684	380684	neurofilament, heavy polypeptide	NM_010904//NP_035034
Nrg4	4.922	10.661	1.435	2.47	-2.178	-1.123	0.00215956	0.0613858	701		Nrg4	83961	83961	neuregulin 4	NM_032002//NP_114391
Dnd1	0.868	0.319	0.23	0.224	2.868	1.52	0.00962583	0.129549	702		Dnd1	213236	213236	DND microRNA-mediated repression inhibitor 1	NM_173383//NP_775559
BC025920	0.652	1.372	0.178	0.01	-2.101	-1.071	0.00157346	0.0521827	703		BC025920	268319	268319	zinc finger protein pseudogene	NM_001033363//NR_030677
Arhgap33	0.532	1.125	0.1	0.064	-2.098	-1.069	0.00157315	0.0521827	704		Arhgap33	233071	233071	Rho GTPase activating protein 33	NM_001289670//NM_001289682//NM_178252//NP_001276599//NP_001276611//NP_839983//XM_006539888//XM_011250546//XM_011250547//XP_006539951//XP_011248848//XP_011248849//XR_391066
Nkx1-2	0.013	0.075	0.023	0.044	-2.834	-1.503	0.00969393	0.13024	705	low	Nkx1-2	20231	20231	NK1 transcription factor related, locus 2 (Drosophila)	NM_009123//NP_033149
Zfp109	0.564	1.342	0.359	0.333	-2.542	-1.346	0.00665638	0.107205	706		Zfp109	56869	56869	zinc finger protein 109	NM_020262//NP_064658//XM_006540235//XM_011250658//XM_011250659//XP_006540298//XP_011248960//XP_011248961
Slc17a4	35.675	67.539	10.312	6.157	-1.935	-0.953	0.000292128	0.0221117	707		Slc17a4	319848	319848	solute carrier family 17 (sodium phosphate), member 4	NM_177016//NP_795990//XM_006516693//XM_006516694//XM_006516695//XM_006516696//XM_006516697//XM_006516700//XP_006516756//XP_006516757//XP_006516758//XP_006516759//XP_006516760//XP_006516763
2700038G22Rik	3.945	1.854	1.484	0.318	2.08	1.057	0.00147546	0.050711	708		2700038G22Rik	67194	67194	RIKEN cDNA 2700038G22 gene	NR_045040//NR_045042
Nudt11	0.01	0.089	0.017	0.076	-4.017	-2.006	0.0145237	0.159501	709	low	Nudt11	58242	58242	nudix (nucleoside diphosphate linked moiety X)-type motif 11	NM_021431//NP_067406//XR_877998
Slc10a5	7.719	24.039	5.237	3.918	-3.766	-1.913	0.013869	0.155382	710		Slc10a5	241877	241877	solute carrier family 10 (sodium/bile acid cotransporter family), member 5	NM_001010834//NP_001010834
Rsad2	0.072	0.018	0.025	0.018	3.69	1.884	0.0137986	0.155071	711	low	Rsad2	58185	58185	radical S-adenosyl methionine domain containing 2	NM_021384//NP_067359//XM_011243886//XP_011242188
Klf11	1.735	3.402	0.149	0.264	-1.955	-0.967	0.000537487	0.0305935	712		Klf11	194655	194655	Kruppel-like factor 11	NM_178357//NP_848134
Rab44	0.037	0	0.037	0	4.689	2.229	0.0157775	0.166155	713	low	Rab44	442827	442827	RAB44, member RAS oncogene family	NM_001002786//NP_001002786//XM_006524591//XM_006524593//XM_006524594//XM_006524595//XM_006524596//XM_006524597//XM_006524598//XM_011245790//XM_011246529//XP_006524654//XP_006524656//XP_006524657//XP_006524658//XP_006524659//XP_006524660//XP_006524661//XP_011244092//XP_011244831
Exph5	3.609	1.24	2.041	0.133	2.686	1.425	0.00808355	0.118456	714		Exph5	320051	320051	exophilin 5	NM_176846//NP_789816//XM_006510425//XP_006510488
Slitrk6	0.282	0.696	0.114	0.124	-2.455	-1.296	0.0056093	0.0976169	715		Slitrk6	239250	239250	SLIT and NTRK-like family, member 6	NM_175499//NP_780708//XM_006519009//XP_006519072
Tbc1d8	2.619	5.072	0.69	0.385	-1.958	-0.969	0.000564863	0.0311632	716		Tbc1d8	54610	54610	TBC1 domain family, member 8	NM_018775//NP_061245//XM_011238558//XM_011238559//XM_011238560//XP_011236860//XP_011236861//XP_011236862
Syne1	0.003	0.01	0.002	0.006	-2.414	-1.272	0.00543557	0.0966108	717	low	Syne1	64009	64009	spectrin repeat containing, nuclear envelope 1	NM_001079686//NM_022027//NM_153399//NP_001073154//NP_071310//NP_700448//XM_006512458//XM_006512465//XM_011243083//XM_011243084//XM_011243085//XM_011243086//XM_011243087//XM_011243088//XM_011243089//XM_011243090//XM_011243091//XM_011243092//XM_011243093//XM_011243094//XM_011243095//XM_011243096//XM_011243097//XP_006512521//XP_006512528//XP_011241385//XP_011241386//XP_011241387//XP_011241388//XP_01…
Cxcl5	0.042	0	0.04	0	3.203	1.679	0.0118872	0.143885	718	low	Cxcl5	20311	20311	chemokine (C-X-C motif) ligand 5	NM_009141//NP_033167
Ptpre	1.144	2.906	0.483	0.711	-2.581	-1.368	0.00734824	0.113377	719		Ptpre	19267	19267	protein tyrosine phosphatase, receptor type, E	NM_001316678//NM_001316679//NM_001316680//NM_001316681//NM_011212//NP_001303607//NP_001303608//NP_001303609//NP_001303610//NP_035342//XM_006507458//XM_006507460//XM_006507461//XM_011241698//XP_006507521//XP_006507523//XP_006507524//XP_011240000
Gabrr2	0.012	0.1	0.021	0.056	-3.606	-1.85	0.0138252	0.155114	720	low	Gabrr2	14409	14409	gamma-aminobutyric acid (GABA) C receptor, subunit rho 2	NM_008076//NP_032102//XM_006537616//XM_006537617//XP_006537679//XP_006537680
Tinagl1	15.759	8.211	2.465	1.319	1.918	0.94	0.000297481	0.0221117	721		Tinagl1	94242	94242	tubulointerstitial nephritis antigen-like 1	NM_001168333//NM_023476//NP_001161805//NP_075965
Tgm2	29.976	15.411	6.374	0.983	1.92	0.941	0.000306269	0.022266	722		Tgm2	21817	21817	transglutaminase 2, C polypeptide	NM_009373//NP_033399
Pak6	2.959	1.395	1.179	0.089	2.07	1.049	0.00157966	0.05229	723		Pak6	214230	214230	p21 protein (Cdc42/Rac)-activated kinase 6	NM_001033254//NM_001145854//NP_001028426//NP_001139326//XM_011239419//XM_011239420//XP_011237721//XP_011237722//XR_866265
1700025N23Rik	0.113	0	0.128	0	3.61	1.852	0.0140592	0.156835	724	low	1700025N23Rik	69986	69986	RIKEN cDNA 1700025N23 gene	NR_040523
Fam35a	0.416	0.946	0.201	0.166	-2.291	-1.196	0.0044304	0.0863761	725		Fam35a	75698	75698	family with sequence similarity 35, member A	NM_029389//NP_083665//XM_006519645//XM_006519646//XM_006519647//XM_006519648//XM_006519650//XM_006519651//XM_006519652//XM_011245216//XM_011245217//XM_011245218//XP_006519708//XP_006519709//XP_006519710//XP_006519711//XP_006519713//XP_006519714//XP_006519715//XP_011243518//XP_011243519//XP_011243520
Jmjd6	120.846	60.361	25.509	5.501	1.979	0.985	0.000866018	0.0389091	726		Jmjd6	107817	107817	jumonji domain containing 6	NM_033398//NP_203971//XM_006531960//XP_006532023//XR_388319//XR_388320//XR_388322//XR_879501//XR_879502
BC005764	0	0.022	0	0.008	-3.28	-1.714	0.0129792	0.150056	727	low	NA	NA	NA	NA	NA
Zfp799	1.43	3.278	0.641	0.276	-2.367	-1.243	0.00536183	0.0958079	728		Zfp799	240064	240064	zinc finger protein 799	NM_001293229//NM_177359//NP_001280158//NP_796333//XM_011246440//XM_011246441//XM_011246442//XP_011244742//XP_011244743//XP_011244744
Ankrd55	0	0.039	0	0.041	-3.651	-1.868	0.0145018	0.159336	729	low	Ankrd55	77318	77318	ankyrin repeat domain 55	NM_001168403//NM_001168404//NM_001168405//NM_029898//NP_001161875//NP_001161876//NP_001161877//NP_084174//XM_006517789//XM_006517790//XM_006517791//XM_006517792//XM_011244709//XP_006517852//XP_006517853//XP_006517854//XP_006517855//XP_011243011
Ier3	23.823	11.869	7.194	0.635	1.962	0.972	0.000738448	0.0353849	730		Ier3	15937	15937	immediate early response 3	NM_133662//NP_598423
N4bp2l1	4.476	10.454	1.13	0.366	-2.368	-1.243	0.00546018	0.0968128	731		N4bp2l1	100637	100637	NEDD4 binding protein 2-like 1	NM_133898//NP_598659//XM_006504900//XP_006504963
Lect2	0.197	0.053	0.056	0.091	3.634	1.862	0.0145686	0.159769	732		Lect2	16841	16841	leukocyte cell-derived chemotaxin 2	NM_010702//NP_034832//XM_006517111//XM_011244489//XP_006517174//XP_011242791
Ralgps1	3.672	8.774	1.989	0.708	-2.564	-1.358	0.00764482	0.11525	733		Ralgps1	241308	241308	Ral GEF with PH domain and SH3 binding motif 1	NM_001290570//NM_001290572//NM_175211//NP_001277499//NP_001277501//NP_780420//XM_006498032//XM_006498033//XM_006498034//XM_006498035//XM_006498037//XM_006498039//XP_006498095//XP_006498096//XP_006498097//XP_006498098//XP_006498100//XP_006498102//XR_374089//XR_374090//XR_374091//XR_374092
F2r	0.039	0.005	0.051	0.008	2.758	1.464	0.010026	0.132512	734	low	F2r	14062	14062	coagulation factor II (thrombin) receptor	NM_010169//NP_034299
Map2k6	5.361	10.525	1.137	2.592	-1.952	-0.965	0.00072398	0.0349081	735		Map2k6	26399	26399	mitogen-activated protein kinase kinase 6	NM_011943//NP_036073//XM_006533376//XM_006533377//XM_006533378//XM_011249034//XM_011249035//XM_011249036//XP_006533439//XP_006533440//XP_006533441//XP_011247336//XP_011247337//XP_011247338
Abcb1a	39.374	82.865	13.669	2.028	-2.195	-1.134	0.00297754	0.0711956	736		Abcb1a	18671	18671	ATP-binding cassette, sub-family B (MDR/TAP), member 1A	NM_011076//NP_035206//XM_006503555//XM_006503556//XP_006503618//XP_006503619
Acadl	278.565	144.522	53.731	11.959	1.909	0.933	0.000328222	0.0230021	737		Acadl	11363	11363	acyl-Coenzyme A dehydrogenase, long-chain	NM_007381//NP_031407
Ccdc86	18.441	9.312	2.088	1.868	1.986	0.99	0.00102511	0.0413893	738		Ccdc86	108673	108673	coiled-coil domain containing 86	NM_023731//NP_076220
Cbfa2t3	0.654	1.296	0.228	0.235	-2.006	-1.004	0.00123928	0.0465202	739		Cbfa2t3	12398	12398	core-binding factor, runt domain, alpha subunit 2, translocated to, 3 (human)	NM_001109873//NM_009824//NM_177289//NP_001103343//NP_033954//NP_796263//XM_006530619//XM_006530620//XM_006530621//XM_011248289//XM_011248290//XM_011248291//XM_011248292//XM_011248293//XM_011248294//XP_006530682//XP_006530683//XP_006530684//XP_011246591//XP_011246592//XP_011246593//XP_011246594//XP_011246595//XP_011246596
Myo3a	0.056	0.018	0.024	0.031	3.081	1.624	0.0122795	0.146441	740	low	Myo3a	667663	667663	myosin IIIA	NM_148413//NP_680779
Ces1b	1.265	2.745	0.375	0.92	-2.155	-1.107	0.00262537	0.0669599	741		Ces1b	382044	382044	carboxylesterase 1B	NM_001081372//NP_001074841//XM_006531152//XP_006531215
Tns3	7.162	15.378	3.523	0.675	-2.348	-1.232	0.00553815	0.0971028	742		Tns3	319939	319939	tensin 3	NM_001083587//NP_001077056//XM_006514735//XM_006514740//XM_006514741//XM_006514743//XM_011243727//XM_011243728//XP_006514798//XP_006514803//XP_006514804//XP_006514806//XP_011242029//XP_011242030//XR_380972
Tceanc	0.381	1.234	0.109	0.683	-2.992	-1.581	0.0119004	0.143896	743		Tceanc	245695	245695	transcription elongation factor A (SII) N-terminal and central domain containing	NM_001007577//NP_001007578//XM_006528863//XM_011247827//XP_006528926//XP_011246129
Rnf103	16.98	31.971	4.147	7.467	-1.881	-0.911	0.000247015	0.0211933	744		Rnf103	22644	22644	ring finger protein 103	NM_001308303//NM_009543//NP_001295232//NP_033569//XM_006505926//XM_011241291//XP_006505989//XP_011239593
Vwa5a	9.356	4.66	2.798	0.202	1.966	0.976	0.000958043	0.040314	745		Vwa5a	67776	67776	von Willebrand factor A domain containing 5A	NM_001145957//NM_172767//NP_001139429//NP_766355
5430427M07Rik	0.098	0.372	0.05	0.255	-2.684	-1.425	0.00919299	0.12657	746		5430427M07Rik	71349	71349	RIKEN cDNA 5430427M07 gene	NR_045858
Myzap	4.38	8.468	0.98	0.614	-1.947	-0.961	0.000819194	0.0378942	747		Myzap	102371	102371	myocardial zonula adherens protein	NM_001033208//NP_001028380
Nr1h4	41.799	22.173	4.397	1.921	1.883	0.913	0.000280817	0.0219822	748		Nr1h4	20186	20186	nuclear receptor subfamily 1, group H, member 4	NM_001163504//NM_001163700//NM_009108//NP_001156976//NP_001157172//NP_033134//XM_006513391//XM_006513393//XP_006513454//XP_006513456
1700123M08Rik	0.351	0.847	0.157	0.434	-2.194	-1.134	0.00318172	0.0728901	749		1700123M08Rik	100503636	100503636	RIKEN cDNA 1700123M08 gene	NR_040577
Defb6	0.146	0	0.127	0	2.687	1.426	0.00954034	0.128996	750		Defb6	116746	116746	defensin beta 6	NM_054074//NP_473415
Tacstd2	0.314	0.009	0.507	0.015	5.044	2.334	0.0182431	0.179259	751		Tacstd2	56753	56753	tumor-associated calcium signal transducer 2	NM_020047//NP_064431
Snord34	26.698	10.89	3.745	5.621	2.559	1.356	0.00825992	0.119733	752		Snord34	27210	27210	small nucleolar RNA, C/D box 34	NR_002455
Eif2c4	0.061	0.147	0.028	0.056	-2.3	-1.202	0.00531408	0.0952833	753		NA	NA	NA	NA	NA
Hamp	0.245	0	0.215	0	3.818	1.933	0.0160828	0.167957	754		Hamp	84506	84506	hepcidin antimicrobial peptide	NM_032541//NP_115930
Flot1	76.909	35.331	23.618	5.982	2.132	1.092	0.0027516	0.0690473	755		Flot1	14251	14251	flotillin 1	NM_008027//NP_032053//XM_006523656//XM_006523657//XM_006536516//XM_006536517//XM_006537249//XM_006537250//XP_006523719//XP_006523720//XP_006536579//XP_006536580//XP_006537312//XP_006537313
Ccdc80	0.019	0	0.018	0	3.206	1.681	0.0136792	0.154551	756	low	Ccdc80	67896	67896	coiled-coil domain containing 80	NM_026439//NP_080715//XM_006522498//XM_006522499//XM_006522500//XM_006522501//XP_006522561//XP_006522562//XP_006522563//XP_006522564
E130215H24Rik	0.081	0.559	0.14	0.305	-6.753	-2.756	0.0196316	0.185651	757		E130215H24Rik	109344	109344	RIKEN cDNA E130215H24 gene	NR_040331
Syn2	0.095	0.234	0.013	0.047	-2.344	-1.229	0.00596305	0.101207	758		Syn2	20965	20965	synapsin II	NM_001111015//NM_013681//NP_001104485//NP_038709//XM_011241271//XP_011239573
1700003F12Rik	0	0.108	0	0.06	-2.768	-1.469	0.0110611	0.139006	759	low	1700003F12Rik	75480	75480	RIKEN cDNA 1700003F12 gene	NM_029305//NP_083581
Sash1	1.859	4.358	1.056	0.166	-2.564	-1.358	0.00849724	0.121533	760		Sash1	70097	70097	SAM and SH3 domain containing 1	NM_175155//NP_780364//XM_006512837//XM_006512839//XM_006512840//XM_006512841//XM_011243205//XP_006512900//XP_006512902//XP_006512903//XP_006512904//XP_011241507
Zfp872	0.043	0.155	0.033	0.058	-3.127	-1.645	0.0133056	0.151915	761		Zfp872	619310	619310	zinc finger protein 872	NM_001033813//NP_001028985
2610008E11Rik	1.043	2.072	0.139	0.444	-1.962	-0.973	0.00107018	0.0426052	762		2610008E11Rik	72128	72128	RIKEN cDNA 2610008E11 gene	NM_001004362//NP_001004362//XM_011243581//XP_011241883
Rbm12b	0.364	0.857	0.126	0.163	-2.359	-1.238	0.00616825	0.102747	763		NA	NA	NA	NA	NA
Ripply1	0.225	0.023	0.21	0.039	3.897	1.962	0.0166099	0.170872	764		Ripply1	622473	622473	ripply transcriptional repressor 1	NM_001037915//NP_001033004
Col16a1	0.039	0.003	0.037	0.005	3.919	1.97	0.0166134	0.170872	765	low	Col16a1	107581	107581	collagen, type XVI, alpha 1	NM_028266//NP_082542//XM_006502639//XM_006502640//XM_006502641//XM_006502642//XM_006502643//XM_006502647//XM_006502648//XM_006536938//XM_006536939//XM_006536940//XM_006536941//XM_006536944//XM_006536945//XM_006536947//XM_011240386//XP_006502702//XP_006502703//XP_006502704//XP_006502705//XP_006502706//XP_006502710//XP_006502711//XP_006537001//XP_006537002//XP_006537003//XP_006537004//XP_006537007/…
Adck4	24.463	12.178	5.983	1.417	1.981	0.986	0.00130448	0.0476557	766		Adck4	76889	76889	aarF domain containing kinase 4	NM_133770//NP_598531//XM_006540421//XM_006540422//XM_006540423//XM_011250740//XM_011250741//XP_006540484//XP_006540485//XP_006540486//XP_011249042//XP_011249043//XR_391109
Slc25a45	41.972	83.554	8.057	23.684	-1.96	-0.971	0.00108043	0.0427357	767		Slc25a45	107375	107375	solute carrier family 25, member 45	NM_134154//NP_598915//XM_006531621//XM_006531622//XP_006531684//XP_006531685
Smcp	3.331	7.466	0.618	3.691	-2.125	-1.088	0.00280639	0.0691729	768		Smcp	17235	17235	sperm mitochondria-associated cysteine-rich protein	NM_008574//NP_032600
Ncapd3	7.057	15.245	3.982	1.291	-2.439	-1.286	0.00712279	0.111261	769		Ncapd3	78658	78658	non-SMC condensin II complex, subunit D3	NM_178113//NP_835214//XM_006510697//XM_006510698//XM_011242627//XP_006510760//XP_006510761//XP_011240929
Lrrc36	0.011	0.044	0.018	0.017	-2.5	-1.322	0.00770997	0.115718	770	low	Lrrc36	270091	270091	leucine rich repeat containing 36	NM_001033371//NM_001170788//NM_001170789//NP_001028543//NP_001164259//NP_001164260//XM_006531055//XM_006531056//XM_006531057//XM_011248392//XM_011248393//XP_006531118//XP_006531119//XP_006531120//XP_011246694//XP_011246695//XR_387748
Arl4c	0.116	0.047	0.108	0.041	2.191	1.131	0.00344048	0.076164	771	low	Arl4c	320982	320982	ADP-ribosylation factor-like 4C	NM_177305//NP_796279
Lrp4	6.515	13.218	2.804	1.032	-2.162	-1.112	0.00310516	0.0726104	772		Lrp4	228357	228357	low density lipoprotein receptor-related protein 4	NM_001145857//NM_172668//NP_001139329//NP_766256//XM_006499243//XP_006499306//XR_374447
Cachd1	2.421	5.118	1.167	0.396	-2.235	-1.16	0.00447998	0.0868349	773		Cachd1	320508	320508	cache domain containing 1	NM_198037//NP_932154
Pinx1	17.373	8.891	3.9	3.719	2.011	1.008	0.00161225	0.0529529	774		Pinx1	72400	72400	PIN2/TERF1 interacting, telomerase inhibitor 1	NM_028228//NP_082504//XM_006519595//XP_006519658//XR_383213
Ly6c1	0.078	0.009	0.102	0.016	2.758	1.464	0.0111647	0.139706	775	low	Ly6c1	17067	17067	lymphocyte antigen 6 complex, locus C1	NM_001252055//NM_001252056//NM_001252057//NM_001252058//NM_010741//NP_001238984//NP_001238985//NP_001238986//NP_001238987//NP_034871//XM_006520521//XP_006520584
Lypd3	0.029	0	0.025	0	2.687	1.426	0.0100495	0.132512	776	low	Lypd3	72434	72434	Ly6/Plaur domain containing 3	NM_133743//NP_598504
Slfn8	0.012	0.052	0.011	0.011	-3.041	-1.604	0.0131299	0.150942	777	low	Slfn8	276950	276950	schlafen 8	NM_001167743//NM_181545//NP_001161215//NP_853523//XM_006533484//XP_006533547
Dapk2	37.42	18.282	10.031	1.03	2.005	1.004	0.00161774	0.0529529	778		Dapk2	13143	13143	death-associated protein kinase 2	NM_010019//NP_034149//XM_006510811//XP_006510874
Mei1	0.043	0.012	0.012	0.02	3.634	1.862	0.0164215	0.170022	779	low	Mei1	74369	74369	meiotic double-stranded break formation protein 1	NM_001310435//NM_028897//NP_001297364//NP_083173//XM_006521494//XM_006521495//XM_006521496//XM_006521497//XM_006521498//XM_006521499//XM_006521500//XM_006521501//XM_011245752//XM_011245753//XP_006521557//XP_006521558//XP_006521559//XP_006521560//XP_006521561//XP_006521562//XP_006521563//XP_006521564//XP_011244054//XP_011244055
Il18	115.279	42.925	95.678	14.758	2.29	1.195	0.00562718	0.0976753	780		Il18	16173	16173	interleukin 18	NM_008360//NP_032386//XM_006510024//XM_006510026//XM_006510027//XM_006510028//XM_011242401//XM_011242402//XP_006510087//XP_006510089//XP_006510090//XP_006510091//XP_011240703//XP_011240704
Btbd3	6.178	12.22	1.273	1.494	-1.99	-0.993	0.0015487	0.0516944	781		Btbd3	228662	228662	BTB (POZ) domain containing 3	NM_001025431//NM_145534//NP_001020602//NP_663509//XM_006499294//XP_006499357
Cml2	0.517	0.201	0.148	0.033	2.503	1.324	0.00815751	0.119263	782		NA	NA	NA	NA	NA
Neu3	22.03	42.207	3.851	4.526	-1.925	-0.945	0.000826506	0.0378942	783		Neu3	50877	50877	neuraminidase 3	NM_016720//NP_057929//XM_011241855//XM_011241856//XM_011241857//XM_011241858//XP_011240157//XP_011240158//XP_011240159//XP_011240160
Kcnh3	0.471	0.959	0.035	0.222	-1.998	-0.999	0.00173805	0.0556391	784		Kcnh3	16512	16512	potassium voltage-gated channel, subfamily H (eag-related), member 3	NM_010601//NP_034731//XM_006520483//XM_006520484//XP_006520546//XP_006520547
Slc12a4	0.054	0.014	0.061	0.012	2.601	1.379	0.00972823	0.130551	785	low	Slc12a4	20498	20498	solute carrier family 12, member 4	NM_001253804//NM_009195//NP_001240733//NP_033221//NR_045594//XM_006530792//XP_006530855
Ppan	57.519	30.313	3.208	6.458	1.922	0.942	0.000854669	0.0386539	786		Ppan	235036	235036	peter pan homolog (Drosophila)	NM_145610//NP_663585
Slc28a1	1.431	2.799	0.533	0.786	-1.966	-0.975	0.00144531	0.0500434	787		Slc28a1	434203	434203	solute carrier family 28 (sodium-coupled nucleoside transporter), member 1	NM_001004184//NP_001004184//XM_006540976//XM_006540977//XM_006540978//XM_006540979//XM_011250875//XP_006541039//XP_006541040//XP_006541041//XP_006541042//XP_011249177//XR_391350
Frmd4a	1.507	3.264	0.955	0.676	-2.399	-1.262	0.00736993	0.113601	788		Frmd4a	209630	209630	FERM domain containing 4A	NM_001177843//NM_001177844//NM_172475//NP_001171314//NP_001171315//NP_766063//XM_006497436//XM_006497437//XM_006497438//XM_006497439//XM_006497440//XM_006497441//XM_006497442//XM_006497443//XP_006497499//XP_006497500//XP_006497501//XP_006497502//XP_006497503//XP_006497504//XP_006497505//XP_006497506
Shf	3.058	1.274	0.38	0.363	2.397	1.261	0.00747503	0.114462	789		Shf	435684	435684	Src homology 2 domain containing F	NM_001013829//NP_001013851//XM_006499876//XM_006499877//XM_006499878//XP_006499939//XP_006499940//XP_006499941
Gas1	0.03	0.138	0.01	0.104	-3.092	-1.628	0.0143729	0.158592	790		Gas1	14451	14451	growth arrest specific 1	NM_008086//NP_032112
Mmp17	0.118	0.255	0.012	0.015	-2.047	-1.033	0.00240513	0.0642543	791		Mmp17	23948	23948	matrix metallopeptidase 17	NM_011846//NP_035976//XM_011240842//XP_011239144
Rasal2	5.837	2.008	3.516	0.132	2.564	1.359	0.00960978	0.129521	792		Rasal2	226525	226525	RAS protein activator like 2	NM_177644//NP_808312//XM_006496750//XM_006496751//XM_006496752//XM_006496753//XM_006496754//XM_006496755//XM_006496756//XP_006496813//XP_006496814//XP_006496815//XP_006496816//XP_006496817//XP_006496818//XP_006496819
Pla2g2f	2.888	1.42	0.119	0.589	2.065	1.046	0.00258652	0.0666173	793		Pla2g2f	26971	26971	phospholipase A2, group IIF	NM_012045//NP_036175
Ces1g	3.459	7.191	0.786	0.241	-2.102	-1.072	0.00308588	0.072377	794		Ces1g	12623	12623	carboxylesterase 1G	NM_021456//NP_067431
Ubxn8	24.107	12.548	2.082	1.241	1.921	0.942	0.000919471	0.0395169	795		Ubxn8	108159	108159	UBX domain protein 8	NM_178648//NP_848763//XM_006508980//XP_006509043
Dyrk1b	5.722	12.035	0.983	4.93	-2.04	-1.028	0.00237331	0.0638086	796		Dyrk1b	13549	13549	dual-specificity tyrosine-(Y)-phosphorylation regulated kinase 1b	NM_001037957//NM_001271370//NM_010092//NP_001033046//NP_001258299//NP_034222//XM_006539526//XM_006539527//XM_006539528//XP_006539589//XP_006539590//XP_006539591
Gm10814	0.106	0.284	0.101	0.106	-3.277	-1.712	0.0158175	0.166351	797		Gm10814	100502985	100502985	predicted gene 10814	NR_045783
Irf5	0.191	0.444	0.061	0.11	-2.213	-1.146	0.0045002	0.0870472	798		Irf5	27056	27056	interferon regulatory factor 5	NM_001252382//NM_001311083//NM_012057//NP_001239311//NP_001298012//NP_036187//XM_006505095//XM_006505097//XM_006505098//XM_006505099//XM_006505100//XM_011241064//XP_006505158//XP_006505160//XP_006505161//XP_006505162//XP_006505163//XP_011239366
Rps6ka5	1.942	4.588	1.042	0.129	-2.523	-1.335	0.00910965	0.126122	799		Rps6ka5	73086	73086	ribosomal protein S6 kinase, polypeptide 5	NM_153587//NP_705815//XM_006516274//XM_006516275//XM_006516276//XP_006516337//XP_006516338//XP_006516339
Nipsnap3a	0.068	0	0.073	0	3.215	1.685	0.0156695	0.165916	800	low	Nipsnap3a	73398	73398	nipsnap homolog 3A (C. elegans)	NM_028529//NP_082805
Tmem181c-ps	8.222	4.288	2.228	0.756	1.892	0.92	0.000685325	0.0337001	801		Tmem181c-ps	100040525	100040525	transmembrane protein 181C, pseudogene	NR_028305
Nr1d2	7.248	13.755	1.259	1.138	-1.908	-0.932	0.000882922	0.0392532	802		Nr1d2	353187	353187	nuclear receptor subfamily 1, group D, member 2	NM_011584//NP_035714
Dpysl5	0.792	1.569	0.456	0.47	-2.085	-1.06	0.00295412	0.0708534	803		Dpysl5	65254	65254	dihydropyrimidinase-like 5	NM_023047//NP_075534//XM_006504045//XP_006504108
Brca2	2.979	1.376	1.251	0.177	2.075	1.053	0.00282181	0.0691729	804		Brca2	12190	12190	breast cancer 2, early onset	NM_001081001//NM_009765//NP_001074470//NP_033895//XM_006504906//XM_006504907//XM_011241019//XM_011241020//XP_006504969//XP_006504970//XP_011239321//XP_011239322//XR_377265
Hspa5	698.847	358.898	191.677	53.17	1.917	0.939	0.000977177	0.040314	805		Hspa5	14828	14828	heat shock protein 5	NM_001163434//NM_022310//NP_001156906//NP_071705
B430010I23Rik	0.011	0.047	0.02	0.018	-2.5	-1.322	0.00911716	0.126122	806	low	B430010I23Rik	78849	78849	RIKEN cDNA B430010I23 gene	NR_015457
Ubxn10	0.04	0.145	0.024	0.091	-2.733	-1.451	0.012741	0.149742	807		Ubxn10	212190	212190	UBX domain protein 10	NM_001285928//NM_001285929//NM_001285930//NM_178671//NP_001272857//NP_001272858//NP_001272859//NP_848786//NR_104373
Fcrla	0.059	0	0.071	0	3.624	1.858	0.0180698	0.178022	808	low	Fcrla	98752	98752	Fc receptor-like A	NM_001160215//NM_145141//NP_001153687//NP_660123//NR_027666//XM_006497072//XP_006497135//XR_373628
Itih4	0.029	0	0.032	0	3.607	1.851	0.0180007	0.177775	809	low	Itih4	16427	16427	inter alpha-trypsin inhibitor, heavy chain 4	NM_001159299//NM_001289632//NM_001289633//NM_018746//NP_001152771//NP_001276561//NP_001276562//NP_061216
Fam134b	15.551	28.893	3.043	2.371	-1.872	-0.905	0.000666717	0.0335327	810		Fam134b	66270	66270	family with sequence similarity 134, member B	NM_001034851//NM_001277315//NM_001277316//NM_001277317//NM_001277318//NM_025459//NP_001030023//NP_001264244//NP_001264245//NP_001264246//NP_001264247//NP_079735//XM_006520134//XM_006520136//XP_006520197//XP_006520199
Lgi3	0.015	0	0.013	0	2.687	1.426	0.0118785	0.143855	811	low	Lgi3	213469	213469	leucine-rich repeat LGI family, member 3	NM_145219//NP_660254
Ltbp3	0.065	0.007	0.089	0.006	3.858	1.948	0.0190449	0.182526	812	low	Ltbp3	16998	16998	latent transforming growth factor beta binding protein 3	NM_008520//NP_032546//XM_006531668//XM_006531669//XM_006531670//XM_006531671//XM_006531672//XM_006531673//XM_006531674//XP_006531731//XP_006531732//XP_006531733//XP_006531734//XP_006531735//XP_006531736//XP_006531737
Asb11	0.153	0.029	0.089	0.026	3.541	1.824	0.018212	0.17913	813		Asb11	68854	68854	ankyrin repeat and SOCS box-containing 11	NM_001313737//NM_026853//NP_001300666//NP_081129//XM_006528970//XM_006528971//XM_006528972//XM_006528973//XM_006528974//XP_006529033//XP_006529034//XP_006529035//XP_006529036//XP_006529037
Gnai1	0.056	0.144	0.05	0.058	-2.952	-1.562	0.0148822	0.161321	814		Gnai1	14677	14677	guanine nucleotide binding protein (G protein), alpha inhibiting 1	NM_010305//NP_034435
Chst11	0.16	0.37	0.081	0.17	-2.246	-1.167	0.006561	0.106329	815		Chst11	58250	58250	carbohydrate sulfotransferase 11	NM_021439//NP_067414//XM_006513908//XM_006513909//XP_006513971//XP_006513972
Slc6a20a	41.523	91.841	10.93	14.844	-2.243	-1.165	0.00611294	0.102284	816		Slc6a20a	102680	102680	solute carrier family 6 (neurotransmitter transporter), member 20A	NM_139142//NP_631881
F630206G17Rik	0.05	0.013	0.016	0.022	3.111	1.638	0.0160853	0.167957	817	low	F630206G17Rik	100009664	100009664	RIKEN cDNA F630206G17 gene	NR_045876
Gm16576	0.026	0.068	0.024	0.018	-2.838	-1.505	0.0142985	0.158294	818	low	Gm16576	100504191	100504191	predicted gene 16576	NR_045069
Colec11	0.056	0.335	0.055	0.218	-4.757	-2.25	0.0215505	0.195044	819		Colec11	71693	71693	collectin sub-family member 11	NM_001313978//NM_027866//NP_001300907//NP_082142//XM_006515219//XM_006515220//XM_006515221//XM_011243896//XP_006515282//XP_006515283//XP_006515284//XP_011242198
Osbpl3	2.122	3.987	0.635	0.213	-1.913	-0.936	0.0012399	0.0465202	820		Osbpl3	71720	71720	oxysterol binding protein-like 3	NM_001163645//NM_027881//NP_001157117//NP_082157//XM_006506628//XM_006506630//XM_006506631//XM_006506633//XM_006506634//XM_006506635//XM_006506636//XM_011241468//XP_006506691//XP_006506693//XP_006506694//XP_006506696//XP_006506697//XP_006506698//XP_006506699//XP_011239770
Greb1	0.306	0.743	0.137	0.244	-2.437	-1.285	0.00913946	0.12628	821		Greb1	268527	268527	gene regulated by estrogen in breast cancer protein	NM_001252071//NM_015764//NP_001239000//NP_056579//XM_006515093//XM_006515094//XM_006515095//XM_006515096//XM_006515097//XM_006515098//XM_006515099//XM_006515100//XM_006515101//XM_006515103//XM_006515104//XM_006515105//XM_006515106//XM_006515107//XM_011243871//XP_006515156//XP_006515157//XP_006515158//XP_006515159//XP_006515160//XP_006515161//XP_006515162//XP_006515163//XP_006515164//XP_006515166/…
Prss22	0.337	0.143	0.086	0.051	2.243	1.165	0.00625526	0.103503	822		Prss22	70835	70835	protease, serine 22	NM_133731//NP_598492//XM_006524905//XM_006524906//XP_006524968//XP_006524969
Lyzl4	0.073	0.022	0.076	0.037	2.198	1.136	0.00513804	0.0935307	823	low	Lyzl4	69032	69032	lysozyme-like 4	NM_026915//NP_081191//XM_006512248//XP_006512311
Rlbp1	0.021	0	0.019	0	2.687	1.426	0.0124603	0.147532	824	low	Rlbp1	19771	19771	retinaldehyde binding protein 1	NM_001173483//NM_020599//NP_001166954//NP_065624//XM_006540717//XM_006540718//XM_011250826//XM_011250827//XP_006540780//XP_006540781//XP_011249128//XP_011249129
6430598A04Rik	0.907	1.928	0.15	0.441	-2.106	-1.074	0.0039418	0.0817688	825		NA	NA	NA	NA	NA
Calcrl	0.01	0.094	0.009	0.064	-5.34	-2.417	0.0224063	0.198291	826	low	Calcrl	54598	54598	calcitonin receptor-like	NM_018782//NP_061252//XM_006499918//XP_006499981
Siae	8.566	16.194	1.695	1.519	-1.904	-0.929	0.00124434	0.0465518	827		Siae	22619	22619	sialic acid acetylesterase	NM_011734//NP_035864//XM_006510154//XM_011242449//XM_011242450//XP_006510217//XP_011240751//XP_011240752
C2cd4a	0.036	0	0.031	0	2.692	1.429	0.0129811	0.150056	828	low	C2cd4a	244911	244911	C2 calcium-dependent domain containing 4A	NM_001163143//NP_001156615
Dopey2	12.364	24.153	4.512	3.718	-2.036	-1.026	0.00301831	0.0715545	829		Dopey2	70028	70028	dopey family member 2	NM_026700//NM_027293//NP_080976//NP_081569//XM_006523077//XM_006523080//XM_006523082//XM_011246143//XM_011246144//XM_011246145//XM_011246146//XM_011246147//XM_011246148//XM_011246149//XM_011246150//XP_006523140//XP_006523143//XP_006523145//XP_011244445//XP_011244446//XP_011244447//XP_011244448//XP_011244449//XP_011244450//XP_011244451//XP_011244452//XR_876136//XR_876137//XR_876138//XR_876139
Glra2	0.018	0	0.015	0	2.692	1.429	0.0129811	0.150056	830	low	Glra2	237213	237213	glycine receptor, alpha 2 subunit	NM_183427//NP_906272//XM_006528833//XM_006528834//XM_006528835//XM_006528836//XP_006528896//XP_006528897//XP_006528898//XP_006528899
2810453I06Rik	4.893	2.435	0.24	0.894	2.034	1.024	0.00301818	0.0715545	831		NA	NA	NA	NA	NA
Ccnd2	24.685	53.251	12.031	5.276	-2.356	-1.236	0.00853568	0.121759	832		Ccnd2	12444	12444	cyclin D2	NM_009829//NP_033959//XM_006505459//XM_006505460//XP_006505522//XP_006505523
Cd3eap	14.17	6.984	2.38	1.46	2.025	1.018	0.00290111	0.0700862	833		Cd3eap	70333	70333	CD3E antigen, epsilon polypeptide associated protein	NM_145822//NP_665821
Gm7030	0.525	1.545	0.354	0.221	-3.09	-1.627	0.0165877	0.170872	834		Gm7030	630294	630294	predicted gene 7030	NM_001177467//NP_001170938//XM_006536846//XM_006536847//XM_006536848//XM_006536849//XP_006536909//XP_006536910//XP_006536911//XP_006536912
Gm14057	2.406	0.847	1.243	0.303	2.72	1.443	0.0136015	0.153788	835		Gm14057	100043766	100043766	Ppp1r14c pseudogene	NR_024097
Grap	0.029	0.099	0.026	0.055	-2.268	-1.181	0.0074035	0.113733	836	low	Grap	71520	71520	GRB2-related adaptor protein	NM_027817//NP_082093
8430408G22Rik	0.167	0.436	0.057	0.155	-2.344	-1.229	0.00842626	0.120937	837		8430408G22Rik	213393	213393	RIKEN cDNA 8430408G22 gene	NM_001166580//NM_145980//NP_001160052//NP_666092
Adssl1	0.097	0.038	0.032	0.039	2.55	1.351	0.0112005	0.139897	838	low	Adssl1	11565	11565	adenylosuccinate synthetase like 1	NM_007421//NP_031447
Mxd3	0.838	2.029	0.144	0.312	-2.373	-1.247	0.0089634	0.125407	839		Mxd3	17121	17121	Max dimerization protein 3	NM_016662//NP_057871//XR_873434
1700091E21Rik	0.111	0.392	0.011	0.091	-2.598	-1.377	0.0118192	0.143734	840		NA	NA	NA	NA	NA
2210415F13Rik	4518.36	2249.34	684.949	441.965	2.018	1.013	0.00289003	0.0699632	841		NA	NA	NA	NA	NA
Iqce	1.365	2.797	0.497	0.67	-2.071	-1.05	0.00362963	0.0784303	842		Iqce	74239	74239	IQ motif containing E	NM_028833//NP_083109//XM_006504739//XM_006504740//XM_006504741//XM_006504742//XM_006504743//XM_006504744//XM_006504745//XM_006504746//XM_006504747//XM_006504748//XM_011240985//XP_006504802//XP_006504803//XP_006504804//XP_006504805//XP_006504806//XP_006504807//XP_006504808//XP_006504809//XP_006504810//XP_006504811//XP_011239287
Chst14	0.123	0.27	0.099	0.075	-2.329	-1.22	0.00834799	0.120257	843		Chst14	72136	72136	carbohydrate (N-acetylgalactosamine 4-0) sulfotransferase 14	NM_028117//NP_082393
Fancd2	0.94	2.06	0.469	0.342	-2.268	-1.181	0.00763403	0.11525	844		Fancd2	211651	211651	Fanconi anemia, complementation group D2	NM_001033244//NP_001028416//XM_006505854//XM_006505857//XP_006505917//XP_006505920
Serpinb11	0.06	0	0.072	0	3.624	1.858	0.019777	0.186178	845	low	Serpinb11	66957	66957	serine (or cysteine) peptidase inhibitor, clade B (ovalbumin), member 11	NM_025867//NP_080143
Hspa2	1.001	0.502	0.347	0.063	1.947	0.961	0.00215716	0.0613858	846		Hspa2	15512	15512	heat shock protein 2	NM_001002012//NM_008301//NP_001002012//NP_032327//XM_006515484//XP_006515547
Lrrc39	0.483	0.93	0.049	0.098	-1.91	-0.933	0.00149564	0.0511786	847		Lrrc39	109245	109245	leucine rich repeat containing 39	NM_027321//NM_175413//NP_081597//NP_780622//XM_006500860//XM_006500861//XM_006500862//XM_006500863//XM_006500864//XM_006500865//XP_006500923//XP_006500924//XP_006500925//XP_006500926//XP_006500927//XP_006500928
Tmsb10	163.251	72.63	54.653	17.062	2.205	1.141	0.00579472	0.0992913	848		Tmsb10	19240	19240	thymosin, beta 10	NM_001039392//NM_001190327//NM_025284//NP_001034481//NP_001177256//NP_079560
Zfp871	7.183	16.428	3.282	1.539	-2.474	-1.307	0.0104072	0.134894	849		Zfp871	208292	208292	zinc finger protein 871	NM_172458//NP_766046//XM_011246341//XP_011244643
Prhoxnb	1.614	3.195	0.213	0.237	-1.945	-0.96	0.00218756	0.0615336	850		NA	NA	NA	NA	NA
Zscan2	0.371	0.816	0.028	0.166	-2.127	-1.089	0.00473013	0.0899649	851		Zscan2	22691	22691	zinc finger and SCAN domain containing 2	NM_009553//NP_033579//XM_006540805//XM_006540806//XM_006540807//XM_006540808//XM_006540809//XM_006540810//XM_006540811//XM_006540812//XP_006540868//XP_006540869//XP_006540870//XP_006540871//XP_006540872//XP_006540873//XP_006540874//XP_006540875
Clca5	0.012	0.048	0.011	0.015	-2.729	-1.449	0.0144298	0.158921	852	low	NA	NA	NA	NA	NA
Pcdhb14	0.014	0	0.012	0	2.692	1.429	0.0137643	0.155019	853	low	Pcdhb14	93885	93885	protocadherin beta 14	NM_053139//NP_444369
Gls	30.654	59.971	3.271	10.088	-1.945	-0.959	0.00220964	0.0616822	854		Gls	14660	14660	glutaminase	NM_001081081//NM_001113383//NP_001074550//NP_001106854//XM_006495701//XM_006495702//XM_006495703//XM_006495704//XP_006495764//XP_006495765//XP_006495766//XP_006495767//XR_373241
Bach1	15.978	34.81	8.259	2.869	-2.432	-1.282	0.010277	0.134211	855		Bach1	12013	12013	BTB and CNC homology 1, basic leucine zipper transcription factor 1	NM_007520//NP_031546//XM_006522879//XP_006522942
Lpin2	6.432	12.085	0.85	1.385	-1.878	-0.909	0.00127296	0.0470049	856		Lpin2	64898	64898	lipin 2	NM_001164885//NM_022882//NP_001158357//NP_075020//XM_006524786//XM_006524787//XM_006524788//XM_011246568//XP_006524849//XP_006524850//XP_006524851//XP_011244870
Mlkl	7.683	4.125	0.347	0.515	1.871	0.904	0.000677298	0.0336935	857		Mlkl	74568	74568	mixed lineage kinase domain-like	NM_001310613//NM_029005//NP_001297542//NP_083281//XM_006531441//XM_006531442//XM_006531443//XM_006531444//XP_006531504//XP_006531505//XP_006531506//XP_006531507
Sema4c	0.819	1.565	0.146	0.434	-1.88	-0.911	0.00131947	0.0476663	858		Sema4c	20353	20353	sema domain, immunoglobulin domain (Ig), transmembrane domain (TM) and short cytoplasmic domain, (semaphorin) 4C	NM_001126047//NM_001304329//NM_001304330//NP_001119519//NP_001291258//NP_001291259//XM_006495803//XM_006495804//XM_006495805//XM_006495807//XM_006495808//XM_006495809//XM_006495810//XM_011238456//XP_006495866//XP_006495867//XP_006495868//XP_006495870//XP_006495871//XP_006495872//XP_006495873//XP_011236758
Acot5	0.051	0	0.052	0	3.215	1.685	0.0188355	0.181681	859	low	Acot5	217698	217698	acyl-CoA thioesterase 5	NM_145444//NP_663419//XM_006515693//XM_011244074//XM_011244075//XP_006515756//XP_011242376//XP_011242377
Pelo	40.157	19.072	14.338	1.785	2.036	1.026	0.00365865	0.0786754	860		Pelo	105083	105083	pelota homolog (Drosophila)	NM_134058//NP_598819
Pde9a	60.027	30.739	12.263	6.49	1.956	0.968	0.00256926	0.0665086	861		Pde9a	18585	18585	phosphodiesterase 9A	NM_001163748//NM_008804//NP_001157220//NP_032830//XM_006523821//XM_006523822//XP_006523884//XP_006523885//XR_385301
Aqp7	0.047	0.143	0.045	0.014	-3.131	-1.647	0.0183055	0.17942	862		Aqp7	11832	11832	aquaporin 7	NM_007473//NP_031499//XM_006537559//XM_006537560//XM_006537561//XM_006537562//XM_006537563//XP_006537622//XP_006537623//XP_006537624//XP_006537625//XP_006537626
Osbpl6	7.821	15.034	2.36	2.622	-1.963	-0.973	0.0027019	0.0682405	863		Osbpl6	99031	99031	oxysterol binding protein-like 6	NM_001290733//NM_001290734//NM_001290735//NM_145525//NP_001277662//NP_001277663//NP_001277664//NP_663500//XM_011239859//XM_011239860//XM_011239861//XM_011239862//XM_011239863//XM_011239864//XM_011239865//XM_011239866//XM_011239867//XM_011239868//XM_011239869//XP_011238161//XP_011238162//XP_011238163//XP_011238164//XP_011238165//XP_011238166//XP_011238167//XP_011238168//XP_011238169//XP_011238170/…
Inpp5j	5.447	10.142	0.387	1.408	-1.854	-0.891	8.6009e-05	0.0123141	864		Inpp5j	170835	170835	inositol polyphosphate 5-phosphatase J	NM_172439//NP_766027//XM_006514553//XM_006514554//XM_006514555//XP_006514616//XP_006514617//XP_006514618
Ninl	0.159	0.345	0.072	0.128	-2.14	-1.098	0.00518982	0.0937399	865		Ninl	78177	78177	ninein-like	NM_207204//NP_997087//XM_006500406//XM_006500407//XM_006500408//XM_006500409//XM_006500410//XM_006500411//XM_006500412//XM_011239847//XP_006500469//XP_006500470//XP_006500471//XP_006500472//XP_006500473//XP_006500474//XP_006500475//XP_011238149
Hmga1	0.339	0.846	0.097	0.418	-2.345	-1.229	0.00958877	0.129498	866		Hmga1	15361	15361	high mobility group AT-hook 1	NM_001025427//NM_001039356//NM_001166535//NM_001166536//NM_001166537//NM_001166539//NM_001166540//NM_001166541//NM_001166542//NM_001166543//NM_001166544//NM_001166545//NM_001166546//NM_016660//NP_001020598//NP_001034445//NP_001160007//NP_001160008//NP_001160009//NP_001160011//NP_001160012//NP_001160013//NP_001160014//NP_001160015//NP_001160016//NP_001160017//NP_001160018//NP_057869
Nrip3	0.208	0.09	0.068	0.037	2.29	1.195	0.00881614	0.124316	867		Nrip3	78593	78593	nuclear receptor interacting protein 3	NM_020610//NP_065635
Arl15	6.062	11.481	1.189	1.181	-1.903	-0.928	0.00176847	0.0560744	868		Arl15	218639	218639	ADP-ribosylation factor-like 15	NM_172595//NP_766183//XM_006517628//XM_006517629//XM_006517630//XM_011244655//XP_006517691//XP_006517692//XP_006517693//XP_011242957//XR_382734//XR_382735
Slc26a4	0.094	0.199	0.037	0.03	-2.039	-1.028	0.00385055	0.0807268	869		Slc26a4	23985	23985	solute carrier family 26, member 4	NM_011867//NP_035997//XM_006515091//XM_006515092//XM_011243870//XP_006515154//XP_006515155//XP_011242172
Mmp7	53.641	22.128	28.509	10.654	2.379	1.251	0.0100934	0.132821	870		Mmp7	17393	17393	matrix metallopeptidase 7	NM_001319986//NM_010810//NP_001306915//NP_034940
H2afy2	0.055	0	0.064	0	3.624	1.858	0.0211569	0.19249	871	low	H2afy2	404634	404634	H2A histone family, member Y2	NM_207000//NP_996883//XM_006513833//XP_006513896
Zfp791	1.163	2.352	0.361	0.114	-2.032	-1.023	0.00373738	0.0793091	872		Zfp791	244556	244556	zinc finger protein 791	NM_001037745//NP_001032834//XM_006530983//XP_006531046
Calcoco1	3.951	8.289	1.746	2.189	-2.162	-1.112	0.00564595	0.0978897	873		Calcoco1	67488	67488	calcium binding and coiled coil domain 1	NM_026192//NP_080468
Arnt2	0.755	1.842	0.392	0.404	-2.529	-1.338	0.0120905	0.145366	874		Arnt2	11864	11864	aryl hydrocarbon receptor nuclear translocator 2	NM_007488//NP_031514//XM_006507238//XM_006507239//XM_006507240//XM_006507242//XM_006507243//XM_006507244//XM_011241655//XP_006507301//XP_006507302//XP_006507303//XP_006507305//XP_006507306//XP_006507307//XP_011239957
O3far1	5.291	2.423	2.428	0.599	2.099	1.07	0.00490361	0.0917562	875		NA	NA	NA	NA	NA
1810064F22Rik	0	0.091	0	0.115	-3.989	-1.996	0.0226179	0.199635	876	low	1810064F22Rik	69862	69862	RIKEN cDNA 1810064F22 gene	NM_001033151//NR_027981
Cobl	39.513	81.155	13.327	10.775	-2.123	-1.086	0.00523618	0.0942441	877		Cobl	12808	12808	cordon-bleu WH2 repeat	NM_001282993//NM_001282994//NM_172496//NP_001269922//NP_001269923//NP_766084//XM_006514481//XM_006514485//XM_011243651//XM_011243652//XM_011243653//XM_011243654//XM_011243655//XM_011243656//XP_006514544//XP_006514548//XP_011241953//XP_011241954//XP_011241955//XP_011241956//XP_011241957//XP_011241958
Kank1	4.503	8.9	1.871	1.295	-2.069	-1.049	0.00430113	0.0848482	878		Kank1	107351	107351	KN motif and ankyrin repeat domains 1	NM_181404//NP_852069//XM_006526584//XM_006526585//XM_006526586//XM_006526587//XM_006526588//XM_006526589//XM_006526590//XM_011247113//XP_006526647//XP_006526648//XP_006526649//XP_006526650//XP_006526651//XP_006526652//XP_006526653//XP_011245415
Zer1	4.011	7.495	0.837	1.204	-1.872	-0.904	0.00138149	0.0486469	879		Zer1	227693	227693	zyg-11 related, cell cycle regulator	NM_001290503//NM_178694//NP_001277432//NP_848809//XM_006497928//XM_006497931//XP_006497991//XP_006497994
Wnk4	5.969	11.004	1.173	2.268	-1.841	-0.881	5.19029e-05	0.00940199	880		Wnk4	69847	69847	WNK lysine deficient protein kinase 4	NM_175638//NP_783569//XM_006534136//XM_006534137//XM_006534138//XM_006534139//XM_006534141//XM_011249242//XP_006534199//XP_006534200//XP_006534201//XP_006534202//XP_006534204//XP_011247544
Cdh13	0.033	0	0.035	0	3.215	1.685	0.0195304	0.185277	881	low	Cdh13	12554	12554	cadherin 13	NM_019707//NP_062681//XM_006530627//XM_006530628//XM_011248295//XP_006530690//XP_006530691//XP_011246597
Cpvl	0.092	0.036	0.009	0.006	2.143	1.1	0.00555382	0.0972315	882	low	Cpvl	71287	71287	carboxypeptidase, vitellogenic-like	NM_001289713//NM_001289714//NM_027749//NP_001276642//NP_001276643//NP_082025//XM_006506613//XM_006506615//XM_006506616//XM_006506617//XM_006506619//XM_006506620//XM_006506621//XM_006506622//XP_006506676//XP_006506678//XP_006506679//XP_006506680//XP_006506682//XP_006506683//XP_006506684//XP_006506685
Ppp1r14d	434.486	176.997	249.956	20.314	2.241	1.164	0.00787747	0.116944	883		Ppp1r14d	72112	72112	protein phosphatase 1, regulatory (inhibitor) subunit 14D	NM_001290796//NM_028104//NP_001277725//NP_082380//XM_011239782//XM_011239783//XP_011238084//XP_011238085
Mx1	1.374	0.703	0.04	0.099	1.955	0.967	0.00281515	0.0691729	884		Mx1	17857	17857	MX dynamin-like GTPase 1	NM_010846//NP_034976//NR_003520
A830010M20Rik	0.473	0.979	0.196	0.092	-2.104	-1.073	0.00513586	0.0935307	885		A830010M20Rik	231570	231570	RIKEN cDNA A830010M20 gene	NM_001007574//NM_001168557//NP_001007575//NP_001162029
Chic1	0.49	0.983	0.119	0.108	-1.999	-0.999	0.00345764	0.0762674	886		Chic1	12212	12212	cysteine-rich hydrophobic domain 1	NM_009767//NP_033897//XM_006527760//XP_006527823
Tuba8	0.141	0.036	0.12	0.033	2.868	1.52	0.0173484	0.174907	887		Tuba8	53857	53857	tubulin, alpha 8	NM_017379//NP_059075
Tmem54	384.349	183.619	172.56	3.397	1.975	0.982	0.00317451	0.0728901	888		Tmem54	66260	66260	transmembrane protein 54	NM_001290706//NM_025452//NM_133881//NP_001277635//NP_079728//NP_598642//XM_006503270//XM_006537014//XP_006503333//XP_006537077
Stc1	0.109	0.022	0.146	0.025	2.649	1.405	0.0142752	0.158294	889	low	Stc1	20855	20855	stanniocalcin 1	NM_009285//NP_033311
Amot	7.501	15.475	3.459	1.83	-2.212	-1.146	0.00698915	0.10954	890		Amot	27494	27494	angiomotin	NM_001290274//NM_153319//NP_001277203//NP_695231//XM_006528864//XM_006528867//XM_011247828//XP_006528927//XP_006528930//XP_011246130
2900002K06Rik	0.899	0.406	0.163	0.322	2.409	1.269	0.0108849	0.137864	891		NA	NA	NA	NA	NA
Dnajb7	0.532	1.203	0.354	0.291	-2.331	-1.221	0.010038	0.132512	892		Dnajb7	57755	57755	DnaJ heat shock protein family (Hsp40) member B7	NM_021317//NP_067292
Yrdc	46.673	25.098	5.023	1.949	1.855	0.891	0.000186513	0.0188427	893		Yrdc	230734	230734	yrdC domain containing (E.coli)	NM_153566//NP_705794
Slc2a10	0.32	0.93	0.062	0.067	-2.86	-1.516	0.0174325	0.175236	894		Slc2a10	170441	170441	solute carrier family 2 (facilitated glucose transporter), member 10	NM_130451//NP_569718
Fsbp	0.012	0.084	0.02	0.071	-5.169	-2.37	0.0259335	0.215301	895	low	Fsbp	100503583	100503583	fibrinogen silencer binding protein	NM_001256142//NP_001243071
Zfp108	0.258	0.665	0.15	0.328	-2.596	-1.376	0.0137022	0.154627	896		Zfp108	54678	54678	zinc finger protein 108	NM_018791//NP_061261
Barx2	2.929	5.526	1.117	0.174	-1.937	-0.954	0.00262448	0.0669599	897		Barx2	12023	12023	BarH-like homeobox 2	NM_013800//NP_038828
Ptprr	9.028	4.918	2.077	1.462	1.852	0.889	0.000187673	0.0188782	898		Ptprr	19279	19279	protein tyrosine phosphatase, receptor type, R	NM_001161837//NM_001161838//NM_001161839//NM_001161840//NM_011217//NP_001155309//NP_001155310//NP_001155311//NP_001155312//NP_035347//XM_006513382//XM_006513383//XP_006513445//XP_006513446
Raet1a	0.017	0.13	0.03	0.105	-3.671	-1.876	0.0227062	0.200187	899		Raet1a	19368	19368	retinoic acid early transcript 1, alpha	NM_009016//NP_033042
Ppef1	0.999	0.411	0.324	0.164	2.436	1.285	0.0116122	0.142478	900		Ppef1	237178	237178	protein phosphatase with EF hand calcium-binding domain 1	NM_011147//NP_035277//XM_006528831//XM_011247818//XM_011247819//XP_006528894//XP_011246120//XP_011246121//XR_387083
Napb	0.086	0.211	0.044	0.03	-2.378	-1.25	0.0110267	0.138872	901		Napb	17957	17957	N-ethylmaleimide sensitive fusion protein attachment protein beta	NM_019632//NP_062606//XM_011239346//XP_011237648
Krt5	0.446	0.007	0.743	0.012	6.631	2.729	0.0273728	0.219972	902		Krt5	110308	110308	keratin 5	NM_027011//NP_081287
Npr2	0.021	0	0.021	0	3.208	1.681	0.0203653	0.188523	903	low	Npr2	230103	230103	natriuretic peptide receptor 2	NM_173788//NP_776149//XM_006537833//XP_006537896//XR_390318
Ctrl	1.221	0.399	0.548	0.209	2.93	1.551	0.0184647	0.180199	904		Ctrl	109660	109660	chymotrypsin-like	NM_023182//NP_075671
Fkbp11	25.244	10.475	11.835	2.887	2.303	1.204	0.0100657	0.132639	905		Fkbp11	66120	66120	FK506 binding protein 11	NM_024169//NP_077131//XM_011245708//XP_011244010
Plekhm1	23.444	12.318	6.11	1.865	1.876	0.907	0.00191177	0.0588589	906		Plekhm1	353047	353047	pleckstrin homology domain containing, family M (with RUN domain) member 1	NM_183034//NP_898855
Id1	47.928	18.565	28.66	2.194	2.362	1.24	0.0110478	0.138967	907		Id1	15901	15901	inhibitor of DNA binding 1	NM_010495//NP_034625//XM_006498791//XP_006498854
Wnt7b	0.029	0.007	0.038	0.012	2.304	1.204	0.0101895	0.133591	908	low	Wnt7b	22422	22422	wingless-type MMTV integration site family, member 7B	NM_001163633//NM_001163634//NM_009528//NP_001157105//NP_001157106//NP_033554
Ror2	2.796	5.109	0.809	0.919	-1.843	-0.882	0.000186111	0.0188427	909		Ror2	26564	26564	receptor tyrosine kinase-like orphan receptor 2	NM_013846//NP_038874//XM_011244402//XP_011242704
Gnat2	0.344	0.679	0.058	0.124	-1.897	-0.924	0.00219913	0.0615485	910		Gnat2	14686	14686	guanine nucleotide binding protein, alpha transducing 2	NM_008141//NP_032167//XM_006501008//XM_006501010//XM_006501011//XM_011240019//XP_006501071//XP_006501073//XP_006501074//XP_011238321
Zfyve1	8.272	16.392	2.365	2.381	-2.015	-1.011	0.00421804	0.0843501	911		Zfyve1	217695	217695	zinc finger, FYVE domain containing 1	NM_183154//NP_898977//XM_006515689//XM_006515690//XM_006515691//XM_006515692//XM_011244073//XP_006515752//XP_006515753//XP_006515754//XP_006515755//XP_011242375
Srgap3	0.036	0.085	0.023	0.017	-2.332	-1.222	0.010819	0.137312	912	low	Srgap3	259302	259302	SLIT-ROBO Rho GTPase activating protein 3	NM_080448//NM_153070//NP_536696//XM_006506144//XM_006506145//XM_006506146//XM_006506147//XP_006506207//XP_006506208//XP_006506209//XP_006506210
3632451O06Rik	0.402	0.99	0.249	0.389	-2.496	-1.32	0.0128451	0.149748	913		3632451O06Rik	67419	67419	RIKEN cDNA 3632451O06 gene	NM_026142//NP_080418//XM_006519450//XM_006519452//XP_006519513//XP_006519515
Slc23a2	10.595	22.648	3.334	2.643	-2.198	-1.136	0.00760401	0.11525	914		Slc23a2	54338	54338	solute carrier family 23 (nucleobase transporters), member 2	NM_018824//NP_061294//XM_006499906//XM_006499907//XM_011239698//XP_006499969//XP_006499970//XP_011238000
2210020M01Rik	0.797	0.263	0.777	0.141	2.42	1.275	0.0120234	0.145008	915		NA	NA	NA	NA	NA
Nanos3	0.159	0.03	0.141	0.051	2.935	1.553	0.0189114	0.181694	916		Nanos3	244551	244551	nanos homolog 3 (Drosophila)	NM_194059//NP_918948//XM_006530981//XP_006531044
Rab11fip3	8.463	15.578	0.608	1.616	-1.837	-0.877	0.000161716	0.0177321	917		Rab11fip3	215445	215445	RAB11 family interacting protein 3 (class II)	NM_001162868//NM_001162869//NM_153140//NP_001156340//NP_001156341//NP_694780//XM_006524023//XM_011246362//XP_006524086//XP_011244664//XR_876466
Stxbp4	0.308	0.586	0.132	0.09	-1.931	-0.949	0.00279865	0.0691729	918		Stxbp4	20913	20913	syntaxin binding protein 4	NM_011505//NP_035635//XM_006532736//XM_006532737//XM_006532738//XM_006532739//XM_006532740//XP_006532799//XP_006532800//XP_006532801//XP_006532802//XP_006532803//XR_388390
Xkr6	0.065	0.195	0.036	0.035	-2.748	-1.458	0.017408	0.175108	919		Xkr6	219149	219149	X Kell blood group precursor related family member 6 homolog	NM_173393//NP_775569//XM_006518880//XM_006518881//XP_006518943//XP_006518944
1700019D03Rik	2.341	5.494	0.948	1.848	-2.33	-1.221	0.0110521	0.138967	920		1700019D03Rik	67080	67080	RIKEN cDNA 1700019D03 gene	NM_144953//NP_659202//XM_006496198//XM_006496199//XM_006496200//XM_006496201//XM_011238566//XP_006496261//XP_006496262//XP_006496263//XP_006496264//XP_011236868
Gm16516	3.916	1.864	1.574	0.47	2.046	1.033	0.0050603	0.0929617	921		NA	NA	NA	NA	NA
4732491K20Rik	0.52	0.272	0.103	0.015	1.874	0.906	0.00207099	0.0605649	922		4732491K20Rik	224523	224523	RIKEN cDNA 4732491K20 gene	NR_045290
Slc35b3	32.328	15.364	15.335	2.895	1.997	0.998	0.00413181	0.0831958	923		Slc35b3	108652	108652	solute carrier family 35, member B3	NM_001170430//NM_001170431//NM_134060//NP_001163901//NP_001163902//NP_598821//XM_006516527//XM_006516528//XM_006516529//XM_006516530//XM_006516531//XM_011244262//XP_006516590//XP_006516591//XP_006516592//XP_006516593//XP_006516594//XP_011242564
Frmpd4	0.014	0	0.014	0	4.297	2.103	0.0262708	0.216832	924	low	Frmpd4	333605	333605	FERM and PDZ domain containing 4	NM_001033330//NM_001290427//NM_001290428//NP_001028502//NP_001277356//NP_001277357//XM_006528883//XM_006528884//XM_006528885//XM_006528887//XM_006528888//XM_006528889//XM_011247832//XM_011247833//XM_011247834//XP_006528946//XP_006528947//XP_006528948//XP_006528950//XP_006528951//XP_006528952//XP_011246134//XP_011246135//XP_011246136
Fam162a	909.481	360.499	592.077	4.361	2.231	1.158	0.0085179	0.121579	925		Fam162a	70186	70186	family with sequence similarity 162, member A	NM_027342//NP_081618
Psmb8	14.306	4.755	12.925	0.916	2.552	1.352	0.0144793	0.15919	926		Psmb8	16913	16913	proteasome (prosome, macropain) subunit, beta type 8 (large multifunctional peptidase 7)	NM_010724//NP_034854//XM_006536549//XM_006537283//XP_006536612//XP_006537346
Aoah	0.018	0	0.015	0	2.692	1.429	0.0172464	0.174514	927	low	Aoah	27052	27052	acyloxyacyl hydrolase	NM_001281854//NM_012054//NP_001268783//NP_036184//XM_011244309//XM_011244310//XM_011244311//XM_011244312//XP_011242611//XP_011242612//XP_011242613//XP_011242614
Lcn12	0.072	0	0.063	0	2.692	1.429	0.0172247	0.174468	928	low	Lcn12	77701	77701	lipocalin 12	NM_029958//NP_084234//XM_011239211//XP_011237513
Gm11541	0.031	0	0.027	0	2.692	1.429	0.0172247	0.174468	929	low	Gm11541	432589	432589	predicted gene 11541	NM_001007584//NP_001007585
Pofut1	10.603	19.938	0.267	3.277	-1.863	-0.898	0.000469025	0.0284849	930		Pofut1	140484	140484	protein O-fucosyltransferase 1	NM_001039055//NM_080463//NP_536711//XM_011239283//XP_011237585
Fads6	1.058	2.37	0.555	0.47	-2.311	-1.209	0.010867	0.137754	931		Fads6	328035	328035	fatty acid desaturase domain family, member 6	NM_178035//NP_828874//XM_006533583//XM_006533584//XP_006533646//XP_006533647
Mertk	10.425	25.138	6.762	4.806	-2.863	-1.517	0.0188751	0.181681	932		Mertk	17289	17289	c-mer proto-oncogene tyrosine kinase	NM_008587//NP_032613//XM_006498860//XP_006498923
Tktl2	0.025	0	0.022	0	2.692	1.429	0.0172247	0.174468	933	low	Tktl2	74419	74419	transketolase-like 2	NM_001271574//NM_028927//NP_001258503//NP_083203
X99384	0.051	0.116	0.012	0.038	-2.048	-1.034	0.0051561	0.0935915	934	low	NA	NA	NA	NA	NA
Gnaz	0.049	0.133	0.043	0.04	-2.747	-1.458	0.0176742	0.175913	935		Gnaz	14687	14687	guanine nucleotide binding protein, alpha z subunit	NM_010311//NP_034441//XM_006513235//XM_006513236//XM_006513237//XP_006513298//XP_006513299//XP_006513300
Snord4a	3.526	0.747	3.519	0.676	3.192	1.674	0.021358	0.193867	936		Snord4a	100216539	100216539	small nucleolar RNA, C/D box 4A	NR_030702
Piwil2	0.425	1.069	0.258	0.249	-2.599	-1.378	0.0153728	0.164265	937		Piwil2	57746	57746	piwi-like RNA-mediated gene silencing 2	NM_021308//NP_067283//XM_006519328//XM_006519329//XP_006519391//XP_006519392
Tspo2	2.148	0.721	1.373	0.026	2.673	1.418	0.0162793	0.168929	938		Tspo2	70026	70026	translocator protein 2	NM_027292//NP_081568//XM_011246590//XM_011246591//XM_011246592//XP_011244892//XP_011244893//XP_011244894
Zfyve9	4.931	9.571	1.084	1.476	-1.939	-0.955	0.00318552	0.0728901	939		Zfyve9	230597	230597	zinc finger, FYVE domain containing 9	NM_183300//NP_899123//XM_006502986//XM_006502987//XM_006502988//XM_006502989//XP_006503049//XP_006503050//XP_006503051//XP_006503052
A330035P11Rik	6.999	3.391	2.03	1.098	2.092	1.065	0.00603328	0.10188	940		A330035P11Rik	319727	319727	RIKEN cDNA A330035P11 gene	NR_015586
D6Ertd474e	0.017	0	0.015	0	2.687	1.426	0.0166645	0.171171	941	low	D6Ertd474e	52285	52285	DNA segment, Chr 6, ERATO Doi 474, expressed	NM_001033129//NR_027803
1600014C10Rik	10.419	19.073	2.227	0.17	-1.855	-0.891	0.000411365	0.026895	942		1600014C10Rik	72244	72244	RIKEN cDNA 1600014C10 gene	NM_001085385//NM_028166//NP_001078854//NP_082442
Phlda2	17.17	8.848	1.694	2.009	1.939	0.955	0.00322052	0.0733958	943		Phlda2	22113	22113	pleckstrin homology like domain, family A, member 2	NM_009434//NP_033460//XM_006508597//XP_006508660
2003-03-01	0.293	0.082	0.201	0.061	3.335	1.738	0.0228586	0.201023	944		2003-03-01	320253	320253	membrane-associated ring finger (C3HC4) 3	NM_177115//NP_796089//XM_006526019//XM_006526020//XM_011246945//XP_006526082//XP_006526083//XP_011245247
4831426I19Rik	0.666	1.394	0.14	0.368	-2.059	-1.042	0.00550975	0.0970423	945		NA	NA	NA	NA	NA
2010109K11Rik	29.932	16.597	1.486	0.596	1.802	0.85	4.80895e-05	0.00940093	946		NA	NA	NA	NA	NA
Fn1	0.105	0.027	0.093	0.003	2.937	1.554	0.0198965	0.186851	947	low	Fn1	14268	14268	fibronectin 1	NM_001276408//NM_001276409//NM_001276410//NM_001276411//NM_001276412//NM_001276413//NM_010233//NP_001263337//NP_001263338//NP_001263339//NP_001263340//NP_001263341//NP_001263342//NP_034363//XM_006495697//XM_006495699//XM_006495700//XP_006495760//XP_006495762//XP_006495763
Ptprc	0.027	0.074	0.025	0.012	-2.688	-1.427	0.0172072	0.174468	948	low	Ptprc	19264	19264	protein tyrosine phosphatase, receptor type, C	NM_001111316//NM_001268286//NM_011210//NP_001104786//NP_001255215//NP_035340//XM_006529257//XM_006529258//XM_006529259//XM_006529260//XM_006529261//XM_006529262//XP_006529320//XP_006529321//XP_006529322//XP_006529323//XP_006529324//XP_006529325
Thrb	8.635	17.623	4.053	0.723	-2.215	-1.147	0.00855257	0.121925	949		Thrb	21834	21834	thyroid hormone receptor beta	NM_001113417//NM_009380//NP_001106888//NP_033406//XM_006517966//XM_006517967//XM_006517968//XM_006517970//XM_006517971//XM_006517972//XM_011244737//XM_011244738//XM_011244739//XM_011244740//XM_011244741//XM_011244742//XM_011244743//XM_011244744//XM_011244745//XP_006518029//XP_006518030//XP_006518031//XP_006518033//XP_006518034//XP_006518035//XP_011243039//XP_011243040//XP_011243041//XP_011243042/…
Srpx2	0.068	0.02	0.035	0.003	2.627	1.393	0.0159782	0.167438	950	low	Srpx2	68792	68792	sushi-repeat-containing protein, X-linked 2	NM_001083895//NM_026838//NP_001077364//NP_081114//XM_006528606//XP_006528669
Cpt1a	27.838	53.752	10.198	2.228	-2.026	-1.019	0.00502427	0.0926157	951		Cpt1a	12894	12894	carnitine palmitoyltransferase 1a, liver	NM_013495//NP_038523//XM_006531654//XM_006531655//XM_006531656//XM_006531657//XM_006531658//XM_006531659//XM_011248602//XP_006531717//XP_006531718//XP_006531719//XP_006531720//XP_006531721//XP_006531722//XP_011246904
Cep250	2.564	4.615	1.116	1.014	-1.87	-0.903	0.00148195	0.0507844	952		Cep250	16328	16328	centrosomal protein 250	NM_001129999//NM_001130000//NM_008383//NM_177217//NP_001123471//NP_001123472//NP_032409//NP_796191//XM_006498796//XM_006498797//XM_006498798//XM_006498799//XM_006498802//XP_006498859//XP_006498860//XP_006498861//XP_006498862//XP_006498865
Rslcan18	0.379	0.785	0.177	0.207	-2.09	-1.064	0.00615693	0.102632	953		Rslcan18	432770	432770	regulator of sex-limitation candidate 18	NM_001256052//NP_001242981
AU021063	0.172	0.036	0.088	0.062	3.135	1.648	0.0217125	0.195527	954		AU021063	105968	105968	expressed sequence AU021063	NR_045996
Tmcc2	0.014	0	0.012	0	2.692	1.429	0.0174862	0.175441	955	low	Tmcc2	68875	68875	transmembrane and coiled-coil domains 2	NM_001311107//NM_001311108//NM_178874//NP_001298036//NP_001298037//NP_849205//XM_006529852//XM_006529853//XM_006529854//XP_006529915//XP_006529916//XP_006529917
Rwdd2b	39.706	18.988	16.119	2.053	2.003	1.002	0.00469168	0.0897458	956		Rwdd2b	53858	53858	RWD domain containing 2B	NM_016924//NP_058620
Clca1	8.188	3.934	3.464	0.524	2.012	1.009	0.00488381	0.0917562	957		Clca1	23844	23844	chloride channel accessory 1	NM_017474//NP_059502//XM_006501444//XP_006501507
Mrps6	53.046	22.087	33.893	4.455	2.191	1.132	0.0080671	0.118329	958		Mrps6	121022	121022	mitochondrial ribosomal protein S6	NM_080456//NP_536704
2010106C02Rik	1.477	0.662	0.762	0.112	2.049	1.035	0.00558682	0.0974684	959		2010106C02Rik	72104	72104	RIKEN cDNA 2010106C02 gene	NR_045435
Rragd	25.027	44.951	2.42	1.593	-1.8	-0.848	6.54589e-05	0.0107692	960		Rragd	52187	52187	Ras-related GTP binding D	NM_027491//NP_081767
Ect2l	0.025	0.005	0.002	0.009	2.657	1.41	0.0167679	0.171794	961	low	Ect2l	100045792	100045792	epithelial cell transforming sequence 2 oncogene-like	NM_001195036//NP_001181965
Olr1	0.101	0.035	0.069	0.017	2.251	1.17	0.0105714	0.135626	962	low	Olr1	108078	108078	oxidized low density lipoprotein (lectin-like) receptor 1	NM_001301094//NM_001301096//NM_138648//NP_001288023//NP_001288025//NP_619589
Clec12b	0.326	0.035	0.329	0.039	5.87	2.553	0.0293345	0.227423	963		Clec12b	71183	71183	C-type lectin domain family 12, member B	NM_001204223//NM_027709//NP_001191152//NP_081985//XM_006506611//XM_006506612//XM_011241466//XP_006506674//XP_006506675//XP_011239768
Adra2a	6.138	3.342	1.2	0.958	1.849	0.886	0.000429535	0.0271654	964		Adra2a	11551	11551	adrenergic receptor, alpha 2a	NM_007417//NP_031443
Prr7	0.421	0.095	0.314	0.045	3.491	1.804	0.0244426	0.207199	965		Prr7	432763	432763	proline rich 7 (synaptic)	NM_001030296//NP_001025467
Kmo	0.654	1.357	0.3	0.074	-2.144	-1.1	0.00762133	0.11525	966		Kmo	98256	98256	kynurenine 3-monooxygenase (kynurenine 3-hydroxylase)	NM_133809//NP_598570
0610039K10Rik	0.125	0.39	0.11	0.179	-3.014	-1.592	0.0216239	0.195305	967		0610039K10Rik	68386	68386	RIKEN cDNA 0610039K10 gene	NR_028113
Sox4	6.957	14.636	4.407	1.778	-2.411	-1.27	0.0132629	0.151698	968		Sox4	20677	20677	SRY (sex determining region Y)-box 4	NM_009238//NP_033264
0610007L01Rik	37.274	20.817	2.22	0.281	1.789	0.839	4.68297e-05	0.00940093	969		NA	NA	NA	NA	NA
Gdpd5	4.118	7.417	0.58	0.723	-1.802	-0.85	0.000115382	0.0148766	970		Gdpd5	233552	233552	glycerophosphodiester phosphodiesterase domain containing 5	NM_201352//NP_958740//XM_006507632//XM_006507633//XM_006507634//XM_006507635//XM_006507636//XM_006507637//XM_006507639//XM_011241738//XP_006507695//XP_006507696//XP_006507697//XP_006507698//XP_006507699//XP_006507700//XP_006507702//XP_011240040
4930523C07Rik	0.961	1.851	0.362	0.115	-1.958	-0.969	0.00417518	0.08378	971		4930523C07Rik	67647	67647	RIKEN cDNA 4930523C07 gene	NM_001024470//NM_001162896//NP_001156368//NR_028111//XM_006496968//XM_006496969//XM_011238858//XM_011238859//XP_006497031//XP_006497032//XP_011237160//XP_011237161
Tnf	0.499	0.167	0.387	0.142	2.944	1.558	0.0209345	0.191212	972		Tnf	21926	21926	tumor necrosis factor	NM_001278601//NM_013693//NP_001265530//NP_038721
Rbpjl	0.019	0	0.017	0	2.687	1.426	0.0179514	0.1777	973	low	Rbpjl	19668	19668	recombination signal binding protein for immunoglobulin kappa J region-like	NM_009036//NP_033062//XM_006499019//XP_006499082
Bbc3	2.576	5.376	0.767	1.131	-2.111	-1.078	0.00733835	0.113339	974		Bbc3	170770	170770	BCL2 binding component 3	NM_133234//NP_573497//XM_006539575//XM_006539577//XM_006539578//XM_006539579//XM_006539580//XM_006539581//XM_006539582//XM_006539583//XM_006539584//XP_006539638//XP_006539640//XP_006539641//XP_006539642//XP_006539643//XP_006539644//XP_006539645//XP_006539646//XP_006539647
Dpf1	0.012	0.048	0.02	0.017	-2.501	-1.323	0.014776	0.160827	975	low	Dpf1	29861	29861	D4, zinc and double PHD fingers family 1	NM_013874//NP_038902//XM_006540032//XM_006540034//XM_006540035//XM_006540038//XM_006540039//XM_006540041//XM_011250588//XM_011250589//XM_011250590//XP_006540095//XP_006540097//XP_006540098//XP_006540101//XP_006540102//XP_006540104//XP_011248890//XP_011248891//XP_011248892
Bend5	0.089	0.265	0.101	0.261	-2.381	-1.251	0.0131085	0.150881	976		Bend5	67621	67621	BEN domain containing 5	NM_026279//NP_080555//NR_033793//XM_006503323//XM_011240594//XP_006503386//XP_011238896//XR_376343
1700019B03Rik	0.03	0	0.026	0	2.692	1.429	0.0184471	0.180199	977	low	1700019B03Rik	76406	76406	RIKEN cDNA 1700019B03 gene	NM_029598//NP_083874//XM_006508921//XM_006508922//XM_006508923//XM_006508924//XM_006508925//XP_006508984//XP_006508985//XP_006508986//XP_006508987//XP_006508988
Gm4532	1.286	0.516	0.328	0.292	2.5	1.322	0.0147686	0.160827	978		Gm4532	100043580	100043580	predicted gene 4532	NR_030674
Prdm11	0.04	0.132	0.043	0.008	-2.935	-1.553	0.0211058	0.19225	979		Prdm11	100042784	100042784	PR domain containing 11	NM_001177536//NP_001171007
Zfp612	4.56	2.401	1.436	0.351	1.869	0.903	0.00184656	0.0576111	980		Zfp612	234725	234725	zinc finger protein 612	NM_175480//NP_780689//XM_006530907//XM_006530908//XM_006530909//XM_006530910//XM_006530912//XM_006530915//XM_011248359//XM_011248360//XM_011248361//XP_006530970//XP_006530971//XP_006530972//XP_006530973//XP_006530975//XP_006530978//XP_011246661//XP_011246662//XP_011246663
Tmem163	0.057	0.008	0.06	0.014	3.203	1.68	0.0232042	0.202181	981	low	Tmem163	72160	72160	transmembrane protein 163	NM_028135//NP_082411//XM_011248087//XP_011246389
Gm19557	0.044	0.013	0.013	0.012	2.585	1.37	0.0165826	0.170872	982	low	Gm19557	100503104	100503104	predicted gene, 19557	NR_045322
Acot4	13.097	24.237	3.439	7.138	-1.834	-0.875	0.000354488	0.0244754	983		Acot4	171282	171282	acyl-CoA thioesterase 4	NM_134247//NP_599008
Slc11a2	37.294	68.834	4.321	14.336	-1.828	-0.87	0.000297514	0.0221117	984		Slc11a2	18174	18174	solute carrier family 11 (proton-coupled divalent metal ion transporters), member 2	NM_001146161//NM_008732//NP_001139633//NP_032758//XM_006520577//XM_006520578//XM_006520579//XM_006520580//XM_011245487//XP_006520640//XP_006520641//XP_006520642//XP_006520643//XP_011243789
Sat1	100.879	44.329	77.122	14.781	2.001	1.001	0.00517425	0.0937399	985		Sat1	20229	20229	spermidine/spermine N1-acetyl transferase 1	NM_001291865//NM_009121//NP_001278794//NP_033147
Cln8	4.184	7.523	0.35	0.842	-1.794	-0.843	9.75649e-05	0.0132551	986		Cln8	26889	26889	ceroid-lipofuscinosis, neuronal 8	NM_012000//NP_036130//XM_006508806//XM_006508807//XP_006508869//XP_006508870
Tubb6	0.908	0.268	0.908	0.122	2.815	1.493	0.0204046	0.188811	987		Tubb6	67951	67951	tubulin, beta 6 class V	NM_026473//NP_080749
Paqr4	70.325	38.064	9.262	0.513	1.837	0.877	0.000420489	0.027047	988		Paqr4	76498	76498	progestin and adipoQ receptor family member IV	NM_023824//NP_076313//XM_006525098//XP_006525161
Fchsd2	17.427	35.478	7.533	5.995	-2.161	-1.112	0.00827182	0.119751	989		Fchsd2	207278	207278	FCH and double SH3 domains 2	NM_001146010//NM_199012//NP_001139482//NP_950177//XM_006507517//XM_006507518//XP_006507580//XP_006507581
4933406C10Rik	0.119	0.281	0.021	0.055	-2.114	-1.08	0.00767458	0.115624	990		4933406C10Rik	74076	74076	RIKEN cDNA 4933406C10 gene	NR_044986
Jdp2	0.098	0	0.136	0	4.551	2.186	0.0290163	0.226211	991	low	Jdp2	81703	81703	Jun dimerization protein 2	NM_001205052//NM_001205053//NM_030887//NP_001191981//NP_001191982//NP_112149//XM_011244218//XM_011244219//XM_011244220//XM_011244221//XP_011242520//XP_011242521//XP_011242522//XP_011242523
Btbd17	0.106	0.028	0.101	0.028	2.601	1.379	0.0173508	0.174907	992	low	Btbd17	72014	72014	BTB (POZ) domain containing 17	NM_028055//NP_082331//XM_006534277//XM_006534278//XM_006534280//XP_006534340//XP_006534341//XP_006534343
Spin2	0.134	0.04	0.097	0.036	2.672	1.418	0.0183056	0.17942	993		NA	NA	NA	NA	NA
Il1rl1	0.025	0.006	0.008	0.005	3.4	1.765	0.0256242	0.213234	994	low	Il1rl1	17082	17082	interleukin 1 receptor-like 1	NM_001025602//NM_001294171//NM_010743//NP_001020773//NP_001281100//NP_034873//XM_006495741//XM_006495743//XM_006495744//XP_006495804//XP_006495806//XP_006495807
Bambi-ps1	1.424	0.384	1.173	0.115	3.091	1.628	0.0232435	0.202264	995		Bambi-ps1	81913	81913	BMP and activin membrane-bound inhibitor, pseudogene (Xenopus laevis)	NR_027919
Anubl1	0.077	0.171	0.014	0.007	-2.016	-1.012	0.00585527	0.100106	996		NA	NA	NA	NA	NA
Snora44	2.289	0.841	0.279	1.016	3.169	1.664	0.0238304	0.204761	997		Snora44	100217418	100217418	small nucleolar RNA, H/ACA box 44	NR_034050
Six4	0.009	0	0.008	0	2.692	1.429	0.0194577	0.185104	998	low	Six4	20474	20474	sine oculis-related homeobox 4	NM_011382//NP_035512//XM_006515632//XP_006515695
Epb4.1l1	0.409	0.887	0.176	0.132	-2.193	-1.133	0.00942537	0.128556	999		NA	NA	NA	NA	NA
Plcl2	21.547	11.689	2.524	1.388	1.842	0.881	0.000575885	0.0313341	1000		Plcl2	224860	224860	phospholipase C-like 2	NM_013880//NP_038908//XM_006524150//XM_006524151//XM_006524152//XM_006524153//XP_006524213//XP_006524214//XP_006524215//XP_006524216
Ccdc115	35.895	17.381	11.024	5.308	2.06	1.043	0.0068141	0.108198	1001		Ccdc115	69668	69668	coiled-coil domain containing 115	NM_027159//NP_081435
Slc46a3	2.846	5.236	1.008	1.253	-1.86	-0.895	0.000868648	0.0389091	1002		Slc46a3	71706	71706	solute carrier family 46, member 3	NM_027872//NP_082148//XM_006504865//XM_006504866//XM_006504867//XP_006504928//XP_006504929//XP_006504930
AY358078	0.032	0	0.028	0	2.687	1.426	0.0191405	0.182966	1003	low	AY358078	278676	278676	cDNA sequence AY358078	NM_194347//NP_919328
Gcap14	8.507	17.026	3.192	1.781	-2.095	-1.067	0.00764272	0.11525	1004		NA	NA	NA	NA	NA
Cbfa2t2	3.127	5.829	0.342	0.874	-1.853	-0.89	0.000753203	0.0356542	1005		Cbfa2t2	12396	12396	core-binding factor, runt domain, alpha subunit 2, translocated to, 2 (human)	NM_001285446//NM_009823//NM_172860//NP_001272375//NP_033953//NP_766448//XM_006498640//XM_006498641//XM_006498642//XM_011239268//XP_006498703//XP_006498704//XP_006498705//XP_011237570
Dsel	0.104	0.234	0.054	0.161	-2.076	-1.054	0.00732124	0.113225	1006		Dsel	319901	319901	dermatan sulfate epimerase-like	NM_001081316//NP_001074785//XM_006529691//XP_006529754
Slc6a19	85.944	153.584	47.703	55.972	-1.89	-0.919	0.00325717	0.0740142	1007		Slc6a19	74338	74338	solute carrier family 6 (neurotransmitter transporter), member 19	NM_028878//NP_083154//XM_006517419//XP_006517482
Uox	0.014	0.09	0.024	0.018	-3.63	-1.86	0.0273355	0.219967	1008	low	Uox	22262	22262	urate oxidase	NM_009474//NP_033500
Trh	0.085	0.196	0.05	0.103	-1.92	-0.941	0.0039323	0.081717	1009		Trh	22044	22044	thyrotropin releasing hormone	NM_009426//NP_033452
Ttc38	7.838	13.951	0.61	0.734	-1.781	-0.833	0.000120695	0.0154761	1010		Ttc38	239570	239570	tetratricopeptide repeat domain 38	NM_001033337//NP_001028509//XM_006520951//XM_006520952//XM_006520953//XM_006520954//XP_006521014//XP_006521015//XP_006521016//XP_006521017
Smpx	0.315	0.125	0.241	0.11	2.453	1.295	0.0153558	0.164265	1011		Smpx	66106	66106	small muscle protein, X-linked	NM_001252591//NM_025357//NP_001239520//NR_045569//NR_103722//XR_387086//XR_387087
Tshz1	5.139	10.485	2.815	1.665	-2.256	-1.174	0.0122345	0.146344	1012		Tshz1	110796	110796	teashirt zinc finger family member 1	NM_001081300//NP_001074769//XM_006526446//XP_006526509
Bysl	16.742	9.44	1.584	1.037	1.774	0.827	7.62641e-05	0.0114824	1013		Bysl	53414	53414	bystin-like	NM_016859//NP_058555
Hnf4g	85.445	188.066	41.892	31.281	-2.411	-1.27	0.0148033	0.160827	1014		Hnf4g	30942	30942	hepatocyte nuclear factor 4, gamma	NM_013920//NP_038948//XM_006530072//XP_006530135
Cttnbp2	0.551	1.148	0.336	0.385	-2.197	-1.136	0.00985627	0.131189	1015		Cttnbp2	30785	30785	cortactin binding protein 2	NM_080285//NP_525024//XM_006505104//XM_006505105//XM_011241065//XM_011241066//XP_006505167//XP_006505168//XP_011239367//XP_011239368
Ly6g5b	1.569	0.769	0.48	0.05	1.969	0.977	0.00536577	0.0958079	1016		Ly6g5b	266614	266614	lymphocyte antigen 6 complex, locus G5B	NM_148939//NP_683741
Ces3b	0.05	0.007	0.043	0.013	2.645	1.403	0.0186461	0.18106	1017	low	Ces3b	13909	13909	carboxylesterase 3B	NM_001159415//NM_144511//NP_001152887//NP_653094//XM_006530653//XM_006530654//XM_006530655//XM_006530656//XM_006530657//XM_006530658//XM_006530659//XP_006530716//XP_006530717//XP_006530718//XP_006530719//XP_006530720//XP_006530721//XP_006530722
Zfp711	0.075	0.201	0.054	0.062	-2.691	-1.428	0.0196706	0.185651	1018		Zfp711	245595	245595	zinc finger protein 711	NM_177747//NP_808415//XM_006528393//XM_006528394//XM_006528395//XM_006528396//XM_006528397//XP_006528456//XP_006528457//XP_006528458//XP_006528459//XP_006528460
Gimap3	0.072	0	0.071	0	4.689	2.229	0.0304088	0.230816	1019	low	Gimap3	83408	83408	GTPase, IMAP family member 3	NM_031247//NP_112537
Entpd5	32.371	58.079	1.556	1.013	-1.795	-0.844	0.000229068	0.0201828	1020		Entpd5	12499	12499	ectonucleoside triphosphate diphosphohydrolase 5	NM_001026214//NM_001286049//NM_001286058//NM_007647//NP_001021385//NP_001272978//NP_001272987//NP_031673//XM_006515446//XM_006515447//XM_006515448//XM_006515449//XM_006515451//XP_006515509//XP_006515510//XP_006515511//XP_006515512//XP_006515514
Cdkn2b	98.784	50.248	38.04	7.622	1.898	0.924	0.00371563	0.0792611	1021		Cdkn2b	12579	12579	cyclin-dependent kinase inhibitor 2B (p15, inhibits CDK4)	NM_007670//NP_031696
Mylk	11.655	23.065	4.921	4.332	-2.094	-1.066	0.00800498	0.117788	1022		Mylk	107589	107589	myosin, light polypeptide kinase	NM_139300//NP_647461//XM_006521702//XM_006521703//XM_006521705//XP_006521765//XP_006521766//XP_006521768
Lgi4	0.05	0.018	0.014	0.031	3.3	1.722	0.0265665	0.21782	1023	low	Lgi4	243914	243914	leucine-rich repeat LGI family, member 4	NM_144556//NP_653139//XM_006539958//XM_006539959//XM_006539960//XM_011250576//XP_006540021//XP_006540022//XP_006540023//XP_011248878
BC024139	0.726	1.415	0.19	0.118	-1.95	-0.964	0.00513613	0.0935307	1024		BC024139	271278	271278	cDNA sequence BC024139	NM_001142968//NM_198172//NP_001136440
Bcl11b	4.048	7.816	2.202	1.457	-2.123	-1.086	0.00883296	0.124415	1025		Bcl11b	58208	58208	B cell leukemia/lymphoma 11B	NM_001079883//NM_001286343//NM_021399//NP_001073352//NP_001273272//NP_067374//XM_006516110//XM_006516111//XM_006516113//XM_006516114//XM_006516115//XM_006516116//XM_011244152//XM_011244153//XP_006516173//XP_006516174//XP_006516176//XP_006516177//XP_006516178//XP_006516179//XP_011242454//XP_011242455
Rbfox3	0.005	0.024	0.008	0.009	-2.529	-1.339	0.0173041	0.17489	1026	low	Rbfox3	52897	52897	RNA binding protein, fox-1 homolog (C. elegans) 3	NM_001024931//NM_001039167//NM_001039168//NM_001285436//NM_001285437//NM_001285438//NP_001020102//NP_001034256//NP_001034257//NP_001272365//NP_001272366//NP_001272367//XM_006533722//XM_006533725//XM_006533726//XM_006533727//XM_011249129//XM_011249130//XM_011249131//XM_011249132//XP_006533785//XP_006533788//XP_006533789//XP_006533790//XP_011247431//XP_011247432//XP_011247433//XP_011247434
Shisa6	0.012	0.062	0.013	0.011	-4.646	-2.216	0.030808	0.232162	1027	low	Shisa6	380702	380702	shisa family member 6	NM_001034874//NP_001030046//XM_006533619//XM_011249094//XP_006533682//XP_011247396
4833422C13Rik	0.016	0	0.018	0	3.605	1.85	0.0279109	0.222015	1028	low	4833422C13Rik	373852	373852	RIKEN cDNA 4833422C13 gene	NR_015501//NR_028313//NR_028314
Slc28a3	11.669	6.377	2.616	1.32	1.831	0.873	0.000608224	0.0321862	1029		Slc28a3	114304	114304	solute carrier family 28 (sodium-coupled nucleoside transporter), member 3	NM_022317//NP_071712
Krt222	0.094	0.275	0.071	0.071	-2.918	-1.545	0.0232311	0.202264	1030		Krt222	268481	268481	keratin 222	NM_172946//NP_766534//XM_006533412//XP_006533475
Zdhhc17	7.23	3.715	1.666	1.029	1.962	0.973	0.00549177	0.0968817	1031		Zdhhc17	320150	320150	zinc finger, DHHC domain containing 17	NM_172554//NP_766142//XM_006513761//XM_006513762//XP_006513824//XP_006513825
Tnfaip2	0.261	0.539	0.068	0.146	-2.013	-1.009	0.00650329	0.105681	1032		Tnfaip2	21928	21928	tumor necrosis factor, alpha-induced protein 2	NM_009396//NP_033422//XM_006515792//XM_006515793//XP_006515855//XP_006515856//XR_381521
Scn2b	0.173	0.387	0.025	0.21	-2.072	-1.051	0.00776982	0.116085	1033		Scn2b	72821	72821	sodium channel, voltage-gated, type II, beta	NM_001014761//NP_001014761//XM_006510628//XM_006510629//XP_006510691//XP_006510692
Myh7	0.011	0.043	0.011	0.01	-3.107	-1.636	0.0249097	0.209537	1034	low	Myh7	140781	140781	myosin, heavy polypeptide 7, cardiac muscle, beta	NM_080728//NP_542766
Pdgfra	0	0.016	0	0.014	-2.826	-1.499	0.0226037	0.199585	1035	low	Pdgfra	18595	18595	platelet derived growth factor receptor, alpha polypeptide	NM_001083316//NM_011058//NP_001076785//NP_035188//XM_006504261//XM_006504262//XM_006504263//XP_006504324//XP_006504325//XP_006504326
Irf1	34.431	18.344	6.45	1.388	1.859	0.895	0.00112706	0.0441307	1036		Irf1	16362	16362	interferon regulatory factor 1	NM_001159393//NM_001159396//NM_008390//NP_001152865//NP_001152868//NP_032416
Glud1	55.254	98.306	2.237	14.465	-1.767	-0.821	0.000122733	0.0155664	1037		Glud1	14661	14661	glutamate dehydrogenase 1	NM_008133//NP_032159
Osmr	0.01	0	0.009	0	2.692	1.429	0.0207067	0.190451	1038	low	Osmr	18414	18414	oncostatin M receptor	NM_001310469//NM_011019//NP_001297398//NP_035149//XM_006519973//XM_006519975//XM_006519976//XM_006519977//XP_006520036//XP_006520038//XP_006520039//XP_006520040
Abcg8	59.671	107.394	9.549	8.069	-1.81	-0.856	0.000451932	0.0280564	1039		Abcg8	67470	67470	ATP-binding cassette, sub-family G (WHITE), member 8	NM_001286005//NM_026180//NP_001272934//NP_080456//NR_104382//XM_006524826//XP_006524889
Hs6st2	0.05	0.018	0.03	0.031	3.384	1.759	0.0273624	0.219967	1040	low	Hs6st2	50786	50786	heparan sulfate 6-O-sulfotransferase 2	NM_001077202//NM_001290467//NM_001290468//NM_015819//NP_001070670//NP_001277396//NP_001277397//NP_056634//XM_006541516//XM_006541518//XM_006541519//XP_006541579//XP_006541581//XP_006541582
Cyp3a25	54.132	95.542	17.43	13.894	-1.808	-0.854	0.000452282	0.0280564	1041		Cyp3a25	56388	56388	cytochrome P450, family 3, subfamily a, polypeptide 25	NM_019792//NP_062766//NR_030782//XR_868676//XR_868677
Zpbp2	0.261	0.628	0.191	0.032	-2.614	-1.386	0.0192099	0.18323	1042		Zpbp2	69376	69376	zona pellucida binding protein 2	NM_001166494//NM_001166495//NM_027061//NM_199419//NP_001159966//NP_001159967//NP_081337//NP_955451
Maf	2.09	4.566	0.392	1.677	-2.122	-1.086	0.00918182	0.126566	1043		Maf	17132	17132	avian musculoaponeurotic fibrosarcoma oncogene homolog	NM_001025577//NP_001020748
Oasl2	1.407	0.72	0.127	0.288	1.988	0.991	0.00634187	0.104168	1044		Oasl2	23962	23962	2'-5' oligoadenylate synthetase-like 2	NM_011854//NP_035984//XM_006530314//XM_006530315//XM_006530316//XP_006530377//XP_006530378//XP_006530379
Gm15612	0	0.023	0	0.005	-2.766	-1.468	0.0222554	0.197801	1045	low	Gm15612	100038356	100038356	predicted gene 15612	NR_045880
3110021N24Rik	0.051	0.272	0.055	0.215	-3.818	-1.933	0.0294886	0.227804	1046		3110021N24Rik	73133	73133	RIKEN cDNA 3110021N24 gene	NM_001254730//NP_001241659
Mcoln3	0.015	0.082	0.026	0.049	-2.95	-1.561	0.0241098	0.205422	1047	low	Mcoln3	171166	171166	mucolipin 3	NM_134160//NP_598921//XM_006501081//XM_006501082//XM_006501083//XM_006501084//XM_006501085//XM_006501086//XM_006501087//XP_006501144//XP_006501145//XP_006501146//XP_006501147//XP_006501148//XP_006501149//XP_006501150
Noc4l	35.965	19.784	4.122	2.256	1.815	0.86	0.000542396	0.0306487	1048		Noc4l	100608	100608	NOC4 like	NM_153570//NP_705798
Nkpd1	0	0.049	0	0.05	-3.227	-1.69	0.0271379	0.219864	1049	low	Nkpd1	69547	69547	NTPase, KAP family P-loop domain containing 1	NM_027116//NP_081392//XM_006540350//XP_006540413
Cnnm3	2.186	3.892	0.256	0.459	-1.776	-0.829	0.000220963	0.0200948	1050		Cnnm3	94218	94218	cyclin M3	NM_001039551//NM_053186//NP_001034640//NP_444416//XM_006496356//XP_006496419
Slc30a2	6.509	3.492	2.176	1.405	1.905	0.929	0.00423689	0.0843654	1051		Slc30a2	230810	230810	solute carrier family 30 (zinc transporter), member 2	NM_001039677//NP_001034766//XM_006538755//XP_006538818//XR_390737
Lca5	0.051	0.115	0.034	0.051	-2.203	-1.139	0.0111333	0.139517	1052	low	Lca5	75782	75782	Leber congenital amaurosis 5 (human)	NM_027448//NM_029434//NP_081724//NP_083710//XM_006511534//XM_006511535//XM_006511536//XM_006511537//XM_006511538//XM_011242832//XM_011242833//XP_006511597//XP_006511598//XP_006511599//XP_006511600//XP_006511601//XP_011241134//XP_011241135
9830166K06Rik	0.028	0	0.029	0	3.215	1.685	0.0272183	0.219864	1053	low	9830166K06Rik	402757	402757	RIKEN cDNA 9830166K06 gene	NR_045314
Syt11	0.539	0.265	0.223	0.016	1.951	0.964	0.00570936	0.0984769	1054		Syt11	229521	229521	synaptotagmin XI	NM_018804//NP_061274//XM_006501348//XM_006501349//XM_006501350//XP_006501411//XP_006501412//XP_006501413
Hes2	1.525	2.843	0.501	0.492	-1.888	-0.917	0.00398632	0.0821083	1055		Hes2	15206	15206	hairy and enhancer of split 2 (Drosophila)	NM_001301805//NM_008236//NP_001288734//NP_032262
9430060I03Rik	1.215	0.621	0.24	0.144	1.948	0.962	0.0056294	0.0976753	1056		9430060I03Rik	100037260	100037260	RIKEN cDNA 9430060I03 gene	NR_015525
Plekhm3	0.368	0.825	0.168	0.159	-2.281	-1.19	0.0138956	0.155456	1057		Plekhm3	241075	241075	pleckstrin homology domain containing, family M, member 3	NM_001039493//NM_175509//NP_001034582//XM_006495982//XM_006495983//XP_006496045//XP_006496046
Ceacam1	75.324	19.096	52.621	2.058	3.011	1.59	0.0254593	0.21265	1058		Ceacam1	26365	26365	carcinoembryonic antigen-related cell adhesion molecule 1	NM_001039185//NM_001039186//NM_001039187//NM_011926//NP_001034274//NP_001034275//NP_001034276//NP_036056
Uba5	45.368	24.084	13.471	2.634	1.842	0.881	0.0010066	0.0408541	1059		Uba5	66663	66663	ubiquitin-like modifier activating enzyme 5	NM_025692//NP_079968//XM_006511791//XM_011242900//XP_006511854//XP_011241202
Daglb	23.679	13.594	0.973	0.732	1.743	0.801	5.00513e-05	0.00940199	1060		Daglb	231871	231871	diacylglycerol lipase, beta	NM_144915//NP_659164//XM_006504698//XM_006504700//XP_006504761//XP_006504763
Rgl1	0.102	0.26	0.03	0.12	-2.294	-1.198	0.0145898	0.159839	1061		Rgl1	19731	19731	ral guanine nucleotide dissociation stimulator,-like 1	NM_016846//NP_058542//XM_006529264//XM_006529265//XM_006529266//XM_006529267//XM_006529268//XP_006529327//XP_006529328//XP_006529329//XP_006529330//XP_006529331
Pcnxl2	0.007	0	0.006	0	2.692	1.429	0.0221216	0.197177	1062	low	NA	NA	NA	NA	NA
Mpi	96.223	51.044	25.604	5.791	1.854	0.891	0.0013189	0.0476663	1063		Mpi	110119	110119	mannose phosphate isomerase	NM_025837//NP_080113//XM_006510770//XM_006510771//XM_006510772//XP_006510833//XP_006510834//XP_006510835
Il6st	14.539	5.274	8.472	0.084	2.421	1.275	0.0169881	0.173062	1064		Il6st	16195	16195	interleukin 6 signal transducer	NM_010560//NP_034690
Rfx3	0.4	0.918	0.234	0.099	-2.423	-1.277	0.0170623	0.173576	1065		Rfx3	19726	19726	regulatory factor X, 3 (influences HLA class II expression)	NM_001166414//NM_011265//NP_001159886//NP_035395//XM_006526778//XM_006526780//XM_006526782//XM_006526783//XM_006526784//XM_006526785//XM_011247167//XM_011247168//XM_011247169//XM_011247170//XP_006526841//XP_006526843//XP_006526845//XP_006526846//XP_006526847//XP_006526848//XP_011245469//XP_011245470//XP_011245471//XP_011245472//XR_877668
3010026O09Rik	1.497	2.954	0.689	0.845	-1.997	-0.998	0.00716954	0.111767	1066		3010026O09Rik	68067	68067	RIKEN cDNA 3010026O09 gene	NM_026543//NP_080819//XM_006534037//XP_006534100
Abca2	2.77	5.028	1.218	0.522	-1.914	-0.937	0.004914	0.0917562	1067		Abca2	11305	11305	ATP-binding cassette, sub-family A (ABC1), member 2	NM_007379//NP_031405//XM_006497609//XM_006497610//XM_006497611//XM_006497612//XM_006497613//XM_006497614//XM_006497615//XM_006497616//XP_006497672//XP_006497673//XP_006497674//XP_006497675//XP_006497676//XP_006497677//XP_006497678//XP_006497679
Mastl	1.309	2.634	0.609	0.409	-2.071	-1.051	0.00888784	0.124874	1068		Mastl	67121	67121	microtubule associated serine/threonine kinase-like	NM_025979//NP_080255//XM_006498239//XM_011239152//XP_006498302//XP_011237454
Acacb	0.066	0.151	0.035	0.022	-2.341	-1.227	0.0157864	0.166174	1069		Acacb	100705	100705	acetyl-Coenzyme A carboxylase beta	NM_133904//NP_598665//XM_006530111//XM_006530112//XM_006530113//XM_006530114//XM_006530115//XM_011248155//XP_006530174//XP_006530175//XP_006530176//XP_006530177//XP_006530178//XP_011246457
Prelp	0.101	0.241	0.051	0.195	-2.077	-1.055	0.00904583	0.125964	1070		Prelp	116847	116847	proline arginine-rich end leucine-rich repeat	NM_054077//NP_473418//XM_006529083//XM_006529084//XM_006529085//XP_006529146//XP_006529147//XP_006529148
2610301B20Rik	1.039	2.027	0.335	0.141	-1.973	-0.98	0.0067137	0.107487	1071		2610301B20Rik	67157	67157	RIKEN cDNA 2610301B20 gene	NM_026005//NP_080281//XM_006538200//XP_006538263
Phlpp1	3.274	6.197	1.542	0.412	-2.012	-1.009	0.00756383	0.114797	1072		Phlpp1	98432	98432	PH domain and leucine rich repeat protein phosphatase 1	NM_133821//NP_598582
Fgd2	0.318	0.162	0.099	0.037	1.905	0.929	0.00483914	0.0912533	1073		Fgd2	26382	26382	FYVE, RhoGEF and PH domain containing 2	NM_001159538//NM_013710//NP_001153010//NP_038738//XM_006524299//XM_006524300//XM_006524303//XM_011246472//XM_011246473//XP_006524362//XP_006524363//XP_006524366//XP_011244774//XP_011244775//XR_385330//XR_385331
Lepr	0.02	0.002	0.025	0.004	2.759	1.464	0.0233957	0.20289	1074	low	Lepr	16847	16847	leptin receptor	NM_001122899//NM_010704//NM_146146//NP_001116371//NP_034834//NP_666258
Unc80	0.007	0.024	0.007	0.008	-3.279	-1.713	0.0284239	0.223865	1075	low	Unc80	329178	329178	unc-80, NALCN activator	NM_175510//NP_780719//XM_006496086//XM_006496092//XM_006496093//XM_006536915//XM_006536916//XM_011238540//XM_011238541//XM_011238542//XM_011238543//XM_011238544//XM_011238545//XM_011238546//XM_011238547//XP_006496149//XP_006496155//XP_006496156//XP_006536978//XP_006536979//XP_011236842//XP_011236843//XP_011236844//XP_011236845//XP_011236846//XP_011236847//XP_011236848//XP_011236849
Ppid	27.788	15.344	1.394	2.184	1.816	0.861	0.000746124	0.0354921	1076		Ppid	67738	67738	peptidylprolyl isomerase D (cyclophilin D)	NM_026352//NP_080628//XM_006501943//XM_006501944//XP_006502006//XP_006502007
Lyar	52.558	28.766	8.818	9.464	1.868	0.901	0.00302321	0.0715545	1077		Lyar	17089	17089	Ly1 antibody reactive clone	NM_025281//NP_079557//XM_006503759//XM_006503760//XM_006503761//XM_006503762//XM_006503763//XM_006503764//XM_006503765//XM_006503766//XP_006503822//XP_006503823//XP_006503824//XP_006503825//XP_006503826//XP_006503827//XP_006503828//XP_006503829
Zfp820	1.848	3.485	0.487	0.436	-1.889	-0.918	0.00444615	0.0864666	1078		Zfp820	75424	75424	zinc finger protein 820	NM_029281//NP_083557//XM_006525066//XM_011246696//XM_011246697//XP_006525129//XP_011244998//XP_011244999
Dnahc9	0.03	0.069	0.009	0.019	-2.151	-1.105	0.0106836	0.13654	1079	low	NA	NA	NA	NA	NA
Dnajb11	91.084	48.651	22.702	1.333	1.838	0.878	0.00111638	0.0437865	1080		Dnajb11	67838	67838	DnaJ heat shock protein family (Hsp40) member B11	NM_001190804//NM_001190805//NM_026400//NP_001177733//NP_001177734//NP_080676
1700066B19Rik	2.833	1.275	1.04	0.527	2.186	1.128	0.0114627	0.141332	1081		1700066B19Rik	73449	73449	RIKEN cDNA 1700066B19 gene	NM_001033168//NP_001028340//XM_006526290//XP_006526353
Cidea	0.023	0.076	0.039	0.037	-2.113	-1.079	0.0101023	0.132821	1082	low	Cidea	12683	12683	cell death-inducing DNA fragmentation factor, alpha subunit-like effector A	NM_007702//NP_031728
Slc39a7	160.244	80.984	64.144	8.615	1.895	0.922	0.00471105	0.0897935	1083		Slc39a7	14977	14977	solute carrier family 39 (zinc transporter), member 7	NM_001077709//NM_008202//NP_001071177//NP_032228
Gpc2	0.404	0.799	0.059	0.241	-1.921	-0.942	0.00531597	0.0952833	1084		Gpc2	71951	71951	glypican 2 (cerebroglycan)	NM_172412//NP_766000//XM_006504621//XM_006504623//XM_006504624//XP_006504684//XP_006504686//XP_006504687
Bag1	372.193	161.737	211.435	9.143	2.099	1.07	0.00978326	0.131138	1085		Bag1	12017	12017	BCL2-associated athanogene 1	NM_001171739//NM_009736//NP_001165210//NP_033866
Camkk2	0.868	1.585	0.358	0.256	-1.858	-0.894	0.00160911	0.0529529	1086		Camkk2	207565	207565	calcium/calmodulin-dependent protein kinase kinase 2, beta	NM_001199676//NM_145358//NP_001186605//NP_663333//XM_006530230//XM_006530231//XM_006530232//XM_006530233//XM_006530234//XM_006530235//XM_006530236//XP_006530293//XP_006530294//XP_006530295//XP_006530296//XP_006530297//XP_006530298//XP_006530299
H47	170.476	89.397	49.656	5.946	1.861	0.896	0.00174655	0.0557582	1087		NA	NA	NA	NA	NA
Laptm5	0.033	0	0.033	0	3.215	1.685	0.0283387	0.223728	1088	low	Laptm5	16792	16792	lysosomal-associated protein transmembrane 5	NM_010686//NP_034816
Snai1	0.115	0.019	0.115	0.034	3.676	1.878	0.0309582	0.23305	1089	low	Snai1	20613	20613	snail family zinc finger 1	NM_011427//NP_035557
Asns	87.258	48.818	17.502	8.018	1.78	0.832	0.000423211	0.027047	1090		Asns	27053	27053	asparagine synthetase	NM_012055//NP_036185//XM_006505092//XM_006505093//XP_006505155//XP_006505156
Sdr9c7	0.129	0.423	0.131	0.072	-3.785	-1.92	0.0313261	0.234006	1091		Sdr9c7	70061	70061	4short chain dehydrogenase/reductase family 9C, member 7	NM_027301//NP_081577
Rassf5	0.347	0.857	0.079	0.582	-2.268	-1.181	0.0148815	0.161321	1092		Rassf5	54354	54354	Ras association (RalGDS/AF-6) domain family member 5	NM_001311094//NM_001313731//NM_018750//NP_001298023//NP_001300660//NP_061220//XM_006529756//XP_006529819
Pisd-ps2	3.877	7.867	0.495	2.834	-1.97	-0.978	0.00701618	0.10989	1093		Pisd-ps2	328734	328734	phosphatidylserine decarboxylase, pseudogene 2	NR_003519
Ptprcap	0.113	0.036	0.037	0.063	2.626	1.393	0.0214073	0.194163	1094	low	Ptprcap	19265	19265	protein tyrosine phosphatase, receptor type, C polypeptide-associated protein	NM_016933//NP_058629
2310002L13Rik	0.32	0.129	0.26	0.072	2.101	1.071	0.0100994	0.132821	1095		NA	NA	NA	NA	NA
Gng2	0.087	0.022	0.104	0.024	2.968	1.57	0.026764	0.21816	1096	low	Gng2	14702	14702	guanine nucleotide binding protein (G protein), gamma 2	NM_001038637//NM_001285908//NM_001285909//NM_001285910//NM_001285911//NM_010315//NP_001033726//NP_001272837//NP_001272838//NP_001272839//NP_001272840//NP_034445//XM_011244961//XP_011243263
Dom3z	39.764	19.881	14.694	2.666	1.935	0.952	0.00580216	0.0993433	1097		NA	NA	NA	NA	NA
Ripk2	3.21	1.792	0.298	0.135	1.787	0.838	0.000548378	0.0306894	1098		Ripk2	192656	192656	receptor (TNFRSF)-interacting serine-threonine kinase 2	NM_138952//NP_620402//XM_006537677//XM_006537678//XM_006537679//XP_006537740//XP_006537741//XP_006537742//XR_390315
Ube2g2	35.708	20.356	1.638	1.957	1.757	0.813	0.000276869	0.0219822	1099		Ube2g2	22213	22213	ubiquitin-conjugating enzyme E2G 2	NM_019803//NP_062777
Tigd3	1.11	2.178	0.342	0.358	-1.974	-0.981	0.00740126	0.113733	1100		Tigd3	332359	332359	tigger transposable element derived 3	NM_198634//NP_941036//XM_006531776//XP_006531839
Cdh9	0.058	0.189	0.05	0.084	-3.459	-1.79	0.0303496	0.230757	1101		Cdh9	12565	12565	cadherin 9	NM_009869//NP_033999//XM_006520019//XM_006520020//XM_011245337//XP_006520082//XP_006520083//XP_011243639
Chrm1	0.169	0.399	0.085	0.115	-2.37	-1.245	0.0173705	0.174907	1102		Chrm1	12669	12669	cholinergic receptor, muscarinic 1, CNS	NM_001112697//NM_007698//NP_001106167//NP_031724
Fzd5	37.241	69.1	15.317	3.304	-1.979	-0.985	0.00752613	0.114676	1103		Fzd5	14367	14367	frizzled class receptor 5	NM_001033193//NM_001042659//NM_022721//NP_001036124//NP_073558
C1qa	0.528	0.261	0.15	0.035	1.917	0.939	0.00555847	0.09724	1104		C1qa	12259	12259	complement component 1, q subcomponent, alpha polypeptide	NM_007572//NP_031598
Gpr50	0.041	0.012	0.004	0.02	2.634	1.397	0.0219034	0.195997	1105	low	Gpr50	14765	14765	G-protein-coupled receptor 50	NM_001308501//NM_010340//NP_001295430//NP_034470//XM_006527827//XP_006527890
Ppp1r26	0.237	0.522	0.177	0.048	-2.46	-1.298	0.0187627	0.181461	1106		Ppp1r26	241289	241289	protein phosphatase 1, regulatory subunit 26	NM_001005420//NP_001005420//XM_006498026//XM_006498027//XM_006498029//XM_011239093//XM_011239094//XP_006498089//XP_006498090//XP_006498092//XP_011237395//XP_011237396
Elovl7	28.348	15.805	5.906	3.104	1.793	0.842	0.000663106	0.0334955	1107		Elovl7	74559	74559	ELOVL family member 7, elongation of long chain fatty acids (yeast)	NM_029001//NP_083277//XM_006517778//XP_006517841
Tmem184a	46.52	82.072	3.861	10.329	-1.758	-0.814	0.000302925	0.0221832	1108		Tmem184a	231832	231832	transmembrane protein 184a	NM_001161548//NM_144914//NP_001155020//NP_659163//XM_006504670//XM_006504671//XP_006504733//XP_006504734
Btbd11	0	0.022	0	0.023	-3.227	-1.69	0.0294536	0.227771	1109	low	Btbd11	74007	74007	BTB (POZ) domain containing 11	NM_001017525//NM_028709//NP_001017525//NP_082985//XM_006514230//XP_006514293
Il13ra1	54.034	30.969	4.536	2.668	1.746	0.804	0.000212901	0.019842	1110		Il13ra1	16164	16164	interleukin 13 receptor, alpha 1	NM_133990//NP_598751
Eppk1	3.549	6.736	1.018	0.775	-1.938	-0.954	0.0063999	0.10481	1111		Eppk1	223650	223650	epiplakin 1	NM_144848//NP_659097
Gpr156	0	0.019	0	0.017	-2.587	-1.372	0.0215085	0.194854	1112	low	Gpr156	239845	239845	G protein-coupled receptor 156	NM_153394//NP_700443//XM_006522126//XM_011245894//XP_006522189//XP_011244196
Gpr113	0.016	0	0.014	0	2.692	1.429	0.0239361	0.205025	1113	low	NA	NA	NA	NA	NA
Serpina9	0.093	0.264	0.124	0.114	-3.473	-1.796	0.0310517	0.233308	1114		Serpina9	71907	71907	serine (or cysteine) peptidase inhibitor, clade A (alpha-1 antiproteinase, antitrypsin), member 9	NM_027997//NP_082273//XM_006516241//XM_006516242//XM_006516243//XP_006516304//XP_006516305//XP_006516306
Aknad1	0.019	0	0.016	0	2.692	1.429	0.0239361	0.205025	1115	low	Aknad1	329738	329738	AKNA domain containing 1	NM_177859//NP_808527//XM_006501608//XM_006501609//XM_006501610//XM_006501611//XM_011240149//XM_011240150//XM_011240151//XP_006501671//XP_006501672//XP_006501673//XP_006501674//XP_011238451//XP_011238452//XP_011238453//XR_867218
Rcn3	0.194	0.029	0.142	0.025	4.377	2.13	0.0339417	0.24174	1116		Rcn3	52377	52377	reticulocalbin 3, EF-hand calcium binding domain	NM_026555//NP_080831//XM_006540986//XM_006540987//XP_006541049//XP_006541050
Lypd1	0.034	0.089	0.032	0.05	-2.084	-1.059	0.0102611	0.134182	1117	low	Lypd1	72585	72585	Ly6/Plaur domain containing 1	NM_001311089//NM_001311090//NM_145100//NP_001298018//NP_001298019//NP_659568//XM_006529885//XM_006529887//XM_011248088//XP_006529948//XP_006529950//XP_011246390
Airn	0.298	0.629	0.21	0.085	-2.22	-1.151	0.0135279	0.153179	1118		Airn	104103	104103	antisense Igf2r RNA	NR_002853//NR_027772//NR_027773//NR_027784
Mag	0.041	0.013	0.019	0.022	2.628	1.394	0.0222819	0.197866	1119	low	Mag	17136	17136	myelin-associated glycoprotein	NM_010758//NP_034888//XM_006539590//XM_006539591//XM_011250438//XM_011250439//XM_011250440//XM_011250441//XP_006539653//XP_006539654//XP_011248740//XP_011248741//XP_011248742//XP_011248743
Brix1	40.567	22.619	3.684	2.285	1.793	0.843	0.000729088	0.0350097	1120		Brix1	67832	67832	BRX1, biogenesis of ribosomes	NM_026396//NP_080672
Plce1	12.102	5.673	5.782	0.522	1.958	0.969	0.00737544	0.113611	1121		Plce1	74055	74055	phospholipase C, epsilon 1	NM_019588//NP_062534//XM_006527394//XM_006527395//XM_011247378//XM_011247379//XM_011247380//XP_006527457//XP_006527458//XP_011245680//XP_011245681//XP_011245682
Rab11fip2	0.237	0.523	0.095	0.159	-2.172	-1.119	0.0121849	0.146026	1122		Rab11fip2	74998	74998	RAB11 family interacting protein 2 (class I)	NM_001033172//NM_001164367//NP_001028344//NP_001157839//XM_011247386//XM_011247387//XM_011247388//XP_011245688//XP_011245689//XP_011245690//XR_386520//XR_386521//XR_877694//XR_877695
4930428E23Rik	1.455	0.44	0.245	0.103	3.156	1.658	0.0291055	0.226563	1123		NA	NA	NA	NA	NA
Ifi47	3.076	0.678	4.066	0.527	3.204	1.68	0.0296061	0.228173	1124		Ifi47	15953	15953	interferon gamma inducible protein 47	NM_001271676//NM_001271677//NM_008330//NP_001258605//NP_001258606//NP_032356
Pycr2	19.807	8.393	11.905	1.632	2.176	1.122	0.0123093	0.146562	1125		Pycr2	69051	69051	pyrroline-5-carboxylate reductase family, member 2	NM_133705//NP_598466
Dach1	0.826	1.789	0.561	0.148	-2.354	-1.235	0.0177834	0.176507	1126		Dach1	13134	13134	dachshund 1 (Drosophila)	NM_001038610//NM_007826//NP_001033699//NP_031852
Slc9a2	13.762	25.501	1.931	3.713	-1.85	-0.887	0.00197114	0.059586	1127		Slc9a2	226999	226999	solute carrier family 9 (sodium/hydrogen exchanger), member 2	NM_001033289//NP_001028461
Gtf2a2	81.486	41.213	38.072	7.639	1.88	0.911	0.00515742	0.0935915	1128		Gtf2a2	235459	235459	general transcription factor II A, 2	NM_001039519//NM_001282083//NM_001282084//NM_199151//NP_001034608//NP_001269012//NP_001269013//NR_104093//XM_006511116//XM_011242730//XM_011242731//XP_006511179//XP_011241032//XP_011241033//XR_870759
Rapgef4	0.039	0.091	0.025	0.028	-2.394	-1.259	0.0186296	0.180998	1129	low	Rapgef4	56508	56508	Rap guanine nucleotide exchange factor (GEF) 4	NM_001204165//NM_001204166//NM_001204167//NM_019688//NP_001191094//NP_001191095//NP_001191096//NP_062662//XM_006499938//XM_011239711//XP_006500001//XP_011238013
Mmp9	0.024	0	0.024	0	3.208	1.681	0.0300126	0.22974	1130	low	Mmp9	17395	17395	matrix metallopeptidase 9	NM_013599//NP_038627//XM_006498861//XP_006498924
2410124H12Rik	0.179	0.474	0.31	0.043	-4.053	-2.019	0.0334843	0.239774	1131		2410124H12Rik	76785	76785	RIKEN cDNA 2410124H12 gene	NM_029740//NP_084016//XM_006523107//XP_006523170
Sox5	0.02	0.008	0.01	0.001	2.03	1.021	0.00935316	0.128246	1132	low	Sox5	20678	20678	SRY (sex determining region Y)-box 5	NM_001113559//NM_001243163//NM_011444//NP_001107031//NP_001230092//NP_035574//XM_006506931//XM_006506932//XM_006506933//XM_006506934//XM_006506935//XM_006506936//XM_006506937//XM_006506938//XM_006506939//XM_006506940//XM_006506941//XM_006506942//XM_006506944//XM_006506945//XM_006506946//XM_006536047//XM_006536048//XM_006536049//XM_006536050//XM_006536051//XM_006536052//XM_006536053//XM_006536054/…
Syne2	5.015	9.871	2.327	0.597	-2.143	-1.1	0.01186	0.143855	1133		Syne2	319565	319565	spectrin repeat containing, nuclear envelope 2	NM_001005510//NP_001005510
1700105P06Rik	0.124	0	0.119	0	3.203	1.679	0.0297796	0.228854	1134	low	1700105P06Rik	654802	654802	RIKEN cDNA 1700105P06 gene	NR_045703
Hif3a	9.563	18.343	5.267	0.593	-2.116	-1.081	0.0115236	0.141765	1135		Hif3a	53417	53417	hypoxia inducible factor 3, alpha subunit	NM_001162950//NM_016868//NP_001156422//NP_058564//XM_011250628//XP_011248930
Il17rd	0.337	0.685	0.136	0.06	-2.062	-1.044	0.0103225	0.134505	1136		Il17rd	171463	171463	interleukin 17 receptor D	NM_027265//NM_134437//NP_602319//XM_006518667//XM_006518668//XP_006518730//XP_006518731
Foxo6	0.863	0.435	0.266	0.03	1.947	0.961	0.00754629	0.114676	1137		Foxo6	329934	329934	forkhead box O6	NM_194060//NP_918949//XM_011240558//XP_011238860
Mpdz	0.01	0	0.011	0	3.215	1.685	0.0304827	0.230816	1138	low	Mpdz	17475	17475	multiple PDZ domain protein	NM_001305284//NM_001305286//NM_010820//NP_001292213//NP_001292215//NP_034950//XM_006537642//XM_006537643//XM_006537644//XM_006537646//XM_006537647//XM_006537649//XM_006537650//XM_011249940//XM_011249941//XP_006537705//XP_006537706//XP_006537707//XP_006537709//XP_006537710//XP_006537712//XP_006537713//XP_011248242//XP_011248243
Stard3	47.891	26.952	7.063	1.659	1.766	0.821	0.000551247	0.0307336	1139		Stard3	59045	59045	START domain containing 3	NM_021547//NP_067522//XM_006533894//XM_006533895//XM_006533896//XM_006533897//XP_006533957//XP_006533958//XP_006533959//XP_006533960//XR_388504
2210019I11Rik	2.259	1.163	0.959	0.138	1.868	0.902	0.00396945	0.0820928	1140		2210019I11Rik	70147	70147	RIKEN cDNA 2210019I11 gene	NR_038157
Itpkc	28.58	15.851	5.913	1.736	1.785	0.836	0.000823315	0.0378942	1141		Itpkc	233011	233011	inositol 1,4,5-trisphosphate 3-kinase C	NM_181593//NP_853624
Snhg10	2.158	0.933	1.604	0.607	2.317	1.212	0.0176458	0.175831	1142		Snhg10	69434	69434	small nucleolar RNA host gene 10	NR_003145
Pim1	10.126	18.087	2.634	1.499	-1.809	-0.855	0.00122641	0.0463869	1143		Pim1	18712	18712	proviral integration site 1	NM_008842//NP_032868
Lphn3	0.22	0.577	0.158	0.184	-2.932	-1.552	0.0281504	0.222618	1144		NA	NA	NA	NA	NA
Lrrc3	0.29	0.639	0.193	0.178	-2.418	-1.274	0.0195153	0.185208	1145		Lrrc3	237387	237387	leucine rich repeat containing 3	NM_145152//NP_660134
F5	0.235	0.537	0.05	0.173	-2.211	-1.145	0.0140225	0.15665	1146		F5	14067	14067	coagulation factor V	NM_007976//NP_032002
Gm6696	0.524	0.129	0.467	0.117	2.684	1.425	0.0241982	0.205874	1147		Gm6696	626682	626682	predicted gene 6696	NM_001177523//NP_001170994
Olfr713	0.067	0.222	0.117	0.098	-3.183	-1.67	0.0301443	0.229978	1148		Olfr713	259036	259036	olfactory receptor 713	NM_147034//NP_667245
Ank	41.463	72.203	4.426	3.946	-1.745	-0.803	0.000309283	0.0224154	1149		Ank	11732	11732	progressive ankylosis	NM_020332//NP_065065
Meis2	1.159	2.414	0.458	0.579	-2.114	-1.08	0.0117573	0.14313	1150		Meis2	17536	17536	Meis homeobox 2	NM_001136072//NM_001159567//NM_001159568//NM_001159569//NM_001159570//NM_010825//NP_001129544//NP_001153039//NP_001153040//NP_001153041//NP_001153042//NP_034955//XM_006498862//XM_006498863//XM_006498864//XM_006498865//XM_006498866//XM_006498867//XM_006498868//XM_006498869//XM_006498870//XM_006498871//XM_011239336//XM_011239337//XM_011239338//XM_011239339//XP_006498925//XP_006498926//XP_006498927/…
Oxct1	63.186	36.72	5.99	2.437	1.718	0.781	8.5973e-05	0.0123141	1151		Oxct1	67041	67041	3-oxoacid CoA transferase 1	NM_024188//NP_077150
Rrp15	36.091	19.439	5.135	2.463	1.849	0.886	0.00209995	0.0609463	1152		Rrp15	67223	67223	ribosomal RNA processing 15 homolog (S. cerevisiae)	NM_026041//NP_080317
Prkab1	48.727	28.131	5.368	3.786	1.735	0.795	0.000229182	0.0201828	1153		Prkab1	19079	19079	protein kinase, AMP-activated, beta 1 non-catalytic subunit	NM_031869//NP_114075//XM_006530201//XP_006530264//XR_387555
Haus8	13.92	7.182	4.191	0.728	1.893	0.92	0.00576826	0.0990192	1154		Haus8	76478	76478	4HAUS augmin-like complex, subunit 8	NM_001163042//NM_029621//NP_001156514//NP_083897//XM_006509778//XM_006509779//XM_006509780//XM_006509781//XP_006509841//XP_006509842//XP_006509843//XP_006509844
Dact3	0.037	0.085	0.043	0.037	-2.413	-1.271	0.0195509	0.185321	1155	low	Dact3	629378	629378	dishevelled-binding antagonist of beta-catenin 3	NM_001081655//NP_001075124
Snord88a	1.693	0.64	0.588	1.109	2.75	1.46	0.0267308	0.218154	1156		Snord88a	100217433	100217433	small nucleolar RNA, C/D box 88A	NR_028533
Gm10941	0.627	0.197	0.381	0.118	2.787	1.479	0.0272689	0.219864	1157		Gm10941	100169878	100169878	predicted gene 10941	NR_026944
Magi2	0.007	0.021	0.012	0.005	-2.766	-1.468	0.0270745	0.219769	1158	low	Magi2	50791	50791	membrane associated guanylate kinase, WW and PDZ domain containing 2	NM_001170745//NM_001170746//NM_015823//NP_001164216//NP_001164217//NP_056638//XM_006535743//XM_006535744//XM_006535745//XM_006535746//XM_006535747//XM_006535748//XM_006535749//XM_006535750//XM_006535751//XM_006535752//XM_011249777//XP_006535806//XP_006535807//XP_006535808//XP_006535809//XP_006535810//XP_006535811//XP_006535812//XP_006535813//XP_006535814//XP_006535815//XP_011248079
Shb	25.754	14.746	4.139	0.243	1.733	0.793	0.000236667	0.0206086	1159		Shb	230126	230126	src homology 2 domain-containing transforming protein B	NM_001033306//NP_001028478
Krt20	567.883	309.277	214.465	59.693	1.78	0.832	0.000876714	0.0391952	1160		Krt20	66809	66809	keratin 20	NM_023256//NP_075745
Mecom	1.282	2.766	0.433	0.831	-2.142	-1.099	0.0127133	0.149692	1161		Mecom	14013	14013	MDS1 and EVI1 complex locus	NM_007963//NM_021442//NP_031989//NP_067417//XM_006535387//XM_006535388//XM_006535393//XM_006535394//XM_011249656//XM_011249657//XM_011249658//XM_011249659//XM_011249660//XM_011249661//XM_011249662//XM_011249663//XM_011249664//XP_006535450//XP_006535451//XP_006535456//XP_006535457//XP_011247958//XP_011247959//XP_011247960//XP_011247961//XP_011247962//XP_011247963//XP_011247964//XP_011247965//XP_01…
1700084C01Rik	1.041	0.239	0.356	0.155	4.44	2.151	0.0360845	0.249365	1162		NA	NA	NA	NA	NA
Mrvi1	0.224	0.431	0.056	0.047	-1.907	-0.931	0.00650641	0.105681	1163		Mrvi1	17540	17540	MRV integration site 1	NM_010826//NM_194464//NP_034956//NP_919446//XM_006507415//XM_006507416//XM_006507418//XM_011241686//XM_011241687//XP_006507478//XP_006507479//XP_006507481//XP_011239988//XP_011239989//XR_869664
1700123I01Rik	0.269	0.112	0.05	0.063	2.408	1.268	0.0197961	0.186208	1164		1700123I01Rik	622554	622554	RIKEN cDNA 1700123I01 gene	NM_001165919//NP_001159391//XM_006531820//XM_011248643//XM_011248644//XM_011248645//XP_006531883//XP_011246945//XP_011246946//XP_011246947
Myl4	0	0.124	0	0.044	-3.676	-1.878	0.0336877	0.240714	1165	low	Myl4	17896	17896	myosin, light polypeptide 4	NM_010858//NP_034988//XM_006532413//XM_006532414//XM_006532415//XM_006532416//XM_006532417//XM_006532418//XM_011248789//XP_006532476//XP_006532477//XP_006532478//XP_006532479//XP_006532480//XP_006532481//XP_011247091
Marveld3	39.473	22.564	3.009	3.378	1.758	0.814	0.00059092	0.0316835	1166		Marveld3	73608	73608	MARVEL (membrane-associating) domain containing 3	NM_028584//NM_212447//NP_082860//NP_997612
Lrrcc1	0.903	1.602	0.272	0.229	-1.787	-0.837	0.000965955	0.040314	1167		Lrrcc1	71710	71710	leucine rich repeat and coiled-coil domain containing 1	NM_001163579//NM_001163580//NM_028915//NP_001157051//NP_001157052//NP_083191//XM_006530089//XM_006530090//XM_006530091//XP_006530152//XP_006530153//XP_006530154//XR_387522
Tmem202	0.099	0.024	0.071	0.042	2.952	1.562	0.0292408	0.227161	1168	low	Tmem202	73893	73893	transmembrane protein 202	NM_178388//NP_848475
Sh3pxd2a	0.29	0.569	0.121	0.069	-1.996	-0.997	0.00934423	0.128199	1169		Sh3pxd2a	14218	14218	SH3 and PX domains 2A	NM_001164717//NM_008018//NM_177833//NP_001158189//NP_032044//XM_006526669//XM_006526670//XP_006526732//XP_006526733
Gpr62	0.053	0	0.061	0	3.624	1.858	0.0337386	0.240929	1170	low	Gpr62	436090	436090	G protein-coupled receptor 62	NM_001159652//NP_001153124//XM_006511767//XP_006511830
Pip4k2a	0.015	0.055	0.026	0.038	-2.942	-1.557	0.0293719	0.227423	1171	low	Pip4k2a	18718	18718	phosphatidylinositol-5-phosphate 4-kinase, type II, alpha	NM_008845//NP_032871//XM_006497394//XM_006497395//XM_006497396//XM_006497397//XP_006497457//XP_006497458//XP_006497459//XP_006497460
Map3k12	0.136	0.273	0.048	0.017	-1.983	-0.987	0.00922195	0.126894	1172		Map3k12	26404	26404	mitogen-activated protein kinase kinase kinase 12	NM_001163643//NM_009582//NP_001157115//NP_033608//XM_006521013//XM_011245644//XP_006521076//XP_011243946
Pik3r3	3.17	5.903	1.357	0.426	-1.946	-0.961	0.00821255	0.119263	1173		Pik3r3	18710	18710	phosphatidylinositol 3 kinase, regulatory subunit, polypeptide 3 (p55)	NM_181585//NP_853616//XM_006502859//XM_006502860//XM_006502861//XP_006502922//XP_006502923//XP_006502924
Accn1	0.027	0.006	0.03	0.01	2.483	1.312	0.0215947	0.195219	1174	low	NA	NA	NA	NA	NA
Wtip	8.857	4.096	4.73	1.296	2.061	1.043	0.01121	0.139897	1175		Wtip	101543	101543	WT1-interacting protein	NM_207212//NP_997095//XM_006539445//XM_011250409//XP_006539508//XP_011248711
Efna2	0.103	0.22	0.059	0.041	-2.103	-1.072	0.0123947	0.147278	1176		Efna2	13637	13637	ephrin A2	NM_007909//NP_031935
Pkib	0.072	0.024	0.018	0.021	3.52	1.815	0.0334648	0.239708	1177	low	Pkib	18768	18768	protein kinase inhibitor beta, cAMP dependent, testis specific	NM_001039050//NM_001039051//NM_001039052//NM_001039053//NM_001190402//NM_008863//NP_001034139//NP_001034140//NP_001034141//NP_001034142//NP_001177331//NP_032889//XM_006512602//XM_006512604//XM_006512605//XP_006512665//XP_006512667//XP_006512668
Chst2	0.008	0	0.007	0	2.687	1.426	0.0263241	0.217149	1178	low	Chst2	54371	54371	carbohydrate sulfotransferase 2	NM_018763//NP_061233
Slc26a2	6.05	15.021	3.785	2.402	-2.837	-1.504	0.0288538	0.225506	1179		Slc26a2	13521	13521	solute carrier family 26 (sulfate transporter), member 2	NM_007885//NP_031911
Sult1d1	78.798	143.336	8.861	42.611	-1.769	-0.823	0.000882355	0.0392532	1180		Sult1d1	53315	53315	sulfotransferase family 1D, member 1	NM_016771//NP_058051
Ulbp1	0.157	0.385	0.137	0.084	-3.118	-1.641	0.0315052	0.234006	1181		Ulbp1	77777	77777	UL16 binding protein 1	NM_029975//NP_084251//XM_006512492//XP_006512555
Mir191	1.664	0.208	1.611	0.36	2.979	1.575	0.030256	0.230367	1182		Mir191	387186	387186	microRNA 191	NR_029577
Ccdc65	0.041	0	0.04	0	3.208	1.681	0.0318236	0.234062	1183	low	Ccdc65	105833	105833	coiled-coil domain containing 65	NM_153518//NP_705738
Slc30a4	19.702	38.43	3.672	10.54	-1.921	-0.942	0.00753467	0.114676	1184		Slc30a4	22785	22785	solute carrier family 30 (zinc transporter), member 4	NM_001290993//NM_011774//NP_001277922//NP_035904
C530028O21Rik	0.061	0.024	0.025	0.027	2.409	1.269	0.0208175	0.19066	1185	low	NA	NA	NA	NA	NA
9130017N09Rik	300.266	163.379	69.531	23.345	1.819	0.863	0.00192776	0.059117	1186		NA	NA	NA	NA	NA
Calr3	0.121	0.239	0.109	0.094	-2.065	-1.046	0.0120768	0.145352	1187		Calr3	73316	73316	calreticulin 3	NM_028500//NM_029782//NP_082776//NP_084058//XM_006509761//XP_006509824
Ccdc102a	0.079	0.016	0.071	0.014	2.55	1.35	0.0242861	0.206171	1188	low	Ccdc102a	234582	234582	coiled-coil domain containing 102A	NM_001033533//NP_001028705//XM_011248354//XP_011246656
Epha1	35.043	61.716	7.537	4.292	-1.784	-0.835	0.00130828	0.0476557	1189		Epha1	13835	13835	Eph receptor A1	NM_023580//NP_076069//XM_011241203//XP_011239505
Efcab1	0.023	0.139	0.041	0.073	-3.229	-1.691	0.0330518	0.238065	1190		Efcab1	66793	66793	EF hand calcium binding domain 1	NM_025769//NP_080045//XM_006522474//XM_006522475//XP_006522537//XP_006522538//XR_384590//XR_384592//XR_875839//XR_875840
Rpf2	21.603	11.886	3.007	0.886	1.808	0.855	0.0019023	0.0587223	1191		Rpf2	67239	67239	ribosome production factor 2 homolog	NM_001042556//NM_023323//NP_001036021//NP_075812//XM_006512828//XP_006512891
Mir3064	13.924	43.406	5.545	30.401	-2.634	-1.397	0.0265738	0.21782	1192		Mir3064	100526469	100526469	microRNA 3064	NR_037224
Pappa2	0.104	0.255	0.059	0.063	-2.562	-1.357	0.0251647	0.211095	1193		Pappa2	23850	23850	pappalysin 2	NM_001085376//NP_001078845//XM_006496823//XM_006496824//XM_011238806//XP_006496886//XP_006496887//XP_011237108
Hdac5	9.435	16.352	0.469	1.363	-1.731	-0.792	0.000458879	0.0282555	1194		Hdac5	15184	15184	histone deacetylase 5	NM_001077696//NM_001284248//NM_001284249//NM_001284250//NM_010412//NP_001071164//NP_001271177//NP_001271178//NP_001271179//NP_034542//XM_006532254//XM_011248747//XM_011248748//XM_011248749//XM_011248750//XM_011248751//XM_011248752//XM_011248753//XM_011248754//XM_011248755//XP_006532317//XP_011247049//XP_011247050//XP_011247051//XP_011247052//XP_011247053//XP_011247054//XP_011247055//XP_011247056/…
Fgfr4	2.375	1.327	0.412	0.553	1.82	0.864	0.00213218	0.0612358	1195		Fgfr4	14186	14186	fibroblast growth factor receptor 4	NM_008011//NP_032037//XM_006517099//XM_006517100//XP_006517162//XP_006517163
Arhgap18	18.998	32.582	2.34	1.121	-1.721	-0.783	0.000330137	0.0230671	1196		Arhgap18	73910	73910	Rho GTPase activating protein 18	NM_176837//NP_789807//XM_006512885//XM_011243213//XM_011243214//XP_006512948//XP_011241515//XP_011241516
3110003A17Rik	106.718	56.6	23.586	6.967	1.865	0.899	0.00409831	0.0830645	1197		NA	NA	NA	NA	NA
Crebl2	3.748	7.433	1.281	1.54	-2	-1	0.0107755	0.137189	1198		Crebl2	232430	232430	cAMP responsive element binding protein-like 2	NM_177687//NP_808355//XM_011241324//XM_011241325//XM_011241326//XM_011241327//XM_011241328//XM_011241329//XP_011239626//XP_011239627//XP_011239628//XP_011239629//XP_011239630//XP_011239631
Pias3	3.771	6.576	0.604	0.28	-1.747	-0.805	0.000810752	0.0377655	1199		Pias3	229615	229615	protein inhibitor of activated STAT 3	NM_001165949//NM_018812//NM_146135//NP_001159421//NP_061282//NP_666247//XM_006501393//XM_006501394//XP_006501456//XP_006501457
Snx32	0.117	0.028	0.068	0.048	3.759	1.91	0.0368019	0.251861	1200	low	Snx32	225861	225861	sorting nexin 32	NM_001024560//NP_001019731//XM_006531706//XM_011248617//XM_011248618//XP_006531769//XP_011246919//XP_011246920//XR_388254
Dact1	0.083	0.022	0.055	0.025	3.357	1.747	0.0346789	0.244685	1201	low	Dact1	59036	59036	dishevelled-binding antagonist of beta-catenin 1	NM_001190466//NM_021532//NP_001177395//NP_067507
Pm20d2	0.912	1.756	0.201	0.454	-1.902	-0.928	0.00771855	0.115718	1202		Pm20d2	242377	242377	peptidase M20 domain containing 2	NM_001034867//NP_001030039//XM_006537900//XM_011250016//XP_006537963//XP_011248318
Atg14	2.564	4.732	0.461	0.902	-1.831	-0.873	0.00246316	0.0648919	1203		Atg14	100504663	100504663	autophagy related 14	NM_172599//NP_766187
Ephb4	17.785	30.769	5.696	3.58	-1.783	-0.835	0.00145192	0.0501233	1204		Ephb4	13846	13846	Eph receptor B4	NM_001159571//NM_010144//NP_001153043//NP_034274
Limch1	0.071	0.02	0.058	0.035	5.369	2.425	0.0404181	0.262671	1205	low	Limch1	77569	77569	LIM and calponin homology domains 1	NM_001001980//NM_001256122//NP_001001980//NP_001243051//XM_006504179//XM_006504180//XM_006504181//XM_006504182//XM_006504183//XM_006504185//XM_011240793//XM_011240794//XM_011240795//XP_006504242//XP_006504243//XP_006504244//XP_006504245//XP_006504246//XP_006504248//XP_011239095//XP_011239096//XP_011239097
Pcdh10	0.004	0	0.004	0	2.692	1.429	0.0284056	0.223865	1206	low	Pcdh10	18526	18526	protocadherin 10	NM_001098170//NM_001098171//NM_001098172//NM_011043//NP_001091640//NP_001091641//NP_001091642//NP_035173
A530013C23Rik	0.077	0.027	0.043	0.005	2.214	1.147	0.0168535	0.172505	1207	low	A530013C23Rik	329562	329562	RIKEN cDNA A530013C23 gene	NM_177851//NR_015500//NR_110334
Fam174b	33.361	17.993	8.35	4.191	1.847	0.885	0.00296586	0.070989	1208		Fam174b	100038347	100038347	family with sequence similarity 174, member B	NM_001162532//NP_001156004
Srprb	40.988	24.195	2.953	0.908	1.692	0.758	0.000148793	0.0170041	1209		Srprb	20818	20818	signal recognition particle receptor, B subunit	NM_009275//NP_033301
Cdkl5	1.322	0.469	0.884	0.079	2.541	1.346	0.0255436	0.212897	1210		Cdkl5	382253	382253	cyclin-dependent kinase-like 5	NM_001024624//NP_001019795
Tnfaip8l2	0.325	0.136	0.201	0.033	2.034	1.024	0.0119499	0.144345	1211		Tnfaip8l2	69769	69769	tumor necrosis factor, alpha-induced protein 8-like 2	NM_027206//NP_081482//XM_006502040//XP_006502103
Ltv1	70.382	41.439	6.615	4.98	1.701	0.767	0.000244742	0.0211538	1212		Ltv1	353258	353258	LTV1 ribosome biogenesis factor	NM_181470//NP_852135//XM_006512776//XP_006512839
Aatf	30.067	16.591	2.708	2.857	1.819	0.863	0.00229015	0.0622905	1213		Aatf	56321	56321	apoptosis antagonizing transcription factor	NM_019816//NP_062790//XM_006533789//XM_006533790//XM_011249153//XP_006533852//XP_006533853//XP_011247455//XR_388498//XR_388499//XR_879720
Zfp157	1.455	2.568	0.074	0.51	-1.746	-0.804	0.000900317	0.0393459	1214		Zfp157	72154	72154	zinc finger protein 157	NM_028130//NP_082406//XM_006504625//XM_006504626//XM_006504627//XP_006504688//XP_006504689//XP_006504690
Nhedc2	0.064	0.007	0.026	0.012	4.19	2.067	0.0391172	0.259046	1215	low	NA	NA	NA	NA	NA
Eif2b4	49.881	24.508	21.172	2.672	1.94	0.956	0.00948151	0.128731	1216		Eif2b4	13667	13667	eukaryotic translation initiation factor 2B, subunit 4 delta	NM_001127355//NM_001127356//NM_010122//NP_001120827//NP_001120828//NP_034252
Adrm1	22.176	12.051	2.929	2.255	1.844	0.883	0.00304599	0.0716721	1217		Adrm1	56436	56436	adhesion regulating molecule 1	NM_019822//NP_062796//XM_006500680//XP_006500743
Lmcd1	3.3	6.268	0.557	0.741	-1.906	-0.93	0.00826539	0.119733	1218		Lmcd1	30937	30937	LIM and cysteine-rich domains 1	NM_144799//NP_659048//XM_006506225//XP_006506288
Itgad	0.026	0.101	0.031	0.08	-3.124	-1.643	0.0334604	0.239708	1219	low	Itgad	381924	381924	integrin, alpha D	NM_001029872//NM_001177632//NP_001025043//XM_006507971//XM_006507972//XP_006508034//XP_006508035
2610005L07Rik	0.307	0.677	0.169	0.207	-2.27	-1.183	0.0200436	0.187487	1220		2610005L07Rik	381598	381598	cadherin 11 pseudogene	NM_001024708//NM_001033456//NR_028428
Plekho1	1.7	0.677	0.845	0.268	2.375	1.248	0.0224019	0.198291	1221		Plekho1	67220	67220	pleckstrin homology domain containing, family O member 1	NM_023320//NP_075809//XM_006501930//XM_011240206//XP_006501993//XP_011238508
Slc7a5	16.704	9.384	3.256	2.24	1.787	0.838	0.00179277	0.0563395	1222		Slc7a5	20539	20539	solute carrier family 7 (cationic amino acid transporter, y+ system), member 5	NM_011404//NP_035534
Wnk2	7.288	12.919	4.076	3.617	-1.965	-0.975	0.0106577	0.136305	1223		Wnk2	75607	75607	WNK lysine deficient protein kinase 2	NM_001290311//NM_001290313//NM_029361//NP_001277240//NP_001277242//NP_083637//XM_006516973//XM_006516974//XM_006516977//XM_006516979//XM_011244415//XM_011244416//XM_011244417//XM_011244418//XM_011244419//XM_011244420//XM_011244421//XM_011244422//XM_011244423//XM_011244424//XM_011244425//XM_011244426//XM_011244427//XP_006517036//XP_006517037//XP_006517040//XP_006517042//XP_011242717//XP_011242718/…
Ccdc164	1.466	0.706	0.42	0.174	2.038	1.027	0.0127527	0.149742	1224		NA	NA	NA	NA	NA
Aebp1	0.007	0.034	0.011	0.013	-2.959	-1.565	0.0323149	0.235722	1225	low	Aebp1	11568	11568	AE binding protein 1	NM_001291857//NM_009636//NP_001278786//NP_033766//XM_006514460//XP_006514523
Cyp2d9	0.352	0.673	0.205	0.284	-1.972	-0.98	0.0108876	0.137864	1226		Cyp2d9	13105	13105	cytochrome P450, family 2, subfamily d, polypeptide 9	NM_010006//NP_034136
Ctns	6.612	11.601	0.6	1.354	-1.748	-0.806	0.00104514	0.0419801	1227		Ctns	83429	83429	cystinosis, nephropathic	NM_031251//NP_112541//XM_006534533//XM_006534534//XM_006534535//XM_006534536//XM_006536305//XM_006536306//XM_006536307//XM_006536308//XM_011249323//XM_011249324//XM_011249325//XM_011251203//XM_011251204//XM_011251205//XP_006534596//XP_006534597//XP_006534598//XP_006534599//XP_006536368//XP_006536369//XP_006536370//XP_006536371//XP_011247625//XP_011247626//XP_011247627//XP_011249505//XP_011249506/…
0610038L08Rik	0.226	0.449	0.196	0.243	-2.41	-1.269	0.0232804	0.20242	1228		NA	NA	NA	NA	NA
Lpcat1	0.354	0.979	0.346	0.63	-3.7	-1.888	0.0378706	0.254864	1229		Lpcat1	210992	210992	lysophosphatidylcholine acyltransferase 1	NM_145376//NP_663351//XM_006517188//XM_006517189//XM_011244501//XM_011244502//XP_006517251//XP_006517252//XP_011242803//XP_011242804
Snord22	29.926	12.749	13.74	2.905	2.235	1.16	0.0188544	0.181681	1230		Snord22	100127111	100127111	small nucleolar RNA, C/D box 22	NR_004445
Prkch	0.122	0.036	0.067	0.034	3.218	1.686	0.0351206	0.245546	1231	low	Prkch	18755	18755	protein kinase C, eta	NM_001313977//NM_008856//NP_001300906//NP_032882
Atg16l2	0.596	1.205	0.093	0.48	-1.928	-0.947	0.00932958	0.128073	1232		Atg16l2	73683	73683	autophagy related 16-like 2 (S. cerevisiae)	NM_001111111//NP_001104581//XM_006508225//XM_006508226//XM_006508227//XM_006508228//XM_006508230//XM_006508231//XM_011241916//XM_011241917//XM_011241918//XP_006508288//XP_006508289//XP_006508290//XP_006508291//XP_006508293//XP_006508294//XP_011240218//XP_011240219//XP_011240220//XR_378274//XR_378275//XR_378276//XR_869746
Hyou1	136.259	78.014	27.49	2.126	1.724	0.786	0.000601239	0.0319615	1233		Hyou1	12282	12282	hypoxia up-regulated 1	NM_021395//NP_067370//XM_006509959//XM_006509960//XM_006509961//XM_006509962//XP_006510022//XP_006510023//XP_006510024//XP_006510025
Inpp5b	21.39	38.302	6.091	2.497	-1.837	-0.878	0.00298926	0.0712361	1234		Inpp5b	16330	16330	inositol polyphosphate-5-phosphatase B	NM_008385//NP_032411//NR_126474//XM_006502804//XM_006502805//XM_006502807//XM_006502809//XM_011240450//XP_006502867//XP_006502868//XP_006502870//XP_006502872//XP_011238752//XR_376296//XR_867812
Hspa1l	0.076	0	0.083	0	5.059	2.339	0.0419004	0.26812	1235	low	Hspa1l	15482	15482	heat shock protein 1-like	NM_013558//NP_038586
Mt1	6798.43	2514.62	4501.3	1083.59	2.506	1.326	0.0255264	0.212897	1236		Mt1	17748	17748	metallothionein 1	NM_013602//NP_038630//XM_006530752//XP_006530815
Nhedc1	0.033	0.01	0.003	0.017	2.639	1.4	0.0282087	0.222928	1237	low	NA	NA	NA	NA	NA
Hrh1	0.133	0.032	0.142	0.002	2.733	1.45	0.0304756	0.230816	1238		Hrh1	15465	15465	histamine receptor H1	NM_001252642//NM_001252643//NM_001317124//NM_001317125//NM_001317126//NM_008285//NP_001239571//NP_001239572//NP_001304053//NP_001304054//NP_001304055//NP_032311//XM_006505614//XM_006505615//XM_006505616//XP_006505677//XP_006505678//XP_006505679
Bahcc1	2.895	6.112	1.892	1.489	-2.474	-1.307	0.0246985	0.208385	1239		Bahcc1	268515	268515	BAH domain and coiled-coil containing 1	NM_198423//NP_940815//XM_006533423//XM_006533424//XM_006533425//XM_006533426//XM_011249048//XM_011249049//XM_011249050//XM_011249051//XM_011249052//XM_011249053//XM_011249054//XP_006533486//XP_006533487//XP_006533488//XP_006533489//XP_011247350//XP_011247351//XP_011247352//XP_011247353//XP_011247354//XP_011247355//XP_011247356//XR_388472
Irs4	0.004	0.032	0.007	0.024	-3.706	-1.89	0.0384015	0.256857	1240	low	Irs4	16370	16370	insulin receptor substrate 4	NM_010572//NP_034702//XM_006528711//XP_006528774
1810013A23Rik	0.4	1.139	0.348	0.275	-3.167	-1.663	0.0348121	0.245145	1241		1810013A23Rik	69050	69050	RIKEN cDNA 1810013A23 gene	NR_045427
Cd274	0.15	0.341	0.078	0.05	-2.29	-1.195	0.0213402	0.193846	1242		Cd274	60533	60533	CD274 antigen	NM_021893//NP_068693//XM_006527249//XP_006527312
Nop14	31.271	18.072	7.152	3.486	1.721	0.783	0.000630655	0.0328361	1243		Nop14	75416	75416	NOP14 nucleolar protein	NM_029278//NP_083554//XR_376833
Mir5103	0	1.207	0	1.228	-2.591	-1.374	0.0278885	0.222015	1244		Mir5103	100628580	100628580	microRNA 5103	NR_039562
Gm5567	0	0.031	0	0.031	-2.591	-1.374	0.0278885	0.222015	1245	low	NA	NA	NA	NA	NA
Tmem88	0.257	0.101	0.068	0.088	3.089	1.627	0.0344366	0.243603	1246		Tmem88	67020	67020	transmembrane protein 88	NM_025915//NP_080191
Col6a4	0.007	0	0.006	0	2.692	1.429	0.0304002	0.230816	1247	low	Col6a4	68553	68553	collagen, type VI, alpha 4	NM_026763//NP_081039//XM_011242906//XM_011242907//XP_011241208//XP_011241209
Golga7b	0.181	0.402	0.085	0.077	-2.216	-1.148	0.0183383	0.179514	1248		Golga7b	71146	71146	golgi autoantigen, golgin subfamily a, 7B	NM_001141983//NM_027694//NP_001135455//NP_081970
Anks6	0.182	0.401	0.061	0.048	-2.182	-1.126	0.0172048	0.174468	1249		Anks6	75691	75691	ankyrin repeat and sterile alpha motif domain containing 6	NM_001024136//NP_001019307//XM_006538332//XM_006538333//XM_006538334//XM_006538335//XM_006538336//XM_006538337//XM_006538338//XP_006538395//XP_006538396//XP_006538397//XP_006538398//XP_006538399//XP_006538400//XP_006538401//XR_390348
1810037I17Rik	75.474	36.161	36.589	4.871	1.967	0.976	0.0114202	0.141062	1250		1810037I17Rik	67704	67704	RIKEN cDNA 1810037I17 gene	NM_024461//NP_077781
Slc27a2	66.463	110.937	4.44	4.913	-1.67	-0.74	0.000124455	0.0156995	1251		Slc27a2	26458	26458	solute carrier family 27 (fatty acid transporter), member 2	NM_011978//NP_036108
Lrrc8e	0.318	0.664	0.147	0.078	-2.143	-1.1	0.0162596	0.168929	1252		Lrrc8e	72267	72267	leucine rich repeat containing 8 family, member E	NM_028175//NP_082451//XM_006508906//XM_006508907//XM_006508908//XM_011242086//XP_006508969//XP_006508970//XP_006508971//XP_011240388
Fancg	1.35	2.47	0.124	0.418	-1.811	-0.857	0.00263418	0.0670064	1253		Fancg	60534	60534	Fanconi anemia, complementation group G	NM_001163233//NM_053081//NP_001156705//NP_444311//XM_006538127//XM_006538128//XM_006538130//XM_006538131//XM_006538132//XP_006538190//XP_006538191//XP_006538193//XP_006538194//XP_006538195//XR_390333//XR_390334//XR_390335//XR_390336//XR_390337
Ces2b	0.845	1.776	0.172	0.169	-2.087	-1.061	0.0147932	0.160827	1254		Ces2b	234669	234669	carboxyesterase 2B	NM_198171//NP_937814//XM_006530885//XP_006530948
Trim38	3.807	8.958	1.192	1.037	-2.384	-1.253	0.0239578	0.205025	1255		Trim38	214158	214158	tripartite motif-containing 38	NM_001029935//NP_001025106//XM_006516636//XM_006516637//XM_011244303//XP_006516699//XP_006516700//XP_011242605
Ano7	6.215	12.349	3.438	2.311	-2.156	-1.108	0.016726	0.171576	1256		Ano7	404545	404545	anoctamin 7	NM_001271884//NM_207031//NP_001258813//NP_996914//XM_006529733//XM_006529734//XM_006529735//XM_006529736//XM_006529737//XP_006529796//XP_006529797//XP_006529798//XP_006529799//XP_006529800//XR_387178
S100a10	967.377	412.374	620.634	30.073	2.087	1.061	0.014883	0.161321	1257		S100a10	20194	20194	S100 calcium binding protein A10 (calpactin)	NM_009112//NP_033138
Serinc5	7.24	13.074	3.087	0.614	-1.916	-0.938	0.0095081	0.128781	1258		Serinc5	218442	218442	serine incorporator 5	NM_172588//NP_766176
St14	173.003	101.663	5.57	16.778	1.715	0.778	0.000618282	0.032488	1259		St14	19143	19143	suppression of tumorigenicity 14 (colon carcinoma)	NM_011176//NP_035306//XM_006510098//XM_006510099//XP_006510161//XP_006510162
Il1rap	0.743	1.405	0.308	0.069	-1.943	-0.958	0.0107701	0.137189	1260		Il1rap	16180	16180	interleukin 1 receptor accessory protein	NM_001159317//NM_001159318//NM_008364//NM_134103//NP_001152789//NP_001152790//NP_032390//NP_598864//XR_384528//XR_875736
Cyb561	49.123	24.589	27.01	7.747	1.899	0.925	0.00910272	0.126122	1261		Cyb561	13056	13056	cytochrome b-561	NM_007805//NP_031831//XM_006532130//XM_006532131//XM_006532132//XM_006532133//XM_006532134//XP_006532193//XP_006532194//XP_006532195//XP_006532196//XP_006532197
Slc34a2	17.361	30.483	2.846	3.988	-1.759	-0.815	0.00162614	0.0530962	1262		Slc34a2	20531	20531	solute carrier family 34 (sodium phosphate), member 2	NM_011402//NP_035532//XM_006503807//XP_006503870
Pde5a	14.69	26.415	5.527	0.627	-1.894	-0.921	0.00906113	0.126036	1263		Pde5a	242202	242202	phosphodiesterase 5A, cGMP-specific	NM_153422//NP_700471//XM_006501481//XP_006501544
Cyp2u1	8.966	15.007	1.371	0.426	-1.683	-0.751	0.000270693	0.0217104	1264		Cyp2u1	71519	71519	cytochrome P450, family 2, subfamily u, polypeptide 1	NM_027816//NP_082092//XR_375583
Radil	0.013	0	0.012	0	2.692	1.429	0.0310288	0.233286	1265	low	Radil	231858	231858	Ras association and DIL domains	NM_001289588//NM_001310752//NM_178702//NP_001276517//NP_001297681//NP_848817//XM_006504682//XM_006504683//XM_006504685//XM_006504686//XP_006504745//XP_006504746//XP_006504748//XP_006504749//XR_377156//XR_377157//XR_377158
Pak3	0.038	0.089	0.004	0.024	-2.176	-1.122	0.0176531	0.175831	1266	low	Pak3	18481	18481	p21 protein (Cdc42/Rac)-activated kinase 3	NM_001195046//NM_001195047//NM_001195048//NM_001195049//NM_008778//NP_001181975//NP_001181976//NP_001181977//NP_001181978//NP_032804//XM_006528747//XM_006528751//XM_006528752//XM_006528753//XM_006528754//XM_011247790//XP_006528810//XP_006528814//XP_006528815//XP_006528816//XP_006528817//XP_011246092
Hist1h3g	0.449	0.211	0.043	0.142	2.06	1.042	0.0146444	0.159923	1267		Hist1h3g	97908	97908	histone cluster 1, H3g	NM_145073//NP_659539
2310001K24Rik	0.105	0	0.092	0	2.692	1.429	0.0312572	0.234006	1268	low	2310001K24Rik	69517	69517	RIKEN cDNA 2310001K24 gene	NR_028122
Rit1	16.601	8.086	7.129	1.172	1.965	0.975	0.0120631	0.145336	1269		Rit1	19769	19769	Ras-like without CAAX 1	NM_001163310//NM_009069//NP_001156782//NP_033095//NR_028056//XM_006501158//XM_006501160//XM_011240044//XP_006501221//XP_006501223//XP_011238346
Gm6568	0.046	0	0.04	0	2.692	1.429	0.0312572	0.234006	1270	low	Gm6568	625253	625253	DnaJ (Hsp40) homolog, subfamily B, member 9 pseudogene	NR_040420
A730036I17Rik	0.105	0.251	0.077	0.08	-2.58	-1.367	0.0288886	0.225702	1271		A730036I17Rik	329513	329513	RIKEN cDNA A730036I17 gene	NM_177847//NR_045838
Dpagt1	44.667	26.151	8.529	1.75	1.692	0.759	0.000424185	0.027047	1272		Dpagt1	13478	13478	dolichyl-phosphate (UDP-N-acetylglucosamine) acetylglucosaminephosphotransferase 1 (GlcNAc-1-P transferase)	NM_007875//NP_031901//XM_006509991//XM_006509992//XM_006509993//XM_006509994//XM_006509995//XP_006510054//XP_006510055//XP_006510056//XP_006510057//XP_006510058
Kcnj14	0.01	0.046	0.017	0.027	-2.531	-1.34	0.0278921	0.222015	1273	low	Kcnj14	211480	211480	potassium inwardly-rectifying channel, subfamily J, member 14	NM_145963//NP_666075
Rtp4	0.79	0.354	0.157	0.157	2.285	1.192	0.0226735	0.199974	1274		Rtp4	67775	67775	receptor transporter protein 4	NM_023386//NP_075875//XM_006522491//XP_006522554
Hip1r	83.915	49.535	5.267	6.641	1.701	0.766	0.000562661	0.0311632	1275		Hip1r	29816	29816	huntingtin interacting protein 1 related	NM_145070//NP_659507//XM_006530369//XM_006530370//XM_006530373//XP_006530432//XP_006530433//XP_006530436//XR_387567//XR_387568//XR_387569
Olfr558	0.042	0.111	0.031	0.019	-2.38	-1.251	0.024958	0.209814	1276	low	Olfr558	259097	259097	olfactory receptor 558	NM_147093//NP_667304//XM_006507877//XP_006507940
C2cd3	7.275	13.947	4.111	1.456	-2.183	-1.126	0.0182876	0.179399	1277		C2cd3	277939	277939	C2 calcium-dependent domain containing 3	NM_001017985//NP_001017985//XM_006507908//XM_006507909//XM_006507910//XM_011241827//XM_011241828//XP_006507971//XP_006507972//XP_006507973//XP_011240129//XP_011240130//XR_378248
Aldh1l1	104.088	58.706	31.227	6.025	1.732	0.793	0.00113152	0.0441307	1278		Aldh1l1	107747	107747	aldehyde dehydrogenase 1 family, member L1	NM_027406//NP_081682//XM_006505279//XP_006505342
Gm6222	0.283	0.034	0.385	0.059	3.116	1.64	0.036652	0.251115	1279		Gm6222	621381	621381	predicted pseudogene 6222	NM_001170979
Amica1	33.557	56.986	5.354	4.023	-1.709	-0.773	0.000728105	0.0350097	1280		Amica1	270152	270152	adhesion molecule, interacts with CXADR antigen 1	NM_001005421//NP_001005421//XM_006510382//XM_006510383//XM_006510384//XM_006510385//XM_006510386//XM_006510388//XP_006510445//XP_006510446//XP_006510447//XP_006510448//XP_006510449//XP_006510451
Shisa2	3.869	7.031	1.769	1.034	-1.892	-0.92	0.00954052	0.128996	1281		Shisa2	219134	219134	shisa family member 2	NM_145463//NP_663438
Xbp1	331.253	195.59	45.659	26.18	1.693	0.76	0.000523864	0.0303119	1282		Xbp1	22433	22433	X-box binding protein 1	NM_001271730//NM_013842//NP_001258659//NP_038870
Hps3	3.974	6.755	0.097	0.767	-1.692	-0.758	0.000518221	0.0301897	1283		Hps3	12807	12807	Hermansky-Pudlak syndrome 3	NM_001146323//NM_001146324//NM_080634//NP_001139795//NP_001139796//NP_542365//XM_006535377//XM_006535378//XM_006535379//XM_006535380//XP_006535440//XP_006535441//XP_006535442//XP_006535443//XR_389587
Sec61a1	252.474	152.815	15.057	7.245	1.651	0.723	0.000108513	0.0143071	1284		Sec61a1	53421	53421	Sec61 alpha 1 subunit (S. cerevisiae)	NM_016906//NP_058602
Dnaja1	12.125	7.185	3.707	1.533	1.665	0.736	0.000227723	0.0201828	1285		Dnaja1	15502	15502	DnaJ heat shock protein family (Hsp40) member A1	NM_001164671//NM_001164672//NM_008298//NP_001158143//NP_001158144//NP_032324
Grb10	0.029	0.074	0.031	0.025	-2.833	-1.502	0.0344358	0.243603	1286	low	Grb10	14783	14783	growth factor receptor bound protein 10	NM_001177629//NM_010345//NP_001171100//NP_034475//XM_006514529//XM_011243664//XP_006514592//XP_011241966
Stx11	0.009	0.066	0.016	0.06	-2.97	-1.57	0.0359684	0.249079	1287	low	Stx11	74732	74732	syntaxin 11	NM_001163590//NM_001163591//NM_029075//NP_001157062//NP_001157063//NP_083351//XM_006512886//XM_006512887//XM_006512888//XP_006512949//XP_006512950//XP_006512951
Casp3	37.779	68.073	11.112	5.376	-1.848	-0.886	0.00441505	0.086221	1288		Casp3	12367	12367	caspase 3	NM_001284409//NM_009810//NP_001271338//NP_033940
Pms1	1.131	2.017	0.571	0.528	-1.831	-0.873	0.00379858	0.0799828	1289		Pms1	227099	227099	postmeiotic segregation increased 1 (S. cerevisiae)	NM_153556//NP_705784//XM_006495938//XM_006495939//XM_006495941//XM_006495942//XM_006495943//XM_006495944//XM_011238497//XP_006496001//XP_006496002//XP_006496004//XP_006496005//XP_006496006//XP_006496007//XP_011236799
Fgfrl1	3.029	5.151	0.711	1.037	-1.7	-0.765	0.000660986	0.0334955	1290		Fgfrl1	116701	116701	fibroblast growth factor receptor-like 1	NM_001164259//NM_054071//NP_001157731//NP_473412
Dll1	10.504	17.49	1.547	1.661	-1.67	-0.74	0.000284468	0.0219822	1291		Dll1	13388	13388	delta-like 1 (Drosophila)	NM_007865//NP_031891//XM_011246267//XP_011244569
B3gnt7	73.276	42.245	4.797	7.722	1.749	0.807	0.00194469	0.0592441	1292		B3gnt7	227327	227327	UDP-GlcNAc:betaGal beta-1,3-N-acetylglucosaminyltransferase 7	NM_145222//NP_660257
Elfn1	0.013	0.063	0.011	0.059	-2.832	-1.502	0.0348116	0.245145	1293	low	Elfn1	243312	243312	leucine rich repeat and fibronectin type III, extracellular 1	NM_175522//NP_780731//XM_006504701//XM_006504702//XM_006504703//XM_006504704//XP_006504764//XP_006504765//XP_006504766//XP_006504767
Ncoa7	1.25	2.381	0.423	0.402	-1.922	-0.942	0.0111143	0.139449	1294		Ncoa7	211329	211329	nuclear receptor coactivator 7	NM_001111267//NM_172495//NP_001104737//NP_766083//XM_006512644//XM_011243153//XM_011243154//XM_011243155//XP_006512707//XP_011241455//XP_011241456//XP_011241457
Gm10416	0.268	0.609	0.077	0.093	-2.035	-1.025	0.0150337	0.161997	1295		Gm10416	667213	667213	zinc finger protein pseudogene	NR_027964
Cdkn2aipnl	65.759	39.015	2.214	3.51	1.689	0.756	0.000565598	0.0311632	1296		Cdkn2aipnl	52626	52626	CDKN2A interacting protein N-terminal like	NM_029976//NP_084252
Rnd3	9.452	16.015	1.478	1.814	-1.696	-0.762	0.000666052	0.0335327	1297		Rnd3	74194	74194	Rho family GTPase 3	NM_028810//NP_083086
Nucb2	6.052	3.337	1.33	0.196	1.789	0.839	0.00283518	0.0692108	1298		Nucb2	53322	53322	nucleobindin 2	NM_001130479//NM_016773//NP_001123951//XM_006508024//XM_006508025//XM_006508026//XM_006508027//XM_006508028//XP_006508087//XP_006508088//XP_006508089//XP_006508090//XP_006508091//XR_378260
LOC100503496	0.312	0.732	0.276	0.247	-2.541	-1.346	0.0297185	0.228589	1299		LOC100503496	100503496	100503496	uncharacterized LOC100503496	NR_040680
Cks1b	29.303	14.183	12.055	5.424	2.032	1.023	0.0150081	0.161997	1300		Cks1b	54124	54124	CDC28 protein kinase 1b	NM_016904//NP_058600
Cdc42ep3	0.388	0.763	0.083	0.155	-1.901	-0.927	0.0104683	0.13511	1301		Cdc42ep3	260409	260409	CDC42 effector protein (Rho GTPase binding) 3	NM_026514//NP_080790//XM_006524295//XP_006524358
Rps27	2.923	1.482	0.934	0.644	1.991	0.994	0.0138922	0.155456	1302		Rps27	57294	57294	ribosomal protein S27	NM_027015//NP_081291//NR_033727
Fam69a	1.656	2.98	0.207	0.909	-1.764	-0.819	0.00228985	0.0622905	1303		Fam69a	67266	67266	family with sequence similarity 69, member A	NM_026062//NP_080338
Col25a1	0.007	0.041	0.012	0.025	-4.391	-2.135	0.0449051	0.277342	1304	low	Col25a1	77018	77018	collagen, type XXV, alpha 1	NM_001244952//NM_029838//NM_198711//NP_001231881//NP_084114//NP_942004//XM_006502264//XM_006502265//XM_006502266//XM_006502267//XM_006502268//XM_006502269//XM_006502270//XM_006502271//XM_006502272//XM_006502273//XM_006502274//XM_006502275//XM_006502276//XM_006502277//XM_006502278//XM_006502279//XM_006502280//XM_006502281//XM_006502282//XM_006502283//XM_006502284//XM_006502285//XM_006502286//XP_00…
Gm16998	0.291	0.615	0.155	0.174	-2.087	-1.062	0.0169928	0.173062	1305		Gm16998	100502920	100502920	predicted gene, 16998	NR_038016
Dusp16	8.06	14.138	2.32	0.945	-1.796	-0.845	0.00312288	0.0728105	1306		Dusp16	70686	70686	dual specificity phosphatase 16	NM_001048054//NM_130447//NM_181320//NP_001041519//NP_569714//XM_006506586//XM_006506587//XM_006506588//XM_011241462//XP_006506649//XP_006506650//XP_006506651//XP_011239764
Trim27	49.351	27.424	16.56	3.663	1.751	0.808	0.00212809	0.0612358	1307		Trim27	19720	19720	tripartite motif-containing 27	NM_009054//NP_033080//XM_006516606//XP_006516669//XR_382062
Psmb10	155.832	61.127	115.769	2.384	2.179	1.123	0.019445	0.185068	1308		Psmb10	19171	19171	proteasome (prosome, macropain) subunit, beta type 10	NM_013640//NP_038668//XM_006530769//XM_006530770//XP_006530832//XP_006530833
Eif5b	39.674	22.588	4.91	3.926	1.763	0.818	0.00231175	0.062659	1309		Eif5b	226982	226982	eukaryotic translation initiation factor 5B	NM_198303//NP_938045//XM_006495911//XP_006495974
BC021767	0.362	0.176	0.101	0.027	1.975	0.982	0.0135459	0.153308	1310		BC021767	545551	545551	cingulin pseudogene	NR_033629
Gm9320	0.482	0.102	0.379	0.093	3.366	1.751	0.0402759	0.262254	1311		Gm9320	668724	668724	ribosomal protein S24 pseudogene	NA
L3mbtl1	0.043	0.008	0.038	0.013	2.94	1.556	0.0365929	0.25102	1312	low	L3mbtl1	241764	241764	l(3)mbt-like (Drosophila)	NM_001081338//NP_001074807//XM_011239540//XM_011239541//XM_011239542//XM_011239543//XM_011239544//XM_011239545//XM_011239546//XM_011239547//XM_011239548//XM_011239549//XM_011239550//XM_011239551//XM_011239552//XM_011239553//XP_011237842//XP_011237843//XP_011237844//XP_011237845//XP_011237846//XP_011237847//XP_011237848//XP_011237849//XP_011237850//XP_011237851//XP_011237852//XP_011237853//XP_0112…
Med21	46.268	26.221	12.207	3.326	1.74	0.799	0.00177978	0.0562801	1313		Med21	108098	108098	mediator complex subunit 21	NM_025315//NP_079591
Pcsk1n	0.438	0.153	0.339	0.072	2.525	1.336	0.0295245	0.227835	1314		Pcsk1n	30052	30052	proprotein convertase subtilisin/kexin type 1 inhibitor	NM_013892//NP_038920
Klhdc8a	0.086	0.234	0.1	0.044	-4.009	-2.003	0.0437837	0.274009	1315		Klhdc8a	213417	213417	kelch domain containing 8A	NM_144810//NP_659059//XM_006529354//XM_006529355//XP_006529417//XP_006529418
Kti12	50.967	27.257	11.808	4.362	1.852	0.889	0.00500084	0.0922826	1316		Kti12	100087	100087	KTI12 homolog, chromatin associated	NM_029571//NP_083847
Wnt8a	0	0.038	0	0.007	-2.33	-1.22	0.0259611	0.215453	1317	low	Wnt8a	20890	20890	wingless-type MMTV integration site family, member 8A	NM_009290//NP_033316//XM_006525738//XM_011246866//XP_006525801//XP_011245168
Trabd	127.44	68.912	42.462	3.899	1.791	0.841	0.00304661	0.0716721	1318		Trabd	67976	67976	TraB domain containing	NM_026485//NP_080761//XM_006521306//XM_006521307//XM_006521308//XM_006521309//XP_006521369//XP_006521370//XP_006521371//XP_006521372
Phf17	6.702	12.268	3.145	0.818	-1.974	-0.981	0.0137702	0.155019	1319		NA	NA	NA	NA	NA
Orai1	28.791	16.15	8.395	2.117	1.751	0.808	0.002181	0.0615336	1320		Orai1	109305	109305	ORAI calcium release-activated calcium modulator 1	NM_175423//NP_780632//XM_006530116//XM_006530117//XP_006530179//XP_006530180
Rasa4	4.066	6.919	0.727	0.462	-1.709	-0.773	0.000979477	0.040314	1321		Rasa4	54153	54153	RAS p21 protein activator 4	NM_001039103//NM_133914//NP_001034192//NP_598675//XM_006504443//XM_011240884//XP_006504506//XP_011239186//XR_377106
Lyve1	2.713	5.767	1.42	1.14	-2.229	-1.156	0.0218067	0.195888	1322		Lyve1	114332	114332	lymphatic vessel endothelial hyaluronan receptor 1	NM_053247//NP_444477
Tbk1	46.035	27.825	3.846	2.748	1.656	0.728	0.000257647	0.0212883	1323		Tbk1	56480	56480	TANK-binding kinase 1	NM_019786//NP_062760
Bmp2k	6.505	13.125	3.748	0.752	-2.303	-1.203	0.0252924	0.211862	1324		Bmp2k	140780	140780	BMP2 inducible kinase	NM_080708//NP_542439//XM_006534788//XM_006534789//XP_006534851//XP_006534852
Gimap6	0.032	0	0.028	0	2.692	1.429	0.033841	0.241439	1325	low	Gimap6	231931	231931	GTPase, IMAP family member 6	NM_153175//NP_694815
Snap91	0.005	0.023	0.009	0.018	-2.146	-1.101	0.0188998	0.181681	1326	low	Snap91	20616	20616	synaptosomal-associated protein 91	NM_001277982//NM_001277983//NM_001277985//NM_001277986//NM_013669//NP_001264911//NP_001264912//NP_001264914//NP_001264915//NP_038697//NR_102729//XM_006510894//XM_006510895//XM_006510896//XM_006510897//XM_006510898//XM_006510899//XM_006510900//XM_006510901//XM_006510902//XM_006510903//XM_006510904//XP_006510957//XP_006510958//XP_006510959//XP_006510960//XP_006510961//XP_006510962//XP_006510963//XP…
1700019N12Rik	0.274	0.11	0.248	0.191	2.794	1.482	0.0353687	0.246388	1327		NA	NA	NA	NA	NA
Chst13	0.082	0	0.104	0	4.244	2.086	0.0456104	0.277342	1328	low	Chst13	71797	71797	carbohydrate (chondroitin 4) sulfotransferase 13	NM_027928//NP_082204
Rimkla	0.012	0.03	0.021	0.029	-1.943	-0.958	0.0129762	0.150056	1329	low	Rimkla	194237	194237	ribosomal modification protein rimK-like family member A	NM_177572//NP_808240//XM_006502882//XP_006502945
Nxnl2	2.084	0.845	1.819	0.234	2.128	1.089	0.0190119	0.182473	1330		Nxnl2	75124	75124	nucleoredoxin-like 2	NM_029173//NP_083449//XM_006516959//XM_006516960//XM_006516961//XM_006516962//XP_006517022//XP_006517023//XP_006517024//XP_006517025
Tmem53	1.928	3.43	0.953	0.742	-1.827	-0.869	0.00432759	0.0852261	1331		Tmem53	68777	68777	transmembrane protein 53	NM_001285812//NM_001285814//NM_001285815//NM_001285816//NM_026837//NM_029589//NP_001272741//NP_001272743//NP_001272744//NP_001272745//NP_081113//NP_083865
Ly6e	25.888	15.082	4.76	4.207	1.734	0.794	0.00188174	0.0581646	1332		Ly6e	17069	17069	lymphocyte antigen 6 complex, locus E	NM_001164036//NM_001164037//NM_001164038//NM_001164039//NM_001164040//NM_008529//NP_001157508//NP_001157509//NP_001157510//NP_001157511//NP_001157512//NP_032555
Zmiz1	17.417	36.055	11.147	10.524	-2.488	-1.315	0.0294993	0.227804	1333		Zmiz1	328365	328365	zinc finger, MIZ-type containing 1	NM_001033402//NM_001310666//NM_183208//NP_001297595//NP_899031//XM_006519133//XM_006519134//XM_006519135//XP_006519196//XP_006519197//XP_006519198
Gsdmd	157.805	80.949	71.328	8.393	1.845	0.883	0.00514384	0.0935633	1334		Gsdmd	69146	69146	gasdermin D	NM_026960//NP_081236//XM_006521342//XM_006521343//XP_006521405//XP_006521406//XR_384037
Cyp4f17	0.177	0.383	0.059	0.083	-2.035	-1.025	0.0163576	0.169586	1335		Cyp4f17	208285	208285	cytochrome P450, family 4, subfamily f, polypeptide 17	NM_001101445//NP_001094915//XM_006523959//XM_006523960//XM_006523961//XM_006523962//XM_006523963//XM_011246338//XM_011246339//XM_011246340//XP_006524022//XP_006524023//XP_006524024//XP_006524025//XP_006524026//XP_011244640//XP_011244641//XP_011244642
Smoc2	32.376	56.368	0.367	13.574	-1.711	-0.775	0.00127717	0.0470115	1336		Smoc2	64074	64074	SPARC related modular calcium binding 2	NM_022315//NP_071710//XM_006524777//XP_006524840
Zc4h2	0.025	0.08	0.043	0.031	-2.973	-1.572	0.0382557	0.256323	1337	low	Zc4h2	245522	245522	zinc finger, C4H2 domain containing	NM_001003916//NM_001289696//NM_001289697//NP_001003916//NP_001276625//NP_001276626//XM_011247587//XP_011245889
Rundc3b	8.962	15.897	0.351	3.281	-1.749	-0.806	0.0023412	0.0633101	1338		Rundc3b	242819	242819	RUN domain containing 3B	NM_198620//NP_941022//XM_006503577//XM_006503578//XM_006503579//XP_006503640//XP_006503641//XP_006503642
Sik1	1.532	2.744	0.421	0.137	-1.804	-0.851	0.00386276	0.0807268	1339		Sik1	17691	17691	salt inducible kinase 1	NM_010831//NP_034961
Akr1c18	0.439	0.154	0.237	0.107	2.734	1.451	0.0351998	0.245725	1340		Akr1c18	105349	105349	aldo-keto reductase family 1, member C18	NM_134066//NP_598827//XM_011244250//XP_011242552
Espl1	2.048	3.806	1.093	0.45	-1.981	-0.987	0.0149611	0.161715	1341		Espl1	105988	105988	extra spindle pole bodies 1, separase	NM_001014976//NP_001014976//XM_006520257//XM_006520258//XM_006520259//XM_011245396//XM_011245397//XP_006520320//XP_006520321//XP_006520322//XP_011243698//XP_011243699
Slc37a1	60.123	36.64	1.313	3.266	1.645	0.718	0.00025998	0.0212883	1342		Slc37a1	224674	224674	solute carrier family 37 (glycerol-3-phosphate transporter), member 1	NM_001242427//NM_153062//NP_001229356//NP_694702//XM_006524097//XM_006524099//XM_011246396//XP_006524160//XP_006524162//XP_011244698
Lats2	0.667	1.314	0.247	0.225	-1.988	-0.991	0.0153367	0.164265	1343		Lats2	50523	50523	large tumor suppressor 2	NM_015771//NM_153382//NP_056586//NP_700431//XM_006519223//XM_006519224//XM_006519225//XP_006519286//XP_006519287//XP_006519288
Snhg9	4.294	0.957	5.001	1.364	3.962	1.986	0.0455091	0.277342	1344		Snhg9	73474	73474	small nucleolar RNA host gene 9	NR_027900
Kdelr3	10.06	5.336	5.127	1.255	1.801	0.849	0.0038259	0.0803646	1345		Kdelr3	105785	105785	KDEL (Lys-Asp-Glu-Leu) endoplasmic reticulum protein retention receptor 3	NM_134090//NP_598851//XM_011245393//XP_011243695
Tspan4	3.277	1.471	1.686	0.765	2.169	1.117	0.0204308	0.188944	1346		Tspan4	64540	64540	tetraspanin 4	NM_001252588//NM_053082//NP_001239517//NP_444312//XM_006536224//XP_006536287
H2-M3	2.713	1.497	0.685	0.247	1.789	0.839	0.00349401	0.076837	1347		H2-M3	14991	14991	histocompatibility 2, M region locus 3	NM_013819//NP_038847
Prkdc	1.065	1.969	0.373	0.137	-1.891	-0.919	0.0113715	0.140784	1348		Prkdc	19090	19090	protein kinase, DNA activated, catalytic polypeptide	NM_011159//NP_035289//XM_006521861//XM_011245841//XM_011245842//XP_006521924//XP_011244143//XP_011244144
Higd1a	36.346	18.476	14.7	2.117	1.884	0.914	0.011207	0.139897	1349		Higd1a	56295	56295	HIG1 domain family, member 1A	NM_019814//NP_062788//XM_006512201//XM_006512202//XP_006512264//XP_006512265
4931423N10Rik	0.04	0.011	0.004	0.02	2.634	1.397	0.0330247	0.238065	1350	low	4931423N10Rik	70981	70981	RIKEN cDNA 4931423N10 gene	NM_027635//NP_081911//XM_006498328//XM_011239180//XM_011239181//XM_011239182//XM_011239183//XM_011239184//XP_006498391//XP_011237482//XP_011237483//XP_011237484//XP_011237485//XP_011237486
Atm	1.942	3.718	1.007	0.482	-2.069	-1.049	0.0179743	0.177703	1351		Atm	11920	11920	ataxia telangiectasia mutated	NM_007499//NP_031525//XM_006509956//XM_011242385//XM_011242386//XP_006510019//XP_011240687//XP_011240688//XR_870525
Fam171a1	2.754	5.066	0.307	1.07	-1.816	-0.861	0.00433806	0.0853603	1352		Fam171a1	269233	269233	family with sequence similarity 171, member A1	NM_001081161//NM_001310434//NP_001074630//NP_001297363//XM_006497478//XM_006497479//XM_006497480//XP_006497541//XP_006497542//XP_006497543
Robo1	0.01	0.026	0.018	0.01	-2.931	-1.551	0.0386786	0.257972	1353	low	Robo1	19876	19876	roundabout guidance receptor 1	NM_019413//NP_062286//XM_006522957//XM_006522958//XM_006522960//XM_006522961//XM_006522962//XM_006522963//XM_006522964//XM_006522965//XM_011246105//XM_011246106//XP_006523020//XP_006523021//XP_006523023//XP_006523024//XP_006523025//XP_006523026//XP_006523027//XP_006523028//XP_011244407//XP_011244408
Gm5113	0.679	1.55	0.277	0.594	-2.242	-1.165	0.0242271	0.205895	1354		Gm5113	330503	330503	predicted gene 5113	NM_001033540//NP_001028712
Blnk	30.787	18.207	3.608	2.13	1.691	0.758	0.000977602	0.040314	1355		Blnk	17060	17060	B cell linker	NM_008528//NP_032554
Atl2	48.797	80.212	0.33	9.573	-1.636	-0.71	0.000227571	0.0201828	1356		Atl2	56298	56298	atlastin GTPase 2	NM_001286647//NM_019717//NM_178050//NP_001273576//NP_062691//NP_835151//XM_006524653//XM_006524654//XM_006524655//XM_006524656//XM_006524657//XP_006524716//XP_006524717//XP_006524718//XP_006524719//XP_006524720
Ecel1	0.407	0.913	0.016	0.249	-2.157	-1.109	0.020727	0.190451	1357		Ecel1	13599	13599	endothelin converting enzyme-like 1	NM_001277925//NM_021306//NP_001264854//NP_067281//XM_006529120//XM_006529121//XM_006529122//XM_006529123//XM_011247919//XM_011247920//XM_011247921//XP_006529183//XP_006529184//XP_006529185//XP_006529186//XP_011246221//XP_011246222//XP_011246223
Stk38l	15.046	9.087	1.668	0.535	1.653	0.725	0.000415326	0.026895	1358		Stk38l	232533	232533	serine/threonine kinase 38 like	NM_172734//NP_766322//XM_006507027//XM_006507029//XM_006507030//XM_006507031//XM_006507032//XM_006507033//XM_006507034//XM_006536066//XM_006536067//XM_006536068//XM_006536069//XM_006536070//XM_006536071//XM_006536072//XM_011241616//XP_006507090//XP_006507092//XP_006507093//XP_006507094//XP_006507095//XP_006507096//XP_006507097//XP_006536129//XP_006536130//XP_006536131//XP_006536132//XP_006536133/…
Crim1	4.997	9.741	2.781	0.998	-2.17	-1.117	0.0210528	0.19198	1359		Crim1	50766	50766	cysteine rich transmembrane BMP regulator 1 (chordin like)	NM_015800//NP_056615//XM_006524601//XM_006524602//XM_006524603//XP_006524664//XP_006524665//XP_006524666
Pcdh19	2.578	4.547	0.488	0.62	-1.769	-0.823	0.00313885	0.072887	1360		Pcdh19	279653	279653	protocadherin 19	NM_001105245//NM_001105246//NP_001098715//NP_001098716//XM_006528556//XM_006528557//XM_006528558//XM_006528559//XP_006528619//XP_006528620//XP_006528621//XP_006528622
Zcchc14	13.242	23.324	5.513	0.931	-1.88	-0.91	0.0114017	0.141007	1361		Zcchc14	142682	142682	zinc finger, CCHC domain containing 14	NM_080855//NP_543131//XM_006530667//XP_006530730
Ugt1a1	39.636	77.558	21.004	14.495	-2.184	-1.127	0.0217564	0.195732	1362		Ugt1a1	394436	394436	UDP glucuronosyltransferase 1 family, polypeptide A1	NM_201645//NP_964007
Gmppb	162.015	72.539	112.702	8.35	1.953	0.965	0.0146012	0.159839	1363		Gmppb	331026	331026	GDP-mannose pyrophosphorylase B	NM_177910//NP_808578//XM_006511759//XP_006511822
Nkd1	0.069	0.025	0.048	0.009	2.115	1.081	0.0199639	0.187108	1364	low	Nkd1	93960	93960	naked cuticle 1 homolog (Drosophila)	NM_001163660//NM_027280//NP_001157132//NP_081556
Cfi	6.066	3.578	0.248	0.081	1.691	0.758	0.0010778	0.0427039	1365		Cfi	12630	12630	complement component factor i	NM_007686//NP_031712//XM_006500960//XM_006500961//XM_006500962//XM_006500963//XP_006501023//XP_006501024//XP_006501025//XP_006501026
Nckipsd	7.763	4.662	1.352	0.414	1.659	0.731	0.000545581	0.0306516	1366		Nckipsd	80987	80987	NCK interacting protein with SH3 domain	NM_030729//NP_109654//XM_006511860//XM_006511861//XM_006511862//XP_006511923//XP_006511924//XP_006511925
Polr2k	2.123	0.892	0.717	0.331	2.332	1.222	0.0280897	0.222364	1367		Polr2k	17749	17749	polymerase (RNA) II (DNA directed) polypeptide K	NM_001039368//NM_023127//NP_001034457//NP_075616
Zfp12	3.333	5.678	0.88	0.18	-1.725	-0.787	0.00202239	0.0600864	1368		Zfp12	231866	231866	zinc finger protein 12	NM_001289589//NM_001289590//NM_177681//NP_001276518//NP_001276519//NP_808349//XM_011240978//XM_011240979//XM_011240980//XM_011240981//XP_011239280//XP_011239281//XP_011239282//XP_011239283
Pkd1	1.349	2.494	0.476	0.133	-1.906	-0.93	0.0126607	0.149223	1369		Pkd1	18763	18763	polycystic kidney disease 1 homolog	NM_013630//NP_038658//XM_006523834//XM_006523835//XM_006523836//XM_006523837//XM_006523838//XM_006523839//XM_006523840//XM_006523841//XM_006523842//XM_006523843//XM_006523844//XM_006523845//XM_006523846//XM_006523847//XM_006523848//XM_006523849//XM_006523850//XM_006523851//XM_006523852//XM_006523853//XP_006523897//XP_006523898//XP_006523899//XP_006523900//XP_006523901//XP_006523902//XP_006523903/…
Ugt1a6a	14.632	26.975	8.612	9.298	-1.945	-0.96	0.0145484	0.159622	1370		Ugt1a6a	94284	94284	UDP glucuronosyltransferase 1 family, polypeptide A6A	NM_145079//NP_659545//XM_006544485//XM_011238184//XP_006544548//XP_011236486
Ulk1	7.902	13.789	3.087	2.453	-1.819	-0.863	0.00486451	0.0914771	1371		Ulk1	22241	22241	unc-51 like kinase 1	NM_009469//NP_033495//XM_006534851//XM_006534852//XM_011249419//XM_011249420//XP_006534914//XP_006534915//XP_011247721//XP_011247722
Wdr90	0.592	1.109	0.19	0.183	-1.874	-0.906	0.0114643	0.141332	1372		Wdr90	106618	106618	WD repeat domain 90	NM_001163766//NM_134124//NP_001157238
Kbtbd7	1.495	2.673	0.502	0.07	-1.817	-0.861	0.00482614	0.0912533	1373		Kbtbd7	211255	211255	kelch repeat and BTB (POZ) domain containing 7	NM_001024135//NP_001019306
Chat	0.027	0.088	0.028	0.005	-2.935	-1.553	0.0395256	0.25998	1374	low	Chat	12647	12647	choline acetyltransferase	NM_009891//NP_034021
Krt42	0.271	0	0.432	0	6.38	2.674	0.0498784	0.287056	1375		Krt42	68239	68239	keratin 42	NM_212483//NP_997648//XM_006534049//XP_006534112
Cxx1a	0.054	0.195	0.052	0.141	-2.404	-1.266	0.0298448	0.229259	1376		Cxx1a	66158	66158	CAAX box 1A	NM_024170//NP_077132
Mtmr4	14.554	25.023	1.417	3.005	-1.715	-0.779	0.00181755	0.0568581	1377		Mtmr4	170749	170749	myotubularin related protein 4	NM_133215//NP_573478//XM_006532383//XM_006532384//XM_006532385//XM_006536434//XM_006536435//XM_006536436//XM_011248780//XM_011248781//XM_011251766//XM_011251767//XP_006532446//XP_006532447//XP_006532448//XP_006536497//XP_006536498//XP_006536499//XP_011247082//XP_011247083//XP_011250068//XP_011250069
Wdr43	42.077	25.58	7.549	2.579	1.633	0.708	0.000257145	0.0212883	1378		Wdr43	72515	72515	WD repeat domain 43	NM_175639//NP_783570//XM_011246644//XP_011244946//XR_385368
Nkx2-5	0.034	0	0.029	0	2.692	1.429	0.0366729	0.251115	1379	low	Nkx2-5	18091	18091	NK2 homeobox 5	NM_008700//NP_032726//XM_006523797//XP_006523860
Chd6	1.685	3.257	0.96	0.166	-2.13	-1.091	0.0207697	0.19066	1380		Chd6	71389	71389	chromodomain helicase DNA binding protein 6	NM_173368//NP_775544//NR_126509//XM_006500181//XM_006500184//XM_011239776//XM_011239777//XM_011239778//XM_011239779//XP_006500244//XP_006500247//XP_011238078//XP_011238079//XP_011238080//XP_011238081//XR_374526//XR_866341//XR_866342
Slc38a9	0.959	1.653	0.026	0.303	-1.705	-0.77	0.00152995	0.0513299	1381		Slc38a9	268706	268706	solute carrier family 38, member 9	NM_175376//NM_178746//NP_848861//XM_006517670//XM_006517671//XM_006517672//XM_006517673//XM_006517674//XM_006517675//XM_011244666//XP_006517733//XP_006517734//XP_006517735//XP_006517736//XP_006517737//XP_006517738//XP_011242968//XR_382737//XR_873762//XR_873763//XR_873764
Ces2c	92.605	155.05	9.78	26.757	-1.663	-0.734	0.000669613	0.0336059	1382		Ces2c	234671	234671	carboxylesterase 2C	NM_145603//NP_663578
Nedd9	27.104	50.427	10.873	9.59	-1.945	-0.96	0.0148099	0.160827	1383		Nedd9	18003	18003	neural precursor cell expressed, developmentally down-regulated gene 9	NM_001111324//NM_017464//NP_001104794//NP_059492//XM_006516874//XP_006516937
1700086L19Rik	0.069	0.21	0.073	0.079	-2.602	-1.379	0.0341949	0.242555	1384		1700086L19Rik	74284	74284	RIKEN cDNA 1700086L19 gene	NR_030733//NR_030734//NR_030735
Unc93a	1.534	0.774	0.258	0.322	2.022	1.016	0.0176251	0.175741	1385		Unc93a	381058	381058	unc-93 homolog A (C. elegans)	NM_199252//NP_954860//XM_006523333//XM_011246215//XM_011246216//XM_011246217//XM_011246218//XP_006523396//XP_011244517//XP_011244518//XP_011244519//XP_011244520
Eda2r	0.324	0.64	0.213	0.124	-2.157	-1.109	0.0218497	0.195997	1386		Eda2r	245527	245527	ectodysplasin A2 receptor	NM_001161432//NM_001161433//NM_175540//NP_001154904//NP_001154905//NP_780749//XM_006528025//XM_006528026//XP_006528088//XP_006528089
Plek2	87.512	53.575	4.408	5.002	1.636	0.71	0.000326715	0.0230021	1387		Plek2	27260	27260	pleckstrin 2	NM_013738//NP_038766//XM_006515934//XP_006515997
Slc23a1	1.429	2.792	0.418	0.553	-1.962	-0.973	0.0157476	0.166155	1388		Slc23a1	20522	20522	solute carrier family 23 (nucleobase transporters), member 1	NM_011397//NP_035527//XM_011246862//XM_011246863//XM_011246864//XP_011245164//XP_011245165//XP_011245166
Ptafr	0.719	1.504	0.384	0.54	-2.106	-1.074	0.0205313	0.189234	1389		Ptafr	19204	19204	platelet-activating factor receptor	NM_001081211//NP_001074680
Ppp1r3b	25.627	15.696	2.123	1.941	1.638	0.712	0.000385245	0.0259166	1390		Ppp1r3b	244416	244416	protein phosphatase 1, regulatory (inhibitor) subunit 3B	NM_177741//NP_808409//XM_006509118//XM_006509119//XP_006509181//XP_006509182
Igsf5	57.27	29.073	28.877	3.345	1.84	0.88	0.00606172	0.101969	1391		Igsf5	72058	72058	immunoglobulin superfamily, member 5	NM_001177886//NM_001177887//NM_028078//NP_001171357//NP_001171358//NP_082354//XM_006523093//XM_006523095//XM_011246151//XM_011246152//XM_011246153//XP_006523156//XP_006523158//XP_011244453//XP_011244454//XP_011244455//XR_876142
Gal	0.182	0	0.224	0	3.951	1.982	0.0465611	0.277555	1392		Gal	14419	14419	galanin	NM_010253//NP_034383
Ugcg	24.495	41.284	2.665	3.876	-1.686	-0.753	0.00125228	0.0467593	1393		Ugcg	22234	22234	UDP-glucose ceramide glucosyltransferase	NM_011673//NP_035803//XM_006537785//XP_006537848
Ift57	0.186	0.079	0.061	0.046	2.361	1.239	0.0300046	0.22974	1394		Ift57	73916	73916	intraflagellar transport 57	NM_028680//NP_082956
Znf512b	4.448	7.818	1.528	0.412	-1.812	-0.858	0.0051201	0.0934556	1395		NA	NA	NA	NA	NA
A930015D03Rik	0.556	0.197	0.421	0.071	2.354	1.235	0.0299745	0.22974	1396		A930015D03Rik	77810	77810	RIKEN cDNA A930015D03 gene	NR_015618
Klrg2	0.078	0.042	0.042	0.042	2.031	1.022	0.0183931	0.179899	1397	low	Klrg2	74253	74253	killer cell lectin-like receptor subfamily G, member 2	NM_001033171//NP_001028343//XM_006506711//XP_006506774
1700048O20Rik	0.026	0	0.023	0	2.692	1.429	0.0371719	0.253057	1398	low	1700048O20Rik	69430	69430	RIKEN cDNA 1700048O20 gene	NR_033553
Scin	95.175	167.91	0.963	38.749	-1.732	-0.793	0.00248376	0.0649562	1399		Scin	20259	20259	scinderin	NM_001146196//NM_009132//NP_001139668//NP_033158
Cd200	0.834	1.494	0.152	0.105	-1.775	-0.828	0.00388978	0.0809053	1400		Cd200	17470	17470	CD200 antigen	NM_010818//NP_034948//XR_384531
Exoc3l	0.229	0.099	0.081	0.065	2.425	1.278	0.0315397	0.234006	1401		Exoc3l	277978	277978	exocyst complex component 3-like	NM_177788//NP_808456//XM_006531070//XP_006531133//XR_878821
Ssbp4	37.372	22.021	2.003	2.616	1.7	0.765	0.00169251	0.0545553	1402		Ssbp4	76900	76900	single stranded DNA binding protein 4	NM_133772//NP_598533//XM_006509784//XM_006509788//XM_006509790//XM_006509792//XM_006509794//XM_006509795//XM_011242335//XM_011242336//XM_011242337//XM_011242338//XP_006509847//XP_006509851//XP_006509853//XP_006509855//XP_006509857//XP_006509858//XP_011240637//XP_011240638//XP_011240639//XP_011240640
Shank1	0.006	0	0.005	0	2.687	1.426	0.0369563	0.25259	1403	low	Shank1	243961	243961	SH3/ankyrin domain gene 1	NM_001034115//NP_001029287//XM_006540864//XM_006540865//XM_006540866//XM_006540867//XM_006540868//XM_006540869//XM_006540870//XM_006540871//XM_006540872//XM_006540874//XM_006540875//XM_006540876//XP_006540927//XP_006540928//XP_006540929//XP_006540930//XP_006540931//XP_006540932//XP_006540933//XP_006540934//XP_006540935//XP_006540937//XP_006540938//XP_006540939
Tcf4	4.519	2.447	1.487	0.194	1.803	0.85	0.004952	0.0920101	1404		Tcf4	21413	21413	transcription factor 4	NM_001083967//NM_013685//NP_001077436//NP_038713//XM_006525746//XM_006525747//XM_006525748//XM_006525749//XM_006525750//XM_006525751//XM_006525752//XM_006525753//XM_006525754//XM_006525757//XM_006525759//XM_006525760//XM_006525761//XM_006525762//XM_006525763//XM_006525764//XM_006525766//XP_006525809//XP_006525810//XP_006525811//XP_006525812//XP_006525813//XP_006525814//XP_006525815//XP_006525816/…
Tfpt	26.822	12.721	15.632	0.374	1.944	0.959	0.0155867	0.165472	1405		Tfpt	69714	69714	TCF3 (E2A) fusion partner	NM_001290381//NM_023524//NP_001277310//NP_076013
Atoh8	0.041	0.095	0.013	0.012	-1.932	-0.95	0.0145909	0.159839	1406	low	Atoh8	71093	71093	atonal bHLH transcription factor 8	NM_153778//NP_722473//XR_377494
4933400C05Rik	0.067	0	0.072	0	3.215	1.685	0.0445722	0.276557	1407	low	NA	NA	NA	NA	NA
Igf2r	10.461	18.974	4.597	1.213	-1.946	-0.961	0.0157732	0.166155	1408		Igf2r	16004	16004	insulin-like growth factor 2 receptor	NM_010515//NP_034645
Alg2	24.774	15.186	1.896	1.083	1.631	0.706	0.000376016	0.025435	1409		Alg2	56737	56737	asparagine-linked glycosylation 2 (alpha-1,3-mannosyltransferase)	NM_019998//NP_064382//XM_006538124//XP_006538187
Ddx43	0.035	0.078	0.036	0.061	-1.893	-0.921	0.0131461	0.151054	1410	low	Ddx43	100048658	100048658	DEAD (Asp-Glu-Ala-Asp) box polypeptide 43	NM_001191044//NP_001177973//XM_006510732//XM_006510733//XM_006510734//XM_006510735//XP_006510795//XP_006510796//XP_006510797//XP_006510798//XR_379393
Txndc16	0.777	1.368	0.234	0.202	-1.767	-0.821	0.00381702	0.0802502	1411		Txndc16	70561	70561	thioredoxin domain containing 16	NM_001310534//NM_172597//NP_001297463//NP_766185//XM_006519519//XM_006519520//XM_006519526//XM_006519527//XM_011245180//XM_011245181//XM_011245182//XM_011245183//XM_011245184//XM_011245185//XM_011245186//XM_011245187//XP_006519582//XP_006519583//XP_006519589//XP_006519590//XP_011243482//XP_011243483//XP_011243484//XP_011243485//XP_011243486//XP_011243487//XP_011243488//XP_011243489
1300002K09Rik	1.433	2.607	0.024	0.879	-1.773	-0.826	0.00405205	0.0827321	1412		NA	NA	NA	NA	NA
Pla2g2d	0.41	0.22	0.165	0.095	1.821	0.864	0.00568812	0.0982768	1413		Pla2g2d	18782	18782	phospholipase A2, group IID	NM_011109//NP_035239//XM_006538657//XP_006538720
Wnt3	0.68	1.416	0.133	0.676	-2.004	-1.003	0.0182365	0.179259	1414		Wnt3	22415	22415	wingless-type MMTV integration site family, member 3	NM_009521//NP_033547//XM_006533168//XP_006533231
Kiss1r	0.131	0.269	0.077	0.035	-2.108	-1.076	0.0218976	0.195997	1415		Kiss1r	114229	114229	KISS1 receptor	NM_053244//NP_444474//XM_006513076//XM_006513077//XM_006513078//XM_006513079//XM_006513080//XP_006513139//XP_006513140//XP_006513141//XP_006513142//XP_006513143//XR_380346
Cyp1b1	0.072	0.019	0.1	0.023	2.147	1.103	0.0230718	0.201828	1416	low	Cyp1b1	13078	13078	cytochrome P450, family 1, subfamily b, polypeptide 1	NM_009994//NP_034124//XM_006523577//XM_006523578//XM_006523579//XM_011246266//XP_006523640//XP_006523641//XP_006523642//XP_011244568
2004-03-01	0.088	0.206	0.049	0.087	-2.273	-1.184	0.0288384	0.225506	1417		2004-03-01	381270	381270	membrane-associated ring finger (C3HC4) 4	NM_001045533//NP_001038998//XM_006496112//XM_006496113//XP_006496175//XP_006496176
B130006D01Rik	0	0.025	0	0.014	-2.768	-1.469	0.0399219	0.261326	1418	low	B130006D01Rik	320616	320616	RIKEN cDNA B130006D01 gene	NM_177209//NR_028263
Zcchc24	0.035	0.005	0.033	0.009	3.864	1.95	0.047949	0.282145	1419	low	Zcchc24	71918	71918	zinc finger, CCHC domain containing 24	NM_001101433//NP_001094903
H2-Q4	21.075	11.734	7.512	1.143	1.741	0.8	0.0031486	0.0728901	1420		H2-Q4	15015	15015	histocompatibility 2, Q region locus 4	NM_001143689//NP_001137161//XM_006536541//XM_006537275//XP_006536604//XP_006537338//XR_385290//XR_390052//XR_390053//XR_390254//XR_390255
Ppapdc3	0.053	0.162	0.064	0.077	-2.929	-1.55	0.0422228	0.269148	1421		NA	NA	NA	NA	NA
1700092M07Rik	0.95	0.285	0.494	0.255	3.353	1.746	0.0463845	0.277342	1422		1700092M07Rik	74307	74307	RIKEN cDNA 1700092M07 gene	NM_001177347//NP_001170818
Fscn2	0	0.046	0	0.024	-2.769	-1.469	0.0402088	0.262183	1423	low	Fscn2	238021	238021	fascin actin-bundling protein 2	NM_172802//NP_766390//XM_006533259//XP_006533322
AI317395	0.271	0.111	0.064	0.068	2.511	1.328	0.0338289	0.241427	1424		NA	NA	NA	NA	NA
Ehd4	11.359	6.883	2.042	0.638	1.641	0.714	0.000629196	0.0328361	1425		Ehd4	98878	98878	EH-domain containing 4	NM_133838//NP_598599
Zscan18	0.006	0.032	0.01	0.006	-2.67	-1.417	0.0376544	0.254528	1426	low	Zscan18	232875	232875	zinc finger and SCAN domain containing 18	NM_001017955//NP_001017955//XM_006539791//XM_006539792//XM_006539793//XM_006539794//XM_011250507//XM_011250508//XM_011250509//XM_011250510//XP_006539854//XP_006539855//XP_006539856//XP_006539857//XP_011248809//XP_011248810//XP_011248811//XP_011248812//XR_881695
Rcan3	1.117	1.944	0.232	0.456	-1.729	-0.79	0.00279453	0.0691729	1427		Rcan3	53902	53902	regulator of calcineurin 3	NM_022980//NP_075356
Usp33	20.965	37.373	6.312	3.884	-1.832	-0.873	0.00650741	0.105681	1428		Usp33	170822	170822	ubiquitin specific peptidase 33	NM_001076676//NM_001252486//NM_133247//NP_001070144//NP_001239415//NP_573510//XM_006501079//XP_006501142
Ap4m1	6.074	10.397	1.411	1.608	-1.715	-0.778	0.00239998	0.0642543	1429		Ap4m1	11781	11781	adaptor-related protein complex AP-4, mu 1	NM_021392//NP_067367//XM_006504551//XP_006504614
4933431E20Rik	2.226	3.649	0.461	0.328	-1.648	-0.721	0.000822974	0.0378942	1430		4933431E20Rik	329735	329735	RIKEN cDNA 4933431E20 gene	NM_177858//NR_015459
Flrt3	9.046	16.124	3.041	0.907	-1.844	-0.883	0.00731568	0.113214	1431		Flrt3	71436	71436	fibronectin leucine rich transmembrane protein 3	NM_001172160//NM_178382//NP_001165631//NP_848469
Clcn1	0.187	0.433	0.15	0.027	-2.808	-1.489	0.0412767	0.265291	1432		Clcn1	12723	12723	chloride channel, voltage-sensitive 1	NM_013491//NP_038519//XM_006505474//XM_006505476//XM_006505477//XM_006505478//XM_011241199//XP_006505537//XP_006505539//XP_006505540//XP_006505541//XP_011239501
2810442I21Rik	0.119	0.264	0.115	0.053	-3.084	-1.625	0.0446286	0.276557	1433		NA	NA	NA	NA	NA
Rrp1b	9.182	5.024	3.738	1.216	1.767	0.821	0.00427291	0.0846828	1434		Rrp1b	72462	72462	ribosomal RNA processing 1 homolog B (S. cerevisiae)	NM_001163734//NM_028244//NP_001157206//NP_082520//XM_006524971//XM_006524972//XM_006524973//XM_006524974//XM_006524975//XP_006525034//XP_006525035//XP_006525036//XP_006525037//XP_006525038
Vsig10	6.624	10.765	0.711	1.372	-1.623	-0.698	0.000259709	0.0212883	1435		Vsig10	231668	231668	V-set and immunoglobulin domain containing 10	NM_001033311//NP_001028483//XM_011248196//XP_011246498
5330417C22Rik	7.709	13.217	2.325	0.78	-1.748	-0.806	0.0037859	0.0799828	1436		5330417C22Rik	229722	229722	RIKEN cDNA 5330417C22 gene	NM_001033304//NP_001028476//XM_006501411//XM_006501412//XM_006501413//XM_006501414//XM_006501415//XM_011240106//XP_006501474//XP_006501475//XP_006501476//XP_006501477//XP_006501478//XP_011238408
Oas1f	0.099	0.211	0.01	0.037	-1.852	-0.889	0.00793328	0.117399	1437		Oas1f	243262	243262	2'-5' oligoadenylate synthetase 1F	NM_145153//NP_660135
Rab43	17.605	29.666	5.512	2.312	-1.74	-0.799	0.00341874	0.076012	1438		Rab43	69834	69834	RAB43, member RAS oncogene family	NM_001039394//NM_133717//NP_001034483//NP_598478//NR_104477//NR_104478//XR_868883
BC046404	77.545	46.481	7.508	5.524	1.671	0.741	0.00143078	0.0497491	1439		NA	NA	NA	NA	NA
Mir1839	1.625	0.21	1.432	0.365	2.969	1.57	0.0440996	0.275027	1440		Mir1839	100316717	100316717	microRNA 1839	NR_035501
Grik4	0.049	0.137	0.014	0.042	-2.407	-1.267	0.0325601	0.236235	1441		Grik4	110637	110637	glutamate receptor, ionotropic, kainate 4	NM_175481//NP_780690//XM_006509941//XM_006509942//XM_006509943//XM_011242383//XP_006510004//XP_006510005//XP_006510006//XP_011240685
Prkar2b	0.013	0.081	0.023	0.054	-3.972	-1.99	0.0499072	0.28708	1442	low	Prkar2b	19088	19088	protein kinase, cAMP dependent regulatory, type II beta	NM_011158//NP_035288//XM_006515014//XP_006515077
Prkrip1	15.295	7.732	6.26	1.552	1.913	0.936	0.0155788	0.165472	1443		Prkrip1	66801	66801	Prkr interacting protein 1 (IL11 inducible)	NM_025774//NP_080050
Pla2g3	0.171	0.394	0.091	0.152	-2.235	-1.16	0.028705	0.224958	1444		Pla2g3	237625	237625	phospholipase A2, group III	NM_172791//NP_766379//XM_006514689//XM_006514690//XM_006514691//XM_011243719//XP_006514752//XP_006514753//XP_006514754//XP_011242021//XR_872206
Snapc1	16.536	10.066	2.823	0.518	1.629	0.704	0.000623492	0.0326243	1445		Snapc1	75627	75627	small nuclear RNA activating complex, polypeptide 1	NM_178392//NP_848479//XM_006516334//XM_006516335//XM_006516336//XP_006516397//XP_006516398//XP_006516399
1700021K19Rik	8.762	15.34	3.1	1.231	-1.82	-0.864	0.00670627	0.107487	1446		NA	NA	NA	NA	NA
Taf7	8.165	4.999	1.067	0.128	1.63	0.705	0.000635801	0.0328361	1447		Taf7	24074	24074	TATA-box binding protein associated factor 7	NM_175770//NP_786964
Yipf5	47.202	28.709	4.917	3.9	1.648	0.721	0.00100618	0.0408541	1448		Yipf5	67180	67180	Yip1 domain family, member 5	NM_023311//NP_075800
Fdft1	141.318	84.562	12.001	14.271	1.683	0.751	0.00193778	0.0591924	1449		Fdft1	14137	14137	farnesyl diphosphate farnesyl transferase 1	NM_010191//NP_034321//XM_006518546//XM_006518547//XM_011244951//XP_006518609//XP_006518610//XP_011243253
Slc6a9	10.93	17.795	1.632	0.93	-1.635	-0.709	0.000769874	0.0362961	1450		Slc6a9	14664	14664	solute carrier family 6 (neurotransmitter transporter, glycine), member 9	NM_008135//NP_032161//XM_006502771//XM_011240445//XP_006502834//XP_011238747//XR_867807
Isg15	3.336	0.957	3.451	0.318	2.793	1.482	0.0426197	0.27046	1451		Isg15	100038882	100038882	ISG15 ubiquitin-like modifier	NM_015783//NP_056598
Rfx2	0.223	0.432	0.048	0.209	-1.821	-0.865	0.00681407	0.108198	1452		Rfx2	19725	19725	regulatory factor X, 2 (influences HLA class II expression)	NM_009056//NM_027787//NP_033082//NP_082063//XM_011246329//XP_011244631
Upk1b	3.174	1.444	1.997	0.398	2.057	1.041	0.0217917	0.195888	1453		Upk1b	22268	22268	uroplakin 1B	NM_178924//NP_849255//XM_006522009//XM_006522010//XP_006522072//XP_006522073
BC048507	0.086	0	0.075	0	2.692	1.429	0.0407432	0.263313	1454	low	BC048507	408058	408058	cDNA sequence BC048507	NM_001001185//NP_001001185
Crispld2	0.012	0	0.011	0	2.692	1.429	0.0405149	0.26286	1455	low	Crispld2	78892	78892	cysteine-rich secretory protein LCCL domain containing 2	NM_001310635//NM_030209//NP_001297564//NP_084485//XM_006531507//XM_006531508//XM_006531509//XP_006531570//XP_006531571//XP_006531572
Dner	0.095	0.19	0.045	0.099	-1.854	-0.891	0.00841887	0.120937	1456		Dner	227325	227325	delta/notch-like EGF repeat containing	NM_152915//NP_690879
Ppp1r3c	0.008	0.043	0.014	0.026	-2.533	-1.341	0.0363448	0.250284	1457	low	Ppp1r3c	53412	53412	protein phosphatase 1, regulatory (inhibitor) subunit 3C	NM_016854//NP_058550
Rab30	7.347	11.828	2.456	2.831	-1.628	-0.703	0.000638796	0.0328361	1458		Rab30	75985	75985	RAB30, member RAS oncogene family	NM_029494//NP_083770//XM_006508293//XM_006508294//XP_006508356//XP_006508357
Psmd7	139.216	79.14	31.652	5.784	1.734	0.794	0.00351202	0.07703	1459		Psmd7	17463	17463	proteasome (prosome, macropain) 26S subunit, non-ATPase, 7	NM_010817//NP_034947
Elmo3	59.051	36.135	3.465	4.836	1.642	0.715	0.000930484	0.0398269	1460		Elmo3	234683	234683	engulfment and cell motility 3	NM_172760//NP_766348//XM_006530890//XM_006530891//XP_006530953//XP_006530954
Cyp27b1	0.018	0.056	0.031	0.02	-2.486	-1.314	0.0350741	0.245546	1461	low	Cyp27b1	13115	13115	cytochrome P450, family 27, subfamily b, polypeptide 1	NM_010009//NP_034139//XM_006513187//XM_011243350//XP_006513250//XP_011241652
Fbxo32	0.109	0.194	0.052	0.094	-1.753	-0.81	0.00440048	0.0860804	1462		Fbxo32	67731	67731	F-box protein 32	NM_026346//NP_080622
Adcy1	0.107	0.208	0.072	0.113	-1.995	-0.996	0.0197051	0.185651	1463		Adcy1	432530	432530	adenylate cyclase 1	NM_009622//NP_033752
Sema6a	3.99	8.237	2.168	2.741	-2.218	-1.149	0.0279446	0.222015	1464		Sema6a	20358	20358	sema domain, transmembrane domain (TM), and cytoplasmic domain, (semaphorin) 6A	NM_001311097//NM_018744//NP_001298026//NP_061214//XM_006525726//XM_006525727//XM_006525728//XM_006525729//XM_006525730//XP_006525789//XP_006525790//XP_006525791//XP_006525792//XP_006525793
Olfr1532-ps1	0	0.231	0	0.246	-3.83	-1.937	0.0501133	0.287353	1465		Olfr1532-ps1	258173	258173	olfactory receptor 1532, pseudogene 1	NM_001011542//NP_001011542//XM_006507863//XM_006507864//XM_006508677//XM_011238327//XP_006507926//XP_006507927//XP_006508740//XP_011236629
Pusl1	16.765	9.435	4.055	0.749	1.746	0.804	0.00409648	0.0830645	1466		Pusl1	433813	433813	pseudouridylate synthase-like 1	NM_001033490//NP_001028662//XM_006539012//XP_006539075//XR_390764//XR_390765
Ext1	19.686	11.469	4.843	0.134	1.688	0.755	0.00217596	0.0615336	1467		Ext1	14042	14042	exostoses (multiple) 1	NM_010162//NP_034292
Smagp	110.191	58.185	41.376	12.961	1.845	0.884	0.00826132	0.119733	1468		Smagp	207818	207818	small cell adhesion glycoprotein	NM_001033872//NM_001285413//NM_001285414//NM_174992//NP_001029044//NP_001272342//NP_001272343//NP_778157//NR_104337//NR_104338
Snrnp35	12.917	7.479	1.236	0.609	1.724	0.786	0.00318341	0.0728901	1469		Snrnp35	76167	76167	small nuclear ribonucleoprotein 35 (U11/U12)	NM_029532//NP_083808//XM_006530494//XM_006530495//XP_006530557//XP_006530558
Lama4	0.032	0.009	0.028	0.008	2.33	1.22	0.0321806	0.235349	1470	low	Lama4	16775	16775	laminin, alpha 4	NM_010681//NP_034811
Hic1	0.027	0.013	0.008	0.002	1.809	0.855	0.0066362	0.107102	1471	low	Hic1	15248	15248	hypermethylated in cancer 1	NM_001098203//NM_010430//NP_001091673//NP_034560//XM_006532275//XP_006532338
Mir5109	72.826	153.551	5.021	74.296	-1.983	-0.988	0.0195753	0.185477	1472		NA	NA	NA	NA	NA
Nlrp1b	1.569	2.624	0.325	0.111	-1.679	-0.748	0.00196797	0.0595676	1473		Nlrp1b	637515	637515	NLR family, pyrin domain containing 1B	NM_001039680//NM_001040696//NM_001162414//NP_001035786//NP_001155886//XM_006533907//XM_006533909//XM_006533910//XM_006533911//XM_006533912//XM_006533913//XM_006533914//XM_006537200//XM_011249170//XP_006533970//XP_006533972//XP_006533973//XP_006533974//XP_006533975//XP_006533976//XP_006533977//XP_006537263//XP_011247472
Trpc2	0.967	1.713	0.415	0.253	-1.806	-0.853	0.00662435	0.107058	1474		Trpc2	22064	22064	transient receptor potential cation channel, subfamily C, member 2	NM_001109897//NP_001103367
Gm6086	0.016	0.058	0.028	0.019	-3.533	-1.821	0.0491754	0.28512	1475	low	Gm6086	619597	619597	predicted gene 6086	NM_001039219//NP_001034308//XM_006529771//XP_006529834
8430419L09Rik	21.396	34.43	1.277	2.915	-1.607	-0.684	0.000252969	0.0212883	1476		NA	NA	NA	NA	NA
Clasp1	5.809	10.283	2.913	1.061	-1.934	-0.951	0.0173722	0.174907	1477		Clasp1	76707	76707	CLIP associating protein 1	NM_001081276//NM_001293300//NM_001293301//NM_029709//NM_177548//NP_001280229//NP_001280230//NP_083985//XM_006529920//XM_006529922//XM_006529924//XM_006529929//XM_006529935//XM_006529937//XM_006529938//XM_006529939//XM_006529941//XM_006529942//XM_006529943//XM_006529948//XM_006529949//XM_011248091//XM_011248092//XM_011248093//XM_011248094//XM_011248095//XM_011248096//XM_011248097//XM_011248098//XM…
Ldb3	4.493	7.398	0.773	0.298	-1.655	-0.727	0.00138205	0.0486469	1478		Ldb3	24131	24131	LIM domain binding 3	NM_001039071//NM_001039072//NM_001039073//NM_001039074//NM_001039075//NM_001039076//NM_011918//NP_001034160//NP_001034161//NP_001034162//NP_001034163//NP_001034164//NP_001034165//NP_036048//XM_006519017//XM_006519018//XM_006519019//XP_006519080//XP_006519081//XP_006519082
Insl5	0.075	0	0.065	0	2.692	1.429	0.0417926	0.267723	1479	low	Insl5	23919	23919	insulin-like 5	NM_001290648//NM_011831//NP_001277577//NP_035961
Gm11128	0.289	0.648	0.421	0.052	-3.927	-1.974	0.0510909	0.289395	1480		NA	NA	NA	NA	NA
S100a4	0.454	0.209	0.296	0.19	2.294	1.198	0.0318301	0.234062	1481		S100a4	20198	20198	S100 calcium binding protein A4	NM_011311//NP_035441//XM_006501177//XM_006501178//XP_006501240//XP_006501241
Pprc1	29.47	16.177	11.995	2.495	1.725	0.787	0.00353439	0.077448	1482		Pprc1	226169	226169	peroxisome proliferative activated receptor, gamma, coactivator-related 1	NM_001081214//NM_145504//NP_001074683//XM_006527007//XM_006527008//XM_006527009//XM_006527010//XM_006527011//XM_006527012//XM_011247239//XM_011247240//XM_011247241//XP_006527070//XP_006527071//XP_006527072//XP_006527073//XP_006527074//XP_006527075//XP_011245541//XP_011245542//XP_011245543
Hydin	0.06	0.124	0.052	0.046	-2.303	-1.204	0.0321656	0.235349	1483	low	Hydin	244653	244653	HYDIN, axonemal central pair apparatus protein	NM_172916//NP_766504
9830001H06Rik	0.08	0.182	0.059	0.059	-2.434	-1.283	0.0352505	0.245932	1484		NA	NA	NA	NA	NA
Snora31	17.412	7.369	5.613	4.682	2.44	1.287	0.0354268	0.246571	1485		Snora31	100303751	100303751	small nucleolar RNA, H/ACA box 31	NR_028481
Zswim4	2.508	4.428	0.937	0.484	-1.811	-0.857	0.00724271	0.112666	1486		Zswim4	212168	212168	zinc finger SWIM-type containing 4	NM_172503//NP_766091
Tmem174	0.021	0	0.018	0	2.687	1.426	0.0413947	0.265904	1487	low	Tmem174	68344	68344	transmembrane protein 174	NM_026685//NP_080961
Ccdc59	48.555	28.055	6.234	7.061	1.749	0.807	0.00483037	0.0912533	1488		Ccdc59	52713	52713	coiled-coil domain containing 59	NM_025602//NP_079878
Zfyve26	2.893	5.119	1.366	0.442	-1.896	-0.923	0.0162634	0.168929	1489		Zfyve26	211978	211978	zinc finger, FYVE domain containing 26	NM_001008550//NP_001008550//XM_006515647//XM_006515649//XM_006515650//XP_006515710//XP_006515712//XP_006515713//XR_381513
Itprip	0.106	0.222	0.066	0.023	-2.188	-1.13	0.0276048	0.220848	1490		Itprip	414801	414801	inositol 1,4,5-triphosphate receptor interacting protein	NM_001001738//NP_001001738//XM_006527174//XM_006527175//XP_006527237//XP_006527238
Mak16	40.731	25.047	2.54	2.18	1.627	0.702	0.000748258	0.0354921	1491		Mak16	67920	67920	MAK16 homolog	NM_026453//NP_080729
Casp9	10.361	16.733	0.448	0.026	-1.615	-0.691	0.00044029	0.0274734	1492		Casp9	12371	12371	caspase 9	NM_001277932//NM_015733//NP_001264861//NP_056548
Mphosph10	30.987	19.278	3.158	2.374	1.61	0.687	0.000385357	0.0259166	1493		Mphosph10	67973	67973	M-phase phosphoprotein 10 (U3 small nucleolar ribonucleoprotein)	NM_026483//NP_080759
Kctd5	58.863	35.862	12.473	6.918	1.638	0.712	0.00119981	0.0458266	1494		Kctd5	69259	69259	potassium channel tetramerisation domain containing 5	NM_027008//NP_081284
2310003F16Rik	218.215	104.711	104.202	17.041	1.966	0.975	0.0200678	0.187629	1495		NA	NA	NA	NA	NA
Rela	37.071	22.525	6.156	4.804	1.654	0.726	0.00157418	0.0521827	1496		Rela	19697	19697	v-rel reticuloendotheliosis viral oncogene homolog A (avian)	NM_009045//NP_033071//XM_006531694//XM_006531695//XP_006531757//XP_006531758
Hmha1	0.12	0.063	0.076	0.043	1.872	0.905	0.0155758	0.165472	1497	low	Hmha1	70719	70719	histocompatibility (minor) HA-1	NM_001142701//NM_027521//NP_001136173//NP_081797//XM_006514108//XM_006514109//XM_006514110//XM_006514111//XP_006514171//XP_006514172//XP_006514173//XP_006514174
Lama3	0.071	0.181	0.044	0.067	-2.617	-1.388	0.0403035	0.2623	1498		Lama3	16774	16774	laminin, alpha 3	NM_010680//NP_034810//XM_006525685//XM_006525686//XM_006525687//XM_006525688//XM_006525689//XM_006525690//XM_006525691//XP_006525748//XP_006525749//XP_006525750//XP_006525751//XP_006525752//XP_006525753//XP_006525754//XR_385977
Actl6b	0.084	0.02	0.078	0.034	2.488	1.315	0.0371338	0.252945	1499	low	Actl6b	83766	83766	actin-like 6B	NM_031404//NP_113581//XM_006504635//XM_006504636//XM_006504637//XM_006504638//XM_006504639//XM_006504640//XP_006504698//XP_006504699//XP_006504700//XP_006504701//XP_006504702//XP_006504703
Kri1	23.001	14.261	3.286	2.148	1.614	0.69	0.000473629	0.0285915	1500		Kri1	215194	215194	KRI1 homolog	NM_145416//NP_663391
Ccdc126	0.843	1.436	0.182	0.093	-1.694	-0.76	0.00277003	0.0691729	1501		Ccdc126	57895	57895	coiled-coil domain containing 126	NM_001311112//NM_175098//NP_001298041//NP_780307//XM_006506428//XM_011241420//XP_006506491//XP_011239722
Rars	166.435	101.452	16.817	6.175	1.637	0.711	0.00120358	0.0458515	1502		Rars	104458	104458	arginyl-tRNA synthetase	NM_025936//NP_080212//XM_011248664//XP_011246966
Fbxl3	17.899	30.243	2.287	3.751	-1.689	-0.756	0.00260801	0.0668116	1503		Fbxl3	50789	50789	F-box and leucine-rich repeat protein 3	NM_015822//NP_056637//XM_006519239//XM_006519240//XM_006519241//XM_006519242//XM_006519243//XP_006519302//XP_006519303//XP_006519304//XP_006519305//XP_006519306
Pcdh7	0.008	0	0.009	0	3.215	1.685	0.0487948	0.284653	1504	low	Pcdh7	54216	54216	protocadherin 7	NM_001122758//NM_001310606//NM_001310608//NM_018764//NP_001116230//NP_001297535//NP_001297537//NP_061234//XM_006504019//XM_006504020//XM_006504021//XM_006504022//XM_006504023//XM_006504024//XM_006504025//XM_006504026//XM_006504028//XM_006504029//XM_006504030//XP_006504082//XP_006504083//XP_006504084//XP_006504085//XP_006504086//XP_006504087//XP_006504088//XP_006504089//XP_006504091//XP_006504092/…
Pbx1	1.979	3.575	0.772	0.257	-1.873	-0.905	0.0157304	0.166155	1505		Pbx1	18514	18514	pre B cell leukemia homeobox 1	NM_001291508//NM_001291509//NM_008783//NM_183355//NP_001278437//NP_001278438//NP_032809//NP_899198//XM_006496699//XM_006496700//XP_006496762//XP_006496763
Sfxn4	0.044	0.013	0.014	0.012	2.58	1.367	0.0397105	0.260615	1506	low	Sfxn4	94281	94281	sideroflexin 4	NM_053198//NP_444428//XM_006527498//XM_006527499//XM_006527501//XM_011247409//XM_011247410//XP_006527561//XP_006527562//XP_006527564//XP_011245711//XP_011245712//XR_386527//XR_386528
Mreg	0.987	1.933	0.284	0.596	-1.919	-0.94	0.0176765	0.175913	1507		Mreg	381269	381269	melanoregulin	NM_001005423//NP_001005423//XM_006496111//XM_011238551//XP_006496174//XP_011236853
Lrrc61	3.726	6.247	0.262	1.102	-1.661	-0.732	0.00193782	0.0591924	1508		Lrrc61	243371	243371	leucine rich repeat containing 61	NM_001110160//NM_177736//NP_001103630//NP_808404//XM_006506072//XM_006506073//XM_006506074//XM_006506075//XM_006506076//XP_006506135//XP_006506136//XP_006506137//XP_006506138//XP_006506139
2010110P09Rik	438.641	238.878	103.291	19.891	1.808	0.854	0.00752816	0.114676	1509		NA	NA	NA	NA	NA
Exd1	0.1	0.284	0.045	0.167	-2.519	-1.333	0.0382855	0.256449	1510		Exd1	241624	241624	exonuclease 3'-5' domain containing 1	NM_172857//NP_766445//XM_006499490//XM_006499491//XM_006499492//XP_006499553//XP_006499554//XP_006499555//XR_374466
Snhg3	54.077	30.002	15.588	0.719	1.764	0.818	0.00569354	0.0982768	1511		Snhg3	399101	399101	small nucleolar RNA host gene 3	NR_002904//NR_003270
Rrp9	29.821	16.775	7.981	2.222	1.747	0.805	0.00506096	0.0929617	1512		Rrp9	27966	27966	RRP9, small subunit (SSU) processome component, homolog (yeast)	NM_145620//NP_663595
Snora78	2.875	1.023	1.547	0.547	2.511	1.328	0.0383383	0.256655	1513		Snora78	100306952	100306952	small nucleolar RNA, H/ACA box 7	NR_028515
Zhx3	4.666	9.095	3.176	2.16	-2.275	-1.186	0.0326107	0.236417	1514		Zhx3	320799	320799	zinc fingers and homeoboxes 3	NM_177263//NP_796237
Klrb1f	0.026	0.155	0.044	0.106	-3.93	-1.974	0.0532843	0.295647	1515		Klrb1f	232408	232408	killer cell lectin-like receptor subfamily B member 1F	NM_153094//NP_694734//NR_024262//NR_024263//XM_006506033//XM_006506034//XM_006506035//XM_006506036//XP_006506096//XP_006506097//XP_006506098//XP_006506099
Srcin1	0.029	0.054	0.035	0.031	-2.239	-1.163	0.0315644	0.234006	1516	low	Srcin1	56013	56013	SRC kinase signaling inhibitor 1	NM_018873//NP_061361//XM_006533765//XM_006533779//XM_006533781//XM_006533782//XM_006533783//XM_011249134//XM_011249135//XM_011249136//XM_011249137//XM_011249138//XM_011249139//XM_011249140//XM_011249141//XM_011249142//XM_011249143//XM_011249144//XM_011249145//XM_011249146//XM_011249147//XM_011249148//XM_011249149//XM_011249150//XP_006533828//XP_006533842//XP_006533844//XP_006533845//XP_006533846/…
Epor	0.028	0	0.024	0	2.692	1.429	0.0439213	0.274503	1517	low	Epor	13857	13857	erythropoietin receptor	NM_010149//NP_034279//XM_006509998//XP_006510061
Lta	0.126	0.042	0.041	0.007	2.405	1.266	0.0362724	0.249997	1518		Lta	16992	16992	lymphotoxin A	NM_010735//NP_034865//XM_006523731//XM_006525331//XM_006536550//XM_006537284//XP_006523794//XP_006525394//XP_006536613//XP_006537347
Ccna1	0.076	0.179	0.073	0.132	-2.195	-1.135	0.0292263	0.227124	1519		Ccna1	12427	12427	cyclin A1	NM_001305221//NM_007628//NP_001292150//NP_031654//XM_006500948//XM_006500949//XM_006500950//XM_006500951//XM_006500952//XM_006500953//XM_006500954//XM_006500955//XM_011240003//XP_006501011//XP_006501012//XP_006501013//XP_006501014//XP_006501015//XP_006501016//XP_006501017//XP_006501018//XP_011238305
Nr5a2	8.107	15.734	4.717	1.465	-2.193	-1.133	0.0290312	0.226211	1520		Nr5a2	26424	26424	nuclear receptor subfamily 5, group A, member 2	NM_001159769//NM_030676//NP_001153241//NP_109601//XM_006529621//XM_006529622//XP_006529684//XP_006529685
Ubxn11	0.098	0.033	0.085	0.03	1.958	0.969	0.0203347	0.188389	1521	low	Ubxn11	67586	67586	UBX domain protein 11	NM_026257//NP_080533//NR_045571//XM_006539120//XM_006539122//XM_006539123//XM_006539124//XM_006539126//XM_006539127//XM_011250325//XM_011250326//XP_006539183//XP_006539185//XP_006539186//XP_006539187//XP_006539189//XP_006539190//XP_011248627//XP_011248628//XR_390778
BC021891	10.648	17.752	1.868	1.425	-1.678	-0.747	0.00244862	0.0646418	1522		BC021891	234878	234878	cDNA sequence BC021891	NM_145608//NP_663583//XM_006530971//XP_006531034
Plekha4	0.104	0.033	0.051	0.029	3.031	1.6	0.0478201	0.281955	1523	low	Plekha4	69217	69217	pleckstrin homology domain containing, family A (phosphoinositide binding specific) member 4	NM_148927//NP_683729//XM_006541158//XM_006541160//XM_006541161//XM_006541162//XM_006541163//XM_006541164//XM_006541165//XM_006541166//XM_006541169//XP_006541221//XP_006541223//XP_006541224//XP_006541225//XP_006541226//XP_006541227//XP_006541228//XP_006541229//XP_006541232
Gtf3c6	53.237	29.87	6.983	5.776	1.789	0.839	0.00697179	0.10945	1524		Gtf3c6	67371	67371	general transcription factor IIIC, polypeptide 6, alpha	NM_026113//NP_080389//XM_006512829//XM_011243201//XP_006512892//XP_011241503
Vwa2	0.409	0.221	0.06	0.146	2.016	1.011	0.0229669	0.201284	1525		Vwa2	240675	240675	von Willebrand factor A domain containing 2	NM_172840//NP_766428//XM_006527090//XM_006527091//XP_006527153//XP_006527154
Dpcr1	0.164	0.514	0.083	0.322	-2.713	-1.44	0.0449947	0.277342	1526		Dpcr1	268949	268949	diffuse panbronchiolitis critical region 1 (human)	NM_001033366//NP_001028538//XM_006524336//XP_006524399
C8b	0.568	0.174	0.221	0.054	3.102	1.633	0.0487706	0.284653	1527		C8b	110382	110382	complement component 8, beta polypeptide	NM_001316671//NM_133882//NP_001303600//NP_598643//XM_006502660//XP_006502723
Smad3	12.967	22.655	4.981	1.711	-1.837	-0.878	0.00932809	0.128073	1528		Smad3	17127	17127	SMAD family member 3	NM_016769//NP_058049//XM_006510819//XM_006510821//XP_006510882//XP_006510884
Atp13a3	19.138	37.229	10.851	5.79	-2.233	-1.159	0.0315052	0.234006	1529		Atp13a3	224088	224088	ATPase type 13A3	NM_001128094//NM_001128096//NP_001121566//NP_001121568//XM_011245879//XP_011244181
Prom2	0.049	0.005	0.047	0.009	3.895	1.962	0.0539664	0.297242	1530	low	Prom2	192212	192212	prominin 2	NM_138750//NM_178047//NP_620089//NP_835148
Nrg2	0.037	0.005	0.043	0.009	2.514	1.33	0.039457	0.259873	1531	low	Nrg2	100042150	100042150	neuregulin 2	NM_001167891//NP_001161363//XM_006525461//XM_006525462//XM_006525463//XM_006525464//XM_006525465//XM_006525466//XM_011246789//XM_011246790//XM_011246791//XM_011246792//XP_006525524//XP_006525525//XP_006525526//XP_006525527//XP_006525528//XP_006525529//XP_011245091//XP_011245092//XP_011245093//XP_011245094
Igfbpl1	0.01	0.035	0.017	0.012	-2.233	-1.159	0.031728	0.234006	1532	low	Igfbpl1	75426	75426	insulin-like growth factor binding protein-like 1	NM_018741//NP_061211
Mki67ip	51.028	29.509	12.105	2.187	1.701	0.766	0.00345659	0.0762674	1533		NA	NA	NA	NA	NA
Camk2b	7.604	13.067	1.065	2.326	-1.715	-0.778	0.003984	0.0821083	1534		Camk2b	12323	12323	calcium/calmodulin-dependent protein kinase II, beta	NM_001174053//NM_001174054//NM_007595//NP_001167524//NP_001167525//NP_031621//XM_006514464//XM_006514465//XM_006514467//XM_006514469//XM_006514470//XM_006514475//XM_006514476//XM_006514477//XM_006514479//XM_011243650//XP_006514527//XP_006514528//XP_006514530//XP_006514532//XP_006514533//XP_006514538//XP_006514539//XP_006514540//XP_006514542//XP_011241952
Snord49a	15.193	6.818	2.911	1.182	2.163	1.113	0.0286673	0.224952	1535		Snord49a	100217455	100217455	small nucleolar RNA, C/D box 49A	NR_028550
Fbxw10	0.031	0.079	0.035	0.038	-2.545	-1.348	0.0406896	0.263252	1536	low	Fbxw10	213980	213980	F-box and WD-40 domain protein 10	NM_001033669//NM_001291441//NP_001028841//NP_001278370//XM_006532782//XM_006532784//XP_006532845//XP_006532847//XR_388398//XR_879557
Prlh	0.252	0	0.436	0	2.519	1.333	0.0398447	0.261195	1537		Prlh	623503	623503	prolactin releasing hormone	NM_001101647//NP_001095117//XM_006529772//XP_006529835
Erp27	0.072	0	0.069	0	3.203	1.679	0.0500101	0.287203	1538	low	Erp27	69187	69187	endoplasmic reticulum protein 27	NM_026983//NP_081259//XM_006506554//XM_006506555//XP_006506617//XP_006506618
Slc2a8	2.913	4.732	0.407	0.48	-1.623	-0.699	0.000913279	0.039425	1539		Slc2a8	56017	56017	solute carrier family 2, (facilitated glucose transporter), member 8	NM_019488//NP_062361//XR_374107
Vangl2	0.669	1.262	0.352	0.145	-1.961	-0.971	0.0216554	0.195502	1540		Vangl2	93840	93840	vang-like 2 (van gogh, Drosophila)	NM_033509//NP_277044//XM_006497051//XM_006497052//XM_006497053//XM_006497054//XM_006497055//XP_006497114//XP_006497115//XP_006497116//XP_006497117//XP_006497118
Dcdc2a	0.012	0	0.006	0	4.584	2.196	0.0579104	0.309321	1541	low	Dcdc2a	195208	195208	doublecortin domain containing 2a	NM_001195617//NM_177577//NP_001182546//NP_808245//XM_006516604//XM_011244291//XM_011244292//XM_011244293//XM_011244294//XP_006516667//XP_011242593//XP_011242594//XP_011242595//XP_011242596
Snhg5	32.434	16.938	13.042	1.441	1.838	0.878	0.0098324	0.131189	1542		Snhg5	72655	72655	small nucleolar RNA host gene 5	NR_040721
Ociad2	165.629	90.458	70.854	12.142	1.746	0.804	0.00560604	0.0976169	1543		Ociad2	433904	433904	OCIA domain containing 2	NM_001310636//NM_026950//NP_001297565//NP_081226//XM_006504014//XP_006504077
Tmc5	52.929	33.304	4.44	3.634	1.592	0.671	0.00032811	0.0230021	1544		Tmc5	74424	74424	transmembrane channel-like gene family 5	NM_001105252//NM_028930//NP_001098722//NP_083206//XM_006508253//XM_011241923//XM_011241924//XM_011241925//XP_006508316//XP_011240225//XP_011240226//XP_011240227
Cd14	3.092	1.716	1.611	0.865	1.794	0.843	0.0077992	0.116421	1545		Cd14	12475	12475	CD14 antigen	NM_009841//NP_033971
Nop58	91.464	56.223	6.863	10.573	1.64	0.714	0.00181414	0.0568277	1546		Nop58	55989	55989	NOP58 ribonucleoprotein	NM_018868//NP_061356//XM_006496149//XP_006496212
Srp19	64.603	39.04	8.799	3.612	1.647	0.72	0.00204962	0.0602424	1547		Srp19	66384	66384	signal recognition particle 19	NM_025527//NP_079803//XM_006526155//XP_006526218
Vps13c	0.775	1.728	0.518	0.137	-2.493	-1.318	0.0396282	0.260288	1548		Vps13c	320528	320528	vacuolar protein sorting 13C (yeast)	NM_177184//NP_796158//XM_006511224//XM_006511225//XM_006511226//XM_006511227//XM_006511228//XP_006511287//XP_006511288//XP_006511289//XP_006511290//XP_006511291//XR_379424
Ehbp1	1.695	3.049	0.82	0.222	-1.886	-0.915	0.0179627	0.1777	1549		Ehbp1	216565	216565	EH domain binding protein 1	NM_001252515//NM_153078//NP_001239444//NP_694718//XM_011243681//XM_011243682//XM_011243683//XM_011243684//XM_011243685//XM_011243686//XM_011243687//XM_011243688//XM_011243689//XM_011243690//XM_011243691//XM_011243692//XM_011243693//XP_011241983//XP_011241984//XP_011241985//XP_011241986//XP_011241987//XP_011241988//XP_011241989//XP_011241990//XP_011241991//XP_011241992//XP_011241993//XP_011241994/…
Lrrc57	6.596	10.644	0.52	1.579	-1.605	-0.682	0.000591935	0.0316835	1550		Lrrc57	66606	66606	leucine rich repeat containing 57	NM_001159609//NM_001159610//NM_001159612//NM_025657//NP_001153081//NP_001153082//NP_001153084//NP_079933//NR_027510//XM_006500016//XM_006500017//XP_006500079//XP_006500080//XR_374504
Aspa	0.497	0.939	0.603	0.72	-2.384	-1.253	0.0377282	0.254528	1551		Aspa	11484	11484	aspartoacylase	NM_023113//NP_075602//XM_006532010//XM_006532011//XM_006532012//XM_006532013//XM_006536285//XM_006536286//XM_006536287//XM_006536288//XM_011248672//XM_011248673//XM_011251198//XM_011251199//XP_006532073//XP_006532074//XP_006532075//XP_006532076//XP_006536348//XP_006536349//XP_006536350//XP_006536351//XP_011246974//XP_011246975//XP_011249500//XP_011249501
Ocln	26.479	45.658	5.326	8.245	-1.727	-0.788	0.00490741	0.0917562	1552		Ocln	18260	18260	occludin	NM_008756//NP_032782//XM_006517563//XM_006517564//XM_006517566//XM_011244634//XP_006517626//XP_006517627//XP_006517629//XP_011242936
Vav2	8.001	14.812	4.132	1.075	-2.02	-1.014	0.0242176	0.205895	1553		Vav2	22325	22325	vav 2 oncogene	NM_009500//NP_033526//NR_133905//XM_006497854//XM_006497856//XM_006497858//XP_006497917//XP_006497919//XP_006497921
Snx10	6.572	4.02	0.535	0.858	1.645	0.718	0.00204964	0.0602424	1554		Snx10	71982	71982	sorting nexin 10	NM_001127348//NM_001127349//NM_028035//NP_001120820//NP_001120821//NP_082311//XM_006506653//XM_011241474//XM_011241475//XP_006506716//XP_011239776//XP_011239777
Il1rn	0.686	1.306	0.265	0.309	-1.894	-0.921	0.0184549	0.180199	1555		Il1rn	16181	16181	interleukin 1 receptor antagonist	NM_001039701//NM_001159562//NM_031167//NP_001034790//NP_001153034//NP_112444//XM_006497727//XP_006497790
Eif4a1	110.028	62.293	26.397	9.625	1.748	0.806	0.00605544	0.101969	1556		Eif4a1	13681	13681	eukaryotic translation initiation factor 4A1	NM_001159375//NM_144958//NP_001152847//NP_659207
Dsn1	2.503	4.591	0.796	0.701	-1.843	-0.882	0.010457	0.135073	1557		Dsn1	66934	66934	DSN1 homolog, MIS12 kinetochore complex component	NM_025853//NP_080129
Smyd4	0.451	0.852	0.095	0.273	-1.847	-0.885	0.0107351	0.136899	1558		Smyd4	319822	319822	SET and MYND domain containing 4	NM_001102611//NM_177009//NP_001096081//XM_006533535//XM_006533536//XM_006533537//XP_006533598//XP_006533599//XP_006533600
Slco2b1	25.432	47.314	2.609	2.566	-1.864	-0.898	0.0118444	0.143828	1559		Slco2b1	101488	101488	solute carrier organic anion transporter family, member 2b1	NM_001252530//NM_001252531//NM_175316//NP_001239459//NP_001239460//NP_780525//XM_011241637//XM_011241638//XM_011241639//XM_011241640//XM_011241641//XP_011239939//XP_011239940//XP_011239941//XP_011239942//XP_011239943
Pcdhgc5	0	0.016	0	0.014	-2.304	-1.204	0.0358094	0.248198	1560	low	Pcdhgc5	93708	93708	protocadherin gamma subfamily C, 5	NM_033583//NP_291061
Zkscan3	9.189	15.456	1.789	2.497	-1.682	-0.75	0.00312308	0.0728105	1561		Zkscan3	72739	72739	zinc finger with KRAB and SCAN domains 3	NM_001145778//NM_023685//NP_001139250//NP_076174//XM_006516789//XM_006516790//XM_006516791//XM_006516792//XP_006516852//XP_006516853//XP_006516854//XP_006516855
Cnih3	0	0.035	0	0.036	-2.591	-1.374	0.0431847	0.272379	1562	low	Cnih3	72978	72978	cornichon family AMPA receptor auxiliary protein 3	NM_001160211//NM_001160212//NM_028408//NP_001153683//NP_001153684//NP_082684//XM_006496989//XP_006497052
6330403A02Rik	0.015	0.006	0.008	0.005	2.192	1.132	0.0305365	0.231073	1563	low	6330403A02Rik	381310	381310	RIKEN cDNA 6330403A02 gene	NM_001081227//NP_001074696//XM_006496913//XM_006496914//XP_006496976//XP_006496977
Siah2	20.489	12.102	7.346	1.831	1.646	0.719	0.00212784	0.0612358	1564		Siah2	20439	20439	seven in absentia 2	NM_009174//NP_033200
Sgk2	2.172	3.523	0.695	0.913	-1.628	-0.703	0.00155569	0.0517904	1565		Sgk2	27219	27219	serum/glucocorticoid regulated kinase 2	NM_001291152//NM_001291154//NM_013731//NP_001278081//NP_001278083//NP_038759//XM_006499658//XM_006499660//XM_011239580//XP_006499721//XP_006499723//XP_011237882
Slc6a8	90.258	57.051	9.109	4.093	1.58	0.66	0.000224724	0.0201707	1566		Slc6a8	102857	102857	solute carrier family 6 (neurotransmitter transporter, creatine), member 8	NM_001142809//NM_001142810//NM_133987//NP_001136281//NP_001136282//NP_598748
Gldc	0.02	0.045	0.02	0.026	-1.936	-0.953	0.0208588	0.190671	1567	low	Gldc	104174	104174	glycine decarboxylase	NM_138595//NP_613061
Zcchc11	1.09	2.136	0.608	0.105	-2.085	-1.06	0.0274696	0.220371	1568		Zcchc11	230594	230594	zinc finger, CCHC domain containing 11	NM_175472//NP_780681//XM_006502978//XM_006502980//XM_006502982//XM_006502983//XM_006502984//XP_006503041//XP_006503043//XP_006503045//XP_006503046//XP_006503047
4930519F09Rik	0.1	0.01	0.138	0.017	2.974	1.573	0.0493753	0.285711	1569	low	4930519F09Rik	114676	114676	pyruvate dehydrogenase E1 alpha 1 pseudogene	NR_033601
Sowaha	15.006	24.739	1.954	2.755	-1.649	-0.722	0.00223917	0.0620305	1570		Sowaha	237761	237761	sosondowah ankyrin repeat domain family member A	NM_183173//NP_898996
Ezh1	9.581	15.39	1.336	0.42	-1.613	-0.69	0.000913021	0.039425	1571		Ezh1	14055	14055	enhancer of zeste 1 polycomb repressive complex 2 subunit	NM_007970//NP_031996//XM_006532178//XM_011248717//XP_006532241//XP_011247019
Rbm17	69.079	41.022	6.131	7.539	1.696	0.762	0.00374847	0.0793091	1572		Rbm17	76938	76938	RNA binding motif protein 17	NM_152824//NP_690037
Dixdc1	0.042	0.091	0.015	0.022	-2.014	-1.01	0.0246987	0.208385	1573	low	Dixdc1	330938	330938	DIX domain containing 1	NM_001311069//NM_178118//NP_001297998//NP_835219//XM_006510451//XM_006510454//XM_006510455//XM_006510456//XM_006510457//XM_011242564//XP_006510514//XP_006510517//XP_006510518//XP_006510519//XP_006510520//XP_011240866
Snx21	1.925	3.269	0.191	0.464	-1.687	-0.755	0.00349623	0.076837	1574		Snx21	101113	101113	sorting nexin family member 21	NM_133924//NP_598685//XM_006498527//XM_006498528//XM_006498529//XM_006498530//XM_006498531//XM_006498532//XM_006498533//XP_006498590//XP_006498591//XP_006498592//XP_006498593//XP_006498594//XP_006498595//XP_006498596
Dnajb9	55.794	29.84	17.268	6.355	1.843	0.882	0.0109977	0.138679	1575		Dnajb9	27362	27362	DnaJ heat shock protein family (Hsp40) member B9	NM_013760//NP_038788
Rsl1d1	103.43	60.854	17.63	10.682	1.699	0.765	0.00405137	0.0827321	1576		Rsl1d1	66409	66409	ribosomal L1 domain containing 1	NM_025546//NP_079822
Btg2	16.87	26.663	1.737	3.337	-1.577	-0.657	0.0002543	0.0212883	1577		Btg2	12227	12227	B cell translocation gene 2, anti-proliferative	NM_007570//NP_031596
Clic1	338.487	172.434	168.874	3.744	1.827	0.87	0.0102601	0.134182	1578		Clic1	114584	114584	chloride intracellular channel 1	NM_033444//NP_254279
Snca	0.268	0.648	0.268	0.304	-2.735	-1.451	0.0468216	0.278412	1579		Snca	20617	20617	synuclein, alpha	NM_001042451//NM_009221//NP_001035916//NP_033247
Scamp1	35.617	57.348	1.497	6.245	-1.605	-0.682	0.000835726	0.0382418	1580		Scamp1	107767	107767	secretory carrier membrane protein 1	NM_029153//NP_083429//XM_006517514//XM_006517515//XP_006517577//XP_006517578
Fcgbp	268.658	430.454	61.544	72.95	-1.618	-0.694	0.00117416	0.0449941	1581		Fcgbp	215384	215384	Fc fragment of IgG binding protein	NM_001122603//NM_175444//NP_001116075
Mme	89.718	159.868	36.491	21.136	-1.886	-0.916	0.0191802	0.183221	1582		Mme	17380	17380	membrane metallo endopeptidase	NM_001289462//NM_001289463//NM_008604//NP_001276391//NP_001276392//NP_032630//XM_006501095//XM_006501098//XP_006501158//XP_006501161
Rbak	3.156	5.047	0.316	0.31	-1.598	-0.676	0.000687375	0.0337001	1583		Rbak	57782	57782	RB-associated KRAB zinc finger	NM_001045482//NM_021326//NP_001038947//NP_067301//XM_006504723//XM_006504724//XP_006504786//XP_006504787
Nlrp1c-ps	0.091	0.181	0.041	0.099	-1.817	-0.862	0.00997563	0.132198	1584		Nlrp1c-ps	627984	627984	NLR family, pyrin domain containing 1C, pseudogene	NM_001039234//NR_027858//XR_390242
Nup62cl	0.023	0.083	0.041	0.027	-2.234	-1.16	0.0345161	0.244051	1585	low	Nup62cl	279706	279706	nucleoporin 62 C-terminal like	NM_001081668//NP_001075137//XM_006528561//XM_006528562//XM_006528563//XM_006528565//XM_006528566//XM_006528567//XM_011247747//XP_006528624//XP_006528625//XP_006528626//XP_006528628//XP_006528629//XP_006528630//XP_011246049
Slc17a7	0	0.027	0	0.014	-2.769	-1.469	0.0486703	0.284653	1586	low	Slc17a7	72961	72961	solute carrier family 17 (sodium-dependent inorganic phosphate cotransporter), member 7	NM_182993//NP_892038
Creb3	63.54	32.276	28.329	2.873	1.864	0.898	0.0128656	0.149748	1587		Creb3	12913	12913	cAMP responsive element binding protein 3	NM_013497//NP_038525
Gpr157	2.96	4.938	0.574	0.401	-1.674	-0.743	0.00340045	0.0759996	1588		Gpr157	269604	269604	G protein-coupled receptor 157	NM_177366//NP_796340
Caml	38.224	22.261	5.154	4.424	1.724	0.786	0.00549827	0.0969132	1589		Caml	12328	12328	calcium modulating ligand	NM_007596//NP_031622
Cbx2	2.716	4.564	1.132	1.065	-1.722	-0.784	0.0054569	0.0968128	1590		Cbx2	12416	12416	chromobox 2	NM_007623//NP_031649//XM_006532103//XM_006532104//XM_006532105//XP_006532166//XP_006532167//XP_006532168
Gtf2e2	28.588	17.359	5.745	1.451	1.629	0.704	0.00208359	0.0607808	1591		Gtf2e2	68153	68153	general transcription factor II E, polypeptide 2 (beta subunit)	NM_001167921//NM_001167922//NM_026584//NP_001161393//NP_001161394//NP_080860//XM_006509185//XM_006509186//XM_006509187//XM_006509188//XP_006509248//XP_006509249//XP_006509250//XP_006509251
Dusp1	9.377	5.329	1.433	1.697	1.796	0.845	0.00945168	0.12869	1592		Dusp1	19252	19252	dual specificity phosphatase 1	NM_013642//NP_038670
Zfp330	25.474	14.121	8.235	1.472	1.755	0.811	0.00756555	0.114797	1593		Zfp330	30932	30932	zinc finger protein 330	NM_145600//NP_663575
Pde3a	7.992	21.556	6.283	2.092	-3.759	-1.91	0.0585361	0.310734	1594		Pde3a	54611	54611	phosphodiesterase 3A, cGMP inhibited	NM_018779//NP_061249//XM_006506979//XM_011241595//XP_006507042//XP_011239897
Xpo7	7.728	13.51	2.898	0.669	-1.839	-0.879	0.0116454	0.142661	1595		Xpo7	65246	65246	exportin 7	NM_023045//NP_075532//XM_006519359//XM_006519360//XM_006519361//XM_011245132//XP_006519422//XP_006519423//XP_006519424//XP_011243434
Fam178b	0.132	0.046	0.072	0.038	2.588	1.372	0.0457386	0.277342	1596		Fam178b	381337	381337	family with sequence similarity 178, member B	NM_001126046//NM_027957//NM_201365//NP_001119518//NP_082233//NP_958753//XM_006496116//XM_006496118//XM_006496122//XM_011238552//XM_011238553//XM_011238554//XM_011238555//XP_006496179//XP_006496181//XP_006496185//XP_011236854//XP_011236855//XP_011236856//XP_011236857
Tut1	24.822	15.724	2.158	0.861	1.577	0.657	0.000391686	0.0261165	1597		Tut1	70044	70044	terminal uridylyl transferase 1, U6 snRNA-specific	NM_197993//NP_932110
Amdhd1	0	0.039	0	0.012	-3.281	-1.714	0.0554181	0.301326	1598	low	Amdhd1	71761	71761	amidohydrolase domain containing 1	NM_027908//NP_082184//XM_006514167//XP_006514230
Kifc3	8.55	14.137	0.704	2.45	-1.641	-0.714	0.00253477	0.0657265	1599		Kifc3	16582	16582	kinesin family member C3	NM_001145831//NM_001145832//NM_010631//NP_001139303//NP_001139304//NP_034761//XM_006530717//XM_006530718//XM_006530720//XM_006530721//XM_006530722//XM_006530723//XM_006530724//XM_006530726//XM_011248316//XP_006530780//XP_006530781//XP_006530783//XP_006530784//XP_006530785//XP_006530786//XP_006530787//XP_006530789//XP_011246618
Pmvk	208.275	107.945	85.469	23.095	1.862	0.897	0.0134138	0.152479	1600		Pmvk	68603	68603	phosphomevalonate kinase	NM_001310640//NM_026784//NM_027348//NP_001297569//NP_081060//NP_081624//XM_011240212//XP_011238514
Dlec1	0.01	0.024	0.009	0.012	-1.897	-0.923	0.020853	0.190671	1601	low	Dlec1	320256	320256	deleted in lung and esophageal cancer 1	NM_177117//NP_796091//XM_006512152//XM_006512153//XM_006512154//XM_006512155//XM_006512156//XM_006512157//XM_006512158//XM_006512159//XP_006512215//XP_006512216//XP_006512217//XP_006512218//XP_006512219//XP_006512220//XP_006512221//XP_006512222
Ebna1bp2	34.631	20.041	8.641	1.555	1.698	0.764	0.00482963	0.0912533	1602		Ebna1bp2	69072	69072	EBNA1 binding protein 2	NM_026932//NP_081208
Dcaf5	19.082	11.727	3.411	0.27	1.612	0.689	0.00134967	0.0481216	1603		Dcaf5	320808	320808	DDB1 and CUL4 associated factor 5	NM_177267//NP_796241//XM_006516015//XP_006516078
Dstyk	1.163	1.967	0.232	0.353	-1.685	-0.752	0.00419795	0.0841646	1604		Dstyk	213452	213452	dual serine/threonine and tyrosine protein kinase	NM_172516//NP_766104//XM_006529356//XM_011247971//XP_006529419//XP_011246273//XR_387156
Rap2a	6.145	10.333	0.904	1.292	-1.68	-0.748	0.00397596	0.0820928	1605		Rap2a	76108	76108	RAS related protein 2a	NM_029519//NP_083795
Ripk1	28.483	17.218	6.332	1.715	1.634	0.709	0.00242317	0.0642895	1606		Ripk1	19766	19766	receptor (TNFRSF)-interacting serine-threonine kinase 1	NM_009068//NP_033094//XM_006516607//XM_006516609//XM_011244295//XP_006516670//XP_006516672//XP_011242597
Mbd4	0.52	0.933	0.279	0.089	-1.87	-0.903	0.0175393	0.175456	1607		Mbd4	17193	17193	methyl-CpG binding domain protein 4	NM_010774//NP_034904//XM_006505679//XM_006505680//XM_006505681//XM_006505683//XP_006505742//XP_006505743//XP_006505744//XP_006505746
Ccdc162	0.276	0.129	0.064	0.114	2.442	1.288	0.0426612	0.270595	1608		Ccdc162	75973	75973	coiled-coil domain containing 162	NM_001177571//NM_001303469//NM_029493//NP_001290398//XM_006512899//XM_006512905//XM_006512906//XM_006512907//XM_011243226//XM_011243227//XM_011243228//XM_011243229//XM_011243230//XM_011243231//XM_011243232//XM_011243233//XM_011243234//XP_006512962//XP_006512968//XP_006512969//XP_006512970//XP_011241528//XP_011241529//XP_011241530//XP_011241531//XP_011241532//XP_011241533//XP_011241534//XP_0112415…
Hdac11	27.411	45.067	5.015	9.841	-1.638	-0.712	0.00259422	0.0666755	1609		Hdac11	232232	232232	histone deacetylase 11	NM_144919//NP_659168//XM_006505995//XP_006506058
Slc1a4	4.393	7.532	1.576	2.476	-1.723	-0.785	0.00606684	0.101969	1610		Slc1a4	55963	55963	solute carrier family 1 (glutamate/neutral amino acid transporter), member 4	NM_018861//NP_061349
Rassf1	31.022	15.031	20.252	2.084	1.852	0.889	0.0129783	0.150056	1611		Rassf1	56289	56289	Ras association (RalGDS/AF-6) domain family member 1	NM_001243748//NM_019713//NP_001230677//NP_062687//XM_006511770//XP_006511833
Tmtc1	0.006	0.018	0.005	0.004	-2.302	-1.203	0.0390496	0.258745	1612	low	Tmtc1	387314	387314	transmembrane and tetratricopeptide repeat containing 1	NM_198967//NP_945318//XM_006507071//XM_006507072//XM_011241618//XM_011241619//XM_011241620//XM_011241621//XP_006507134//XP_006507135//XP_011239920//XP_011239921//XP_011239922//XP_011239923//XR_869612//XR_869613
Rassf10	0.191	0.105	0.054	0.107	2.258	1.175	0.037928	0.255013	1613		Rassf10	78748	78748	Ras association (RalGDS/AF-6) domain family (N-terminal) member 10	NM_175279//NP_780488
Fgfr2	1.858	3.289	0.721	1.034	-1.786	-0.836	0.00950666	0.128781	1614		Fgfr2	14183	14183	fibroblast growth factor receptor 2	NM_010207//NM_201601//NP_034337//NP_963895//XM_006507349//XM_006507350//XM_006507352//XM_006507354//XM_006507357//XM_006507359//XM_011241673//XM_011241674//XM_011241675//XM_011241676//XM_011241677//XP_006507412//XP_006507413//XP_006507415//XP_006507417//XP_006507420//XP_006507422//XP_011239975//XP_011239976//XP_011239977//XP_011239978//XP_011239979
Cdkl1	0.026	0	0.045	0	2.231	1.158	0.0357517	0.247996	1615	low	Cdkl1	71091	71091	cyclin-dependent kinase-like 1 (CDC2-related kinase)	NM_183294//NP_899117//XM_006516229//XM_011244176//XM_011244177//XM_011244178//XP_006516292//XP_011242478//XP_011242479//XP_011242480
2810025M15Rik	11.426	4.829	9.154	0.854	2.08	1.057	0.0300649	0.22974	1616		2810025M15Rik	69953	69953	RIKEN cDNA 2810025M15 gene	NM_027274//NR_027984
Sertad1	76.069	30.904	63.066	2.193	2.038	1.027	0.0286581	0.224952	1617		Sertad1	55942	55942	SERTA domain containing 1	NM_018820//NP_061290//XM_006540217//XP_006540280
Phox2a	0.027	0	0.047	0	2.231	1.158	0.0357517	0.247996	1618	low	Phox2a	11859	11859	paired-like homeobox 2a	NM_008887//NP_032913
Plcd1	5.498	8.869	0.702	0.567	-1.617	-0.694	0.00172419	0.0554031	1619		Plcd1	18799	18799	phospholipase C, delta 1	NM_001293648//NM_019676//NP_001280577//NP_062650//NR_121571//XM_006511984//XP_006512047//XR_379860
Usp50	0.025	0	0.043	0	2.231	1.158	0.0357517	0.247996	1620	low	Usp50	75083	75083	ubiquitin specific peptidase 50	NM_029163//NP_083439
Gm8709	1.117	0.461	1.085	0.169	2.035	1.025	0.0285305	0.224331	1621		Gm8709	667572	667572	glyceraldehyde-3-phosphate dehydrogenase pseudogene	NR_033633
Col19a1	0.004	0	0.007	0	2.231	1.158	0.0357517	0.247996	1622	low	Col19a1	12823	12823	collagen, type XIX, alpha 1	NM_007733//NP_031759//XM_006495642//XM_006495643//XM_006495644//XM_006495645//XM_006495646//XM_006495647//XP_006495705//XP_006495706//XP_006495707//XP_006495708//XP_006495709//XP_006495710
Foxh1	0.058	0.017	0.055	0.03	2.197	1.136	0.0339972	0.24174	1623	low	Foxh1	14106	14106	forkhead box H1	NM_007989//NP_032015//XM_006520436//XP_006520499
Ccdc160	0.046	0.014	0.043	0.023	2.197	1.136	0.0339972	0.24174	1624	low	Ccdc160	434778	434778	coiled-coil domain containing 160	NM_001034059//NP_001029231//XM_006541511//XP_006541574
Med13	10.867	21.137	6.572	1.542	-2.318	-1.213	0.0400439	0.261692	1625		Med13	327987	327987	mediator complex subunit 13	NM_001080931//NP_001074400
Dnajc2	45.192	27.933	4.45	1.778	1.614	0.69	0.00160406	0.0529411	1626		Dnajc2	22791	22791	DnaJ heat shock protein family (Hsp40) member C2	NM_009584//NP_033610//XM_006535679//XP_006535742
Mks1	0.587	1.045	0.342	0.172	-1.843	-0.882	0.0128363	0.149748	1627		Mks1	380718	380718	Meckel syndrome, type 1	NM_001039684//NP_001034773//XM_006533645//XM_006536457//XP_006533708//XP_006536520
Cpt1b	0.06	0.161	0.044	0.052	-2.481	-1.311	0.0442887	0.275778	1628		Cpt1b	12895	12895	carnitine palmitoyltransferase 1b, muscle	NM_009948//NP_034078
Hgf	0.059	0.006	0.052	0.01	3.648	1.867	0.0603658	0.31629	1629	low	Hgf	15234	15234	hepatocyte growth factor	NM_001289458//NM_001289459//NM_001289460//NM_001289461//NM_010427//NP_001276387//NP_001276388//NP_001276389//NP_001276390//NP_034557//XM_006535628//XM_011249748//XP_006535691//XP_011248050
Cdh24	0.495	0.885	0.218	0.048	-1.813	-0.858	0.0111549	0.139658	1630		Cdh24	239096	239096	cadherin-like 24	NM_199470//NP_955764//XM_006518975//XP_006519038
Pank3	78.986	153.361	34.285	28.804	-2.067	-1.048	0.0300524	0.22974	1631		Pank3	211347	211347	pantothenate kinase 3	NM_145962//NP_666074
Cmtm4	31.221	52.364	4.043	7.829	-1.673	-0.743	0.00408238	0.0829883	1632		Cmtm4	97487	97487	CKLF-like MARVEL transmembrane domain containing 4	NM_153582//NP_705810
C230081A13Rik	7.721	13.891	3.808	2.151	-1.971	-0.979	0.0266032	0.21782	1633		NA	NA	NA	NA	NA
Pmaip1	33.754	21.284	5.643	1.073	1.573	0.654	0.000507782	0.0297017	1634		Pmaip1	58801	58801	phorbol-12-myristate-13-acetate-induced protein 1	NM_021451//NP_067426
Klf1	0.735	0.394	0.098	0.12	1.857	0.893	0.0140816	0.156935	1635		Klf1	16596	16596	Kruppel-like factor 1 (erythroid)	NM_010635//NP_034765
Slit2	5.277	9.208	2.465	1.468	-1.871	-0.904	0.0186294	0.180998	1636		Slit2	20563	20563	slit homolog 2 (Drosophila)	NM_001291227//NM_001291228//NM_178804//NP_001278156//NP_001278157//NP_848919//NR_111900//XM_006503813//XM_006503814//XM_006503815//XM_006503816//XM_011240708//XP_006503876//XP_006503877//XP_006503878//XP_006503879//XP_011239010
Zfp551	0.258	0.564	0.112	0.16	-2.154	-1.107	0.0329778	0.238065	1637		Zfp551	619331	619331	zinc fingr protein 551	NM_001033820//NP_001028992//XM_006540260//XM_006540261//XP_006540323//XP_006540324
Pmepa1	6.984	4.377	1.763	0.919	1.59	0.669	0.000963168	0.040314	1638		Pmepa1	65112	65112	prostate transmembrane protein, androgen induced 1	NM_022995//NP_075371//XM_006499991//XP_006500054
Atp1a4	0.022	0	0.023	0	3.215	1.685	0.0573067	0.307441	1639	low	Atp1a4	27222	27222	ATPase, Na+/K+ transporting, alpha 4 polypeptide	NM_013734//NP_038762//XM_006496874//XP_006496937
Fnip1	5.331	9.884	2.51	0.901	-1.993	-0.995	0.0276576	0.221043	1640		Fnip1	216742	216742	folliculin interacting protein 1	NM_173753//NP_776114//XM_006532847//XM_006532848//XM_006532849//XP_006532910//XP_006532911//XP_006532912
E2f4	102.833	62.674	28.268	17.116	1.633	0.708	0.00281823	0.0691729	1641		E2f4	104394	104394	E2F transcription factor 4	NM_148952//NP_683754
Chmp2b	112.282	71.914	12.814	12.032	1.569	0.65	0.000480147	0.0286814	1642		Chmp2b	68942	68942	charged multivesicular body protein 2B	NM_026879//NP_081155
Ywhah	95.695	56.172	22.178	8.215	1.687	0.754	0.00498205	0.0922015	1643		Ywhah	22629	22629	tyrosine 3-monooxygenase/tryptophan 5-monooxygenase activation protein, eta polypeptide	NM_011738//NP_035868
Hes5	0.274	0.126	0.106	0.175	3.092	1.629	0.0556168	0.301985	1644		Hes5	15208	15208	hairy and enhancer of split 5 (Drosophila)	NM_010419//NP_034549//XM_006538562//XP_006538625
Col8a1	0.067	0.031	0.019	0.017	2.139	1.097	0.0326204	0.236417	1645	low	Col8a1	12837	12837	collagen, type VIII, alpha 1	NM_007739//NP_031765
Gnl3	53.387	31.034	8.764	8.503	1.741	0.8	0.00791499	0.117314	1646		Gnl3	30877	30877	guanine nucleotide binding protein-like 3 (nucleolar)	NM_153547//NM_178846//NP_705775//NR_104298//XM_006519113//XP_006519176
Atf5	102.264	60.903	23.277	4.173	1.654	0.726	0.00362448	0.0783915	1647		Atf5	107503	107503	activating transcription factor 5	NM_030693//NP_109618//NR_033136
Ranbp1	224.148	133.189	20.179	50.466	1.75	0.807	0.00856601	0.121948	1648		Ranbp1	19385	19385	RAN binding protein 1	NM_011239//NP_035369
Lypd6b	1.044	0.492	0.397	0.094	2.05	1.036	0.0302403	0.230367	1649		Lypd6b	71897	71897	LY6/PLAUR domain containing 6B	NM_027990//NP_082266//XM_006498350//XM_006498351//XM_006498352//XM_006498353//XM_006498354//XM_006498355//XM_006498356//XM_006498357//XM_006498358//XM_006498359//XM_011239188//XM_011239189//XM_011239190//XP_006498413//XP_006498414//XP_006498415//XP_006498416//XP_006498417//XP_006498418//XP_006498419//XP_006498420//XP_006498421//XP_006498422//XP_011237490//XP_011237491//XP_011237492
D19Bwg1357e	30.004	18.96	2.752	2.576	1.586	0.665	0.000943161	0.0401652	1650		NA	NA	NA	NA	NA
Baat1	3.991	6.232	0.225	0.336	-1.56	-0.641	0.000326329	0.0230021	1651		NA	NA	NA	NA	NA
Srpk2	0.921	1.554	0.384	0.287	-1.723	-0.785	0.00683984	0.108374	1652		Srpk2	20817	20817	serine/arginine-rich protein specific kinase 2	NM_009274//NP_033300//XM_006535660//XM_006535661//XM_011249751//XM_011249752//XM_011249753//XM_011249754//XM_011249755//XM_011249756//XM_011249757//XM_011249758//XM_011249759//XP_006535723//XP_006535724//XP_011248053//XP_011248054//XP_011248055//XP_011248056//XP_011248057//XP_011248058//XP_011248059//XP_011248060//XP_011248061
Arhgef37	0.256	0.553	0.193	0.133	-2.459	-1.298	0.0450709	0.277342	1653		Arhgef37	328967	328967	Rho guanine nucleotide exchange factor (GEF) 37	NM_177828//NP_808496//XM_006526027//XM_006526028//XM_011246946//XM_011246947//XM_011246948//XP_006526090//XP_006526091//XP_011245248//XP_011245249//XP_011245250
Adamts5	0	0.012	0	0.012	-2.591	-1.374	0.0475451	0.280899	1654	low	Adamts5	23794	23794	a disintegrin-like and metallopeptidase (reprolysin type) with thrombospondin type 1 motif, 5 (aggrecanase-2)	NM_011782//NP_035912//XM_011246127//XP_011244429
D230037D09Rik	30.127	16.699	13.659	3.518	1.732	0.792	0.00754323	0.114676	1655		NA	NA	NA	NA	NA
Dip2a	4.086	7.527	1.807	0.935	-1.945	-0.959	0.0264532	0.217484	1656		Dip2a	64451	64451	disco interacting protein 2 homolog A	NM_001081419//NP_001074888//XM_006513939//XM_006513940//XM_006513941//XP_006514002//XP_006514003//XP_006514004
1110012J17Rik	0.111	0.059	0.051	0.02	1.795	0.844	0.0111377	0.139517	1657	low	NA	NA	NA	NA	NA
Epha10	0.014	0.003	0.014	0.005	2.227	1.155	0.037526	0.254134	1658	low	Epha10	230735	230735	Eph receptor A10	NM_001256432//NM_177671//NP_001243361//NP_808339//XM_006503027//XM_006503028//XM_011240500//XP_006503090//XP_006503091//XP_011238802//XR_376312//XR_867852//XR_867853
Snrpd1	76.01	42.336	18.642	6.664	1.775	0.828	0.0102539	0.134182	1659		Snrpd1	20641	20641	small nuclear ribonucleoprotein D1	NM_009226//NP_033252
B4galt5	40.29	23.949	9.372	2.417	1.659	0.73	0.00410289	0.0830645	1660		B4galt5	56336	56336	UDP-Gal:betaGlcNAc beta 1,4-galactosyltransferase, polypeptide 5	NM_019835//NP_062809
Tuba4a	109.723	64.118	34.322	0.174	1.662	0.733	0.00423337	0.0843654	1661		Tuba4a	22145	22145	tubulin, alpha 4A	NM_001313723//NM_001313724//NM_009447//NP_001300652//NP_001300653//NP_033473//XM_006496478//XP_006496541
Spice1	0.646	1.15	0.17	0.264	-1.766	-0.82	0.00983092	0.131189	1662		Spice1	212514	212514	spindle and centriole associated protein 1	NM_144550//NP_653133//XM_006521960//XM_006521961//XP_006522023//XP_006522024//XR_384543//XR_384544
Utp11l	69.425	39.834	10.445	9.79	1.759	0.814	0.00953312	0.128996	1663		Utp11l	67205	67205	UTP11-like, U3 small nucleolar ribonucleoprotein, (yeast)	NM_026031//NP_080307//XM_011240592//XM_011240593//XP_011238894//XP_011238895
Rnf207	0.049	0.015	0.015	0.013	2.585	1.37	0.0482932	0.283527	1664	low	Rnf207	433809	433809	ring finger protein 207	NM_001033489//NP_001028661//XM_006539010//XM_011250294//XM_011250295//XM_011250296//XM_011250297//XM_011250298//XP_006539073//XP_011248596//XP_011248597//XP_011248598//XP_011248599//XP_011248600
Adm	18.264	10.659	3.923	1.411	1.702	0.767	0.00623377	0.103503	1665		Adm	11535	11535	adrenomedullin	NM_009627//NP_033757
Tnfrsf1a	185.458	115.303	16.38	17.914	1.617	0.693	0.00221781	0.0618363	1666		Tnfrsf1a	21937	21937	tumor necrosis factor receptor superfamily, member 1a	NM_011609//NP_035739
Mphosph6	19.628	11.239	2.32	2.481	1.755	0.811	0.00948231	0.128731	1667		Mphosph6	68533	68533	M phase phosphoprotein 6	NM_026758//NP_081034//XM_011248495//XP_011246797
Tbxa2r	0	0.03	0	0.005	-2.33	-1.22	0.0430674	0.272006	1668	low	Tbxa2r	21390	21390	thromboxane A2 receptor	NM_001277265//NM_009325//NP_001264194//NP_033351//XM_006513460//XP_006513523
Clcn5	3.706	7.513	2.035	0.934	-2.2	-1.138	0.0369791	0.25259	1669		Clcn5	12728	12728	chloride channel 5	NM_001243762//NM_016691//NP_001230691//NP_057900//XM_006527562//XM_011247442//XM_011247443//XM_011247444//XM_011247445//XM_011247446//XP_006527625//XP_011245744//XP_011245745//XP_011245746//XP_011245747//XP_011245748
Als2cl	16.175	26.669	6.283	2.573	-1.738	-0.797	0.00839488	0.120756	1670		Als2cl	235633	235633	ALS2 C-terminal like	NM_001146059//NM_001146060//NM_146228//NP_001139531//NP_001139532//NP_666340//XM_006512103//XM_006512104//XM_006512105//XM_006512106//XM_011242965//XM_011242966//XM_011242967//XM_011242968//XM_011242969//XP_006512166//XP_006512167//XP_006512168//XP_006512169//XP_011241267//XP_011241268//XP_011241269//XP_011241270//XP_011241271//XR_379870
Tspan5	3.954	6.256	0.917	1.189	-1.586	-0.665	0.00115875	0.04455	1671		Tspan5	56224	56224	tetraspanin 5	NM_019571//NP_062517//NR_121195//XM_006501736//XM_006501737//XP_006501799//XP_006501800//XR_375551
4632415K11Rik	3.331	5.326	0.192	0.752	-1.59	-0.669	0.00133852	0.0479764	1672		NA	NA	NA	NA	NA
Kcns3	0.911	0.433	0.569	0.509	2.572	1.363	0.0487079	0.284653	1673		Kcns3	238076	238076	potassium voltage-gated channel, delayed-rectifier, subfamily S, member 3	NM_001168564//NM_173417//NP_001162036//NP_775593//XM_006515080//XM_006515082//XM_011243862//XM_011243863//XM_011243864//XM_011243865//XM_011243866//XM_011243867//XP_006515143//XP_006515145//XP_011242164//XP_011242165//XP_011242166//XP_011242167//XP_011242168//XP_011242169
Hsp90b1	521.919	334.91	31.344	12.976	1.557	0.639	0.000426363	0.0271118	1674		Hsp90b1	22027	22027	heat shock protein 90, beta (Grp94), member 1	NM_011631//NP_035761
Deptor	16.93	37.72	13.462	0.503	-3.337	-1.739	0.0613114	0.3191	1675		Deptor	97998	97998	DEP domain containing MTOR-interacting protein	NM_001037937//NM_145470//NP_001033026//NP_663445
Fbxo25	40.551	63.651	15.341	11.159	-1.619	-0.695	0.00239886	0.0642543	1676		Fbxo25	66822	66822	F-box protein 25	NM_025785//NP_080061//XM_006508854//XM_006508855//XM_011242071//XP_006508917//XP_006508918//XP_011240373
Dennd1c	0	0.029	0	0.026	-2.305	-1.205	0.042954	0.271658	1677	low	Dennd1c	70785	70785	DENN/MADD domain containing 1C	NM_153551//NP_705779//XM_006524898//XM_006524899//XM_006524900//XM_006524901//XM_006524902//XM_011246600//XM_011246601//XP_006524961//XP_006524962//XP_006524963//XP_006524964//XP_006524965//XP_011244902//XP_011244903//XR_385365
Atp1a2	0.029	0.006	0.03	0.005	2.912	1.542	0.0556751	0.302029	1678	low	Atp1a2	98660	98660	ATPase, Na+/K+ transporting, alpha 2 polypeptide	NM_178405//NP_848492
Nmu	0.094	0.026	0.093	0.046	2.204	1.14	0.0373873	0.25371	1679	low	Nmu	56183	56183	neuromedin U	NM_019515//NP_062388
Ccdc18	0.494	0.822	0.169	0.186	-1.667	-0.737	0.00490402	0.0917562	1680		Ccdc18	73254	73254	coiled-coil domain containing 18	NM_028481//NP_082757//XM_006535251//XM_006535252//XM_006535253//XM_006535254//XM_006535255//XP_006535314//XP_006535315//XP_006535316//XP_006535317//XP_006535318
Abcb9	7.199	11.408	0.591	0.698	-1.586	-0.665	0.00126502	0.0469505	1681		Abcb9	56325	56325	ATP-binding cassette, sub-family B (MDR/TAP), member 9	NM_019875//NP_063928//XM_011248232//XP_011246534
Uba7	9.232	5.641	2.628	0.556	1.605	0.683	0.00200387	0.0599585	1682		Uba7	74153	74153	ubiquitin-like modifier activating enzyme 7	NM_023738//NP_076227
Slc12a2	25.436	49.647	12.105	22.577	-2.009	-1.006	0.0300637	0.22974	1683		Slc12a2	20496	20496	solute carrier family 12, member 2	NM_009194//NP_033220//XM_006525732//XP_006525795//XR_385981
1700054A03Rik	0.223	0.633	0.073	0.443	-2.222	-1.152	0.0385425	0.257432	1684		1700054A03Rik	78457	78457	RIKEN cDNA 1700054A03 gene	NR_045320
Slc25a28	124.009	70.268	34.626	11.486	1.737	0.796	0.00850982	0.121538	1685		Slc25a28	246696	246696	solute carrier family 25, member 28	NM_145156//NP_660138//XM_006527097//XM_006527098//XP_006527160//XP_006527161//XR_386475
Arhgef9	0.052	0.012	0.065	0.013	2.871	1.521	0.05546	0.301484	1686	low	Arhgef9	236915	236915	CDC42 guanine nucleotide exchange factor (GEF) 9	NM_001033329//NM_001290384//NM_001290385//NP_001028501//NP_001277313//NP_001277314//XM_006527992//XM_011247582//XM_011247583//XM_011247584//XM_011247585//XP_006528055//XP_011245884//XP_011245885//XP_011245886//XP_011245887
Rph3al	8.144	14.336	3.239	0.579	-1.805	-0.852	0.0126912	0.149508	1687		Rph3al	380714	380714	rabphilin 3A-like (without C2 domains)	NM_001291159//NM_029548//NP_001278088//NP_083824//XM_006533637//XM_006533638//XM_006533639//XM_006533640//XM_006533641//XM_006533642//XM_006533643//XM_011249100//XM_011249101//XM_011249102//XP_006533700//XP_006533701//XP_006533702//XP_006533703//XP_006533704//XP_006533705//XP_006533706//XP_011247402//XP_011247403//XP_011247404//XR_388486
Slc30a3	0.244	0.502	0.174	0.136	-2.205	-1.141	0.0378162	0.254864	1688		Slc30a3	22784	22784	solute carrier family 30 (zinc transporter), member 3	NM_011773//NP_035903//XM_006503864//XM_006503865//XP_006503927//XP_006503928
Stxbp1	0.389	0.776	0.129	0.265	-1.944	-0.959	0.027518	0.220607	1689		Stxbp1	20910	20910	syntaxin binding protein 1	NM_001113569//NM_009295//NP_001107041//NP_033321
Zfpm1	49.364	80.704	20.058	18.51	-1.715	-0.778	0.00744289	0.114123	1690		Zfpm1	22761	22761	zinc finger protein, multitype 1	NM_009569//NP_033595//XM_006530851//XP_006530914
Utp23	6.143	3.55	1.993	0.294	1.686	0.753	0.00589262	0.100597	1691		Utp23	78581	78581	UTP23 small subunit processome component	NM_030132//NP_084408
St8sia3	0.057	0.132	0.018	0.066	-2.089	-1.063	0.033093	0.238186	1692		St8sia3	20451	20451	ST8 alpha-N-acetyl-neuraminide alpha-2,8-sialyltransferase 3	NM_009182//NP_033208
Pgf	0.139	0.064	0.037	0.03	2.068	1.048	0.0323823	0.23601	1693		Pgf	18654	18654	placental growth factor	NM_001271705//NM_008827//NP_001258634//NP_032853//XM_006515585//XM_011244015//XM_011244016//XP_006515648//XP_011242317//XP_011242318
Zfp354a	0.413	0.743	0.069	0.112	-1.784	-0.835	0.0115421	0.141867	1694		Zfp354a	21408	21408	zinc finger protein 354A	NM_009329//NP_033355//XM_006532787//XM_006532789//XM_006532790//XM_011248885//XM_011248886//XM_011248887//XP_006532850//XP_006532852//XP_006532853//XP_011247187//XP_011247188//XP_011247189
Tbc1d16	3.043	5.13	1.046	0.542	-1.73	-0.79	0.00831276	0.12005	1695		Tbc1d16	207592	207592	TBC1 domain family, member 16	NM_172443//NP_766031//XM_006532693//XM_006532694//XM_006532695//XM_006532696//XP_006532756//XP_006532757//XP_006532758//XP_006532759
B4galnt4	23.241	14.781	4.388	1.898	1.563	0.645	0.000676071	0.0336935	1696		B4galnt4	330671	330671	beta-1,4-N-acetyl-galactosaminyl transferase 4	NM_177897//NP_808565//XR_389956//XR_880966
Nfkb2	18.67	11.813	1.722	0.859	1.579	0.659	0.00113889	0.0442233	1697		Nfkb2	18034	18034	nuclear factor of kappa light polypeptide gene enhancer in B cells 2, p49/p100	NM_001177369//NM_001177370//NM_019408//NP_001170840//NP_001170841//NP_062281//XM_006526743//XP_006526806
Slc2a7	5.597	9.383	1.392	1.62	-1.684	-0.752	0.00598346	0.101259	1698		Slc2a7	435818	435818	solute carrier family 2 (facilitated glucose transporter), member 7	NM_001085529//NP_001078998//XM_006537072//XM_006537073//XM_006539015//XM_006539016//XM_006539017//XP_006537135//XP_006537136//XP_006539078//XP_006539079//XP_006539080
1810011O10Rik	30.967	49.689	6.019	4.435	-1.619	-0.695	0.00264155	0.0670064	1699		1810011O10Rik	69068	69068	RIKEN cDNA 1810011O10 gene	NM_026931//NP_081207
Slfn5	0.017	0	0.019	0	3.61	1.852	0.0655119	0.330874	1700	low	Slfn5	327978	327978	schlafen 5	NM_183201//NP_899024//XM_006533574//XM_006533579//XM_006533580//XP_006533637//XP_006533642//XP_006533643
Tmcc3	6.3	10.806	2.209	0.45	-1.779	-0.831	0.0116652	0.142753	1701		Tmcc3	319880	319880	transmembrane and coiled coil domains 3	NM_001168684//NM_172051//NM_177026//NP_001162155//NP_742048//NP_796000//XM_006513751//XM_006513752//XM_006513753//XM_006513754//XM_011243475//XM_011243476//XP_006513814//XP_006513815//XP_006513816//XP_006513817//XP_011241777//XP_011241778
Tmem151a	0.017	0.044	0.017	0.008	-2.171	-1.119	0.0370711	0.252787	1702	low	Tmem151a	381199	381199	transmembrane protein 151A	NM_001001885//NP_001001885
Mt4	1.245	0.303	0.934	0.295	3.464	1.793	0.0646281	0.3282	1703		Mt4	17752	17752	metallothionein 4	NM_008631//NP_032657
Hsd17b1	0.105	0.012	0.1	0.02	3.248	1.7	0.0627648	0.322913	1704	low	Hsd17b1	15485	15485	hydroxysteroid (17-beta) dehydrogenase 1	NM_010475//NP_034605//XM_006532297//XM_006532298//XP_006532360//XP_006532361
Fbxo41	0.008	0	0.007	0	2.692	1.429	0.0536999	0.296474	1705	low	Fbxo41	330369	330369	F-box protein 41	NM_001001160//NM_001289674//NM_001289675//NP_001001160//NP_001276603//NP_001276604//XM_011241392//XP_011239694
Csf1	0.177	0.099	0.022	0.024	1.763	0.818	0.0109296	0.138246	1706		Csf1	12977	12977	colony stimulating factor 1 (macrophage)	NM_001113529//NM_001113530//NM_007778//NP_001107001//NP_001107002//NP_031804
Zc3h7a	35.645	22.469	5.418	2.353	1.58	0.66	0.00129494	0.0474413	1707		Zc3h7a	106205	106205	zinc finger CCCH type containing 7 A	NM_145931//NP_666043//NR_027502//XM_006521664//XM_006521665//XM_006521666//XM_006521667//XP_006521727//XP_006521728//XP_006521729//XP_006521730//XR_384515
Rbm8a	39.835	20.986	13.886	5.297	1.866	0.9	0.0188919	0.181681	1708		Rbm8a	60365	60365	RNA binding motif protein 8a	NM_001102407//NM_025875//NP_001095877//NP_080151
Zp3	0.039	0	0.034	0	2.692	1.429	0.0536999	0.296474	1709	low	Zp3	22788	22788	zona pellucida glycoprotein 3	NM_011776//NP_035906
Zfp580	0.06	0.172	0.103	0.061	-2.897	-1.534	0.057916	0.309321	1710		Zfp580	68992	68992	zinc finger protein 580	NM_026900//NP_081176
Alox12b	0.696	0.363	0.017	0.131	1.933	0.951	0.0273122	0.219864	1711		Alox12b	11686	11686	arachidonate 12-lipoxygenase, 12R type	NM_009659//NP_033789
H13	33.108	19.594	9.004	1.886	1.657	0.729	0.00499991	0.0922826	1712		H13	14950	14950	histocompatibility 13	NM_001159551//NM_001159552//NM_001159553//NM_010376//NP_001153023//NP_001153024//NP_001153025//NP_034506//XM_006498783//XM_011239303//XP_006498846//XP_011237605//XR_374416
Mrpl41	19.149	9.95	7.002	3.592	1.915	0.938	0.0267825	0.218234	1713		Mrpl41	107733	107733	mitochondrial ribosomal protein L41	NM_001031808//NP_001026978
Ccl28	10.571	18.924	4.008	4.714	-1.839	-0.879	0.0154437	0.164796	1714		Ccl28	56838	56838	chemokine (C-C motif) ligand 28	NM_020279//NP_064675//XM_006517727//XM_011244683//XM_011244684//XM_011244685//XM_011244686//XP_006517790//XP_011242985//XP_011242986//XP_011242987//XP_011242988
Relt	0.281	0.156	0.065	0.109	2.006	1.004	0.031585	0.234006	1715		Relt	320100	320100	RELT tumor necrosis factor receptor	NM_177073//NP_796047//XM_006507930//XM_006507931//XM_006507932//XM_006507933//XM_006507934//XM_006507935//XM_006507936//XM_006507939//XM_006507940//XP_006507993//XP_006507994//XP_006507995//XP_006507996//XP_006507997//XP_006507998//XP_006507999//XP_006508002//XP_006508003//XR_378249
Ng23	0.163	0.039	0.161	0.035	2.264	1.179	0.0436476	0.274009	1716		NA	NA	NA	NA	NA
Ugt2b34	358.002	596.131	65.185	95.371	-1.668	-0.738	0.00562391	0.0976753	1717		Ugt2b34	100727	100727	UDP glucuronosyltransferase 2 family, polypeptide B34	NM_153598//NP_705826
Tmem136	0.015	0	0.013	0	2.692	1.429	0.0543661	0.298457	1718	low	Tmem136	235300	235300	transmembrane protein 136	NM_001034863//NP_001030035//XM_006510255//XM_006510256//XM_011242486//XP_006510318//XP_006510319//XP_011240788
Anxa7	81.945	52.445	10.181	1.801	1.555	0.637	0.000676789	0.0336935	1719		Anxa7	11750	11750	annexin A7	NM_001110794//NM_009674//NP_001104264//NP_033804//XM_006518452//XM_006518453//XP_006518515//XP_006518516
Mlh3	0.853	1.45	0.201	0.215	-1.698	-0.764	0.00733638	0.113339	1720		Mlh3	217716	217716	mutL homolog 3	NM_001304475//NM_145446//NM_175337//NP_001291404//NP_780546//XM_006515703//XM_006515704//XM_006515706//XP_006515766//XP_006515767//XP_006515769
Eif2s2	46.41	29.039	6.233	2.19	1.591	0.67	0.00195352	0.0593611	1721		Eif2s2	67204	67204	eukaryotic translation initiation factor 2, subunit 2 (beta)	NM_026030//NP_080306
Bbs10	0.241	0.424	0.066	0.16	-1.683	-0.751	0.00639936	0.10481	1722		Bbs10	71769	71769	Bardet-Biedl syndrome 10 (human)	NM_027914//NP_082190
Zfp874a	1.159	2.078	0.248	0.502	-1.775	-0.828	0.0120456	0.145201	1723		Zfp874a	238692	238692	zinc finger protein 874a	NM_177712//NP_808380//XM_006517246//XP_006517309
Nolc1	57.692	36.09	14.402	4.275	1.573	0.654	0.00123741	0.0465202	1724		Nolc1	70769	70769	nucleolar and coiled-body phosphoprotein 1	NM_001039351//NM_001039352//NM_001039353//NM_053086//NP_001034440//NP_001034441//NP_001034442//NP_444316
Enpp5	6.015	10.288	1.545	1.525	-1.721	-0.784	0.00875123	0.123624	1725		Enpp5	83965	83965	ectonucleotide pyrophosphatase/phosphodiesterase 5	NM_001168620//NM_032003//NP_001162091//NP_114392//XM_011246735//XP_011245037
Flcn	11.191	17.356	0.85	1.526	-1.549	-0.631	0.000539847	0.0306264	1726		Flcn	216805	216805	folliculin	NM_001271356//NM_001271357//NM_146018//NP_001258285//NP_001258286//NP_666130//NR_073164//XM_011248905//XP_011247207//XR_879567
Fam78a	3.457	5.566	0.261	0.666	-1.603	-0.681	0.0023593	0.0635785	1727		Fam78a	241303	241303	family with sequence similarity 78, member A	NM_175511//NP_780720//XM_006498030//XM_011239095//XM_011239096//XM_011239097//XM_011239098//XM_011239099//XM_011239100//XM_011239101//XP_006498093//XP_011237397//XP_011237398//XP_011237399//XP_011237400//XP_011237401//XP_011237402//XP_011237403
Fam73a	3.54	5.916	0.756	0.933	-1.674	-0.743	0.00607055	0.101969	1728		Fam73a	215708	215708	family with sequence similarity 73, member A	NM_001162375//NM_174868//NP_001155847//NP_777357//XM_011240070//XM_011240071//XP_011238372//XP_011238373
Zfp92	0.731	1.29	0.12	0.273	-1.741	-0.8	0.0100811	0.132767	1729		Zfp92	22754	22754	zinc finger protein 92	NM_001310531//NM_009566//NP_001297460//NP_033592//XM_006527964//XM_011247576//XP_006528027//XP_011245878//XR_386920//XR_878100
5730403B10Rik	24.412	37.698	0.614	0.815	-1.544	-0.626	0.000410683	0.026895	1730		NA	NA	NA	NA	NA
Kcnj16	0.017	0.005	0.016	0.009	2.196	1.135	0.0392793	0.259323	1731	low	Kcnj16	16517	16517	potassium inwardly-rectifying channel, subfamily J, member 16	NM_001252207//NM_001252208//NM_001252209//NM_001252210//NM_010604//NP_001239136//NP_001239137//NP_001239138//NP_001239139//NP_034734
Krt23	9.592	15.583	3.808	2.951	-1.676	-0.745	0.00624677	0.103503	1732		Krt23	94179	94179	keratin 23	NM_033373//NP_203537
Gpr151	6.801	3.73	3.843	0.77	1.722	0.784	0.00895597	0.125378	1733		Gpr151	240239	240239	G protein-coupled receptor 151	NM_181543//NP_853521
Pstpip1	0.199	0.064	0.149	0.052	2.636	1.398	0.0528447	0.294469	1734		Pstpip1	19200	19200	proline-serine-threonine phosphatase-interacting protein 1	NM_011193//NP_035323//XM_006510865//XM_006510866//XM_006510867//XM_006510868//XM_006510869//XM_011242677//XP_006510928//XP_006510929//XP_006510930//XP_006510931//XP_006510932//XP_011240979
Cd164l2	0.219	0.107	0.054	0.097	2.546	1.348	0.050957	0.289215	1735		Cd164l2	69655	69655	CD164 sialomucin-like 2	NM_027152//NP_081428
Card9	0.044	0.01	0.041	0.017	2.216	1.148	0.0406439	0.263212	1736	low	Card9	332579	332579	caspase recruitment domain family, member 9	NM_001037747//NP_001032836//XM_006498135//XM_006498136//XP_006498198//XP_006498199//XR_374105
Kcnh6	0.285	0.552	0.18	0.087	-2.096	-1.067	0.0360084	0.249099	1737		Kcnh6	192775	192775	potassium voltage-gated channel, subfamily H (eag-related), member 6	NM_001037712//NP_001032801//XM_006532550//XM_006532551//XM_006532552//XM_006532553//XM_006532554//XM_006532555//XM_006532558//XM_006532559//XP_006532613//XP_006532614//XP_006532615//XP_006532616//XP_006532617//XP_006532618//XP_006532621//XP_006532622//XR_388373//XR_388374
Gltpd1	32.3	20.668	4.885	1.413	1.554	0.636	0.000776516	0.0365354	1738		NA	NA	NA	NA	NA
Akt3	0.037	0.012	0.027	0.014	2.663	1.413	0.0535704	0.296191	1739	low	Akt3	23797	23797	thymoma viral proto-oncogene 3	NM_011785//NP_035915//XM_006496818//XM_006496819//XM_006496821//XM_011238805//XP_006496881//XP_006496882//XP_006496884//XP_011237107
Cry1	20.838	13.448	0.716	1.004	1.55	0.633	0.000653716	0.0334106	1740		Cry1	12952	12952	cryptochrome 1 (photolyase-like)	NM_007771//NP_031797//XM_011243348//XM_011243349//XP_011241650//XP_011241651
Dlgap5	4.566	7.391	2.123	1.138	-1.687	-0.754	0.00702832	0.110007	1741		Dlgap5	218977	218977	discs, large (Drosophila) homolog-associated protein 5	NM_001145949//NM_144553//NP_653136//XM_006518833//XM_006518834//XM_006518835//XP_006518896//XP_006518897//XP_006518898
Zdhhc3	28.1	18.234	1.579	2.119	1.546	0.629	0.000536036	0.0305935	1742		Zdhhc3	69035	69035	zinc finger, DHHC domain containing 3	NM_026917//NP_081193//XM_006512249//XM_006512250//XM_006512251//XM_006512252//XM_006512253//XM_006512254//XM_006512255//XM_006512256//XM_006512257//XM_006512258//XM_006512260//XM_006512261//XM_011242997//XM_011242998//XP_006512312//XP_006512313//XP_006512314//XP_006512315//XP_006512316//XP_006512317//XP_006512318//XP_006512319//XP_006512320//XP_006512321//XP_006512323//XP_006512324//XP_011241299/…
Lamp3	0.014	0	0.012	0	2.687	1.426	0.0546543	0.299406	1743	low	Lamp3	239739	239739	lysosomal-associated membrane protein 3	NM_177356//NP_796330
Slc35f3	0.019	0	0.016	0	2.692	1.429	0.0561189	0.303721	1744	low	Slc35f3	210027	210027	solute carrier family 35, member F3	NM_175434//NP_780643//XM_006530805//XM_006530806//XM_011248333//XM_011248334//XM_011248335//XP_006530868//XP_006530869//XP_011246635//XP_011246636//XP_011246637
Nrxn2	0.049	0.017	0.035	0.003	2.286	1.193	0.0456108	0.277342	1745	low	Nrxn2	18190	18190	neurexin II	NM_001205234//NM_001205235//NM_020253//NP_001192163//NP_001192164//NP_064649
Wdr74	54.918	29.472	22.585	2.829	1.781	0.833	0.0128939	0.150002	1746		Wdr74	107071	107071	WD repeat domain 74	NM_134139//NP_598900//XM_006526554//XP_006526617
Steap1	4.11	2.002	1.953	1.026	2.033	1.024	0.0333858	0.239583	1747		Steap1	70358	70358	six transmembrane epithelial antigen of the prostate 1	NM_027399//NP_081675
Ripply3	0.144	0.074	0.014	0.095	2.511	1.328	0.0502468	0.287475	1748		Ripply3	170765	170765	ripply transcriptional repressor 3	NM_133229//NP_573492
Ppp1r11	40.557	22.205	12.958	4.661	1.796	0.845	0.0140403	0.156774	1749		Ppp1r11	76497	76497	protein phosphatase 1, regulatory (inhibitor) subunit 11	NM_029632//NP_083908
Lsm5	4.991	2.847	1.176	0.368	1.722	0.784	0.00944252	0.12864	1750		Lsm5	66373	66373	LSM5 homolog, U6 small nuclear RNA and mRNA degradation associated	NM_025520//NP_079796//XM_006506473//XP_006506536
Olig1	0.033	0	0.035	0	3.204	1.68	0.0649988	0.329612	1751	low	Olig1	50914	50914	oligodendrocyte transcription factor 1	NM_016968//NP_058664
Crlf1	0.099	0.229	0.087	0.006	-2.647	-1.404	0.0540071	0.297396	1752		Crlf1	12931	12931	cytokine receptor-like factor 1	NM_018827//NP_061297//XM_006509540//XM_006509541//XM_006509542//XP_006509603//XP_006509604//XP_006509605
Cntrob	2.422	3.882	0.921	0.706	-1.638	-0.712	0.00494284	0.0920023	1753		Cntrob	216846	216846	centrobin, centrosomal BRCA2 interacting protein	NM_172560//NP_766148//XM_006532878//XM_011248916//XM_011248917//XM_011248918//XP_006532941//XP_011247218//XP_011247219//XP_011247220
Ppp6r2	4.088	6.606	1.209	0.506	-1.645	-0.718	0.00527709	0.0948049	1754		Ppp6r2	71474	71474	protein phosphatase 6, regulatory subunit 2	NM_026813//NM_027805//NP_081089//NP_082081//XM_006521398//XM_006521399//XM_006521400//XM_006521401//XM_006521402//XM_006521403//XM_006521404//XM_006521405//XM_006521406//XM_006521407//XM_006521408//XM_006521410//XM_006521411//XM_006521412//XM_011245729//XP_006521461//XP_006521462//XP_006521463//XP_006521464//XP_006521465//XP_006521466//XP_006521467//XP_006521468//XP_006521469//XP_006521470//XP_00…
Mettl7a1	13.793	21.263	0.475	0.732	-1.54	-0.623	0.000438379	0.0274275	1755		Mettl7a1	70152	70152	methyltransferase like 7A1	NM_027334//NP_081610//XM_006521389//XM_006521390//XM_011245728//XP_006521452//XP_006521453//XP_011244030
Nfkbib	28.393	16.961	4.392	3.246	1.677	0.746	0.00683053	0.108364	1756		Nfkbib	18036	18036	nuclear factor of kappa light polypeptide gene enhancer in B cells inhibitor, beta	NM_001306222//NM_010908//NP_001293151//NP_035038//XM_006539613//XP_006539676
Frmd8	26.718	40.945	8.386	5.355	-1.569	-0.649	0.00135063	0.0481216	1757		Frmd8	67457	67457	FERM domain containing 8	NM_026169//NP_080445//XM_006531828//XM_006531829//XP_006531891//XP_006531892
Htra1	0.082	0.008	0.075	0.013	3.65	1.868	0.0699891	0.341956	1758	low	Htra1	56213	56213	HtrA serine peptidase 1	NM_019564//NP_062510
Upk1a	0.956	0.507	0.225	0.097	1.846	0.884	0.0177018	0.17609	1759		Upk1a	109637	109637	uroplakin 1A	NM_026815//NP_081091
Slc7a15	9.142	5.352	1.529	1.188	1.72	0.782	0.00957701	0.129414	1760		Slc7a15	328059	328059	solute carrier family 7 (cationic amino acid transporter, y+ system), member 15	NM_001038660//NM_001286385//NM_177802//NP_001033749//NP_001273314//NP_808470//XM_006515118//XM_006515119//XM_011243876//XM_011243877//XP_006515181//XP_006515182//XP_011242178//XP_011242179
Mrpl46	70.724	38.177	25.826	7.251	1.802	0.849	0.0147901	0.160827	1761		Mrpl46	67308	67308	mitochondrial ribosomal protein L46	NM_023331//NP_075820
Ufm1	21.608	13.185	7.419	1.778	1.593	0.672	0.00249067	0.0649562	1762		Ufm1	67890	67890	ubiquitin-fold modifier 1	NM_026435//NP_080711
Gorasp2	163.734	103.251	24.663	17.607	1.589	0.668	0.00227137	0.0621506	1763		Gorasp2	70231	70231	golgi reassembly stacking protein 2	NM_027352//NP_081628//NR_027343//XM_006500155//XP_006500218
Noc2l	59.911	38.801	2.806	5.775	1.553	0.636	0.000965397	0.040314	1764		Noc2l	57741	57741	NOC2 like nucleolar associated transcriptional repressor	NM_021303//NP_067278//XR_390775
Oxsm	4.005	6.392	0.864	0.13	-1.607	-0.685	0.00314657	0.0728901	1765		Oxsm	71147	71147	3-oxoacyl-ACP synthase, mitochondrial	NM_027695//NP_081971//XM_006518100//XM_006518101//XM_006518102//XM_006518103//XP_006518163//XP_006518164//XP_006518165//XP_006518166
Bnip2	10.475	6.563	2.204	0.763	1.58	0.66	0.00201706	0.0600864	1766		Bnip2	12175	12175	BCL2/adenovirus E1B interacting protein 2	NM_001008238//NM_016787//NP_001008239//NP_058067//XM_006510789//XM_006510791//XM_006510793//XP_006510852//XP_006510854//XP_006510856
Fermt1	11.719	19.889	3.056	3.657	-1.713	-0.777	0.0094052	0.128406	1767		Fermt1	241639	241639	fermitin family member 1	NM_198029//NP_932146//XM_006499507//XP_006499570
Cenpn	1.709	3.047	0.854	0.066	-1.84	-0.88	0.0174357	0.175236	1768		Cenpn	72155	72155	centromere protein N	NM_028131//NP_082407//XM_006531387//XM_011248508//XP_006531450//XP_011246810
Zfp354b	0.051	0.009	0.039	0.015	3.533	1.821	0.0694098	0.340443	1769	low	Zfp354b	27274	27274	zinc finger protein 354B	NM_013744//NP_038772
Rad54b	0.587	1.017	0.269	0.088	-1.786	-0.837	0.0139213	0.155595	1770		Rad54b	623474	623474	RAD54 homolog B (S. cerevisiae)	NM_001039556//NM_001256145//NM_177285//NP_001034645//NP_001243074
Prkar1b	0.125	0.246	0.012	0.067	-1.829	-0.871	0.0167096	0.171483	1771		Prkar1b	19085	19085	protein kinase, cAMP dependent regulatory, type I beta	NM_001253890//NM_008923//NP_001240819//NP_032949//XM_006504660//XM_006504661//XM_006504663//XP_006504723//XP_006504724//XP_006504726
4930552P12Rik	0.766	1.285	0.229	0.413	-1.653	-0.725	0.00602238	0.101804	1772		4930552P12Rik	77594	77594	RIKEN cDNA 4930552P12 gene	NR_045318
Pdzk1ip1	5.255	2.548	4.332	1.213	1.918	0.94	0.0293681	0.227423	1773		Pdzk1ip1	67182	67182	PDZK1 interacting protein 1	NM_001164557//NM_001164558//NM_026018//NP_001158029//NP_001158030//NP_080294//XM_006503306//XM_006503307//XP_006503369//XP_006503370
Aph1b	0.344	0.566	0.049	0.045	-1.632	-0.706	0.00497749	0.0922015	1774		Aph1b	208117	208117	aph1 homolog B, gamma secretase subunit	NM_177583//NP_808251//XM_006510922//XP_006510985//XR_870754
Foxa2	2.268	3.578	0.802	0.696	-1.595	-0.674	0.00278522	0.0691729	1775		Foxa2	15376	15376	forkhead box A2	NM_001291065//NM_001291067//NM_010446//NP_001277994//NP_001277996//NP_034576
Tceal5	0.074	0	0.129	0	2.523	1.335	0.0521239	0.292285	1776	low	Tceal5	331532	331532	transcription elongation factor A (SII)-like 5	NM_177919//NP_808587//XM_006528576//XP_006528639
Nkx2-3	0.036	0	0.062	0	2.523	1.335	0.0521239	0.292285	1777	low	Nkx2-3	18089	18089	NK2 homeobox 3	NM_008699//NP_032725
Mospd1	6.781	11.141	0.587	1.81	-1.631	-0.706	0.00497865	0.0922015	1778		Mospd1	70380	70380	motile sperm domain containing 1	NM_001290514//NM_027409//NP_001277443//NP_081685//NR_110964//XM_006541537//XM_006541538//XM_006541540//XM_006541541//XM_011251017//XP_006541600//XP_006541601//XP_006541603//XP_006541604//XP_011249319//XR_882288
Gpt2	2.268	3.749	0.447	0.201	-1.656	-0.728	0.00628098	0.103736	1779		Gpt2	108682	108682	glutamic pyruvate transaminase (alanine aminotransferase) 2	NM_173866//NP_776291//XM_006530558//XM_006530559//XP_006530621//XP_006530622
Shisa7	0.429	0.238	0.271	0.104	1.693	0.76	0.00832302	0.120118	1780		Shisa7	232813	232813	shisa family member 7	NM_001290291//NM_172737//NP_001277220//NP_766325//XM_006539775//XM_011250503//XM_011250504//XM_011250505//XM_011250506//XP_006539838//XP_011248805//XP_011248806//XP_011248807//XP_011248808
Fam161a	0	0.051	0	0.039	-3.111	-1.637	0.0656888	0.33124	1781	low	Fam161a	73873	73873	family with sequence similarity 161, member A	NM_028672//NP_082948//XM_006514828//XM_006514829//XM_006514830//XM_006514831//XM_006514832//XM_006514833//XM_006514834//XM_006514836//XM_006514837//XM_006514838//XM_006514839//XM_011243760//XM_011243761//XM_011243762//XP_006514891//XP_006514892//XP_006514893//XP_006514894//XP_006514895//XP_006514896//XP_006514897//XP_006514899//XP_006514900//XP_006514901//XP_006514902//XP_011242062//XP_011242063/…
Sphk1	28.366	14.403	16.502	0.599	1.8	0.848	0.0151747	0.162969	1782		Sphk1	20698	20698	sphingosine kinase 1	NM_001172472//NM_001172473//NM_001172475//NM_011451//NM_025367//NP_001165943//NP_001165944//NP_001165946//NP_035581//NP_079643//XM_006532669//XM_006532670//XM_006532671//XM_006532672//XM_006532673//XM_006532674//XM_011248841//XP_006532732//XP_006532733//XP_006532734//XP_006532735//XP_006532736//XP_006532737//XP_011247143
Ntn5	0.031	0	0.027	0	2.692	1.429	0.0580471	0.309421	1783	low	Ntn5	243967	243967	netrin 5	NM_001033356//NM_001289692//NM_001289693//NP_001028528//NP_001276621//NP_001276622//XM_006540885//XM_006540886//XM_006540887//XM_006540888//XM_006540889//XM_006540890//XM_006540891//XM_006540892//XM_006540893//XP_006540948//XP_006540949//XP_006540950//XP_006540951//XP_006540952//XP_006540953//XP_006540954//XP_006540955//XP_006540956//XR_391341//XR_391342
Mdm1	0.723	1.204	0.29	0.223	-1.688	-0.755	0.00820534	0.119263	1784		Mdm1	17245	17245	transformed mouse 3T3 cell double minute 1	NM_001162904//NM_001162905//NM_010785//NM_148922//NP_001156376//NP_001156377//NP_034915//NP_683724//XM_006513305//XM_006513306//XM_006513307//XM_006513308//XM_006513309//XP_006513368//XP_006513369//XP_006513370//XP_006513371//XP_006513372
5330426P16Rik	0.194	0.081	0.23	0.073	2.079	1.056	0.037715	0.254528	1785		NA	NA	NA	NA	NA
Akr1b8	25.966	15.814	6.074	1.891	1.621	0.697	0.00402081	0.0824582	1786		Akr1b8	14187	14187	aldo-keto reductase family 1, member B8	NM_008012//NP_032038
Rax	0.046	0	0.045	0	3.208	1.681	0.0677285	0.33622	1787	low	Rax	19434	19434	retina and anterior neural fold homeobox	NM_013833//NP_038861
E2f3	10.455	6.422	1.755	0.835	1.625	0.7	0.00416234	0.0835942	1788		E2f3	13557	13557	E2F transcription factor 3	NM_001289920//NM_010093//NP_001276849//NP_034223//XM_011244275//XM_011244276//XM_011244277//XP_011242577//XP_011242578//XP_011242579
Tbrg1	152.262	90.298	46.358	6.91	1.643	0.717	0.00593146	0.101131	1789		Tbrg1	21376	21376	transforming growth factor beta regulated gene 1	NM_025289//NP_079565
Lmo4	27.108	17.316	1.827	2.488	1.574	0.654	0.00200525	0.0599585	1790		Lmo4	16911	16911	LIM domain only 4	NM_001161769//NM_001161770//NM_010723//NP_001155241//NP_001155242//NP_034853
Stbd1	0.329	0.629	0.183	0.173	-1.976	-0.982	0.0333687	0.239583	1791		Stbd1	52331	52331	starch binding domain 1	NM_175096//NP_780305
Plcg1	4.635	8.12	2.404	0.32	-1.897	-0.923	0.0291655	0.226803	1792		Plcg1	18803	18803	phospholipase C, gamma 1	NM_021280//NP_067255
Celsr2	0.442	0.772	0.252	0.189	-1.849	-0.887	0.0191296	0.182966	1793		Celsr2	53883	53883	cadherin, EGF LAG seven-pass G-type receptor 2	NM_001004177//NM_017392//NP_001004177//NP_059088//XM_006501691//XM_006501692//XP_006501754//XP_006501755
Inpp4a	3.268	5.186	0.045	0.583	-1.579	-0.659	0.0022312	0.0620305	1794		Inpp4a	269180	269180	inositol polyphosphate-4-phosphatase, type I	NM_001290797//NM_001290798//NM_001290799//NM_030266//NM_172971//NP_001277726//NP_001277727//NP_001277728//NP_084542//NP_766559//XM_006496006//XM_006496008//XM_006496009//XM_006496010//XM_006496011//XM_006496013//XM_006496014//XM_006496015//XM_006496016//XM_006496017//XM_006496018//XM_006496019//XM_006496020//XM_011238525//XP_006496069//XP_006496071//XP_006496072//XP_006496073//XP_006496074//XP_00…
Ddit4	68.182	108.469	14.121	24.982	-1.584	-0.663	0.00242425	0.0642895	1795		Ddit4	74747	74747	DNA-damage-inducible transcript 4	NM_029083//NP_083359
Cox6a2	0.529	0.257	0.536	0.246	2.173	1.119	0.0419094	0.26812	1796		Cox6a2	12862	12862	cytochrome c oxidase subunit VIa polypeptide 2	NM_009943//NP_034073
Tmem102	46.427	27.47	9.614	4.597	1.681	0.749	0.00810126	0.118572	1797		Tmem102	380705	380705	transmembrane protein 102	NM_001033433//NP_001028605
Calr	802.99	510.263	109.648	105.481	1.584	0.664	0.00249311	0.0649562	1798		Calr	12317	12317	calreticulin	NM_007591//NP_031617
Fkbp2	251.082	125.178	112.387	44.492	1.96	0.971	0.032926	0.238065	1799		Fkbp2	14227	14227	FK506 binding protein 2	NM_001166368//NM_008020//NP_001159840//NP_032046//XM_006526671//XM_006526672//XM_006526673//XM_006526674//XM_006526675//XP_006526734//XP_006526735//XP_006526736//XP_006526737//XP_006526738
Msi1	0.71	1.316	0.41	0.73	-1.86	-0.895	0.0201361	0.187738	1800		Msi1	17690	17690	musashi RNA-binding protein 1	NM_008629//NP_032655//XM_006530177//XM_006530178//XM_006530179//XM_006530180//XM_006530181//XM_006530182//XP_006530240//XP_006530241//XP_006530242//XP_006530243//XP_006530244//XP_006530245
Pdcd5	34.449	16.302	18.634	5.653	2.032	1.023	0.0363462	0.250284	1801		Pdcd5	56330	56330	programmed cell death 5	NM_019746//NP_062720
Gen1	1.889	3.534	1.19	0.263	-2.023	-1.017	0.0360354	0.249099	1802		Gen1	209334	209334	GEN1, Holliday junction 5' flap endonuclease	NM_177331//NP_796305//XM_006515039//XM_006515040//XM_006515041//XM_006515042//XM_011243851//XM_011243852//XP_006515102//XP_006515103//XP_006515104//XP_006515105//XP_011242153//XP_011242154
Mcl1	120.711	77.592	14.059	5.667	1.551	0.633	0.00121719	0.0461128	1803		Mcl1	17210	17210	myeloid cell leukemia sequence 1	NM_008562//NP_032588//XM_006501088//XP_006501151
Gm11818	0.249	0.454	0.14	0.215	-1.74	-0.799	0.012187	0.146026	1804		NA	NA	NA	NA	NA
Capn8	1.88	3.216	0.625	0.519	-1.731	-0.791	0.0113482	0.140645	1805		Capn8	170725	170725	calpain 8	NM_001145806//NM_130890//NP_001139278//NP_570960//XM_006496686//XM_006496687//XM_006496688//XP_006496749//XP_006496750//XP_006496751//XR_373596//XR_865595
Enah	0.125	0.024	0.132	0.03	4.795	2.262	0.0777151	0.346571	1806		Enah	13800	13800	enabled homolog (Drosophila)	NM_001083120//NM_001083121//NM_008680//NM_010135//NP_001076589//NP_001076590//NP_032706//NP_034265//XM_006496643//XM_006496644//XM_006496645//XM_006496646//XM_006496647//XM_006496648//XM_006496649//XM_006496650//XM_006496651//XM_006496652//XM_011238749//XM_011238750//XM_011238751//XM_011238752//XM_011238753//XM_011238754//XM_011238755//XM_011238756//XP_006496706//XP_006496707//XP_006496708//XP_00…
Zfp316	0.74	1.219	0.159	0.338	-1.631	-0.706	0.00547598	0.0968128	1807		Zfp316	54201	54201	zinc finger protein 316	NM_017467//NP_059495//XM_006504718//XP_006504781
Mettl1	23.799	14.837	2.672	1.061	1.596	0.675	0.00318032	0.0728901	1808		Mettl1	17299	17299	methyltransferase like 1	NM_010792//NP_034922//XM_006513312//XM_006513313//XP_006513375//XP_006513376
Slc43a2	12.771	19.823	0.193	2.277	-1.545	-0.627	0.000957323	0.040314	1809		Slc43a2	215113	215113	solute carrier family 43, member 2	NM_001199283//NM_001199284//NM_173388//NP_001186212//NP_001186213//NP_775564//XM_006532819//XM_006532820//XM_006532821//XM_006532822//XM_006532823//XM_006532824//XM_006532825//XM_006532826//XM_006532827//XM_006532828//XP_006532882//XP_006532883//XP_006532884//XP_006532885//XP_006532886//XP_006532887//XP_006532888//XP_006532889//XP_006532890//XP_006532891
E130311K13Rik	0.383	0.746	0.07	0.219	-1.859	-0.894	0.0202282	0.188082	1810		E130311K13Rik	329659	329659	RIKEN cDNA E130311K13 gene	NM_177856//NP_808524
St3gal4	965.248	591.651	344.692	133.526	1.598	0.676	0.00328059	0.0742572	1811		St3gal4	20443	20443	ST3 beta-galactoside alpha-2,3-sialyltransferase 4	NM_009178//NP_033204//XM_006510108//XM_006510109//XM_006510110//XM_006510111//XM_006510112//XM_006510113//XM_011242428//XM_011242429//XM_011242430//XM_011242431//XM_011242432//XM_011242433//XP_006510171//XP_006510172//XP_006510173//XP_006510174//XP_006510175//XP_006510176//XP_011240730//XP_011240731//XP_011240732//XP_011240733//XP_011240734//XP_011240735
Rbm20	1.272	0.795	0.109	0.102	1.604	0.681	0.00357204	0.0776006	1812		Rbm20	73713	73713	RNA binding motif protein 20	NM_001170847//NP_001164318//XM_006527385//XM_011247371//XM_011247372//XM_011247373//XM_011247374//XP_006527448//XP_011245673//XP_011245674//XP_011245675//XP_011245676
Tmem11	59.243	35.256	13.158	6.198	1.671	0.74	0.0078767	0.116944	1813		Tmem11	216821	216821	transmembrane protein 11	NM_001168507//NM_173453//NP_001161979//NP_775655
Klf12	0.05	0.102	0.032	0.025	-2.095	-1.067	0.0394533	0.259873	1814	low	Klf12	16597	16597	Kruppel-like factor 12	NM_010636//NP_034766//XM_006518623//XM_006518624//XM_006518625//XM_006518626//XM_011244968//XM_011244969//XM_011244970//XM_011244971//XP_006518686//XP_006518687//XP_006518688//XP_006518689//XP_011243270//XP_011243271//XP_011243272//XP_011243273
Prodh	6.862	4.251	0.706	0.491	1.609	0.686	0.00388366	0.0809053	1815		Prodh	19125	19125	proline dehydrogenase	NM_011172//NP_035302//XM_006521863//XM_006521864//XM_006536796//XM_006536797//XP_006521926//XP_006521927//XP_006536859//XP_006536860
Srpr	73.922	45.674	17.139	0.658	1.591	0.67	0.00301299	0.0715545	1816		Srpr	67398	67398	signal recognition particle receptor ('docking protein')	NM_026130//NP_080406
Gm1332	21.799	38.083	5.608	4.673	-1.76	-0.815	0.0138559	0.155309	1817		NA	NA	NA	NA	NA
Usp16	32.132	21.089	1.422	3.231	1.534	0.617	0.0005728	0.0313341	1818		Usp16	74112	74112	ubiquitin specific peptidase 16	NM_024258//NP_077220//XM_006523100//XM_006523101//XM_006523102//XM_006523103//XP_006523163//XP_006523164//XP_006523165//XP_006523166
Cuzd1	0.034	0.007	0.034	0.012	2.219	1.15	0.045248	0.277342	1819	low	Cuzd1	16433	16433	CUB and zona pellucida-like domains 1	NM_008411//NP_032437
Med9	12.265	6.889	5.081	0.029	1.703	0.768	0.0098944	0.13157	1820		Med9	192191	192191	mediator complex subunit 9	NM_138675//NP_619616
Slc25a15	102.759	158.817	26.826	22.331	-1.567	-0.648	0.00199542	0.0599585	1821		Slc25a15	18408	18408	solute carrier family 25 (mitochondrial carrier ornithine transporter), member 15	NM_181325//NP_851842//XM_006509026//XP_006509089
Stat5b	2.703	4.34	0.656	0.064	-1.622	-0.698	0.00450585	0.0870472	1822		Stat5b	20851	20851	signal transducer and activator of transcription 5B	NM_001113563//NM_011489//NP_001107035//NP_035619//XM_006532723//XP_006532786
Arl4d	3.814	1.918	2.968	0.985	1.891	0.919	0.0297807	0.228854	1823		Arl4d	80981	80981	ADP-ribosylation factor-like 4D	NM_025404//NP_079680
Cxcl10	0	0.066	0	0.059	-2.305	-1.205	0.0491041	0.285002	1824	low	Cxcl10	15945	15945	chemokine (C-X-C motif) ligand 10	NM_021274//NP_067249
Wdr69	0.059	0.025	0.028	0.022	2.166	1.115	0.0426245	0.27046	1825	low	NA	NA	NA	NA	NA
Hus1b	0.066	0	0.067	0	3.215	1.685	0.0700913	0.341956	1826	low	Hus1b	210554	210554	HUS1 checkpoint clamp component B	NM_153072//NP_694712
Zkscan17	4.439	6.951	0.942	0.83	-1.574	-0.654	0.00226199	0.0620305	1827		Zkscan17	268417	268417	zinc finger with KRAB and SCAN domains 17	NM_001130529//NM_001291014//NM_172941//NP_001124001//NP_001277943//NP_766529//XM_006533384//XM_006533385//XM_006533386//XP_006533447//XP_006533448//XP_006533449
Ociad1	64.349	38.683	20.253	3.938	1.621	0.696	0.00458603	0.0885229	1828		Ociad1	68095	68095	OCIA domain containing 1	NM_001159887//NM_001159888//NM_001159889//NM_023429//NP_001153359//NP_001153360//NP_001153361//NP_075918//XM_006504075//XM_006504076//XP_006504138//XP_006504139//XR_376823
Gm15800	7.885	13.407	3.381	1.083	-1.823	-0.866	0.018071	0.178022	1829		Gm15800	269700	269700	predicted gene 15800	NM_181421//NP_852086//XM_006530351//XM_006530352//XM_006530353//XM_006530354//XM_006530355//XM_006530356//XM_006530357//XM_006530358//XM_006530359//XM_006530360//XM_011248204//XP_006530414//XP_006530415//XP_006530416//XP_006530417//XP_006530418//XP_006530419//XP_006530420//XP_006530421//XP_006530422//XP_006530423//XP_011246506
Eif2s3x	5.339	3.394	0.512	0.304	1.572	0.652	0.00220063	0.0615485	1830		Eif2s3x	26905	26905	eukaryotic translation initiation factor 2, subunit 3, structural gene X-linked	NM_012010//NP_036140
Slc22a23	8.984	15.088	2.707	0.939	-1.727	-0.788	0.0117295	0.142941	1831		Slc22a23	73102	73102	solute carrier family 22, member 23	NM_001033167//NP_001028339//XM_006516793//XM_006516794//XP_006516856//XP_006516857
Me3	0.095	0.048	0.012	0.035	2.173	1.12	0.0432759	0.272659	1832	low	Me3	109264	109264	malic enzyme 3, NADP(+)-dependent, mitochondrial	NM_181407//NP_852072//XM_006507189//XM_006507190//XM_006507191//XM_006507192//XM_006507193//XM_006507194//XP_006507252//XP_006507253//XP_006507254//XP_006507255//XP_006507256//XP_006507257//XR_378206
Nop2	48.51	31.901	4.747	4.471	1.525	0.609	0.000363014	0.0248435	1833		Nop2	110109	110109	NOP2 nucleolar protein	NM_138747//NP_620086
Car13	15.992	25.256	1.567	2.602	-1.577	-0.657	0.00246365	0.0648919	1834		Car13	71934	71934	carbonic anhydrase 13	NM_024495//NP_078771
Krt82	0.239	0	0.384	0	6.857	2.778	0.0824769	0.346571	1835		Krt82	114566	114566	keratin 82	NM_053249//NP_444479
Gm5535	0.071	0.012	0.068	0.021	2.946	1.559	0.0668811	0.334498	1836	low	Gm5535	433481	433481	predicted gene 5535	NM_001033778//NP_001028950//XM_011239684//XP_011237986
Ccdc88c	28.493	49.912	20.522	12.002	-2.368	-1.244	0.051008	0.289265	1837		Ccdc88c	68339	68339	coiled-coil domain containing 88C	NM_026681//NP_080957//XM_006516187//XM_006516188//XM_011244166//XM_011244167//XP_006516250//XP_006516251//XP_011242468//XP_011242469//XR_381542
1700049G17Rik	0.547	0.945	0.186	0.212	-1.733	-0.793	0.012271	0.146441	1838		1700049G17Rik	73430	73430	RIKEN cDNA 1700049G17 gene	NM_028538//NP_082814//XM_011250722//XM_011250723//XM_011250724//XP_011249024//XP_011249025//XP_011249026
Tnn	0	0.014	0	0.008	-2.768	-1.469	0.0635452	0.324482	1839	low	Tnn	329278	329278	tenascin N	NM_177839//NP_808507//XM_006496904//XM_006496905//XM_006496906//XP_006496967//XP_006496968//XP_006496969
4921530L18Rik	1.606	2.752	0.985	1.189	-1.743	-0.802	0.0130798	0.150744	1840		NA	NA	NA	NA	NA
Zfp518a	2.582	4.714	1.336	0.639	-1.945	-0.96	0.0333829	0.239583	1841		Zfp518a	72672	72672	zinc finger protein 518A	NM_028319//NP_082595//XM_006527368//XM_011247359//XM_011247360//XM_011247361//XM_011247362//XM_011247363//XM_011247364//XM_011247365//XP_006527431//XP_011245661//XP_011245662//XP_011245663//XP_011245664//XP_011245665//XP_011245666//XP_011245667
Frmd7	0.015	0.003	0.014	0.006	2.216	1.148	0.0457771	0.277342	1842	low	Frmd7	385354	385354	FERM domain containing 7	NM_001190332//NP_001177261//XM_006541505//XM_006541506//XM_006541507//XM_006541508//XM_011251012//XM_011251013//XP_006541568//XP_006541569//XP_006541570//XP_006541571//XP_011249314//XP_011249315
P4ha2	22.703	13.72	4.915	1.982	1.642	0.715	0.00667449	0.107242	1843		P4ha2	18452	18452	procollagen-proline, 2-oxoglutarate 4-dioxygenase (proline 4-hydroxylase), alpha II polypeptide	NM_001136076//NM_011031//NP_001129548//NP_035161//XM_006532452//XP_006532515
Thra	41.999	71.595	22.366	12.643	-1.889	-0.918	0.0301163	0.229978	1844		Thra	21833	21833	thyroid hormone receptor alpha	NM_001313983//NM_178060//NP_001300912//NP_835161
Abhd15	0.309	0.621	0.12	0.154	-2.01	-1.007	0.0366647	0.251115	1845		Abhd15	67477	67477	abhydrolase domain containing 15	NM_026185//NP_080461
Abat	28.146	48.653	10.206	8.201	-1.796	-0.845	0.0168696	0.172593	1846		Abat	268860	268860	4-aminobutyrate aminotransferase	NM_001170978//NM_172961//NP_001164449//NP_766549//XM_006522195//XP_006522258
Rgnef	1.191	2.052	0.476	0.227	-1.761	-0.817	0.0146525	0.159937	1847		NA	NA	NA	NA	NA
[truncated: 21,490 more rows]
