# Supplementary material for: Loss of adenomatous polyposis coli function renders intestinal epithelial cells resistant to the cytokine IL-22
Source: PLoS Biol. 2019 Nov 26;17(11):e3000540. doi: 10.1371/journal.pbio.3000540 (PMC6903767; doi:10.1371/journal.pbio.3000540)
Supplement: S3 Table — (XLSX) [file pbio.3000540.s007.xlsx]

## Sheet: S3_Table
Feature identifier	Mean expression level for the specified sample group	Mean expression level for the specified sample group	Standard deviation (of the expression) for the specified sample group	Standard deviation (of the expression) for the specified sample group	Expression ratio (fold-change) between the compared sample groups	Expression ratio (fold-change) between the compared sample groups on the 2-logarithmics scale	T-test p-value for the comparison between the sample groups	FDR-adjusted p-value for the comparison between the sample groups	Average ranking value based on both p-value and fold-change; value 1 is the strongest DE feature	Lowly expressed features are labeled
ID	mean_APC-IL22	mean_APC	sd_APC-IL22	sd_APC	FC	logFC	P.Value	adj.P.Val	avgRank	lowExpression	Symbol	EntrezIDs	EntrezID	Description	RefseqIDs
Reg3g	523.077	49.751	319.216	3.864	9.467	3.243	3.54404e-05	0.090571	1		Reg3g	19695	19695	regenerating islet-derived 3 gamma	NM_011260//NP_035390
Ptk6	0.96	0.012	1.219	0.01	31.39	4.972	7.27218e-05	0.117284	2		Ptk6	20459	20459	PTK6 protein tyrosine kinase 6	NM_009184//NP_033210//XM_006500585//XP_006500648
Pdc	0.178	0.011	0.078	0.018	7.875	2.977	2.19349e-05	0.0726144	3		Pdc	20028	20028	phosducin	NM_001159730//NM_024458//NP_001153202//NP_077778
Atp2b3	0	0.032	0	0.012	-8.239	-3.042	4.30869e-05	0.090571	4	low	Atp2b3	320707	320707	ATPase, Ca++ transporting, plasma membrane 3	NM_001310537//NM_177236//NP_001297466//NP_796210//XM_006528081//XM_006528084//XM_006528086//XM_011247609//XM_011247610//XM_011247611//XM_011247612//XM_011247613//XM_011247614//XP_006528144//XP_006528147//XP_006528149//XP_011245911//XP_011245912//XP_011245913//XP_011245914//XP_011245915//XP_011245916
Steap4	0.524	0.059	0.314	0.038	8.167	3.03	4.65721e-05	0.090571	5		Steap4	117167	117167	STEAP family member 4	NM_054098//NP_473439
Socs3	26.908	4.77	5.881	0.86	5.618	2.49	2.48925e-05	0.0726144	6		Socs3	12702	12702	suppressor of cytokine signaling 3	NM_007707//NP_031733//XM_011248707//XP_011247009
Gpr61	0	0.03	0	0.015	-6.333	-2.663	0.00012308	0.121344	7	low	Gpr61	229714	229714	G protein-coupled receptor 61	NM_001305461//NM_175470//NP_001292390//NP_780679//XR_375520
Reg3b	544.407	40.193	441.64	4.734	11.272	3.495	0.000190025	0.133267	8		Reg3b	18489	18489	regenerating islet-derived 3 beta	NM_011036//NP_035166
Sfpi1	0.077	0	0.012	0	6.031	2.592	0.000121592	0.121344	9	low	NA	NA	NA	NA	NA
BB123696	0.044	0	0.018	0	5.875	2.555	0.000113953	0.121344	10	low	BB123696	105404	105404	expressed sequence BB123696	NR_027893
Muc1	0.46	0.066	0.294	0.02	5.83	2.544	0.000141819	0.121344	11		Muc1	17829	17829	mucin 1, transmembrane	NM_013605//NP_038633
Gda	5.625	1.194	0.357	0.164	4.711	2.236	1.91677e-05	0.0726144	12		Gda	14544	14544	guanine deaminase	NM_010266//NP_034396//XM_006526680//XP_006526743
Reg3a	5.371	1.02	6.701	1.521	6.36	2.669	0.000211671	0.13341	13		Reg3a	19694	19694	regenerating islet-derived 3 alpha	NM_011259//NP_035389
St8sia1	0.014	0	0.008	0	6.494	2.699	0.000351006	0.154683	14	low	St8sia1	20449	20449	ST8 alpha-N-acetyl-neuraminide alpha-2,8-sialyltransferase 1	NM_011374//NP_035504//XM_006506928//XM_006506929//XM_006506930//XM_011241574//XM_011241575//XM_011241576//XP_006506991//XP_006506992//XP_006506993//XP_011239876//XP_011239877//XP_011239878
Cxcl5	1.727	0.304	0.874	0.043	5.256	2.394	0.000194159	0.133267	15		Cxcl5	20311	20311	chemokine (C-X-C motif) ligand 5	NM_009141//NP_033167
6330406I15Rik	0.036	0	0.02	0	5.565	2.476	0.000309603	0.150566	16	low	NA	NA	NA	NA	NA
B3galt5	1.19	0.06	1.65	0.019	11.721	3.551	0.000639892	0.201799	17		B3galt5	93961	93961	UDP-Gal:betaGlcNAc beta 1,3-galactosyltransferase, polypeptide 5	NM_001122993//NM_033149//NP_001116465//NP_149161//XM_006523116//XM_006523117//XP_006523179//XP_006523180
Mr1	0	0.037	0	0.024	-5.358	-2.422	0.000328098	0.150566	18	low	Mr1	15064	15064	major histocompatibility complex, class I-related	NM_008209//NP_032235//XM_006529143//XM_006529144//XP_006529206//XP_006529207
C4b	0.064	0.002	0.018	0.004	12.189	3.608	0.000799817	0.209723	19	low	C4b	12268	12268	complement component 4B (Chido blood group)	NM_009780//NP_033910//XM_006523531//XM_006523532//XM_006525280//XM_006525281//XM_011238116//XM_011251281//XP_006523594//XP_006523595//XP_006525343//XP_006525344//XP_011236418//XP_011249583//XR_385926
Chst4	6.012	1.356	5.585	0.757	3.969	1.989	4.06001e-05	0.090571	20		Chst4	26887	26887	carbohydrate (chondroitin 6/keratan) sulfotransferase 4	NM_011998//NP_036128//XM_006531043//XM_006531044//XM_006531045//XP_006531106//XP_006531107//XP_006531108
Ptcra	0	0.064	0	0.035	-4.917	-2.298	0.000388759	0.154683	21	low	Ptcra	19208	19208	pre T cell antigen receptor alpha	NM_011195//NP_035325
Pcnxl2	0	0.017	0	0.005	-7.075	-2.823	0.000725187	0.204135	22	low	NA	NA	NA	NA	NA
Psg26	0.037	0	0.017	0	4.561	2.189	0.000308327	0.150566	23	low	Psg26	574429	574429	pregnancy-specific glycoprotein 26	NM_001029893//NP_001025064//XM_006540238//XP_006540301
Il17c	0	0.143	0	0.092	-5.359	-2.422	0.000473265	0.157066	24		Il17c	234836	234836	interleukin 17C	NM_145834//NP_665833
Rimkla	0.01	0.056	0.001	0.009	-4.226	-2.079	0.000174442	0.131321	25	low	Rimkla	194237	194237	ribosomal modification protein rimK-like family member A	NM_177572//NP_808240//XM_006502882//XP_006502945
Cd83	0.035	0.176	0.016	0.076	-4.091	-2.032	0.000148605	0.121344	26		Cd83	12522	12522	CD83 antigen	NM_001289915//NM_009856//NP_001276844//NP_033986
Trim15	9.064	2.133	0.886	0.304	4.247	2.086	0.000212645	0.13341	27		Trim15	69097	69097	tripartite motif-containing 15	NM_001024134//NM_001177872//NP_001019305//NP_001171343//XM_006536688//XM_006536689//XM_006537419//XM_006537420//XM_011242688//XM_011251324//XP_006536751//XP_006536752//XP_006537482//XP_006537483//XP_011240990//XP_011249626//XR_385361//XR_390122//XR_876527//XR_882601
Nr2f1	0.036	0	0.023	0	4.976	2.315	0.000477638	0.157066	28	low	Nr2f1	13865	13865	nuclear receptor subfamily 2, group F, member 1	NM_010151//NP_034281//XM_006517085//XM_006517086//XM_011244473//XP_006517148//XP_006517149//XP_011242775
4922501L14Rik	0.178	0.033	0.02	0.012	4.43	2.147	0.000403593	0.154683	29		NA	NA	NA	NA	NA
Cldn5	0.045	0	0.013	0	4.068	2.024	0.000217233	0.13341	30	low	Cldn5	12741	12741	claudin 5	NM_013805//NP_038833
Trim10	0.371	0.067	0.128	0.031	5.151	2.365	0.000706813	0.204135	31		Trim10	19824	19824	tripartite motif-containing 10	NM_011280//NP_035410
Gpx5	0.07	0.008	0.06	0.013	3.893	1.961	0.000210472	0.13341	32	low	Gpx5	14780	14780	glutathione peroxidase 5	NM_010343//NP_034473//XM_011244283//XP_011242585
A530050N04Rik	0	0.06	0	0.035	-5.997	-2.584	0.00117832	0.236291	33	low	A530050N04Rik	442846	442846	RIKEN cDNA A530050N04 gene	NR_045419
Stard8	0	0.019	0	0.01	-5.505	-2.461	0.00119858	0.236291	34	low	Stard8	236920	236920	START domain containing 8	NM_199018//NP_950183//XM_006527998//XM_006527999//XM_006528002//XM_006528003//XM_006528004//XM_006528005//XM_006528006//XM_006528007//XP_006528061//XP_006528062//XP_006528065//XP_006528066//XP_006528067//XP_006528068//XP_006528069//XP_006528070
Duoxa1	0.114	0.026	0.069	0.046	4.362	2.125	0.000866148	0.212822	35	low	Duoxa1	213696	213696	dual oxidase maturation factor 1	NM_001305262//NM_145395//NP_001292191//NP_663370//XM_006499091//XM_006499092//XM_006499094//XM_006499095//XM_011239416//XM_011239417//XP_006499154//XP_006499155//XP_006499157//XP_006499158//XP_011237718//XP_011237719
Klhl3	0	0.025	0	0.01	-3.697	-1.886	0.000316955	0.150566	36	low	Klhl3	100503085	100503085	kelch-like 3	NM_001195075//NP_001182004//XM_006517008//XM_006517009//XM_006517010//XM_006517011//XM_006517013//XP_006517071//XP_006517072//XP_006517073//XP_006517074//XP_006517076
Srgn	0.015	0.141	0.026	0.062	-5.172	-2.371	0.00134177	0.251846	37		Srgn	19073	19073	serglycin	NM_011157//NP_035287//XM_006513374//XM_006513375//XM_006513376//XM_006513377//XP_006513437//XP_006513438//XP_006513439//XP_006513440
Slc6a13	0.006	0.056	0.01	0.033	-4.494	-2.168	0.00107578	0.228948	38	low	Slc6a13	14412	14412	solute carrier family 6 (neurotransmitter transporter, GABA), member 13	NM_144512//NP_653095//XM_006505537//XM_006505538//XM_011241210//XM_011241211//XP_006505600//XP_006505601//XP_011239512//XP_011239513
Cebpd	6.937	2.112	0.99	0.419	3.291	1.719	8.81003e-05	0.120941	39		Cebpd	12609	12609	CCAAT/enhancer binding protein (C/EBP), delta	NM_007679//NP_031705
Synpr	0.022	0	0.008	0	4.068	2.024	0.000906688	0.212822	40	low	Synpr	72003	72003	synaptoporin	NM_001163032//NM_028052//NP_001156504//NP_082328
Duoxa2	2.73	0.239	4.347	0.247	6.258	2.646	0.00198168	0.292526	41		Duoxa2	66811	66811	dual oxidase maturation factor 2	NM_025777//NP_080053
A830018L16Rik	0	0.007	0	0.003	-3.699	-1.887	0.000722566	0.204135	42	low	A830018L16Rik	320492	320492	RIKEN cDNA A830018L16 gene	NM_001160369//NM_001160370//NM_001160371//NM_001310451//NM_177173//NP_001153841//NP_001153842//NP_001153843//NP_001297380//NP_796147//XM_006495539//XM_006495540//XM_006495541//XM_006495542//XM_006495543//XM_006495544//XP_006495602//XP_006495603//XP_006495604//XP_006495605//XP_006495606//XP_006495607
Cd79a	0.069	0	0.022	0	5.392	2.431	0.00196055	0.291423	43	low	Cd79a	12518	12518	CD79A antigen (immunoglobulin-associated alpha)	NM_007655//NP_031681
Crisp2	0.054	0	0.03	0	4.563	2.19	0.00159813	0.270658	44	low	Crisp2	22024	22024	cysteine-rich secretory protein 2	NM_001204071//NM_009420//NP_001191000//NP_033446//XM_006524036//XP_006524099
Osmr	0.708	0.188	0.231	0.03	3.641	1.864	0.000696454	0.204135	45		Osmr	18414	18414	oncostatin M receptor	NM_001310469//NM_011019//NP_001297398//NP_035149//XM_006519973//XM_006519975//XM_006519976//XM_006519977//XP_006520036//XP_006520038//XP_006520039//XP_006520040
Lrg1	1.527	0.156	1.124	0.097	8.671	3.116	0.00261856	0.333931	46		Lrg1	76905	76905	leucine-rich alpha-2-glycoprotein 1	NM_029796//NP_084072
Ablim3	0	0.04	0	0.027	-8.835	-3.143	0.00269562	0.337343	47	low	Ablim3	319713	319713	actin binding LIM protein family, member 3	NM_001164491//NM_198649//NP_001157963//NP_941051//XM_006526005//XM_006526006//XM_006526007//XM_006526008//XM_006526009//XM_006526010//XM_006526011//XM_006526012//XP_006526068//XP_006526069//XP_006526070//XP_006526071//XP_006526072//XP_006526073//XP_006526074//XP_006526075
Gldn	0.011	0	0.004	0	3.431	1.779	0.000407632	0.154683	48	low	Gldn	235379	235379	gliomedin	NM_177350//NP_796324
Gadd45g	20.544	5.965	3.13	1	3.443	1.784	0.000670969	0.204135	49		Gadd45g	23882	23882	growth arrest and DNA-damage-inducible 45 gamma	NM_011817//NP_035947
Spink2	0.06	0.267	0.104	0.149	-4.374	-2.129	0.00177555	0.284234	50		Spink2	69982	69982	serine peptidase inhibitor, Kazal type 2	NM_001289764//NM_001289767//NM_001289768//NM_183284//NP_001276693//NP_001276696//NP_001276697//NP_899107//XM_011249564//XP_011247866
Mrgprb3	0.054	0.218	0.059	0.13	-3.754	-1.908	0.00107916	0.228948	51		Mrgprb3	404238	404238	MAS-related GPR, member B3	NM_207537//NP_997420
Prg4	0.012	0	0.005	0	3.432	1.779	0.00073822	0.204135	52	low	Prg4	96875	96875	proteoglycan 4 (megakaryocyte stimulating factor, articular superficial zone protein)	NM_001110146//NM_021400//NP_001103616//NP_067375//XM_006529963//XM_006529966//XP_006530026//XP_006530029
Ky	0.042	0.136	0.05	0.12	-3.582	-1.841	0.00089487	0.212822	53		Ky	16716	16716	kyphoscoliosis peptidase	NM_024291//NP_077253//XM_006511646//XM_006511647//XP_006511709//XP_006511710
Fut2	22.999	7.552	3.076	0.286	3.03	1.599	2.96492e-06	0.0691923	54		Fut2	14344	14344	fucosyltransferase 2	NM_001271993//NM_018876//NP_001258922//NP_061364//XM_011250795//XP_011249097
LOC666331	0.111	0	0.056	0	3.433	1.779	0.000889015	0.212822	55	low	LOC666331	666331	666331	uncharacterized LOC666331	NM_001256318//NP_001243247//XM_006533962//XP_006534025
Krt6a	2.489	0.807	1.309	0.483	3.069	1.618	0.000145126	0.121344	56		Krt6a	16687	16687	keratin 6A	NM_008476//NP_032502
Kcne3	66.248	20.033	34.822	8.974	3.237	1.695	0.000696001	0.204135	57		Kcne3	57442	57442	potassium voltage-gated channel, Isk-related subfamily, gene 3	NM_001190869//NM_001190870//NM_001190871//NM_001190950//NM_020574//NP_001177798//NP_001177799//NP_001177800//NP_001177879//NP_065599//XM_006508058//XM_006508059//XM_006508060//XM_006508061//XM_006508062//XP_006508121//XP_006508122//XP_006508123//XP_006508124//XP_006508125
Zfp449	0	0.018	0	0.007	-4.384	-2.132	0.00270314	0.337343	58	low	Zfp449	78619	78619	zinc finger protein 449	NM_030139//NP_084415//XM_011247691//XP_011245993
Grip2	0.056	0.008	0.029	0.013	7.077	2.823	0.00386235	0.390197	59	low	Grip2	243547	243547	glutamate receptor interacting protein 2	NM_001033353//NM_001159507//NP_001152979//XM_006506102//XM_006506103//XM_006506104//XM_006506105//XM_011241350//XM_011241351//XP_006506165//XP_006506166//XP_006506167//XP_006506168//XP_011239652//XP_011239653
Lypd1	0.007	0.039	0.012	0.018	-3.359	-1.748	0.000910075	0.212822	60	low	Lypd1	72585	72585	Ly6/Plaur domain containing 1	NM_001311089//NM_001311090//NM_145100//NP_001298018//NP_001298019//NP_659568//XM_006529885//XM_006529887//XM_011248088//XP_006529948//XP_006529950//XP_011246390
Gm5434	0	0.037	0	0.015	-3.697	-1.886	0.00182476	0.284234	61	low	Gm5434	432649	432649	ubiquitin-conjugating enzyme E2F (putative) pseudogene	NM_001014396//NR_003649
Arhgap30	0.003	0.018	0.005	0.015	-3.104	-1.634	0.000400862	0.154683	62	low	Arhgap30	226652	226652	Rho GTPase activating protein 30	NM_001005508//NP_001005508
Reg1	26.112	3.256	38.295	2.958	5.466	2.451	0.00424908	0.403008	63		Reg1	19692	19692	regenerating islet-derived 1	NM_009042//NP_033068//XM_011241261//XP_011239563
Hist1h3f	0.104	0.013	0.059	0.023	3.826	1.936	0.00240786	0.319274	64	low	Hist1h3f	260423	260423	histone cluster 1, H3f	NM_013548//NP_038576
Gm766	8.112	1.408	13.875	2.272	3.666	1.874	0.00209332	0.292526	65		Gm766	330440	330440	predicted gene 766	NM_001033417//NM_001145390//NP_001138862
Stom	21.934	7.29	9.834	1.257	2.876	1.524	6.02015e-05	0.108071	66		Stom	13830	13830	stomatin	NM_013515//NP_038543
Kcnab2	0.011	0.048	0.011	0.029	-3.79	-1.922	0.00263297	0.333943	67	low	Kcnab2	16498	16498	potassium voltage-gated channel, shaker-related subfamily, beta member 2	NM_001252654//NM_001252655//NM_001252656//NM_010598//NP_001239583//NP_001239584//NP_001239585//NP_034728//XM_006538580//XM_006538581//XM_006538583//XM_006538584//XM_006538585//XM_006538586//XM_006538587//XM_006538588//XM_011250197//XM_011250198//XM_011250199//XP_006538643//XP_006538644//XP_006538646//XP_006538647//XP_006538648//XP_006538649//XP_006538650//XP_006538651//XP_011248499//XP_011248500/…
Lrriq1	0.002	0.017	0.004	0.016	-3.343	-1.741	0.00155322	0.268683	68	low	Lrriq1	74978	74978	leucine-rich repeats and IQ motif containing 1	NM_001163559//NM_029134//NP_001157031//NP_083410//XM_006514256//XM_006514259//XM_006514261//XM_006514262//XM_011243592//XM_011243593//XM_011243594//XM_011243595//XM_011243596//XP_006514319//XP_006514322//XP_006514324//XP_006514325//XP_011241894//XP_011241895//XP_011241896//XP_011241897//XP_011241898//XR_871734
Gcgr	0.027	0	0.011	0	3.432	1.779	0.00193758	0.289855	69	low	Gcgr	14527	14527	glucagon receptor	NM_008101//NP_032127//XM_006532216//XM_006532217//XM_011248730//XM_011248731//XM_011248732//XP_006532279//XP_006532280//XP_011247032//XP_011247033//XP_011247034
Pou2af1	0.055	0.201	0.005	0.081	-3.235	-1.694	0.00125476	0.24002	70		Pou2af1	18985	18985	POU domain, class 2, associating factor 1	NM_011136//NP_035266
Bcl3	71.823	23.408	23.41	1.158	2.978	1.574	0.000424208	0.154683	71		Bcl3	12051	12051	B cell leukemia/lymphoma 3	NM_033601//NP_291079//XM_006539487//XP_006539550
Hrasls5	0.05	0	0.025	0	3.433	1.779	0.00231242	0.313108	72	low	Hrasls5	66727	66727	HRAS-like suppressor family, member 5	NM_025731//NP_080007
Efcab6	0.002	0.016	0.004	0.007	-3.367	-1.752	0.00238558	0.319274	73	low	Efcab6	77627	77627	EF-hand calcium binding domain 6	NM_001161628//NM_001161629//NM_029946//NP_001155100//NP_001155101//NP_084222//XM_006521531//XM_006521532//XM_006521533//XM_006521534//XM_006521535//XM_006521536//XM_011245770//XM_011245771//XM_011245772//XP_006521594//XP_006521595//XP_006521596//XP_006521597//XP_006521598//XP_006521599//XP_011244072//XP_011244073//XP_011244074
Celf4	0.641	0.227	0.099	0.043	2.796	1.483	0.00015079	0.121344	74		Celf4	108013	108013	CUGBP, Elav-like family member 4	NM_001146292//NM_001146293//NM_001146294//NM_001146295//NM_001174074//NM_133195//NP_001139764//NP_001139765//NP_001139766//NP_001139767//NP_001167545//NP_573458//XM_006525504//XM_006525505//XM_006525506//XM_006525507//XM_006525508//XM_006525509//XM_006525510//XM_006525511//XM_006525512//XM_006525513//XM_006525514//XM_006525515//XM_006525516//XM_006525517//XM_006525518//XM_006525519//XM_006525520/…
Tifa	63.587	23.159	16.238	9.638	2.871	1.521	0.000320034	0.150566	75		Tifa	211550	211550	TRAF-interacting protein with forkhead-associated domain	NM_145133//NP_660115//XM_006501236//XM_006501237//XM_006501238//XM_006501239//XP_006501299//XP_006501300//XP_006501301//XP_006501302
Mirlet7c-2	0.538	0	0.22	0	3.432	1.779	0.00289268	0.349775	76		Mirlet7c-2	723966	723966	microRNA let7c-2	NR_029729
Gm15293	0.498	0.096	0.135	0.083	3.715	1.893	0.00361367	0.379727	77		Gm15293	100041759	100041759	predicted gene 15293	NM_001177486//NP_001170957
Slfn2	12.707	4.555	3.922	0.422	2.73	1.449	7.53848e-05	0.117284	78		Slfn2	20556	20556	schlafen 2	NM_011408//NP_035538
4931406H21Rik	0.03	0.003	0.016	0.006	4.312	2.108	0.00475982	0.411057	79	low	4931406H21Rik	77592	77592	RIKEN cDNA 4931406H21 gene	NM_175264//NR_033492
Zbp1	0.778	0.21	0.16	0.072	3.638	1.863	0.00358298	0.379727	80		Zbp1	58203	58203	Z-DNA binding protein 1	NM_001139519//NM_021394//NP_001132991//NP_067369
Gpr22	0.054	0.009	0.024	0.009	5.042	2.334	0.00597549	0.460287	81	low	Gpr22	73010	73010	G protein-coupled receptor 22	NM_175191//NP_780400
9930013L23Rik	0.329	0.896	0.119	0.326	-2.715	-1.441	0.000188101	0.133267	82		NA	NA	NA	NA	NA
Rims1	0.009	0	0.001	0	2.89	1.531	0.000740335	0.204135	83	low	Rims1	116837	116837	regulating synaptic membrane exocytosis 1	NM_001012623//NM_001012624//NM_001012625//NM_053270//NM_183018//NP_001012641//NP_001012642//NP_001012643//NP_444500//NP_898839
Gm11545	30.56	10.485	21.624	5.955	2.785	1.478	0.000375393	0.154683	84		Gm11545	217122	217122	predicted gene 11545	NM_001105561//NM_183153//NP_001099031//XM_006533009//XP_006533072
Timp1	3.455	1.162	0.239	0.25	2.956	1.564	0.0011954	0.236291	85		Timp1	21857	21857	tissue inhibitor of metalloproteinase 1	NM_001044384//NM_001294280//NM_011593//NP_001037849//NP_001281209//NP_035723
Reep2	0.135	0.034	0.037	0.023	3.389	1.761	0.00347399	0.377081	86		Reep2	225362	225362	receptor accessory protein 2	NM_001204914//NM_144865//NP_001191843//NP_659114
Gna14	0.279	0.073	0.221	0.064	3.237	1.694	0.00287356	0.349272	87		Gna14	14675	14675	guanine nucleotide binding protein, alpha 14	NM_008137//NP_032163
Tat	0.532	0.111	0.221	0.073	4.745	2.246	0.00675106	0.498574	88		Tat	234724	234724	tyrosine aminotransferase	NM_146214//NP_666326
Hpgd	4.159	10.808	1.361	0.908	-2.654	-1.408	0.000123086	0.121344	89		Hpgd	15446	15446	hydroxyprostaglandin dehydrogenase 15 (NAD)	NM_008278//NP_032304
Nlrc5	0.028	0.006	0.005	0.005	4.154	2.055	0.00534944	0.424625	90	low	Nlrc5	434341	434341	NLR family, CARD domain containing 5	NM_001033207//NP_001028379//XM_006531162//XM_006531163//XM_006531164//XM_006531165//XM_006531166//XM_011248428//XP_006531225//XP_006531226//XP_006531227//XP_006531228//XP_006531229//XP_011246730
Abcc12	0.003	0.026	0.005	0.008	-4.854	-2.279	0.00716537	0.508262	91	low	Abcc12	244562	244562	ATP-binding cassette, sub-family C (CFTR/MRP), member 12	NM_172912//NP_766500//XM_006530984//XM_006530985//XM_006530986//XP_006531047//XP_006531048//XP_006531049//XR_387742
Wisp1	0.007	0.027	0.007	0.018	-2.803	-1.487	0.000789036	0.209247	92	low	Wisp1	22402	22402	WNT1 inducible signaling pathway protein 1	NM_018865//NP_061353//XM_006520889//XP_006520952
Sema6b	4.66	1.795	0.966	0.492	2.609	1.383	0.000142669	0.121344	93		Sema6b	20359	20359	sema domain, transmembrane domain (TM), and cytoplasmic domain, (semaphorin) 6B	NM_001130456//NM_013662//NP_001123928//NP_038690//XM_006523930//XP_006523993
Mtnr1a	0	0.064	0	0.046	-5.365	-2.423	0.00827876	0.540936	94	low	Mtnr1a	17773	17773	melatonin receptor 1A	NM_008639//NP_032665//XM_006509291//XM_006509292//XM_011242176//XP_006509354//XP_006509355//XP_011240478
Tmem173	44.956	17.187	2.279	4.053	2.661	1.412	0.000325847	0.150566	95		Tmem173	72512	72512	transmembrane protein 173	NM_001289591//NM_001289592//NM_028261//NP_001276520//NP_001276521//NP_082537
Fry	1.853	0.642	0.101	0.164	2.93	1.551	0.00180835	0.284234	96		Fry	320365	320365	FRY microtubule binding protein	NM_172887//NM_178781//NP_766475//XM_006504926//XM_006504927//XM_006504928//XM_006504929//XM_006504930//XM_006504931//XM_006504932//XM_006504933//XM_011241024//XP_006504989//XP_006504990//XP_006504991//XP_006504992//XP_006504993//XP_006504994//XP_006504995//XP_006504996//XP_011239326
Cdh22	0.003	0.022	0.006	0.011	-3.364	-1.75	0.0044269	0.403008	97	low	Cdh22	104010	104010	cadherin 22	NM_174988//NP_778153//XM_006498534//XM_006498535//XM_006498536//XM_011239238//XM_011239239//XP_006498597//XP_006498598//XP_006498599//XP_011237540//XP_011237541
Sec14l3	0	0.01	0	0.001	-3.114	-1.639	0.00329953	0.3756	98	low	Sec14l3	380683	380683	SEC14-like lipid binding 3	NM_001029937//NP_001025108//XM_011243730//XP_011242032
Pkd1l3	0.015	0.002	0.008	0.004	3.804	1.927	0.00597621	0.460287	99	low	Pkd1l3	244646	244646	polycystic kidney disease 1 like 3	NM_001039700//NM_001286454//NM_181544//NP_001034789//NP_001273383//NP_853522//XM_006531009//XM_011248381//XM_011248382//XM_011248383//XM_011248384//XM_011248385//XM_011248386//XP_006531072//XP_011246683//XP_011246684//XP_011246685//XP_011246686//XP_011246687//XP_011246688
A330040F15Rik	0.011	0.085	0.02	0.043	-3.772	-1.915	0.00650991	0.491657	100	low	A330040F15Rik	74333	74333	RIKEN cDNA A330040F15 gene	NR_015503
Ica1l	0.007	0.036	0.006	0.025	-3.411	-1.77	0.0048776	0.412578	101	low	Ica1l	70375	70375	islet cell autoantigen 1-like	NM_001316694//NM_001316695//NM_027407//NP_001303623//NP_001303624//NP_081683//XM_006496265//XM_006496267//XM_006496268//XM_006496269//XM_006496270//XM_006496271//XM_006496272//XM_011238597//XM_011238598//XP_006496328//XP_006496330//XP_006496331//XP_006496332//XP_006496333//XP_006496334//XP_006496335//XP_011236899//XP_011236900
Sec1	0.063	0.008	0.041	0.013	4.307	2.107	0.00795116	0.533687	102	low	Sec1	56546	56546	secretory blood group 1	NM_001271578//NM_019934//NP_001258507//XM_006541007//XM_006541010//XM_006541011//XP_006541070//XP_006541073//XP_006541074
Slc13a1	0.789	0.164	1.277	0.227	3.113	1.638	0.00353241	0.379727	103		Slc13a1	55961	55961	solute carrier family 13 (sodium/sulfate symporters), member 1	NM_019481//NP_062354//XM_006505139//XM_006505140//XP_006505202//XP_006505203
Cyp2c70	0.016	0.062	0.028	0.066	-2.938	-1.555	0.00240393	0.319274	104	low	Cyp2c70	226105	226105	cytochrome P450, family 2, subfamily c, polypeptide 70	NM_145499//NP_663474//XM_011247235//XP_011245537
Diras2	0.009	0.043	0.009	0.009	-4.185	-2.065	0.00797484	0.533687	105	low	Diras2	68203	68203	DIRAS family, GTP-binding RAS-like 2	NM_001024474//NP_001019645//XM_006516950//XP_006517013
Btnl9	0.01	0.06	0.018	0.038	-4.261	-2.091	0.00839829	0.541725	106	low	Btnl9	237754	237754	butyrophilin-like 9	NM_172793//NP_766381
Zfp641	0.003	0.018	0.006	0.011	-2.846	-1.509	0.00188248	0.287133	107	low	Zfp641	239652	239652	zinc finger protein 641	NM_173769//NP_776130//XM_006520969//XM_006520970//XM_006520971//XM_006520972//XM_006520973//XM_006520974//XM_011245627//XP_006521032//XP_006521033//XP_006521034//XP_006521035//XP_006521036//XP_006521037//XP_011243929//XR_875298
Cyp2e1	0.309	0.847	0.206	0.381	-2.915	-1.543	0.00254037	0.32574	108		Cyp2e1	13106	13106	cytochrome P450, family 2, subfamily e, polypeptide 1	NM_021282//NP_067257
Golga7b	1.32	3.586	1.026	2.576	-2.853	-1.512	0.00205689	0.292526	109		Golga7b	71146	71146	golgi autoantigen, golgin subfamily a, 7B	NM_001141983//NM_027694//NP_001135455//NP_081970
Bcl2l15	5.304	1.652	4.52	0.735	2.898	1.535	0.00251196	0.323877	110		Bcl2l15	229672	229672	BCLl2-like 15	NM_001142959//NM_001142960//NP_001136431//NP_001136432//XM_011240103//XM_011251140//XP_011238405//XP_011249442//XR_867215//XR_882360
Kmo	0.028	0.079	0.048	0.096	-3.21	-1.682	0.00491732	0.41279	111	low	Kmo	98256	98256	kynurenine 3-monooxygenase (kynurenine 3-hydroxylase)	NM_133809//NP_598570
Gapdhs	0.029	0.212	0.002	0.18	-4.336	-2.116	0.00963899	0.578265	112		Gapdhs	14447	14447	glyceraldehyde-3-phosphate dehydrogenase, spermatogenic	NM_001290631//NM_008085//NP_001277560//NP_032111//XM_006539545//XM_011250435//XP_006539608//XP_011248737
Retnlb	0.415	0.059	0.21	0.062	5.554	2.473	0.0113039	0.623636	113		Retnlb	57263	57263	resistin like beta	NM_023881//NP_076370
Tmprss9	0.004	0.034	0.006	0.01	-4.854	-2.279	0.0108094	0.610386	114	low	Tmprss9	432478	432478	transmembrane protease, serine 9	NM_001081688//NP_001075157//XM_006513842//XM_006513843//XM_006513844//XM_006513845//XP_006513905//XP_006513906//XP_006513907//XP_006513908
Chl1	0.021	0	0.018	0	5.863	2.552	0.0117693	0.634444	115	low	Chl1	12661	12661	cell adhesion molecule L1-like	NM_007697//NP_031723//XM_006505467//XM_006505468//XM_006505469//XM_006505470//XM_006505471//XM_006505472//XM_006505473//XM_011241196//XM_011241197//XM_011241198//XP_006505530//XP_006505531//XP_006505532//XP_006505533//XP_006505534//XP_006505535//XP_006505536//XP_011239498//XP_011239499//XP_011239500
Nek5	0.005	0.039	0.009	0.025	-3.683	-1.881	0.00829387	0.540936	116	low	Nek5	330721	330721	NIMA (never in mitosis gene a)-related expressed kinase 5	NM_177898//NP_808566//XM_006509154//XM_006509155//XM_006509159//XM_006509160//XM_011242143//XM_011242144//XM_011242145//XM_011242146//XM_011242147//XM_011242148//XM_011242149//XM_011242150//XP_006509217//XP_006509218//XP_006509222//XP_006509223//XP_011240445//XP_011240446//XP_011240447//XP_011240448//XP_011240449//XP_011240450//XP_011240451//XP_011240452//XR_870219
Epb4.9	0.024	0.005	0.009	0.009	3.735	1.901	0.00866519	0.546698	117	low	NA	NA	NA	NA	NA
Cd200r4	0.015	0.062	0.013	0.045	-2.748	-1.459	0.00208681	0.292526	118	low	Cd200r4	239849	239849	CD200 receptor 4	NM_207244//NP_997127//XM_006522128//XM_006522129//XM_006522130//XM_011245895//XM_011245896//XP_006522191//XP_006522192//XP_006522193//XP_011244197//XP_011244198
Tmem26	0.015	0.003	0.007	0.004	3.125	1.644	0.0052962	0.424625	119	low	Tmem26	327766	327766	transmembrane protein 26	NM_177794//NP_808462//XM_006513768//XP_006513831
Dnajb7	0.198	0.606	0.078	0.137	-2.972	-1.571	0.00434587	0.403008	120		Dnajb7	57755	57755	DnaJ heat shock protein family (Hsp40) member B7	NM_021317//NP_067292
Mapk8ip2	0.003	0.019	0.006	0.007	-3.012	-1.591	0.0046432	0.411057	121	low	Mapk8ip2	60597	60597	mitogen-activated protein kinase 8 interacting protein 2	NM_021921//NP_068740
Ccdc78	0.008	0.049	0.013	0.027	-3.369	-1.752	0.00783067	0.528163	122	low	Ccdc78	381077	381077	coiled-coil domain containing 78	NM_001165929//NP_001159401//XM_011246514//XM_011246515//XM_011246516//XM_011246517//XP_011244816//XP_011244817//XP_011244818//XP_011244819
Chrd	0.219	0.061	0.093	0.022	3.275	1.712	0.00719048	0.508498	123		Chrd	12667	12667	chordin	NM_001278041//NM_009893//NP_001264970//NP_034023//XM_006521745//XM_006521747//XM_011245814//XM_011245815//XM_011245816//XM_011245817//XM_011245818//XM_011245819//XM_011245820//XP_006521808//XP_006521810//XP_011244116//XP_011244117//XP_011244118//XP_011244119//XP_011244120//XP_011244121//XP_011244122//XR_875721
Akr1c14	0.228	0.601	0.305	0.512	-3.585	-1.842	0.00905709	0.559385	124		Akr1c14	105387	105387	aldo-keto reductase family 1, member C14	NM_134072//NP_598833//XM_011244251//XP_011242553
Sprr3	0.022	0.11	0.019	0.04	-3.648	-1.867	0.00935439	0.569983	125	low	Sprr3	20766	20766	small proline-rich protein 3	NM_001204427//NM_011478//NP_001191356//NP_035608
Ccdc11	0.006	0.032	0.01	0.012	-3.012	-1.591	0.00594689	0.460287	126	low	NA	NA	NA	NA	NA
Cxxc4	0.009	0.038	0.004	0.021	-3.078	-1.622	0.00673574	0.498574	127	low	Cxxc4	319478	319478	CXXC finger 4	NM_001004367//NP_001004367//XM_006501561//XM_006501563//XM_006501564//XM_006501566//XM_006501568//XP_006501624//XP_006501626//XP_006501627//XP_006501629//XP_006501631
Col6a6	0.015	0	0.013	0	4.614	2.206	0.0129894	0.643597	128	low	Col6a6	245026	245026	collagen, type VI, alpha 6	NM_001102607//NM_172927//NP_001096077//NP_766515//XM_006511732//XM_006511733//XP_006511795//XP_006511796
Fam107a	0.121	0.038	0.058	0.002	2.684	1.424	0.00276924	0.340135	129	low	Fam107a	268709	268709	family with sequence similarity 107, member A	NM_183187//NP_899010//XM_006518019//XM_006518020//XM_006518021//XM_006518022//XM_006518023//XP_006518082//XP_006518083//XP_006518084//XP_006518085//XP_006518086
Adam5	0.023	0.005	0.007	0.008	2.788	1.479	0.00422297	0.403008	130	low	Adam5	11499	11499	a disintegrin and metallopeptidase domain 5	NM_001272057//NM_001272058//NM_001272059//NM_007401//NP_001258986//NP_001258987//NP_001258988//NP_031427//XM_006508985//XM_011242115//XP_006509048//XP_011240417
Scube2	0.004	0.027	0.006	0.008	-3.976	-1.991	0.0127486	0.640001	131	low	Scube2	56788	56788	signal peptide, CUB domain, EGF-like 2	NM_020052//NP_064436
Tlr6	0.03	0.005	0.017	0.009	3.135	1.648	0.0084728	0.541725	132	low	Tlr6	21899	21899	toll-like receptor 6	NM_011604//NP_035734//XM_006503857//XM_006503858//XM_006503859//XM_006503860//XM_011240721//XP_006503920//XP_006503921//XP_006503922//XP_006503923//XP_011239023
Prokr2	0.178	0.068	0.027	0.022	2.565	1.359	0.00193534	0.289855	133		Prokr2	246313	246313	prokineticin receptor 2	NM_144944//NP_659193//XM_011239555//XM_011239556//XM_011239557//XM_011239558//XP_011237857//XP_011237858//XP_011237859//XP_011237860
Nptx2	0.852	0.33	0.366	0.099	2.497	1.32	0.00119497	0.236291	134		Nptx2	53324	53324	neuronal pentraxin 2	NM_016789//NP_058069
Gpr62	0.006	0.067	0.011	0.041	-4.799	-2.263	0.0153347	0.693012	135	low	Gpr62	436090	436090	G protein-coupled receptor 62	NM_001159652//NP_001153124//XM_006511767//XP_006511830
Stat3	50.312	21.002	6.115	0.943	2.386	1.255	0.000128615	0.121344	136		Stat3	20848	20848	signal transducer and activator of transcription 3	NM_011486//NM_213659//NM_213660//NP_035616//NP_998824//NP_998825//XM_011248846//XP_011247148
Zp2	0.006	0.049	0.011	0.025	-4.33	-2.114	0.0144277	0.673549	137	low	Zp2	22787	22787	zona pellucida glycoprotein 2	NM_011775//NP_035905//XM_006507588//XM_006507589//XM_006507590//XP_006507651//XP_006507652//XP_006507653
Cnnm1	0.008	0.029	0.008	0.022	-2.994	-1.582	0.00755905	0.520779	138	low	Cnnm1	83674	83674	cyclin M1	NM_031396//NP_113573//XM_006527480//XM_006527481//XM_006527482//XM_006527483//XM_006527484//XM_006527485//XP_006527543//XP_006527544//XP_006527545//XP_006527546//XP_006527547//XP_006527548
A230056J06Rik	0.016	0	0.007	0	3.432	1.779	0.0115639	0.62906	139	low	A230056J06Rik	319469	319469	RIKEN cDNA A230056J06 gene	NR_045633
2010110P09Rik	6.737	2.164	11.614	3.717	2.615	1.387	0.00334768	0.3756	140		NA	NA	NA	NA	NA
Celsr3	0.136	0.053	0.012	0.009	2.511	1.328	0.00146248	0.262537	141		Celsr3	107934	107934	cadherin, EGF LAG seven-pass G-type receptor 3	NM_080437//NP_536685//XM_006511621//XM_006511622//XM_006511623//XM_006511624//XM_006511625//XM_006511626//XP_006511684//XP_006511685//XP_006511686//XP_006511687//XP_006511688//XP_006511689//XR_379754
Pcolce2	0.164	0.062	0.069	0.053	2.604	1.381	0.00341299	0.377081	142		Pcolce2	76477	76477	procollagen C-endopeptidase enhancer 2	NM_029620//NP_083896
S100a5	0.563	0.213	0.678	0.368	3.278	1.713	0.0107707	0.610386	143		S100a5	20199	20199	S100 calcium binding protein A5	NM_011312//NP_035442//XM_006501179//XM_006501180//XM_006501181//XP_006501242//XP_006501243//XP_006501244
Csta	0.088	0.03	0.024	0.031	3.357	1.747	0.0112573	0.622539	144	low	NA	NA	NA	NA	NA
8030423F21Rik	0	0.014	0	0.001	-3.114	-1.639	0.00930416	0.569898	145	low	8030423F21Rik	211001	211001	RIKEN cDNA 8030423F21 gene	NR_045738
St8sia5	0.632	0.189	0.516	0.064	2.891	1.532	0.00659852	0.494863	146		St8sia5	225742	225742	ST8 alpha-N-acetyl-neuraminide alpha-2,8-sialyltransferase 5	NM_013666//NM_153124//NP_038694//NP_694764//XM_006526429//XM_006526430//XM_006526431//XP_006526492//XP_006526493//XP_006526494
Pcdh17	0.003	0.018	0.002	0.009	-4.45	-2.154	0.0162726	0.70224	147	low	Pcdh17	219228	219228	protocadherin 17	NM_001013753//NP_001013775//XM_006518905//XM_006518906//XM_006518907//XM_006518908//XP_006518968//XP_006518969//XP_006518970//XP_006518971
Hamp	0.168	0	0.128	0	3.855	1.947	0.0149942	0.689137	148		Hamp	84506	84506	hepcidin antimicrobial peptide	NM_032541//NP_115930
Pde4b	0.032	0.081	0.014	0.031	-2.384	-1.253	0.000423194	0.154683	149	low	Pde4b	18578	18578	phosphodiesterase 4B, cAMP specific	NM_001177980//NM_001177981//NM_001177982//NM_001177983//NM_019840//NP_001171451//NP_001171452//NP_001171453//NP_001171454//NP_062814//XM_006502855//XM_006502856//XM_006502857//XP_006502918//XP_006502919//XP_006502920
4930544O15Rik	0.115	0.393	0.129	0.059	-4.251	-2.088	0.0166237	0.70224	150		NA	NA	NA	NA	NA
Mospd4	0.016	0.075	0.027	0.051	-2.84	-1.506	0.00730111	0.512742	151	low	Mospd4	72076	72076	motile sperm domain containing 4	NM_028086//NR_045438
Cabyr	0.036	0.1	0.017	0.026	-2.5	-1.322	0.00249819	0.323877	152	low	Cabyr	71132	71132	calcium-binding tyrosine-(Y)-phosphorylation regulated (fibrousheathin 2)	NM_001042418//NM_001042419//NM_001042420//NM_027687//NM_181731//NP_001035883//NP_001035884//NP_001035885//NP_081963//NP_859420//XM_006526247//XP_006526310
Glod5	7.541	2.391	10.281	2.726	2.767	1.468	0.0068773	0.501129	153		Glod5	69824	69824	glyoxalase domain containing 5	NM_027227//NP_081503//XM_006527699//XP_006527762
Tmem116	0.071	0.202	0.04	0.037	-2.761	-1.465	0.00685136	0.501129	154		Tmem116	77462	77462	transmembrane protein 116	NM_001161626//NM_001161627//NM_029912//NP_001155098//NP_001155099//NP_084188
Lgmn	46.695	20.656	9.735	2.692	2.243	1.165	2.4318e-05	0.0726144	155		Lgmn	19141	19141	legumain	NM_011175//NP_035305
Chst8	0.032	0.107	0.016	0.032	-2.937	-1.555	0.0098498	0.583413	156	low	Chst8	68947	68947	carbohydrate (N-acetylgalactosamine 4-0) sulfotransferase 8	NM_175140//NP_780349//XM_006540337//XM_006540339//XM_006540340//XM_006540341//XP_006540400//XP_006540402//XP_006540403//XP_006540404
Casp4	13.924	6.001	1.374	0.41	2.312	1.209	0.000280409	0.150566	157		Casp4	12363	12363	caspase 4, apoptosis-related cysteine peptidase	NM_007609//NP_031635//XM_006509837//XM_006509838//XM_006509839//XP_006509900//XP_006509901//XP_006509902
Npy	1.091	0.39	0.925	0.356	2.744	1.456	0.00707112	0.50628	158		Npy	109648	109648	neuropeptide Y	NM_023456//NP_075945
Ankrd33b	0	0.008	0	0.007	-3.463	-1.792	0.0151405	0.691981	159	low	Ankrd33b	67434	67434	ankyrin repeat domain 33B	NM_001164441//NM_026153//NM_027496//NP_001157913//NP_080429//NP_081772//XM_006520154//XM_006520155//XM_006520157//XP_006520217//XP_006520218//XP_006520220
Fam194a	0.006	0.037	0.011	0.002	-3.544	-1.826	0.0153425	0.693012	160	low	NA	NA	NA	NA	NA
Cmah	0.001	0.011	0.002	0.008	-3.947	-1.981	0.0170802	0.70224	161	low	Cmah	12763	12763	cytidine monophospho-N-acetylneuraminic acid hydroxylase	NM_001111110//NM_001284519//NM_001284520//NM_007717//NP_001104580//NP_001271448//NP_001271449//NP_031743//XM_011244265//XM_011244266//XM_011244267//XM_011244268//XM_011244269//XM_011244270//XM_011244271//XM_011244272//XM_011244273//XM_011244274//XP_011242567//XP_011242568//XP_011242569//XP_011242570//XP_011242571//XP_011242572//XP_011242573//XP_011242574//XP_011242575//XP_011242576
G6pc	0.056	0.106	0.096	0.152	-2.424	-1.278	0.00208115	0.292526	162	low	G6pc	14377	14377	glucose-6-phosphatase, catalytic	NM_008061//NP_032087
Trpm6	2.89	1.304	0.386	0.274	2.225	1.154	9.3533e-05	0.121266	163		Trpm6	225997	225997	transient receptor potential cation channel, subfamily M, member 6	NM_153417//NP_700466//XM_006526951//XM_006526952//XM_011247226//XM_011247227//XP_006527014//XP_006527015//XP_011245528//XP_011245529
Scara5	0.002	0.009	0.004	0.004	-2.533	-1.341	0.00406012	0.396822	164	low	Scara5	71145	71145	scavenger receptor class A, member 5	NM_001168318//NM_028903//NP_001161790//NP_083179
D630042F21Rik	0.125	0.041	0.041	0.027	2.928	1.55	0.0108744	0.610386	165		NA	NA	NA	NA	NA
Slc28a1	0.037	0.009	0.032	0.008	2.557	1.354	0.00444627	0.403008	166	low	Slc28a1	434203	434203	solute carrier family 28 (sodium-coupled nucleoside transporter), member 1	NM_001004184//NP_001004184//XM_006540976//XM_006540977//XM_006540978//XM_006540979//XM_011250875//XP_006541039//XP_006541040//XP_006541041//XP_006541042//XP_011249177//XR_391350
6330439K17Rik	0.015	0.052	0.008	0.021	-3.14	-1.651	0.0134991	0.649481	167	low	NA	NA	NA	NA	NA
Tagln3	0.212	0.058	0.079	0.022	3.016	1.592	0.012432	0.634444	168		Tagln3	56370	56370	transgelin 3	NM_019754//NP_062728
Cldn8	1.729	3.898	0.614	1.039	-2.276	-1.186	0.000421093	0.154683	169		Cldn8	54420	54420	claudin 8	NM_018778//NP_061248
Car5b	0.014	0.05	0.017	0.024	-3.298	-1.722	0.015572	0.697657	170	low	Car5b	56078	56078	carbonic anhydrase 5b, mitochondrial	NM_181315//NP_851832
C630020P19Rik	0	0.019	0	0.017	-3.891	-1.96	0.0181092	0.705436	171	low	NA	NA	NA	NA	NA
Aldoart2	0.105	0.37	0.034	0.199	-3.116	-1.64	0.0141029	0.663546	172		Aldoart2	79459	79459	aldolase 1 A, retrogene 2	NM_001277340//NP_001264269
Itgb8	0.19	0.567	0.035	0.298	-2.778	-1.474	0.00959886	0.578265	173		Itgb8	320910	320910	integrin beta 8	NM_177290//NP_796264//XM_006516016//XP_006516079
C2cd4b	0.951	0.394	0.337	0.239	2.547	1.349	0.0049124	0.41279	174		C2cd4b	75697	75697	C2 calcium-dependent domain containing 4B	NM_001081314//NP_001074783//XM_006511533//XP_006511596
Hes2	0.01	0.038	0.009	0.02	-2.622	-1.391	0.00760934	0.520779	175	low	Hes2	15206	15206	hairy and enhancer of split 2 (Drosophila)	NM_001301805//NM_008236//NP_001288734//NP_032262
Muc13	127.175	55.502	36.603	6.281	2.246	1.167	0.0004712	0.157066	176		Muc13	17063	17063	mucin 13, epithelial transmembrane	NM_010739//NP_034869//XM_006521815//XM_011245835//XP_006521878//XP_011244137
Adamts8	0.017	0	0.016	0	3.211	1.683	0.0156272	0.698645	177	low	Adamts8	30806	30806	a disintegrin-like and metallopeptidase (reprolysin type) with thrombospondin type 1 motif, 8	NM_013906//NP_038934
Lama1	0.007	0.024	0.004	0.012	-2.964	-1.568	0.012626	0.636397	178	low	Lama1	16772	16772	laminin, alpha 1	NM_008480//NP_032506//XM_006523717//XM_006523718//XP_006523780//XP_006523781
Fgl2	0.432	0.173	0.383	0.177	2.591	1.373	0.00740856	0.517645	179		Fgl2	14190	14190	fibrinogen-like protein 2	NM_008013//NP_032039
Pck1	0	0.03	0	0.026	-3.885	-1.958	0.0188997	0.705436	180	low	Pck1	18534	18534	phosphoenolpyruvate carboxykinase 1, cytosolic	NM_011044//NP_035174
Cxcl3	0.075	0.013	0.034	0.022	3.132	1.647	0.0163047	0.70224	181	low	Cxcl3	330122	330122	chemokine (C-X-C motif) ligand 3	NM_203320//NP_976065
Dnahc5	0.002	0.009	0.002	0.004	-3.274	-1.711	0.0172594	0.70224	182	low	NA	NA	NA	NA	NA
Col6a1	0.006	0.027	0.005	0.014	-3.017	-1.593	0.0146644	0.679656	183	low	Col6a1	12833	12833	collagen, type VI, alpha 1	NM_009933//NP_034063
Rassf4	5.048	1.872	3.341	1.343	2.781	1.475	0.0116202	0.630654	184		Rassf4	213391	213391	Ras association (RalGDS/AF-6) domain family member 4	NM_178045//NP_835146//XM_006505866//XP_006505929
Trim40	1.141	0.481	0.639	0.317	2.38	1.251	0.00306438	0.364865	185		Trim40	195359	195359	tripartite motif-containing 40	NM_001033235//NM_001172168//NP_001028407//NP_001165639//XM_006523902//XM_006523903//XM_006523904//XM_006523905//XM_006523906//XM_006523907//XM_006523908//XM_006523909//XM_006536825//XM_006536827//XM_006536828//XM_006536829//XM_011251498//XM_011251499//XP_006523965//XP_006523966//XP_006523967//XP_006523968//XP_006523969//XP_006523970//XP_006523971//XP_006523972//XP_006536888//XP_006536890//XP_0065…
Ptprt	0.543	1.333	0.299	0.7	-2.468	-1.304	0.00511023	0.416984	186		Ptprt	19281	19281	protein tyrosine phosphatase, receptor type, T	NM_001291149//NM_001291150//NM_001291151//NM_021464//NP_001278078//NP_001278079//NP_001278080//NP_067439//XM_006498995//XM_006498997//XM_006498999//XM_006499000//XM_006499001//XM_006499003//XM_006499004//XM_006499005//XM_006499006//XM_011239379//XM_011239380//XM_011239381//XM_011239382//XM_011239383//XM_011239384//XM_011239385//XM_011239386//XP_006499058//XP_006499060//XP_006499062//XP_006499063/…
Gm4827	0.171	0.053	0.103	0.092	3.454	1.788	0.018779	0.705436	187		Gm4827	224180	224180	predicted gene 4827	NM_175010//NR_045935
Trp63	0.004	0.02	0.004	0.005	-3.364	-1.75	0.0183271	0.705436	188	low	Trp63	22061	22061	transformation related protein 63	NM_001127259//NM_001127260//NM_001127261//NM_001127262//NM_001127263//NM_001127264//NM_001127265//NM_011641//NP_001120731//NP_001120732//NP_001120733//NP_001120734//NP_001120735//NP_001120736//NP_001120737//NP_035771//XM_006522000//XM_006522001//XM_006522002//XP_006522063//XP_006522064//XP_006522065
Pcdha9	0.005	0.024	0.009	0.031	-2.73	-1.449	0.0121083	0.634444	189	low	Pcdha9	192161	192161	protocadherin alpha 9	NM_138661//NP_619602
St6galnac1	0.005	0.049	0.009	0.043	-4.199	-2.07	0.0223974	0.759388	190	low	St6galnac1	20445	20445	ST6 (alpha-N-acetyl-neuraminyl-2,3-beta-galactosyl-1,3)-N-acetylgalactosaminide alpha-2,6-sialyltransferase 1	NM_011371//NP_035501
Gdf9	0.139	0.051	0.101	0.05	2.501	1.323	0.00693527	0.502037	191		Gdf9	14566	14566	growth differentiation factor 9	NM_008110//NP_032136//XM_006532220//XM_006532221//XP_006532283//XP_006532284
Gsdmc2	0.151	0.057	0.165	0.084	3.152	1.656	0.0176465	0.70224	192		Gsdmc2	331063	331063	gasdermin C2	NM_001168274//NM_177912//NP_001161746//NP_808580//XM_006521096//XM_006521097//XM_006521098//XM_006543238//XM_011245666//XM_011245667//XM_011245668//XM_011245669//XM_011245670//XM_011245671//XM_011245672//XM_011245673//XM_011245674//XM_011245675//XM_011245676//XM_011245677//XP_006521159//XP_006521160//XP_006521161//XP_006543301//XP_011243968//XP_011243969//XP_011243970//XP_011243971//XP_011243972/…
Fbxo43	0.078	0.187	0.039	0.064	-2.354	-1.235	0.00333391	0.3756	193		Fbxo43	78803	78803	F-box protein 43	NM_001081253//NM_175281//NP_001074722//XM_006520196//XM_006520197//XM_006520198//XM_011245383//XM_011245384//XM_011245385//XP_006520259//XP_006520260//XP_006520261//XP_011243685//XP_011243686//XP_011243687//XR_383835//XR_875031//XR_875032
Tmod2	1.028	0.449	0.215	0.055	2.269	1.182	0.00204136	0.292526	194		Tmod2	50876	50876	tropomodulin 2	NM_001038710//NM_016711//NP_001033799//NP_057920//XM_006511267//XM_006511268//XM_011242769//XP_006511330//XP_006511331//XP_011241071
Slitrk6	0.236	0.58	0.073	0.175	-2.424	-1.277	0.00601349	0.461634	195		Slitrk6	239250	239250	SLIT and NTRK-like family, member 6	NM_175499//NP_780708//XM_006519009//XP_006519072
Tlx3	0	0.034	0	0.039	-2.914	-1.543	0.0156646	0.698978	196	low	Tlx3	27140	27140	T cell leukemia, homeobox 3	NM_019916//NP_064300
Car7	0.024	0.079	0.024	0.046	-2.613	-1.386	0.0114162	0.626644	197	low	Car7	12354	12354	carbonic anhydrase 7	NM_001301164//NM_001301165//NM_053070//NP_001288093//NP_001288094//NP_444300//XM_006530617//XM_006530618//XP_006530680//XP_006530681
Rasgrp3	0.422	0.996	0.029	0.178	-2.336	-1.224	0.00329778	0.3756	198		Rasgrp3	240168	240168	RAS, guanyl releasing protein 3	NM_001166493//NM_207246//NP_001159965//NP_997129//XM_006524271//XM_006524272//XM_006524273//XP_006524334//XP_006524335//XP_006524336
Jak3	6.791	3.21	0.97	0.724	2.132	1.092	2.34104e-05	0.0726144	199		Jak3	16453	16453	Janus kinase 3	NM_001190830//NM_010589//NP_001177759//NP_034719
Tmem63c	0	0.024	0	0.002	-5.189	-2.375	0.0258915	0.790823	200	low	Tmem63c	217733	217733	transmembrane protein 63c	NM_172583//NP_766171//XM_006515716//XM_006515717//XM_006515718//XM_006515720//XM_006515724//XM_006515725//XM_006515727//XM_011244080//XM_011244081//XM_011244082//XM_011244083//XM_011244084//XM_011244085//XM_011244086//XM_011244087//XP_006515779//XP_006515780//XP_006515781//XP_006515783//XP_006515787//XP_006515788//XP_006515790//XP_011242382//XP_011242383//XP_011242384//XP_011242385//XP_011242386/…
Bmx	0.021	0.081	0.026	0.029	-4.163	-2.058	0.0239426	0.777118	201	low	Bmx	12169	12169	BMX non-receptor tyrosine kinase	NM_009759//NP_033889
Plscr1	63.879	30.023	4.832	0.314	2.124	1.087	1.23476e-05	0.0726144	202		Plscr1	22038	22038	phospholipid scramblase 1	NM_011636//NP_035766//XM_006511052//XP_006511115
Gm1078	0.021	0.004	0.008	0.007	2.791	1.481	0.0150352	0.689347	203	low	NA	NA	NA	NA	NA
Plcd4	0.004	0.033	0.007	0.029	-3.184	-1.671	0.0190483	0.706709	204	low	Plcd4	18802	18802	phospholipase C, delta 4	NM_001081456//NM_148937//NP_001074925//NP_683739//XM_006495783//XM_006495784//XM_006495785//XM_006495786//XM_006495787//XM_006495788//XM_006495789//XM_006495790//XP_006495846//XP_006495847//XP_006495848//XP_006495849//XP_006495850//XP_006495851//XP_006495852//XP_006495853//XR_373244//XR_865222//XR_865223
Mdga2	0.013	0.03	0.011	0.023	-2.35	-1.233	0.00433096	0.403008	205	low	Mdga2	320772	320772	MAM domain containing glycosylphosphatidylinositol anchor 2	NM_001193266//NM_207010//NP_001180195//NP_996893//XM_006516013//XM_006516014//XM_011244127//XP_006516076//XP_006516077//XP_011242429//XR_872713
Dmbt1	28.508	9.388	48.996	15.982	2.329	1.22	0.003942	0.393525	206		Dmbt1	12945	12945	deleted in malignant brain tumors 1	NM_007769//NP_031795//XM_006507298//XM_006507299//XM_006507300//XM_006507301//XM_006507302//XM_006507303//XM_006507304//XM_006507305//XM_006507306//XM_006507307//XM_011241670//XP_006507361//XP_006507362//XP_006507363//XP_006507364//XP_006507365//XP_006507366//XP_006507367//XP_006507368//XP_006507369//XP_006507370//XP_011239972
C430049B03Rik	0.034	0.013	0.018	0.022	2.785	1.478	0.0160514	0.70224	207	low	C430049B03Rik	72575	72575	RIKEN cDNA C430049B03 gene	NR_038184//NR_038185
Apba2	0.091	0.22	0.062	0.157	-2.223	-1.152	0.00285444	0.348765	208		Apba2	11784	11784	amyloid beta (A4) precursor protein-binding, family A, member 2	NM_001291166//NM_001291167//NM_007461//NP_001278095//NP_001278096//NP_031487//XM_006540573//XM_006540574//XM_006540576//XP_006540636//XP_006540637//XP_006540639
St3gal5	0.025	0.093	0.031	0.034	-3.94	-1.978	0.0254548	0.790823	209	low	St3gal5	20454	20454	ST3 beta-galactoside alpha-2,3-sialyltransferase 5	NM_001035228//NM_011375//NP_001030305//NP_035505//XM_006505816//XM_006505817//XM_006505818//XM_006505819//XM_006505820//XM_011241266//XM_011241267//XP_006505879//XP_006505880//XP_006505881//XP_006505882//XP_006505883//XP_011239568//XP_011239569
Tmprss11f	0.018	0.049	0.009	0.027	-2.287	-1.194	0.00370195	0.379727	210	low	Tmprss11f	243083	243083	transmembrane protease, serine 11f	NM_178730//NP_848845//XM_006534929//XM_006534930//XP_006534992//XP_006534993
Il27ra	0.029	0.005	0.014	0.008	3.129	1.646	0.0202959	0.724532	211	low	Il27ra	50931	50931	interleukin 27 receptor, alpha	NM_016671//NP_057880//XM_011248437//XM_011248438//XP_011246739//XP_011246740
Slc11a1	0	0.022	0	0.019	-3.079	-1.622	0.0192527	0.70756	212	low	Slc11a1	18173	18173	solute carrier family 11 (proton-coupled divalent metal ion transporters), member 1	NM_013612//NP_038640//XM_006495773//XM_006495774//XP_006495836//XP_006495837
2610307P16Rik	0.138	0.062	0.078	0.057	2.295	1.198	0.00439641	0.403008	213		2610307P16Rik	72518	72518	RIKEN cDNA 2610307P16 gene	NR_045053//NR_045054
Mtus2	0.02	0.046	0.021	0.009	-2.724	-1.446	0.0165306	0.70224	214	low	Mtus2	77521	77521	microtubule associated tumor suppressor candidate 2	NM_029920//NP_084196//XM_006504890//XM_006504891//XM_006504892//XM_006504893//XM_006504894//XM_011241018//XP_006504953//XP_006504954//XP_006504955//XP_006504956//XP_006504957//XP_011239320
Il4ra	28.369	13.678	3.874	1.271	2.067	1.048	1.82829e-05	0.0726144	215		Il4ra	16190	16190	interleukin 4 receptor, alpha	NM_001008700//NM_010557//NP_001008700//XM_006507388//XP_006507451
4930513D17Rik	0.096	0.032	0.006	0.055	3.361	1.749	0.0230945	0.764478	216	low	4930513D17Rik	75095	75095	RIKEN cDNA 4930513D17 gene	NR_045416
Erp27	0.362	0.095	0.172	0.09	3.588	1.843	0.0253829	0.790823	217		Erp27	69187	69187	endoplasmic reticulum protein 27	NM_026983//NP_081259//XM_006506554//XM_006506555//XP_006506617//XP_006506618
Irx6	0	0.022	0	0.025	-2.914	-1.543	0.0183772	0.705436	218	low	Irx6	64379	64379	Iroquois related homeobox 6 (Drosophila)	NM_001301137//NM_022428//NP_001288066//NP_071873
Nlrp1b	0.032	0.074	0.017	0.034	-2.293	-1.197	0.00453253	0.405271	219	low	Nlrp1b	637515	637515	NLR family, pyrin domain containing 1B	NM_001039680//NM_001040696//NM_001162414//NP_001035786//NP_001155886//XM_006533907//XM_006533909//XM_006533910//XM_006533911//XM_006533912//XM_006533913//XM_006533914//XM_006537200//XM_011249170//XP_006533970//XP_006533972//XP_006533973//XP_006533974//XP_006533975//XP_006533976//XP_006533977//XP_006537263//XP_011247472
Duox2	1.805	0.544	2.039	0.458	2.931	1.552	0.0188913	0.705436	220		Duox2	214593	214593	dual oxidase 2	NM_177610//NP_808278//XM_006499110//XP_006499173
H2-Q6	0.102	0.303	0.076	0.13	-2.774	-1.472	0.0174343	0.70224	221		H2-Q6	110557	110557	histocompatibility 2, Q region locus 6	NM_207648//NP_997531//XM_006523483//XM_006523484//XM_006523485//XM_006525270//XM_006525271//XM_006525272//XM_006536495//XM_006536496//XM_006536497//XM_006537228//XM_006537229//XM_006537230//XM_011251279//XP_006523546//XP_006523547//XP_006523548//XP_006525333//XP_006525334//XP_006525335//XP_006536558//XP_006536559//XP_006536560//XP_006537291//XP_006537292//XP_006537293//XP_011249581//XR_385258//XR…
Mir1894	1.283	0.177	0.735	0.306	3.82	1.933	0.0267354	0.790823	222		Mir1894	100316810	100316810	microRNA 1894	NR_035445
Acmsd	0.005	0.029	0.009	0.011	-3.005	-1.587	0.020114	0.724383	223	low	Acmsd	266645	266645	amino carboxymuconate semialdehyde decarboxylase	NM_001033041//NP_001028213
Gm12250	0.085	0.03	0.024	0.002	2.431	1.282	0.0111715	0.620736	224	low	Gm12250	631323	631323	predicted gene 12250	NM_001135115//NP_001128587
Tmem92	0.086	0.006	0.092	0.01	5.195	2.377	0.029163	0.790823	225	low	Tmem92	544806	544806	transmembrane protein 92	NM_001034896//NM_001163172//NP_001030068//NP_001156644
Fsd2	0.055	0.131	0.025	0.048	-2.258	-1.175	0.00474629	0.411057	226		Fsd2	244091	244091	fibronectin type III and SPRY domain containing 2	NM_172904//NP_766492
Gm10432	0.053	0.129	0.024	0.064	-2.299	-1.201	0.00549532	0.433257	227		Gm10432	100038713	100038713	predicted gene 10432	NR_045741
Tmem181c-ps	0.863	0.385	0.549	0.166	2.141	1.098	0.00136306	0.252458	228		Tmem181c-ps	100040525	100040525	transmembrane protein 181C, pseudogene	NR_028305
Cx3cr1	0	0.01	0	0.011	-2.588	-1.372	0.0147074	0.679656	229	low	Cx3cr1	13051	13051	chemokine (C-X3-C motif) receptor 1	NM_009987//NP_034117//XM_011242934//XP_011241236
A230020J21Rik	0.046	0.009	0.022	0.015	3.117	1.64	0.0236039	0.773016	230	low	A230020J21Rik	100125339	100125339	RIKEN cDNA A230020J21 gene	NR_027298
Zscan4a	0	0.017	0	0.017	-2.588	-1.372	0.0147074	0.679656	231	low	Zscan4a	434555	434555	zinc finger and SCAN domain containing 4A	NR_033707
5830473C10Rik	0.017	0.073	0.029	0.053	-4.214	-2.075	0.0286382	0.790823	232	low	5830473C10Rik	622307	622307	RIKEN cDNA 5830473C10 gene	NM_001252661//NP_001239590//XM_006535168//XM_006535169//XM_006535170//XM_006535171//XM_006535172//XM_006535173//XM_006535174//XP_006535231//XP_006535232//XP_006535233//XP_006535234//XP_006535235//XP_006535236//XP_006535237//XR_389286//XR_389287
Slc14a1	3.87	8.2	2.185	4.863	-2.086	-1.061	0.000558664	0.178596	233		Slc14a1	108052	108052	solute carrier family 14 (urea transporter), member 1	NM_001171010//NM_001171011//NM_028122//NP_001164481//NP_001164482//NP_082398
Maf	0.687	1.629	0.258	0.372	-2.404	-1.265	0.0100808	0.589616	234		Maf	17132	17132	avian musculoaponeurotic fibrosarcoma oncogene homolog	NM_001025577//NP_001020748
Gm16793	0.044	0.129	0.02	0.063	-2.509	-1.327	0.0132684	0.648177	235		Gm16793	100504714	100504714	predicted gene, 16793	NR_040376
Mdfi	12.329	5.823	3.663	1.074	2.09	1.064	0.000828699	0.211774	236		Mdfi	17240	17240	MyoD family inhibitor	NM_001109973//NM_001276390//NM_001276391//NM_010783//NP_001103443//NP_001263319//NP_001263320//NP_034913//XM_006523742//XM_006523743//XM_006523744//XM_006523745//XP_006523805//XP_006523806//XP_006523807//XP_006523808
Zic1	0	0.016	0	0.018	-2.915	-1.543	0.0209651	0.727698	237	low	Zic1	22771	22771	zinc finger protein of the cerebellum 1	NM_009573//NP_033599//XM_006511061//XP_006511124
Hoxa4	0.018	0.062	0.031	0.032	-3.119	-1.641	0.0249389	0.790823	238	low	Hoxa4	15401	15401	homeobox A4	NM_008265//NP_032291
Fam198a	0	0.01	0	0.01	-2.589	-1.373	0.0165382	0.70224	239	low	Fam198a	245050	245050	family with sequence similarity 198, member A	NM_001199927//NM_177743//NP_001186856//NP_808411//XM_006512130//XM_006512131//XM_006512132//XP_006512193//XP_006512194//XP_006512195
Lrrc18	0	0.014	0	0.014	-2.589	-1.373	0.0165382	0.70224	240	low	Lrrc18	67580	67580	leucine rich repeat containing 18	NM_001146021//NM_026253//NP_001139493//NP_080529//XM_006519457//XM_006519458//XP_006519520//XP_006519521
Foxn1	0	0.015	0	0.015	-2.589	-1.373	0.0165382	0.70224	241	low	Foxn1	15218	15218	forkhead box N1	NM_001277290//NM_008238//NP_001264219//NP_032264//XM_006532264//XM_006532265//XM_006532266//XM_006532267//XM_006532268//XP_006532327//XP_006532328//XP_006532329//XP_006532330//XP_006532331
Slc34a2	0.342	0.763	0.069	0.207	-2.203	-1.14	0.00472075	0.411057	242		Slc34a2	20531	20531	solute carrier family 34 (sodium phosphate), member 2	NM_011402//NP_035532//XM_006503807//XP_006503870
Otog	0.004	0.013	0.004	0.002	-3.118	-1.641	0.025022	0.790823	243	low	Otog	18419	18419	otogelin	NM_013624//NP_038652//XM_006540697//XM_006540698//XP_006540760//XP_006540761
Adh7	0.053	0.116	0.076	0.068	-3.122	-1.643	0.025291	0.790823	244	low	Adh7	11529	11529	alcohol dehydrogenase 7 (class IV), mu or sigma polypeptide	NM_009626//NP_033756//XM_006500919//XM_006500920//XM_006500921//XP_006500982//XP_006500983//XP_006500984
Slc16a12	0.303	0.697	0.03	0.278	-2.222	-1.152	0.00648684	0.491505	245		Slc16a12	240638	240638	solute carrier family 16 (monocarboxylic acid transporters), member 12	NM_172838//NP_766426//XM_006527078//XM_006527079//XM_011247246//XP_006527141//XP_006527142//XP_011245548
Gm2011	0.259	0.064	0.073	0.11	4.888	2.289	0.0308568	0.790823	246		Gm2011	100039027	100039027	predicted gene 2011	NR_038067
Gm8883	0.012	0.052	0.021	0.022	-2.54	-1.345	0.0167937	0.70224	247	low	Gm8883	667931	667931	predicted gene 8883	NR_027658//NR_027659
Cldnd2	0.02	0.086	0.034	0.036	-2.54	-1.345	0.0167937	0.70224	248	low	Cldnd2	74276	74276	claudin domain containing 2	NM_028849//NP_083125
Foxp2	0	0.007	0	0.006	-3.079	-1.622	0.0260363	0.790823	249	low	Foxp2	114142	114142	forkhead box P2	NM_001286607//NM_053242//NM_212435//NP_001273536//NP_444472//NP_997600//XM_011241038//XP_011239340
Pgk2	0	0.05	0	0.042	-4.532	-2.18	0.0309532	0.790823	250	low	Pgk2	18663	18663	phosphoglycerate kinase 2	NM_031190//NP_112467
Sec14l5	0.127	0.285	0.028	0.089	-2.143	-1.099	0.0031262	0.370336	251		Sec14l5	665119	665119	SEC14-like lipid binding 5	NM_001127725//NP_001121197//XM_006522462//XM_006522463//XM_006522464//XM_006522465//XM_006522466//XP_006522525//XP_006522526//XP_006522527//XP_006522528//XP_006522529//XR_384587//XR_384588
Cd200r1	0.033	0	0.04	0	2.959	1.565	0.024772	0.789943	252	low	Cd200r1	57781	57781	CD200 receptor 1	NM_021325//NP_067300
Gm12060	0.033	0.102	0.029	0.006	-2.464	-1.301	0.0152432	0.693012	253	low	Gm12060	100134990	100134990	selenoprotein K pseudogene	NR_004857
Vdr	2.337	5.179	1.942	5.142	-2.051	-1.036	0.00106918	0.228948	254		Vdr	22337	22337	vitamin D receptor	NM_009504//NP_033530
Gm15787	0.074	0.019	0.018	0.017	2.856	1.514	0.0233733	0.770428	255	low	Gm15787	100504007	100504007	predicted gene 15787	NR_040430//NR_040431
Pdcd1	0.034	0.007	0.012	0.011	2.79	1.48	0.0228868	0.764478	256	low	Pdcd1	18566	18566	programmed cell death 1	NM_008798//NP_032824
Hist1h4j	0.293	0.083	0.153	0.072	2.441	1.287	0.0163722	0.70224	257		Hist1h4j	319159	319159	histone cluster 1, H4j	NM_178210//NP_835582
Gxylt2	0.014	0.045	0.012	0.025	-2.346	-1.23	0.0114389	0.626644	258	low	Gxylt2	232313	232313	glucoside xylosyltransferase 2	NM_198612//NP_941014//XM_006506007//XP_006506070
Adamts15	3.939	2.094	1.742	1.593	2.058	1.041	0.00175348	0.284234	259		Adamts15	235130	235130	a disintegrin-like and metallopeptidase (reprolysin type) with thrombospondin type 1 motif, 15	NM_001024139//NP_001019310//XM_006510212//XM_006510213//XM_006510214//XP_006510275//XP_006510276//XP_006510277
Lpar3	0.006	0.027	0.01	0.018	-2.84	-1.506	0.0242083	0.779818	260	low	Lpar3	65086	65086	lysophosphatidic acid receptor 3	NM_022983//NP_075359
Pdzd9	0.024	0	0.002	0	2.89	1.531	0.025154	0.790823	261	low	Pdzd9	67983	67983	PDZ domain containing 9	NM_001040136//NM_001040137//NP_001035226//NP_001035227//XM_006508151//XM_011241886//XP_006508214//XP_011240188
Ntn1	0.007	0.025	0.007	0.026	-2.675	-1.419	0.0209269	0.727698	262	low	Ntn1	18208	18208	netrin 1	NM_008744//NP_032770
Siglec5	0.101	0.039	0.023	0.02	2.446	1.29	0.0168859	0.70224	263	low	NA	NA	NA	NA	NA
Masp2	0	0.02	0	0.024	-3.193	-1.675	0.0286219	0.790823	264	low	Masp2	17175	17175	mannan-binding lectin serine peptidase 2	NM_001003893//NM_010767//NP_001003893//NP_034897//XM_006535927//XM_011250202//XM_011251142//XP_006535990//XP_011248504//XP_011249444//XR_390730
Thpo	0.563	0.246	0.23	0.186	2.669	1.416	0.0210168	0.727698	265		Thpo	21832	21832	thrombopoietin	NM_001173505//NM_001289894//NM_001289896//NM_009379//NP_001166976//NP_001276823//NP_001276825//NP_033405//XM_006521987//XM_011245866//XM_011245867//XM_011245868//XM_011245869//XM_011245870//XP_006522050//XP_011244168//XP_011244169//XP_011244170//XP_011244171//XP_011244172
Psg25	0.101	0.219	0.019	0.041	-2.093	-1.066	0.00315668	0.372058	266		Psg25	114868	114868	pregnancy-specific glycoprotein 25	NM_054060//NP_473401//XR_881643
Snord123	1.741	0.456	0.365	0.029	2.847	1.509	0.0259738	0.790823	267		Snord123	66835	66835	small nucleolar RNA, C/D box 123	NR_028575
Ubd	0.261	0.12	0.088	0.141	2.9	1.536	0.0266925	0.790823	268		Ubd	24108	24108	ubiquitin D	NM_023137//NP_075626
Vav3	0.387	0.771	0.205	0.373	-2.003	-1.002	0.00028061	0.150566	269		Vav3	57257	57257	vav 3 oncogene	NM_020505//NM_146139//NP_065251//NP_666251//XM_006501819//XM_006501820//XM_006535364//XM_006535365//XP_006501882//XP_006501883//XP_006535427//XP_006535428
Sesn3	8.261	16.827	3.443	4.467	-2.108	-1.076	0.00374244	0.379727	270		Sesn3	75747	75747	sestrin 3	NM_030261//NP_084537
Ramp2	0.089	0.03	0.006	0.026	2.291	1.196	0.0119647	0.634444	271	low	Ramp2	54409	54409	receptor (calcitonin) activity modifying protein 2	NM_019444//NP_062317
Msh4	0.016	0	0.014	0	2.859	1.515	0.0266946	0.790823	272	low	Msh4	55993	55993	mutS homolog 4	NM_001282054//NM_031870//NP_001268983//NP_114076
Cacna1e	0	0.004	0	0.005	-2.917	-1.544	0.0277257	0.790823	273	low	Cacna1e	12290	12290	calcium channel, voltage-dependent, R type, alpha 1E subunit	NM_009782//NP_033912//XM_006529092//XM_006529097//XM_006529099//XM_006529100//XM_006529101//XM_006529105//XM_011247908//XM_011247909//XM_011247910//XM_011247911//XM_011247912//XM_011247913//XM_011247914//XM_011247915//XM_011247916//XP_006529155//XP_006529160//XP_006529162//XP_006529163//XP_006529164//XP_006529168//XP_011246210//XP_011246211//XP_011246212//XP_011246213//XP_011246214//XP_011246215/…
Msx2	0.081	0.192	0.041	0.104	-2.142	-1.099	0.00505688	0.414079	274		Msx2	17702	17702	msh homeobox 2	NM_013601//NP_038629
Mn1	0.01	0.024	0.013	0.006	-2.692	-1.429	0.0241709	0.779818	275	low	Mn1	433938	433938	meningioma 1	NM_001081235//NP_001074704
Spo11	0.035	0.093	0.033	0.075	-2.328	-1.219	0.0132178	0.648177	276	low	Spo11	26972	26972	SPO11 meiotic protein covalently bound to DSB	NM_001083959//NM_001083960//NM_001305434//NM_012046//NP_001077428//NP_001077429//NP_001292363//NP_036176//XM_006499617//XM_006499618//XM_006499619//XM_006499620//XM_006499621//XM_006499622//XM_006499623//XP_006499680//XP_006499681//XP_006499682//XP_006499683//XP_006499684//XP_006499685//XP_006499686
Dlk2	0.093	0.042	0.04	0.038	2.264	1.179	0.0121636	0.634444	277	low	Dlk2	106565	106565	delta-like 2 homolog (Drosophila)	NM_001286013//NM_001286028//NM_134120//NM_207666//NP_001272942//NP_001272957//XM_006523388//XM_006523389//XM_011246235//XP_006523451//XP_006523452//XP_011244537
Cpeb1	0.013	0.03	0.013	0.016	-2.188	-1.13	0.0102913	0.597431	278	low	Cpeb1	12877	12877	cytoplasmic polyadenylation element binding protein 1	NM_001252525//NM_001252526//NM_007755//NP_001239454//NP_001239455//NP_031781//XM_011250784//XM_011250785//XM_011250786//XM_011250787//XM_011250788//XM_011250789//XM_011250790//XM_011250791//XM_011250792//XP_011249086//XP_011249087//XP_011249088//XP_011249089//XP_011249090//XP_011249091//XP_011249092//XP_011249093//XP_011249094
Eng	0.011	0.04	0.001	0.033	-2.407	-1.267	0.0175074	0.70224	279	low	Eng	13805	13805	endoglin	NM_001146348//NM_001146350//NM_007932//NP_001139820//NP_001139822//NP_031958//XM_006497663//XM_006497664//XP_006497726//XP_006497727
Slc16a4	0	0.018	0	0.017	-2.589	-1.373	0.021599	0.739086	280	low	Slc16a4	229699	229699	solute carrier family 16 (monocarboxylic acid transporters), member 4	NM_001310705//NM_146136//NP_001297634//NP_666248//XM_011240105//XP_011238407
Ncam1	0.001	0.006	0.002	0.002	-2.54	-1.345	0.0205152	0.724532	281	low	Ncam1	17967	17967	neural cell adhesion molecule 1	NM_001081445//NM_001113204//NM_001311065//NM_010875//NP_001074914//NP_001106675//NP_001297994//NP_035005//XM_006510055//XM_006510056//XM_006510057//XM_006510058//XM_006510059//XM_006510060//XM_006510061//XM_006510062//XM_006510063//XM_006510064//XM_006510065//XM_006510066//XM_006510067//XM_006510068//XM_006510069//XM_006510070//XM_006510071//XM_006510072//XM_006510073//XM_006510074//XM_006510075/…
Tbx18	0	0.009	0	0.008	-2.589	-1.372	0.0214381	0.734657	282	low	Tbx18	76365	76365	T-box18	NM_023814//NP_076303
Glt25d2	0.016	0.004	0.005	0.006	2.779	1.475	0.0268296	0.790823	283	low	NA	NA	NA	NA	NA
Aldh1l1	17.145	8.641	1.117	0.843	1.986	0.99	0.00045578	0.157066	284		Aldh1l1	107747	107747	aldehyde dehydrogenase 1 family, member L1	NM_027406//NP_081682//XM_006505279//XP_006505342
Gnat1	0.011	0.036	0.02	0.017	-2.789	-1.48	0.0272843	0.790823	285	low	Gnat1	14685	14685	guanine nucleotide binding protein, alpha transducing 1	NM_008140//NP_032166
Krt39	0.282	0.597	0.089	0.056	-2.105	-1.074	0.00486983	0.412578	286		Krt39	237934	237934	keratin 39	NM_213730//NP_998895//XM_006533245//XP_006533308
Fhl4	0	0.02	0	0.01	-3.699	-1.887	0.0338221	0.803775	287	low	Fhl4	14202	14202	four and a half LIM domains 4	NM_010214//NP_034344
E030010A14Rik	0.043	0.006	0.022	0.01	4.015	2.005	0.0351888	0.809221	288	low	NA	NA	NA	NA	NA
Adora2b	0.108	0.044	0.082	0.043	2.555	1.353	0.0219711	0.747432	289	low	Adora2b	11541	11541	adenosine A2b receptor	NM_007413//NP_031439
Dnahc7a	0.005	0.001	0.003	0.002	2.634	1.397	0.0255217	0.790823	290	low	NA	NA	NA	NA	NA
Alpk1	8.207	3.998	2.464	1.42	2.075	1.053	0.00441169	0.403008	291		Alpk1	71481	71481	alpha-kinase 1	NM_027808//NP_082084//XM_006502101//XM_006502102//XM_006502103//XM_006502104//XM_006502106//XM_006502107//XM_006502108//XP_006502164//XP_006502165//XP_006502166//XP_006502167//XP_006502169//XP_006502170//XP_006502171//XR_375582
Dsg1c	0.378	0.832	0.232	0.326	-2.321	-1.215	0.0152212	0.693012	292		Dsg1c	211924	211924	desmoglein 1 gamma	NM_181680//NP_859008
AY358078	0.008	0.036	0.015	0.014	-2.541	-1.345	0.0226644	0.761035	293	low	AY358078	278676	278676	cDNA sequence AY358078	NM_194347//NP_919328
Snai1	0.057	0.008	0.029	0.014	3.508	1.811	0.0343536	0.809221	294	low	Snai1	20613	20613	snail family zinc finger 1	NM_011427//NP_035557
Il13ra1	26.771	13.783	1.689	1.407	1.946	0.96	8.11396e-05	0.118347	295		Il13ra1	16164	16164	interleukin 13 receptor, alpha 1	NM_133990//NP_598751
Wnt10b	0.028	0.062	0.034	0.047	-2.314	-1.21	0.0155302	0.697657	296	low	Wnt10b	22410	22410	wingless-type MMTV integration site family, member 10B	NM_011718//NP_035848//XM_006520891//XM_006520892//XM_006520893//XP_006520954//XP_006520955//XP_006520956
Slc26a4	0.029	0.066	0.017	0.039	-2.072	-1.051	0.004663	0.411057	297	low	Slc26a4	23985	23985	solute carrier family 26, member 4	NM_011867//NP_035997//XM_006515091//XM_006515092//XM_011243870//XP_006515154//XP_006515155//XP_011242172
D6Ertd527e	0.035	0.095	0.017	0.036	-2.438	-1.286	0.0202888	0.724532	298	low	D6Ertd527e	52372	52372	DNA segment, Chr 6, ERATO Doi 527, expressed	NM_001167937//NM_001167938//NP_001161409//NP_001161410//XM_006506367//XM_006506368//XP_006506430//XP_006506431
Wdr52	0.166	0.069	0.128	0.055	2.358	1.238	0.0173861	0.70224	299		NA	NA	NA	NA	NA
Gm10390	0	0.01	0	0.01	-2.589	-1.373	0.0249622	0.790823	300	low	Gm10390	100503427	100503427	predicted gene 10390	NR_045793
St6galnac4	0.154	0.048	0.049	0.02	3.042	1.605	0.0313038	0.790823	301		St6galnac4	20448	20448	ST6 (alpha-N-acetyl-neuraminyl-2,3-beta-galactosyl-1,3)-N-acetylgalactosaminide alpha-2,6-sialyltransferase 4	NM_001276425//NM_011373//NP_001263354//NP_035503
Ifit2	1.683	3.263	0.397	0.304	-1.955	-0.967	0.000394368	0.154683	302		Ifit2	15958	15958	interferon-induced protein with tetratricopeptide repeats 2	NM_008332//NP_032358//XM_006526705//XM_006526706//XP_006526768//XP_006526769//XR_386444
Trib3	18.95	8.567	7.411	1.578	2.129	1.09	0.00769888	0.520779	303		Trib3	228775	228775	tribbles pseudokinase 3	NM_144554//NM_175093//NP_780302
Trim67	0.003	0.008	0.003	0.003	-2.086	-1.06	0.00661599	0.494863	304	low	Trim67	330863	330863	tripartite motif-containing 67	NM_198632//NP_941034//XM_006531139//XM_011248417//XP_006531202//XP_011246719
Cfhr2	0.577	0.173	0.96	0.276	2.364	1.241	0.0181224	0.705436	305		Cfhr2	545366	545366	complement factor H-related 2	NM_001025575//NP_001020746
Lipt2	14.252	7.051	4.077	1.081	1.993	0.995	0.0017923	0.284234	306		Lipt2	67164	67164	lipoyl(octanoyl) transferase 2 (putative)	NM_026010//NP_080286
AI428936	5.904	2.907	2.751	1.387	2.022	1.016	0.00444515	0.403008	307		NA	NA	NA	NA	NA
Slc6a1	0	0.01	0	0.01	-2.592	-1.374	0.0272533	0.790823	308	low	Slc6a1	232333	232333	solute carrier family 6 (neurotransmitter transporter, GABA), member 1	NM_178703//NP_848818
Tha1	3.668	1.499	1.303	0.365	2.403	1.265	0.0201045	0.724383	309		Tha1	71776	71776	threonine aldolase 1	NM_027919//NP_082195//XM_006534261//XP_006534324
4930548H24Rik	0	0.029	0	0.03	-2.592	-1.374	0.0272533	0.790823	310	low	4930548H24Rik	67656	67656	RIKEN cDNA 4930548H24 gene	NM_026296//NP_080572
Klrb1c	0	0.016	0	0.016	-2.592	-1.374	0.0272533	0.790823	311	low	Klrb1c	17059	17059	killer cell lectin-like receptor subfamily B member 1C	NM_001159904//NM_008527//NP_001153376//NP_032553//XM_011238032//XP_011236334
Nlrp9b	0.033	0.052	0.057	0.038	-2.972	-1.571	0.0317602	0.790823	312	low	Nlrp9b	243874	243874	NLR family, pyrin domain containing 9B	NM_194058//NP_918947//XM_006539938//XM_006539939//XM_011250563//XM_011250564//XM_011250565//XP_006540001//XP_006540002//XP_011248865//XP_011248866//XP_011248867
Gucy2g	0.01	0.027	0.01	0.01	-2.503	-1.324	0.0246605	0.789943	313	low	Gucy2g	73707	73707	guanylate cyclase 2g	NM_001081076//NP_001074545//XM_011247370//XP_011245672
Trcg1	0	0.015	0	0.016	-2.592	-1.374	0.0272533	0.790823	314	low	Trcg1	541610	541610	taste receptor cell gene 1	NM_001014398//NP_001014420//XM_011242770//XP_011241072
LOC329427	0.023	0.05	0.021	0.033	-2.085	-1.06	0.00727454	0.512742	315	low	NA	NA	NA	NA	NA
G530011O06Rik	0.049	0.017	0.016	0.016	2.599	1.378	0.0277121	0.790823	316	low	G530011O06Rik	654820	654820	RIKEN cDNA G530011O06 gene	NM_001039559//NR_029457
Ptpn22	0.222	0.102	0.019	0.087	2.425	1.278	0.0229433	0.764478	317		Ptpn22	19260	19260	protein tyrosine phosphatase, non-receptor type 22 (lymphoid)	NM_008979//NP_033005//NR_104070//XM_006501148//XM_006501149//XM_006501150//XM_011240040//XM_011240041//XM_011240042//XM_011251139//XP_006501211//XP_006501212//XP_006501213//XP_011238342//XP_011238343//XP_011238344//XP_011249441//XR_375500
BC039771	0.068	0.155	0.028	0.047	-2.182	-1.126	0.0145082	0.674456	318		BC039771	408057	408057	cDNA sequence BC039771	NR_033220
Ticam2	0	0.013	0	0.013	-2.592	-1.374	0.0273294	0.790823	319	low	Ticam2	225471	225471	toll-like receptor adaptor molecule 2	NM_173394//NP_775570
Opn1sw	0.063	0.151	0.03	0.083	-2.153	-1.106	0.0108483	0.610386	320		Opn1sw	12057	12057	opsin 1 (cone pigments), short-wave-sensitive (color blindness, tritan)	NM_007538//NP_031564//XM_006504966//XM_006504967//XM_006504968//XM_006504969//XM_011241039//XM_011241040//XM_011241041//XP_006505029//XP_006505030//XP_006505031//XP_006505032//XP_011239341//XP_011239342//XP_011239343
Rptn	0.132	0.268	0.022	0.042	-1.992	-0.995	0.00219556	0.301399	321		Rptn	20129	20129	repetin	NM_009100//NP_033126
Trim71	0.01	0	0.011	0	2.708	1.437	0.0291448	0.790823	322	low	Trim71	636931	636931	tripartite motif-containing 71	NM_001042503//NP_001035968//XM_011242989//XP_011241291
Spp1	7.048	3.427	5.537	2.148	1.953	0.965	0.000911953	0.212822	323		Spp1	20750	20750	secreted phosphoprotein 1	NM_001204201//NM_001204202//NM_001204203//NM_001204233//NM_009263//NP_001191130//NP_001191131//NP_001191132//NP_001191162//NP_033289
Postn	0.027	0.074	0.012	0.038	-2.428	-1.28	0.0237517	0.77373	324	low	Postn	50706	50706	periostin, osteoblast specific factor	NM_001198765//NM_001198766//NM_001313898//NM_001313899//NM_015784//NP_001185694//NP_001185695//NP_001300827//NP_001300828//NP_056599//XM_006501653//XM_006501654//XM_006501655//XP_006501716//XP_006501717//XP_006501718
Adra2a	6.553	3.457	0.255	0.549	1.906	0.93	0.000271154	0.150566	325		Adra2a	11551	11551	adrenergic receptor, alpha 2a	NM_007417//NP_031443
Marcksl1-ps4	2.45	4.738	0.609	1.587	-1.911	-0.934	0.000295367	0.150566	326		Marcksl1-ps4	111002	111002	MARCKS-like 1, pseudogene 4	NR_028405
Hspb8	3.514	1.636	1.363	0.611	2.14	1.097	0.0108792	0.610386	327		Hspb8	80888	80888	heat shock protein 8	NM_030704//NP_109629
Ucp1	0.032	0	0.028	0	2.859	1.515	0.0313278	0.790823	328	low	Ucp1	22227	22227	uncoupling protein 1 (mitochondrial, proton carrier)	NM_009463//NP_033489
Hoxd3	0	0.014	0	0.013	-2.59	-1.373	0.0279534	0.790823	329	low	Hoxd3	15434	15434	homeobox D3	NM_010468//NP_034598
Xirp1	0	0.007	0	0.007	-2.59	-1.373	0.0279534	0.790823	330	low	Xirp1	22437	22437	xin actin-binding repeat containing 1	NM_001081339//NM_011724//NP_035854//XM_011242958//XP_011241260
Abcc6	0.233	0.449	0.056	0.11	-1.917	-0.939	0.000462969	0.157066	331		Abcc6	27421	27421	ATP-binding cassette, sub-family C (CFTR/MRP), member 6	NM_018795//NP_061265//XM_006540945//XM_006540946//XM_006540947//XM_006540948//XM_006540949//XP_006541008//XP_006541009//XP_006541010//XP_006541011//XP_006541012//XR_391346
Gm4961	0	0.018	0	0.017	-2.59	-1.373	0.0279534	0.790823	332	low	Gm4961	242914	242914	kinesin superfamily protein 2C pseudogene	NR_045694
Foxi1	0.005	0.062	0.009	0.063	-4.62	-2.208	0.0419112	0.846505	333	low	Foxi1	14233	14233	forkhead box I1	NM_023907//NP_076396
Dact3	0.14	0.317	0.035	0.059	-2.222	-1.152	0.0174623	0.70224	334		Dact3	629378	629378	dishevelled-binding antagonist of beta-catenin 3	NM_001081655//NP_001075124
1700023E05Rik	0.022	0.055	0.021	0.017	-2.311	-1.209	0.0186254	0.705436	335	low	NA	NA	NA	NA	NA
Nps	0	0.065	0	0.077	-2.921	-1.546	0.0328809	0.796825	336	low	Nps	100043254	100043254	neuropeptide S	NM_001163611//NP_001157083
Hoxc4	0.007	0.033	0.012	0.03	-2.376	-1.248	0.0207273	0.724532	337	low	Hoxc4	15423	15423	homeobox C4	NM_013553//NP_038581//XM_006520461//XM_006520462//XM_006520463//XM_011245460//XP_006520524//XP_006520525//XP_006520526//XP_011243762
Nr1h4	2.765	1.392	1.557	0.596	1.932	0.95	0.000894979	0.212822	338		Nr1h4	20186	20186	nuclear receptor subfamily 1, group H, member 4	NM_001163504//NM_001163700//NM_009108//NP_001156976//NP_001157172//NP_033134//XM_006513391//XM_006513393//XP_006513454//XP_006513456
Snord71	0.216	1.414	0.375	1.271	-2.914	-1.543	0.0330615	0.797622	339		Snord71	100217432	100217432	small nucleolar RNA, C/D box 71	NR_028532
Kcnq1ot1	0	0	0	0	2.402	1.264	0.0230675	0.764478	340	low	Kcnq1ot1	63830	63830	KCNQ1 overlapping transcript 1	NR_001461
Gm3696	0.017	0	0.017	0	2.402	1.264	0.0230675	0.764478	341	low	Gm3696	100042149	100042149	predicted gene 3696	NM_001024712//NP_001019883//XM_006517884//XM_011244730//XP_006517947//XP_011243032
Fam25c	0.101	0	0.1	0	2.402	1.264	0.0230675	0.764478	342	low	Fam25c	69134	69134	family with sequence similarity 25, member C	NM_183278//NP_899101
Gm11837	0.041	0	0.041	0	2.402	1.264	0.0230675	0.764478	343	low	Gm11837	100038514	100038514	predicted gene 11837	NM_001243100//NP_001230029//XM_006537478//XM_011249888//XP_006537541//XP_011248190
Gm684	2.626	5.212	0.354	0.407	-1.985	-0.989	0.00342226	0.377081	344		Gm684	100502940	100502940	predicted gene 684	NM_001195681//NP_001182610//XM_006509895//XM_006509896//XM_011242373//XM_011242374//XM_011242375//XP_006509958//XP_006509959//XP_011240675//XP_011240676//XP_011240677
Wee2	0	0.018	0	0.02	-2.916	-1.544	0.0344221	0.809221	345	low	Wee2	381759	381759	WEE1 homolog 2 (S. pombe)	NM_201370//NP_958758//XM_006506326//XM_006506327//XP_006506389//XP_006506390
Sfrp1	0.003	0.045	0.005	0.062	-4.684	-2.228	0.0439818	0.859583	346	low	Sfrp1	20377	20377	secreted frizzled-related protein 1	NM_013834//NP_038862//XM_011242128//XP_011240430
Fam49a	0.335	0.653	0.034	0.106	-1.935	-0.953	0.00149007	0.265449	347		Fam49a	76820	76820	family with sequence similarity 49, member A	NM_001146119//NM_029758//NP_001139591//NP_084034//XM_006515246//XM_006515247//XM_006515248//XP_006515309//XP_006515310//XP_006515311
Pbld1	0.048	0.027	0.051	0.047	2.07	1.05	0.010364	0.598465	348	low	Pbld1	68371	68371	phenazine biosynthesis-like protein domain containing 1	NM_026701//NP_080977//XM_006514029//XM_006514030//XM_006514031//XM_006514032//XP_006514092//XP_006514093//XP_006514094//XP_006514095
O3far1	30.295	15.806	3.066	2.331	1.922	0.943	0.00145182	0.262537	349		NA	NA	NA	NA	NA
Cpne8	0.085	0.025	0.038	0.011	3	1.585	0.0362947	0.816886	350	low	Cpne8	66871	66871	copine VIII	NM_001033851//NM_025815//NP_001029023//NP_080091//XM_006521285//XM_006521286//XP_006521348//XP_006521349
Fgf1	1.691	3.293	0.552	0.691	-1.974	-0.981	0.00360735	0.379727	351		Fgf1	14164	14164	fibroblast growth factor 1	NM_010197//NP_034327//XM_006525641//XM_006525642//XM_006525644//XM_006525645//XM_006525647//XM_006525648//XM_006525649//XM_011246841//XM_011246842//XM_011246843//XP_006525704//XP_006525705//XP_006525707//XP_006525708//XP_006525710//XP_006525711//XP_006525712//XP_011245143//XP_011245144//XP_011245145
Cytip	0.404	0.765	0.148	0.226	-1.902	-0.928	0.00111978	0.233325	352		Cytip	227929	227929	cytohesin 1 interacting protein	NM_139200//NP_631939//XM_006498012//XM_006498013//XP_006498075//XP_006498076
Th	0.121	0.291	0.071	0.106	-2.406	-1.267	0.0268459	0.790823	353		Th	21823	21823	tyrosine hydroxylase	NM_009377//NP_033403
Tfeb	5.918	3.033	0.874	0.184	1.942	0.957	0.00249297	0.323877	354		Tfeb	21425	21425	transcription factor EB	NM_001161722//NM_001161723//NM_011549//NP_001155194//NP_001155195//NP_035679//XM_006524003//XM_006524004//XM_006524006//XM_006524007//XM_006524008//XP_006524066//XP_006524067//XP_006524069//XP_006524070//XP_006524071
Zscan4d	0.019	0	0.018	0	2.402	1.264	0.0261595	0.790823	355	low	Zscan4d	545913	545913	zinc finger and SCAN domain containing 4D	NM_001100186//NP_001093656//XM_006540208//XP_006540271
Gabrr1	0.006	0.023	0.011	0.009	-2.531	-1.339	0.0292261	0.790823	356	low	Gabrr1	14408	14408	gamma-aminobutyric acid (GABA) C receptor, subunit rho 1	NM_008075//NP_032101//XM_006537611//XM_006537612//XM_006537613//XM_006537614//XM_006537615//XM_011249925//XM_011249926//XM_011249927//XP_006537674//XP_006537675//XP_006537676//XP_006537677//XP_006537678//XP_011248227//XP_011248228//XP_011248229
Cntln	0	0.006	0	0.006	-2.589	-1.372	0.0303634	0.790823	357	low	Cntln	338349	338349	centlein, centrosomal protein	NM_175275//NM_177385//NP_780484//NP_796359//XM_006538026//XM_006538027//XM_006538028//XM_006538029//XM_006538031//XM_006538032//XM_011250056//XP_006538089//XP_006538090//XP_006538091//XP_006538092//XP_006538094//XP_006538095//XP_011248358//XR_881069
Mir3100	0	0.397	0	0.344	-2.171	-1.118	0.0174914	0.70224	358		Mir3100	100526504	100526504	microRNA 3100	NR_037282
Pglyrp2	0	0.012	0	0.011	-2.171	-1.118	0.0174914	0.70224	359	low	Pglyrp2	57757	57757	peptidoglycan recognition protein 2	NM_001271476//NM_001271477//NM_001271478//NM_001271479//NM_021319//NP_001258405//NP_001258406//NP_001258407//NP_001258408//NP_067294//NR_073184//XM_006524710//XM_006524711//XM_006524712//XM_006524713//XM_006524714//XP_006524773//XP_006524774//XP_006524775//XP_006524776//XP_006524777
Cpm	3.423	6.477	0.532	0.396	-1.901	-0.927	0.00165204	0.273431	360		Cpm	70574	70574	carboxypeptidase M	NM_027468//NP_081744//XM_006514090//XP_006514153
Best1	0	0.012	0	0.011	-2.171	-1.118	0.0174914	0.70224	361	low	Best1	24115	24115	bestrophin 1	NM_011913//NP_036043//XM_011247250//XP_011245552
Ptprz1	0.019	0.007	0.009	0.003	2.277	1.187	0.0219317	0.747184	362	low	Ptprz1	19283	19283	protein tyrosine phosphatase, receptor type Z, polypeptide 1	NM_001081306//NM_001311064//NM_011219//NM_178180//NP_001074775//NP_001297993//XM_006505012//XM_006505013//XM_006505014//XM_006505015//XM_006505016//XM_006505017//XM_006505018//XP_006505075//XP_006505076//XP_006505077//XP_006505078//XP_006505079//XP_006505080//XP_006505081
Ctsq	0	0.019	0	0.017	-2.171	-1.118	0.0174914	0.70224	363	low	Ctsq	104002	104002	cathepsin Q	NM_029636//NP_083912
Gm5615	0	0.011	0	0.01	-2.171	-1.118	0.0174914	0.70224	364	low	Gm5615	434396	434396	predicted gene 5615	NM_001033783//NP_001028955
Plxdc1	0	0.009	0	0.008	-2.171	-1.118	0.0174914	0.70224	365	low	Plxdc1	72324	72324	plexin domain containing 1	NM_001163608//NM_028199//NP_001157080//NP_082475//XM_006534301//XP_006534364
Spsb1	2.686	1.373	1.287	0.49	1.916	0.938	0.00208278	0.292526	366		Spsb1	74646	74646	splA/ryanodine receptor domain and SOCS box containing 1	NM_029035//NP_083311//XM_006537089//XM_006539234//XM_011250344//XM_011250345//XM_011251255//XP_006537152//XP_006539297//XP_011248646//XP_011248647//XP_011249557
Tlr5	0.099	0.205	0.059	0.05	-2.116	-1.082	0.0142537	0.66795	367		Tlr5	53791	53791	toll-like receptor 5	NM_016928//NP_058624
Hspa12a	0.026	0.009	0.012	0.004	2.277	1.187	0.0224049	0.759388	368	low	Hspa12a	73442	73442	heat shock protein 12A	NM_175199//NP_780408//XM_006527377//XM_006527378//XM_006527379//XM_011247368//XP_006527440//XP_006527441//XP_006527442//XP_011245670
Cxcl14	0.035	0.016	0.022	0.027	2.182	1.126	0.0191993	0.706709	369	low	Cxcl14	57266	57266	chemokine (C-X-C motif) ligand 14	NM_019568//NP_062514//XM_006517307//XM_006517308//XM_011244545//XP_006517370//XP_006517371//XP_011242847
Mir429	0.334	1.847	0.578	1.997	-3.827	-1.936	0.0446871	0.8597	370		Mir429	723865	723865	microRNA 429	NR_029958
Scrt2	0	0.008	0	0.007	-2.171	-1.118	0.0174914	0.70224	371	low	Scrt2	545474	545474	scratch family zinc finger 2	NM_001160410//NP_001153882
D030018L15Rik	0	0.007	0	0.007	-2.592	-1.374	0.0318194	0.790823	372	low	D030018L15Rik	402773	402773	nuclear receptor coactivator 2 pseudogene	NM_001033483//NR_003627//NR_126492//NR_126493
Cfc1	0	0.04	0	0.041	-2.592	-1.374	0.0318194	0.790823	373	low	Cfc1	12627	12627	cripto, FRL-1, cryptic family 1	NM_007685//NP_031711
Ppp4r4	0.027	0.072	0.021	0.041	-2.411	-1.269	0.0280866	0.790823	374	low	Ppp4r4	74521	74521	protein phosphatase 4, regulatory subunit 4	NM_028980//NP_083256//XM_006516308//XM_006516309//XM_006516310//XM_006516311//XM_006516312//XM_006516313//XM_006516314//XM_006516315//XM_011244193//XM_011244194//XP_006516371//XP_006516372//XP_006516373//XP_006516374//XP_006516375//XP_006516376//XP_006516377//XP_006516378//XP_011242495//XP_011242496//XR_381552
4930412B13Rik	0	0.02	0	0.018	-2.171	-1.118	0.0174914	0.70224	375	low	4930412B13Rik	73938	73938	RIKEN cDNA 4930412B13 gene	NR_040631
Mmd2	0	0.019	0	0.02	-2.592	-1.374	0.0318194	0.790823	376	low	Mmd2	75104	75104	monocyte to macrophage differentiation-associated 2	NM_175217//NP_780426//XM_006504753//XM_011240988//XP_006504816//XP_011239290
Nxf2	0	0.017	0	0.018	-2.592	-1.374	0.0318194	0.790823	377	low	Nxf2	83454	83454	nuclear RNA export factor 2	NM_001289735//NM_001289736//NM_031259//NP_001276664//NP_001276665//NP_112549//XM_006528633//XM_011247765//XP_006528696//XP_011246067
Asb5	0	0.016	0	0.014	-2.171	-1.118	0.0174914	0.70224	378	low	Asb5	76294	76294	ankyrin repeat and SOCs box-containing 5	NM_029569//NP_083845//XM_006509519//XM_006509520//XP_006509582//XP_006509583
Tmprss11g	0.013	0	0.013	0	2.404	1.265	0.0274207	0.790823	379	low	Tmprss11g	320454	320454	transmembrane protease, serine 11g	NM_177162//NP_796136
Wdr86	0.021	0	0.021	0	2.404	1.265	0.0274207	0.790823	380	low	Wdr86	269633	269633	WD repeat domain 86	NM_001081441//NM_026621//NP_001074910//XM_006535718//XM_006535719//XM_006535720//XP_006535781//XP_006535782//XP_006535783//XR_389745
Clcnkb	0	0.011	0	0.01	-2.171	-1.118	0.0174914	0.70224	381	low	Clcnkb	56365	56365	chloride channel, voltage-sensitive Kb	NM_019701//NP_062675//XM_006539066//XM_006539067//XM_006539068//XM_011250307//XP_006539129//XP_006539130//XP_006539131//XP_011248609
Rnf32	17.32	32.527	6.436	13.222	-1.862	-0.897	0.000743519	0.204135	382		Rnf32	56874	56874	ring finger protein 32	NM_001289757//NM_021470//NP_001276686//NP_067445//NR_110371//XM_006535775//XM_006535776//XM_006535777//XM_006535778//XM_006535779//XM_006535780//XM_006535781//XM_006535782//XM_006535784//XP_006535838//XP_006535839//XP_006535840//XP_006535841//XP_006535842//XP_006535843//XP_006535844//XP_006535845//XP_006535847
Mir1967	0	0.314	0	0.272	-2.171	-1.118	0.0174914	0.70224	383		Mir1967	100316819	100316819	microRNA 1967	NR_035493
Hist1h2ak	0.472	0.069	0.376	0.06	3.876	1.954	0.0452031	0.862425	384		Hist1h2ak	319169	319169	histone cluster 1, H2ak	NM_178183//NP_835490
9430018G01Rik	0	0.006	0	0.005	-2.171	-1.118	0.0174914	0.70224	385	low	9430018G01Rik	319812	319812	RIKEN cDNA 9430018G01 gene	NR_045988
Cel	0	0.013	0	0.011	-2.171	-1.118	0.0174914	0.70224	386	low	Cel	12613	12613	carboxyl ester lipase	NM_009885//NP_034015
Ms4a4c	0	0.015	0	0.013	-2.171	-1.118	0.0174914	0.70224	387	low	Ms4a4c	64380	64380	membrane-spanning 4-domains, subfamily A, member 4C	NM_029499//NP_083775//XM_006527250//XM_006527251//XP_006527313//XP_006527314
Wdr65	0.014	0.043	0.015	0.013	-3.203	-1.679	0.0416868	0.846505	388	low	NA	NA	NA	NA	NA
Il1f6	0	0.029	0	0.025	-2.171	-1.118	0.0174914	0.70224	389	low	Il1f6	54448	54448	interleukin 1 family, member 6	NM_019450//NP_062323
Hdac9	0.019	0.03	0.032	0.022	-2.626	-1.393	0.0335895	0.802184	390	low	Hdac9	79221	79221	histone deacetylase 9	NM_001271386//NM_024124//NP_001258315//NP_077038//XM_006515261//XM_006515262//XM_006515264//XM_006515266//XM_006515269//XM_006515270//XM_006515271//XM_006515273//XM_006515275//XM_006515276//XM_011243911//XM_011243912//XM_011243913//XM_011243914//XM_011243915//XM_011243916//XM_011243917//XM_011243918//XM_011243919//XM_011243920//XM_011243921//XM_011243922//XM_011243923//XP_006515324//XP_006515325/…
Plek2	53.584	29.227	16.901	7.075	1.812	0.858	0.000109143	0.121344	391		Plek2	27260	27260	pleckstrin 2	NM_013738//NP_038766//XM_006515934//XP_006515997
Tmem91	0	0.029	0	0.026	-2.171	-1.118	0.0175912	0.70224	392	low	Tmem91	320208	320208	transmembrane protein 91	NM_001290497//NM_001290498//NM_177102//NP_001277426//NP_001277427//NP_796076//XM_006540067//XM_006540068//XM_006540069//XM_006540070//XM_006540071//XM_006540073//XM_011250598//XP_006540130//XP_006540131//XP_006540132//XP_006540133//XP_006540134//XP_006540136//XP_011248900
Nsun7	0	0.01	0	0.009	-2.171	-1.118	0.0174914	0.70224	393	low	Nsun7	70918	70918	NOL1/NOP2/Sun domain family, member 7	NM_001302833//NM_001302834//NM_027602//NP_001289762//NP_001289763//NP_081878//XM_006504101//XM_006504102//XM_006504105//XM_006504106//XM_006504107//XM_011240769//XM_011240770//XP_006504164//XP_006504165//XP_006504168//XP_006504169//XP_006504170//XP_011239071//XP_011239072
A630023A22Rik	0.009	0.041	0.016	0.02	-2.536	-1.342	0.0311394	0.790823	394	low	A630023A22Rik	105518	105518	RIKEN cDNA A630023A22 gene	NM_001251843//NP_001238772
Ttr	0.634	1.455	0.841	1.869	-2.427	-1.279	0.0293725	0.790823	395		Ttr	22139	22139	transthyretin	NM_013697//NP_038725
Cacna1d	0.004	0.014	0	0.006	-2.53	-1.339	0.0307293	0.790823	396	low	Cacna1d	12289	12289	calcium channel, voltage-dependent, L type, alpha 1D subunit	NM_001083616//NM_001302637//NM_028981//NP_001077085//NP_001289566//NP_083257//XM_006518475//XM_006518479//XM_006518480//XM_006518482//XM_011244937//XP_006518538//XP_006518542//XP_006518543//XP_006518545//XP_011243239
Frmd7	0.043	0.105	0.03	0.073	-2.374	-1.247	0.0272269	0.790823	397	low	Frmd7	385354	385354	FERM domain containing 7	NM_001190332//NP_001177261//XM_006541505//XM_006541506//XM_006541507//XM_006541508//XM_011251012//XM_011251013//XP_006541568//XP_006541569//XP_006541570//XP_006541571//XP_011249314//XP_011249315
Nfil3	8.573	4.651	1.526	0.602	1.833	0.874	0.000448544	0.157066	398		Nfil3	18030	18030	nuclear factor, interleukin 3, regulated	NM_017373//NP_059069//XM_006516875//XM_006516876//XM_006516877//XM_006516878//XM_011244379//XP_006516938//XP_006516939//XP_006516940//XP_006516941//XP_011242681
Zp3	0	0.04	0	0.046	-2.914	-1.543	0.0387649	0.83497	399	low	Zp3	22788	22788	zona pellucida glycoprotein 3	NM_011776//NP_035906
Fbxo41	0	0.008	0	0.009	-2.914	-1.543	0.0387649	0.83497	400	low	Fbxo41	330369	330369	F-box protein 41	NM_001001160//NM_001289674//NM_001289675//NP_001001160//NP_001276603//NP_001276604//XM_011241392//XP_011239694
Tlr9	0.034	0.011	0.022	0.011	2.511	1.328	0.0307873	0.790823	401	low	Tlr9	81897	81897	toll-like receptor 9	NM_031178//NP_112455
Zfp105	0.055	0.144	0.08	0.122	-3.165	-1.662	0.0433053	0.857832	402		Zfp105	22646	22646	zinc finger protein 105	NM_009544//NP_033570//XM_011242959//XP_011241261
Chst13	0.154	0.047	0.04	0.06	3.898	1.963	0.0485828	0.888127	403		Chst13	71797	71797	carbohydrate (chondroitin 4) sulfotransferase 13	NM_027928//NP_082204
Akap5	0.555	1.01	0.127	0.106	-1.829	-0.871	0.00077788	0.208659	404		Akap5	238276	238276	A kinase (PRKA) anchor protein 5	NM_001101471//NP_001094941//XM_006515842//XP_006515905
Syne1	0.281	0.514	0.055	0.06	-1.835	-0.875	0.00100821	0.22695	405		Syne1	64009	64009	spectrin repeat containing, nuclear envelope 1	NM_001079686//NM_022027//NM_153399//NP_001073154//NP_071310//NP_700448//XM_006512458//XM_006512465//XM_011243083//XM_011243084//XM_011243085//XM_011243086//XM_011243087//XM_011243088//XM_011243089//XM_011243090//XM_011243091//XM_011243092//XM_011243093//XM_011243094//XM_011243095//XM_011243096//XM_011243097//XP_006512521//XP_006512528//XP_011241385//XP_011241386//XP_011241387//XP_011241388//XP_01…
4930528A17Rik	0.036	0.094	0.017	0.006	-2.404	-1.265	0.0295736	0.790823	406	low	4930528A17Rik	67735	67735	RIKEN cDNA 4930528A17 gene	NR_028384
Gm9766	0.065	0.037	0.04	0.052	2.415	1.272	0.0306783	0.790823	407	low	NA	NA	NA	NA	NA
Tmcc2	0.008	0.024	0.007	0.013	-2.342	-1.228	0.0275946	0.790823	408	low	Tmcc2	68875	68875	transmembrane and coiled-coil domains 2	NM_001311107//NM_001311108//NM_178874//NP_001298036//NP_001298037//NP_849205//XM_006529852//XM_006529853//XM_006529854//XP_006529915//XP_006529916//XP_006529917
Tmem30c	0.01	0.039	0.017	0.02	-2.533	-1.341	0.0330977	0.797622	409	low	Tmem30c	71027	71027	transmembrane protein 30C	NM_027651//NP_081927//XM_006522573//XM_006522574//XM_006522575//XM_011246012//XM_011246013//XM_011246014//XP_006522636//XP_006522637//XP_006522638//XP_011244314//XP_011244315//XP_011244316
Ifnz	0.009	0.037	0.016	0.019	-2.533	-1.341	0.0330977	0.797622	410	low	Ifnz	319146	319146	interferon zeta	NM_197889//NP_922871
Ascl3	0.02	0.115	0.034	0.064	-3.369	-1.752	0.0472361	0.88047	411	low	Ascl3	56787	56787	achaete-scute family bHLH transcription factor 3	NM_020051//NP_064435
Prrx2	0.011	0.06	0.019	0.023	-3.005	-1.587	0.0431835	0.857832	412	low	Prrx2	20204	20204	paired related homeobox 2	NM_009116//NP_033142//XM_006497806//XP_006497869
Klhl30	0.005	0.017	0.008	0.007	-2.531	-1.339	0.0335502	0.802184	413	low	Klhl30	70788	70788	kelch-like 30	NM_027551//NP_081827
Cpne4	0.011	0.029	0.011	0.008	-2.565	-1.359	0.0349306	0.809221	414	low	Cpne4	74020	74020	copine IV	NM_028719//NP_082995//XM_006511840//XM_006511842//XP_006511903//XP_006511905
Lhx5	0.029	0.005	0.027	0.008	2.894	1.533	0.041417	0.84581	415	low	Lhx5	16873	16873	LIM homeobox protein 5	NM_008499//NP_032525
Gm13109	0.031	0	0.034	0	2.708	1.437	0.0390949	0.836747	416	low	NA	NA	NA	NA	NA
Baat	0.013	0.047	0.022	0.03	-3.043	-1.605	0.0445299	0.8597	417	low	Baat	12012	12012	bile acid-Coenzyme A: amino acid N-acyltransferase	NM_007519//NP_031545//XM_006537565//XP_006537628
Dact1	1.399	3.078	0.93	1.996	-2.229	-1.156	0.0269022	0.790823	418		Dact1	59036	59036	dishevelled-binding antagonist of beta-catenin 1	NM_001190466//NM_021532//NP_001177395//NP_067507
Srgap3	0.531	0.971	0.269	0.296	-1.901	-0.927	0.00473539	0.411057	419		Srgap3	259302	259302	SLIT-ROBO Rho GTPase activating protein 3	NM_080448//NM_153070//NP_536696//XM_006506144//XM_006506145//XM_006506146//XM_006506147//XP_006506207//XP_006506208//XP_006506209//XP_006506210
Egr3	0.062	0.205	0.038	0.05	-3.061	-1.614	0.0447791	0.8597	420		Egr3	13655	13655	early growth response 3	NM_001289925//NM_001289927//NM_018781//NP_001276854//NP_001276856//NP_061251//XM_006518519//XP_006518582
Catsper1	0	0.013	0	0.011	-2.171	-1.118	0.0231693	0.765867	421	low	Catsper1	225865	225865	cation channel, sperm associated 1	NM_139301//NP_647462//XM_006531708//XP_006531771
4930583K01Rik	0	0.031	0	0.027	-2.172	-1.119	0.0241657	0.779818	422	low	4930583K01Rik	67745	67745	RIKEN cDNA 4930583K01 gene	NM_183267//NR_027879
Gsdmc	0.017	0	0.017	0	2.405	1.266	0.0316364	0.790823	423	low	Gsdmc	83492	83492	gasdermin C	NM_031378//NP_113555
4833427G06Rik	0.052	0	0.054	0	2.405	1.266	0.0316364	0.790823	424	low	4833427G06Rik	235345	235345	RIKEN cDNA 4833427G06 gene	NM_177702//NP_808370
Runx3	0.014	0	0.016	0	2.71	1.438	0.0398608	0.840343	425	low	Runx3	12399	12399	runt related transcription factor 3	NM_019732//NP_062706//XM_006537058//XM_006538506//XP_006537121//XP_006538569
6230427J02Rik	0.176	0.049	0.154	0.042	2.86	1.516	0.0419875	0.846505	426		NA	NA	NA	NA	NA
Gbx1	0.028	0	0.029	0	2.405	1.266	0.0316364	0.790823	427	low	Gbx1	231044	231044	gastrulation brain homeobox 1	NM_015739//NP_056554
Rsad2	0.478	1.016	0.02	0.193	-2.106	-1.074	0.0188959	0.705436	428		Rsad2	58185	58185	radical S-adenosyl methionine domain containing 2	NM_021384//NP_067359//XM_011243886//XP_011242188
2010002M12Rik	0.282	0.564	0.44	0.84	-2.115	-1.081	0.019193	0.706709	429		NA	NA	NA	NA	NA
Ccdc80	3.087	1.582	1.66	0.556	1.881	0.912	0.00431726	0.403008	430		Ccdc80	67896	67896	coiled-coil domain containing 80	NM_026439//NP_080715//XM_006522498//XM_006522499//XM_006522500//XM_006522501//XP_006522561//XP_006522562//XP_006522563//XP_006522564
Gm5544	0.057	0.014	0.022	0.025	2.353	1.234	0.0301335	0.790823	431	low	Gm5544	433632	433632	predicted gene 5544	NM_001033779//NP_001028951
Scarf1	0.101	0.042	0.064	0.049	3.02	1.595	0.0454477	0.864395	432	low	Scarf1	380713	380713	scavenger receptor class F, member 1	NM_001004157//NP_001004157//XM_006533635//XP_006533698
Glp1r	0.017	0.054	0.015	0.003	-2.467	-1.303	0.0345756	0.809221	433	low	Glp1r	14652	14652	glucagon-like peptide 1 receptor	NM_021332//NP_067307
Hrct1	0.63	1.18	0.074	0.19	-1.844	-0.883	0.00332093	0.3756	434		Hrct1	100039781	100039781	histidine rich carboxyl terminus 1	NM_027511//NP_081787
9330117O12	0.047	0.095	0.064	0.019	-2.756	-1.463	0.0418572	0.846505	435	low	NA	NA	NA	NA	NA
Slc22a4	0.589	1.053	0.367	0.377	-1.855	-0.891	0.00366885	0.379727	436		Slc22a4	30805	30805	solute carrier family 22 (organic cation transporter), member 4	NM_019687//NP_062661//XM_006533512//XM_006533513//XM_006533514//XM_011249065//XP_006533575//XP_006533576//XP_006533577//XP_011247367
Ebf3	0.007	0	0.007	0	2.404	1.265	0.0325097	0.795972	437	low	Ebf3	13593	13593	early B cell factor 3	NM_001113414//NM_001113415//NM_010096//NP_001106885//NP_001106886//NP_034226//XM_006507329//XM_006507330//XM_006507331//XM_006507332//XM_006507333//XM_006507334//XM_006507335//XM_006507336//XM_006507337//XM_011241671//XM_011241672//XP_006507392//XP_006507393//XP_006507394//XP_006507395//XP_006507396//XP_006507397//XP_006507398//XP_006507399//XP_006507400//XP_011239973//XP_011239974
5430405G05Rik	0.387	0.104	0.153	0.049	3.444	1.784	0.0518723	0.89976	438		NA	NA	NA	NA	NA
Pmp22	1.789	3.21	1.191	1.696	-1.891	-0.919	0.00574157	0.451148	439		Pmp22	18858	18858	peripheral myelin protein 22	NM_001302255//NM_001302257//NM_001302258//NM_001302259//NM_001302260//NM_001302261//NM_008885//NP_001289184//NP_001289186//NP_001289187//NP_001289188//NP_001289189//NP_001289190//NP_032911
Gja3	0.035	0.077	0.03	0.047	-2.01	-1.007	0.0134538	0.649481	440	low	Gja3	14611	14611	gap junction protein, alpha 3	NM_001271623//NM_016975//NP_001258552//NP_058671//XM_006518559//XM_011244959//XM_011244960//XP_006518622//XP_011243261//XP_011243262
Obsl1	0.009	0.057	0.003	0.07	-3.242	-1.697	0.0497756	0.892176	441	low	Obsl1	98733	98733	obscurin-like 1	NM_001310679//NM_178884//NP_001297608//NP_849215//XM_006496583//XM_006496584//XM_006496585//XM_006496586//XM_011238720//XM_011238721//XM_011238722//XM_011238723//XP_006496646//XP_006496647//XP_006496648//XP_006496649//XP_011237022//XP_011237023//XP_011237024//XP_011237025//XR_373548
Pabpc2	0.005	0.046	0.009	0.066	-2.786	-1.478	0.0433105	0.857832	442	low	Pabpc2	18459	18459	poly(A) binding protein, cytoplasmic 2	NM_011033//NP_035163
Clca5	0.009	0	0.009	0	2.402	1.264	0.0322599	0.794144	443	low	NA	NA	NA	NA	NA
Moap1	0	0.014	0	0.016	-2.915	-1.543	0.0454906	0.864506	444	low	Moap1	64113	64113	modulator of apoptosis 1	NM_001142937//NM_022323//NP_001136409//NP_071718
Ppef1	2.179	1.147	1.207	0.721	1.939	0.956	0.0089988	0.558524	445		Ppef1	237178	237178	protein phosphatase with EF hand calcium-binding domain 1	NM_011147//NP_035277//XM_006528831//XM_011247818//XM_011247819//XP_006528894//XP_011246120//XP_011246121//XR_387083
Casp12	3.873	2.066	1.076	0.495	1.861	0.896	0.00446379	0.403008	446		Casp12	12364	12364	caspase 12	NM_009808//NP_033938//XM_006509840//XP_006509903
Slco4c1	0.043	0.136	0.011	0.092	-2.505	-1.325	0.0373644	0.827347	447		Slco4c1	227394	227394	solute carrier organic anion transporter family, member 4C1	NM_172658//NP_766246//XM_006529488//XP_006529551
Mybphl	0.011	0.052	0.019	0.064	-2.194	-1.134	0.0285576	0.790823	448	low	Mybphl	68753	68753	myosin binding protein H-like	NM_026831//NP_081107
Elf5	0.047	0.125	0.04	0.08	-2.469	-1.304	0.0366387	0.820619	449		Elf5	13711	13711	E74-like factor 5	NM_001145813//NM_010125//NP_001139285//NP_034255//XM_006498704//XM_006498705//XP_006498767//XP_006498768
Veph1	0.007	0.017	0.012	0.003	-2.895	-1.533	0.0457334	0.866298	450	low	Veph1	72789	72789	ventricular zone expressed PH domain-containing 1	NM_028357//NM_145820//NP_665819//XM_006502142//XM_006502143//XM_011240244//XP_006502205//XP_006502206//XP_011238546
1700015F17Rik	0.072	0	0.08	0	2.708	1.437	0.0432655	0.857832	451	low	1700015F17Rik	381716	381716	RIKEN cDNA 1700015F17 gene	NM_001200025//NP_001186954//XM_006503594//XP_006503657
Zfp352	0.029	0.006	0.028	0.01	2.217	1.149	0.0291763	0.790823	452	low	Zfp352	236537	236537	zinc finger protein 352	NM_153102//NP_694742
Celsr1	3.144	1.52	1.477	0.55	1.998	0.999	0.0148441	0.684619	453		Celsr1	12614	12614	cadherin, EGF LAG seven-pass G-type receptor 1	NM_009886//NP_034016//XM_006520379//XM_006520380//XM_006520381//XM_006520382//XM_011245447//XP_006520442//XP_006520443//XP_006520444//XP_006520445//XP_011243749//XR_875232
Tnfaip8	12.183	6.92	0.802	1.716	1.791	0.841	0.00105436	0.228948	454		Tnfaip8	106869	106869	tumor necrosis factor, alpha-induced protein 8	NM_001177759//NM_001177760//NM_134131//NP_001171230//NP_001171231//NP_598892//XM_006525479//XM_006525480//XM_011246795//XM_011246796//XP_006525542//XP_006525543//XP_011245097//XP_011245098
Epha3	0.103	0.22	0.091	0.12	-3.092	-1.629	0.0506938	0.89976	455		Epha3	13837	13837	Eph receptor A3	NM_010140//NP_034270
Hormad2	0	0.019	0	0.017	-2.171	-1.118	0.0270424	0.790823	456	low	Hormad2	75828	75828	HORMA domain containing 2	NM_029458//NP_083734//XM_011243777//XM_011243778//XM_011243779//XM_011243780//XM_011243781//XM_011243782//XM_011243783//XM_011243784//XM_011243785//XM_011243786//XM_011243787//XM_011243788//XM_011243789//XM_011243790//XP_011242079//XP_011242080//XP_011242081//XP_011242082//XP_011242083//XP_011242084//XP_011242085//XP_011242086//XP_011242087//XP_011242088//XP_011242089//XP_011242090//XP_011242091/…
Bdh2	0.012	0.079	0.02	0.05	-3.665	-1.874	0.0548745	0.910849	457	low	Bdh2	69772	69772	3-hydroxybutyrate dehydrogenase, type 2	NM_001172055//NM_027208//NP_001165526//NP_081484
Mrgprb2	0.098	0.2	0.034	0.032	-2	-1	0.0153528	0.693012	458		Mrgprb2	243979	243979	MAS-related GPR, member B2	NM_175531//NP_780740//XM_006540895//XP_006540958
4931431C16Rik	0.005	0.029	0.008	0.014	-3.364	-1.75	0.0535341	0.905996	459	low	4931431C16Rik	74364	74364	RIKEN cDNA 4931431C16 gene	NM_175208//NR_045807
4930550L24Rik	0	0.043	0	0.039	-3.463	-1.792	0.0545306	0.910538	460	low	4930550L24Rik	75352	75352	RIKEN cDNA 4930550L24 gene	NM_023774//NP_076263
Qpct	0	0.027	0	0.023	-3.079	-1.622	0.0509025	0.89976	461	low	Qpct	70536	70536	glutaminyl-peptide cyclotransferase (glutaminyl cyclase)	NM_001316729//NM_027455//NP_001303658//NP_081731//XM_006524897//XP_006524960
Mir23a	0.163	0.535	0.283	0.034	-2.138	-1.096	0.0258445	0.790823	462		Mir23a	387216	387216	microRNA 23a	NR_029740
Klrb1b	0.04	0.105	0.025	0.06	-2.331	-1.221	0.0320034	0.790823	463	low	Klrb1b	80782	80782	killer cell lectin-like receptor subfamily B member 1B	NM_030599//NP_085102//XM_006506796//XP_006506859
Eddm3b	0	0.031	0	0.031	-2.589	-1.373	0.0416071	0.846505	464	low	Eddm3b	219026	219026	epididymal protein 3B	NM_203508//NP_987104//XM_011245020//XP_011243322
Gbp2	0.297	0.114	0.095	0.01	2.443	1.289	0.0381405	0.828756	465		Gbp2	14469	14469	guanylate binding protein 2	NM_010260//NP_034390
Thbs1	18.558	34.211	3.948	4.675	-1.861	-0.896	0.006447	0.490077	466		Thbs1	21825	21825	thrombospondin 1	NM_001313914//NM_011580//NP_001300843//NP_035710//XM_006499152//XP_006499215
Cmpk2	1.118	1.999	0.225	0.347	-1.788	-0.838	0.00113912	0.235254	467		Cmpk2	22169	22169	cytidine monophosphate (UMP-CMP) kinase 2, mitochondrial	NM_020557//NP_065582//XR_381188
Tgm5	0.075	0.164	0.037	0.075	-2.089	-1.063	0.0236506	0.773016	468		Tgm5	74176	74176	transglutaminase 5	NM_028799//NP_083075
Ciita	0.015	0.005	0.007	0.009	2.889	1.531	0.0486495	0.888127	469	low	Ciita	12265	12265	class II transactivator	NM_001243760//NM_001243761//NM_001302618//NM_001302619//NM_007575//NP_001230689//NP_001230690//NP_001289547//NP_001289548//NP_031601//XM_006521724//XM_006521725//XM_006521726//XM_006521728//XM_011245810//XP_006521787//XP_006521788//XP_006521789//XP_006521791//XP_011244112
Cyp26c1	0	0.018	0	0.015	-2.172	-1.119	0.0286432	0.790823	470	low	Cyp26c1	546726	546726	cytochrome P450, family 26, subfamily c, polypeptide 1	NM_001105201//NP_001098671
Gsg1	0.008	0.036	0.015	0.015	-2.533	-1.341	0.0407208	0.843962	471	low	Gsg1	14840	14840	germ cell-specific gene 1	NM_001080552//NM_001080553//NM_010352//NP_001074021//NP_001074022//NP_034482
Lbh	1.016	1.812	0.665	0.829	-1.852	-0.889	0.00644382	0.490077	472		Lbh	77889	77889	limb-bud and heart	NM_029999//NP_084275
Fbxl13	0	0.01	0	0.009	-2.172	-1.119	0.0286432	0.790823	473	low	Fbxl13	320118	320118	F-box and leucine-rich repeat protein 13	NM_001199632//NM_177076//NP_001186561//NP_796050//XM_006535728//XM_011249769//XM_011249770//XM_011249771//XM_011249772//XP_006535791//XP_011248071//XP_011248072//XP_011248073//XP_011248074
D730045A05Rik	0	0.022	0	0.019	-2.172	-1.119	0.0286432	0.790823	474	low	D730045A05Rik	77855	77855	RIKEN cDNA D730045A05 gene	NR_045390
4930426L09Rik	0	0.018	0	0.016	-2.172	-1.119	0.0286432	0.790823	475	low	4930426L09Rik	74629	74629	RIKEN cDNA 4930426L09 gene	NR_024323
Acot10	0.025	0.061	0.002	0.014	-1.937	-0.954	0.0120167	0.634444	476	low	Acot10	64833	64833	acyl-CoA thioesterase 10	NM_022816//NP_073727
Wdr20b	0	0.012	0	0.011	-2.172	-1.119	0.0286432	0.790823	477	low	NA	NA	NA	NA	NA
Fat3	0	0.001	0	0.001	-2.172	-1.119	0.0286432	0.790823	478	low	Fat3	270120	270120	FAT atypical cadherin 3	NM_001080814//NP_001074283//XM_006510372//XM_006510373//XM_011242541//XM_011242542//XM_011242543//XM_011242544//XP_006510435//XP_006510436//XP_011240843//XP_011240844//XP_011240845//XP_011240846
Akr1c6	0	0.04	0	0.044	-2.915	-1.543	0.0500487	0.894323	479	low	Akr1c6	83702	83702	aldo-keto reductase family 1, member C6	NM_030611//NP_085114//XM_006516510//XP_006516573
Cpa4	0	0.026	0	0.029	-2.915	-1.543	0.0500487	0.894323	480	low	Cpa4	71791	71791	carboxypeptidase A4	NM_027926//NP_082202
Srms	0.026	0.005	0.02	0.009	2.648	1.405	0.0446991	0.8597	481	low	Srms	20811	20811	src-related kinase lacking C-terminal regulatory tyrosine and N-terminal myristylation sites	NM_011481//NP_035611//XM_011239934//XP_011238236
Cd38	19.273	10.867	6.721	3.693	1.769	0.823	0.000414921	0.154683	482		Cd38	12494	12494	CD38 antigen	NM_007646//NP_031672
9230114K14Rik	1.05	1.978	0.044	0.726	-1.831	-0.872	0.00503743	0.414079	483		9230114K14Rik	414108	414108	RIKEN cDNA 9230114K14 gene	NR_015537
Aatk	0.004	0.027	0.008	0.029	-3.835	-1.939	0.0593758	0.934882	484	low	Aatk	11302	11302	apoptosis-associated tyrosine kinase	NM_001198785//NM_001198787//NM_007377//NP_001185714//NP_001185716//NP_031403//XM_006531991//XM_006531992//XM_006531993//XM_006531994//XM_006531995//XP_006532054//XP_006532055//XP_006532056//XP_006532057//XP_006532058//XR_388325
Tsga10	0.297	0.551	0.04	0.032	-1.841	-0.88	0.00682624	0.501129	485		Tsga10	211484	211484	testis specific 10	NM_001290720//NM_001290721//NM_207228//NP_001277649//NP_001277650//NP_997111//NR_110976//XM_006495822//XM_006495823//XM_011238459//XM_011238460//XM_011238461//XM_011238462//XM_011238463//XM_011238464//XM_011238465//XM_011238466//XP_006495885//XP_006495886//XP_011236761//XP_011236762//XP_011236763//XP_011236764//XP_011236765//XP_011236766//XP_011236767//XP_011236768//XR_865225
Htr1b	0.033	0	0.032	0	2.402	1.264	0.0374492	0.827413	486	low	Htr1b	15551	15551	5-hydroxytryptamine (serotonin) receptor 1B	NM_010482//NP_034612
Gm996	0.041	0.08	0.014	0.014	-1.925	-0.945	0.012353	0.634444	487	low	Gm996	381353	381353	predicted gene 996	NM_001005424//NP_001005424
Hyal5	0.082	0.026	0.035	0.023	2.985	1.578	0.0520386	0.900909	488	low	Hyal5	74468	74468	hyaluronoglucosaminidase 5	NM_028957//NP_083233//XM_006505187//XP_006505250
Pabpc6	0.008	0.054	0.007	0.06	-3.471	-1.795	0.0582785	0.928155	489	low	Pabpc6	67543	67543	poly(A) binding protein, cytoplasmic 6	NM_001163836//NM_026226//NP_001157308//NR_003636
Gm10768	0.996	2.421	0.811	2.832	-2.087	-1.061	0.0260342	0.790823	490		Gm10768	100038628	100038628	predicted gene 10768	NR_033472
Gm14446	1.653	2.922	0.477	1.079	-1.747	-0.805	0.00028216	0.150566	491		NA	NA	NA	NA	NA
Lgals7	0.303	0.092	0.052	0.08	3.277	1.712	0.0561015	0.915553	492		Lgals7	16858	16858	lectin, galactose binding, soluble 7	NM_008496//NP_032522//XM_006539569//XP_006539632
Gm16516	1.587	0.843	0.689	0.404	1.878	0.91	0.00992562	0.584935	493		NA	NA	NA	NA	NA
Dirc2	11.06	6.407	1.616	1.103	1.73	0.791	0.000161486	0.12562	494		Dirc2	224132	224132	disrupted in renal carcinoma 2 (human)	NM_153550//NP_705778
Serpinb7	0.148	0.394	0.096	0.262	-2.354	-1.235	0.0370442	0.823989	495		Serpinb7	116872	116872	serine (or cysteine) peptidase inhibitor, clade B, member 7	NM_027548//NP_081824//XM_006529086//XM_006529087//XP_006529149//XP_006529150
Cyp2c55	10.799	18.575	11.638	18.911	-1.769	-0.823	0.00121973	0.237207	496		Cyp2c55	72082	72082	cytochrome P450, family 2, subfamily c, polypeptide 55	NM_028089//NP_082365//XM_006527355//XP_006527418
Ninj2	0.137	0.274	0.075	0.136	-1.882	-0.912	0.0119396	0.634444	497		Ninj2	29862	29862	ninjurin 2	NM_016718//NP_057927//XM_006506221//XM_006506222//XM_006506223//XM_006506224//XM_011241372//XP_006506284//XP_006506285//XP_006506286//XP_006506287//XP_011239674
Ccdc151	0.018	0	0.017	0	2.405	1.266	0.0404968	0.841562	498	low	Ccdc151	77609	77609	coiled-coil domain containing 151	NM_001163787//NM_029939//NP_001157259//NP_084215//XM_006510685//XM_006510686//XM_006510687//XM_011242625//XM_011242626//XP_006510748//XP_006510749//XP_006510750//XP_011240927//XP_011240928
1700049E15Rik	0.042	0	0.041	0	2.405	1.266	0.0404968	0.841562	499	low	1700049E15Rik	100039727	100039727	RIKEN cDNA 1700049E15 gene	NR_033636
Gm10865	0.091	0	0.034	0	4.068	2.024	0.0622324	0.935771	500	low	Gm10865	100038602	100038602	predicted gene 10865	NR_045746
Gsdmc3	0.018	0	0.018	0	2.405	1.266	0.0404968	0.841562	501	low	Gsdmc3	270328	270328	gasdermin C3	NM_183194//NP_899017//XM_006521025//XM_011245648//XP_006521088//XP_011243950
Adra1b	0.013	0	0.012	0	2.405	1.266	0.0404968	0.841562	502	low	Adra1b	11548	11548	adrenergic receptor, alpha 1b	NM_001284380//NM_001284381//NM_007416//NP_001271309//NP_001271310//NP_031442//XM_011248675//XP_011246977
Otud7a	0	0.007	0	0.006	-2.171	-1.118	0.0308364	0.790823	503	low	Otud7a	170711	170711	OTU domain containing 7A	NM_130880//NP_570950//XM_006540683//XM_011250811//XM_011250812//XP_006540746//XP_011249113//XP_011249114
9530003J23Rik	0.033	0	0.034	0	2.405	1.266	0.0414624	0.84581	504	low	9530003J23Rik	77397	77397	RIKEN cDNA 9530003J23 gene	NM_029906//NP_084182//XM_011243602//XP_011241904
Vstm2b	0.13	0.249	0.064	0.041	-1.948	-0.962	0.0171803	0.70224	505		Vstm2b	58188	58188	V-set and transmembrane domain containing 2B	NM_021387//NP_067362//XM_006541031//XM_006541032//XM_006541033//XM_011250884//XP_006541094//XP_006541095//XP_006541096//XP_011249186
Ifne	0.061	0	0.063	0	2.405	1.266	0.0414624	0.84581	506	low	Ifne	230405	230405	interferon epsilon	NM_177348//NP_796322
Hrk	0.007	0	0.008	0	2.405	1.266	0.0414624	0.84581	507	low	Hrk	12123	12123	harakiri, BCL2 interacting protein (contains only BH3 domain)	NM_007545//NP_031571
Snord66	1.07	0	0.987	0	3.213	1.684	0.0589069	0.932478	508		Snord66	100217430	100217430	small nucleolar RNA, C/D box 66	NR_028530
Slc7a14	0	0.005	0	0.005	-2.592	-1.374	0.0484209	0.888127	509	low	Slc7a14	241919	241919	solute carrier family 7 (cationic amino acid transporter, y+ system), member 14	NM_172861//NP_766449//XM_006535472//XM_011249678//XP_006535535//XP_011247980
Lrrc39	0.039	0.02	0.011	0.011	1.898	0.925	0.0135979	0.649481	510	low	Lrrc39	109245	109245	leucine rich repeat containing 39	NM_027321//NM_175413//NP_081597//NP_780622//XM_006500860//XM_006500861//XM_006500862//XM_006500863//XM_006500864//XM_006500865//XP_006500923//XP_006500924//XP_006500925//XP_006500926//XP_006500927//XP_006500928
D730001G18Rik	0.12	0.226	0.017	0.014	-1.812	-0.857	0.00757377	0.520779	511		D730001G18Rik	78725	78725	RIKEN cDNA D730001G18 gene	NM_172433//NR_027836//NR_027837
Pcdhga10	0.008	0.018	0.014	0.01	-2.473	-1.306	0.0441634	0.859583	512	low	Pcdhga10	93722	93722	protocadherin gamma subfamily A, 10	NM_033593//NP_291071
2510003D18Rik	0	0.052	0	0.045	-2.171	-1.118	0.0308364	0.790823	513	low	NA	NA	NA	NA	NA
9930111J21Rik1	0.062	0.121	0.038	0.008	-2.08	-1.057	0.0279096	0.790823	514	low	9930111J21Rik1	667214	667214	RIKEN cDNA 9930111J21 gene 1	NM_001114679//NP_001108151
Ttc28	0.047	0.097	0.013	0.036	-2.003	-1.002	0.0205905	0.724532	515	low	Ttc28	209683	209683	tetratricopeptide repeat domain 28	NM_001267622//NM_024477//NP_001254551//XM_006534844//XM_006534845//XM_006534846//XP_006534907//XP_006534908//XP_006534909
Sez6	0.012	0	0.014	0	2.708	1.437	0.051645	0.89976	516	low	Sez6	20370	20370	seizure related gene 6	NM_001291225//NM_021286//NP_001278154//NP_067261//XM_006532636//XM_006532637//XM_006532639//XM_006532640//XP_006532699//XP_006532700//XP_006532702//XP_006532703
Aqp1	10.504	19.155	0.891	1.235	-1.824	-0.867	0.00923979	0.567445	517		Aqp1	11826	11826	aquaporin 1	NM_007472//NP_031498
Apbb1ip	0.336	0.115	0.066	0.021	2.786	1.478	0.0534431	0.905996	518		Apbb1ip	54519	54519	amyloid beta (A4) precursor protein-binding, family B, member 1 interacting protein	NM_019456//NP_062329//XM_006498186//XM_006498187//XM_011239139//XP_006498249//XP_006498250//XP_011237441
Ranbp17	0.007	0.021	0.008	0.004	-2.576	-1.365	0.0481955	0.887718	519	low	Ranbp17	66011	66011	RAN binding protein 17	NM_023146//NP_075635//NR_110973//XM_006514773//XM_006514776//XM_006514777//XM_011243739//XM_011243740//XM_011243741//XM_011243742//XP_006514836//XP_006514839//XP_006514840//XP_011242041//XP_011242042//XP_011242043//XP_011242044//XR_380975//XR_380976//XR_380977//XR_380979
Gm10791	1.526	0.743	0.173	0.178	2.045	1.032	0.0274686	0.790823	520		Gm10791	100038614	100038614	predicted gene 10791	NR_045889
Zc3h6	0.574	1.133	0.161	0.109	-1.986	-0.99	0.0204227	0.724532	521		Zc3h6	78751	78751	zinc finger CCCH type containing 6	NM_178404//NP_848491//XM_011239850//XM_011239851//XP_011238152//XP_011238153
Clca1	6.145	3.352	0.681	0.388	1.832	0.873	0.00998427	0.585434	522		Clca1	23844	23844	chloride channel accessory 1	NM_017474//NP_059502//XM_006501444//XP_006501507
Kcnh6	0.119	0.267	0.103	0.124	-2.357	-1.237	0.0404075	0.841562	523		Kcnh6	192775	192775	potassium voltage-gated channel, subfamily H (eag-related), member 6	NM_001037712//NP_001032801//XM_006532550//XM_006532551//XM_006532552//XM_006532553//XM_006532554//XM_006532555//XM_006532558//XM_006532559//XP_006532613//XP_006532614//XP_006532615//XP_006532616//XP_006532617//XP_006532618//XP_006532621//XP_006532622//XR_388373//XR_388374
Rab11fip5	9.01	4.799	3.052	1.09	1.838	0.878	0.0108636	0.610386	524		Rab11fip5	52055	52055	RAB11 family interacting protein 5 (class I)	NM_001003955//NM_177466//NP_001003955//NP_803417//XM_006506366//XP_006506429
4932412H11Rik	0.025	0.077	0.044	0.01	-4.796	-2.262	0.066351	0.946379	525	low	NA	NA	NA	NA	NA
Col1a1	0.026	0.051	0.027	0.043	-2.335	-1.224	0.0397885	0.840343	526	low	Col1a1	12842	12842	collagen, type I, alpha 1	NM_007742//NP_031768
Rftn1	0	0.01	0	0.008	-2.173	-1.12	0.0351956	0.809221	527	low	Rftn1	76438	76438	raftlin lipid raft linker 1	NM_181397//NP_852062//XM_006525081//XP_006525144
Olfr1314	0	0.029	0	0.025	-2.173	-1.12	0.0351956	0.809221	528	low	Olfr1314	258442	258442	olfactory receptor 1314	NM_146450//NP_666661
Miox	0	0.026	0	0.022	-2.173	-1.12	0.0351956	0.809221	529	low	Miox	56727	56727	myo-inositol oxygenase	NM_019977//NP_064361
Pcdha3	0	0.005	0	0.004	-2.173	-1.12	0.0351956	0.809221	530	low	Pcdha3	192163	192163	protocadherin alpha 3	NM_138662//NP_619603
A2m	0	0.008	0	0.008	-2.588	-1.372	0.049579	0.89139	531	low	A2m	232345	232345	alpha-2-macroglobulin	NM_175628//NP_783327//XM_011241322//XP_011239624
1300017J02Rik	0	0.012	0	0.01	-2.173	-1.12	0.0351956	0.809221	532	low	1300017J02Rik	71775	71775	RIKEN cDNA 1300017J02 gene	NM_027918//NP_082194//XM_006511835//XP_006511898
Dlk1	0	0.006	0	0.005	-2.173	-1.12	0.0351684	0.809221	533	low	Dlk1	13386	13386	delta-like 1 homolog (Drosophila)	NM_001190703//NM_001190704//NM_001190705//NM_010052//NP_001177632//NP_001177633//NP_001177634//NP_034182//NR_033813//XM_006515457//XM_006544937//XM_011243992//XM_011251520//XP_006515520//XP_006545000//XP_011242294//XP_011249822
Reg3d	0.085	0.016	0.065	0.028	2.648	1.405	0.052349	0.902439	534	low	Reg3d	30053	30053	regenerating islet-derived 3 delta	NM_001161741//NM_013893//NP_001155213//NP_038921
Pdcd1lg2	0.05	0.11	0.044	0.048	-2.398	-1.262	0.0432689	0.857832	535	low	Pdcd1lg2	58205	58205	programmed cell death 1 ligand 2	NM_021396//NP_067371//XM_011247309//XP_011245611
Tmprss12	0	0.02	0	0.017	-2.173	-1.12	0.0351956	0.809221	536	low	Tmprss12	75002	75002	transmembrane (C-terminal) protease, serine 12	NM_183109//NP_898932
Dbh	0	0.012	0	0.01	-2.173	-1.12	0.0351956	0.809221	537	low	Dbh	13166	13166	dopamine beta hydroxylase	NM_138942//NP_620392
Crtac1	0	0.01	0	0.009	-2.173	-1.12	0.0351956	0.809221	538	low	Crtac1	72832	72832	cartilage acidic protein 1	NM_145123//NP_660105//XM_006527369//XM_006527370//XM_006527371//XM_006527372//XM_006527373//XP_006527432//XP_006527433//XP_006527434//XP_006527435//XP_006527436
Bfsp2	0	0.017	0	0.015	-2.173	-1.12	0.0351956	0.809221	539	low	Bfsp2	107993	107993	beaded filament structural protein 2, phakinin	NM_001002896//NP_001002896//XM_006511627//XP_006511690
Rassf9	1.504	2.579	0.472	0.684	-1.719	-0.782	0.00105227	0.228948	540		Rassf9	237504	237504	Ras association (RalGDS/AF-6) domain family (N-terminal) member 9	NM_146240//NP_666352//XM_006513632//XP_006513695
Pou2f2	0	0.008	0	0.007	-2.172	-1.119	0.0351496	0.809221	541	low	Pou2f2	18987	18987	POU domain, class 2, transcription factor 2	NM_001163554//NM_001163555//NM_001163556//NM_011138//NP_001157026//NP_001157027//NP_001157028//NP_035268//XM_006539647//XM_006539648//XM_006539649//XM_006539650//XM_006539651//XM_006539652//XM_006539653//XM_006539654//XM_006539655//XM_006539656//XM_006539657//XM_006539658//XM_006539659//XM_006539660//XM_006539661//XM_006539662//XM_011250457//XP_006539710//XP_006539711//XP_006539712//XP_006539713/…
Gm20554	0.019	0.045	0.022	0.032	-2.406	-1.266	0.0448483	0.8597	542	low	Gm20554	328287	328287	predicted gene, 20554	NR_030701
Zfp167	2.27	4.249	0.315	0.28	-1.873	-0.906	0.0150011	0.689137	543		NA	NA	NA	NA	NA
Lrguk	0.029	0.056	0.013	0.018	-1.833	-0.874	0.0121966	0.634444	544	low	Lrguk	74354	74354	leucine-rich repeats and guanylate kinase domain containing	NM_028886//NP_083162//XM_006506713//XM_006506714//XM_011241496//XP_006506776//XP_006506777//XP_011239798
Adora3	0.014	0	0.013	0	2.402	1.264	0.0443439	0.8597	545	low	Adora3	11542	11542	adenosine A3 receptor	NM_009631//NP_033761
Pcdhb15	0.072	0.128	0.06	0.06	-1.974	-0.981	0.0216489	0.739709	546		Pcdhb15	93886	93886	protocadherin beta 15	NM_053140//NP_444370
Glrb	0.037	0.082	0.037	0.042	-2.666	-1.415	0.0541322	0.908475	547	low	Glrb	14658	14658	glycine receptor, beta subunit	NM_001281969//NM_010298//NP_001268898//NP_034428//XM_006501003//XM_006501006//XM_011240017//XM_011240018//XP_006501066//XP_006501069//XP_011238319//XP_011238320
Acpl2	3.17	5.573	0.339	0.686	-1.755	-0.812	0.00329664	0.3756	548		NA	NA	NA	NA	NA
Hist1h4d	0.5	0.132	0.157	0.138	3.366	1.751	0.0642056	0.943034	549		Hist1h4d	319156	319156	histone cluster 1, H4d	NM_175654//NP_783585
Hsf5	0	0.01	0	0.01	-2.592	-1.374	0.0534421	0.905996	550	low	Hsf5	327992	327992	heat shock transcription factor family member 5	NM_001045527//NP_001038992//XM_006536456//XP_006536519//XR_879708//XR_887148
Icam1	15.011	8.262	1.685	1.496	1.827	0.87	0.0128268	0.640984	551		Icam1	15894	15894	intercellular adhesion molecule 1	NM_010493//NP_034623
Elf3	417.488	239.148	39.82	13.019	1.742	0.801	0.00296683	0.356891	552		Elf3	13710	13710	E74-like factor 3	NM_001163131//NM_007921//NP_001156603//NP_031947//XM_006529124//XM_006529125//XP_006529187//XP_006529188
Lrrc69	0.011	0.044	0.02	0.017	-2.531	-1.339	0.0512386	0.89976	553	low	Lrrc69	73314	73314	leucine rich repeat containing 69	NM_028499//NP_082775//XM_006538295//XP_006538358
Sdk1	0.004	0.01	0.004	0.005	-1.962	-0.972	0.0229582	0.764478	554	low	Sdk1	330222	330222	sidekick cell adhesion molecule 1	NM_177879//NP_808547//XM_006504712//XP_006504775
Angpt2	2.275	3.972	0.218	0.411	-1.743	-0.801	0.00328996	0.3756	555		Angpt2	11601	11601	angiopoietin 2	NM_007426//NP_031452
Paqr6	0.146	0.277	0.013	0.062	-1.812	-0.858	0.0123095	0.634444	556		Paqr6	68957	68957	progestin and adipoQ receptor family member VI	NM_001310597//NM_198410//NP_001297526//NP_940802//XM_006502007//XM_006502009//XM_006502010//XM_006502011//XM_011240217//XM_011240218//XP_006502070//XP_006502072//XP_006502073//XP_006502074//XP_011238519//XP_011238520
Gfi1b	0	0.015	0	0.013	-2.173	-1.12	0.0385685	0.8334	557	low	Gfi1b	14582	14582	growth factor independent 1B	NM_001160406//NM_008114//NP_001153878//NP_032140
Fam161b	0.213	0.377	0.062	0.005	-1.782	-0.834	0.00666816	0.496633	558		Fam161b	217705	217705	family with sequence similarity 161, member B	NM_172581//NP_766169//XM_006515697//XM_006515698//XP_006515760//XP_006515761
Siglec15	0.598	1.058	0.309	0.435	-1.792	-0.842	0.00833333	0.540936	559		Siglec15	620235	620235	sialic acid binding Ig-like lectin 15	NM_001101038//NP_001094508//XM_006526515//XM_006526516//XM_011247091//XM_011247092//XP_006526578//XP_006526579//XP_011245393//XP_011245394
Dpf3	0.039	0.136	0.015	0.095	-2.369	-1.244	0.045241	0.862425	560		Dpf3	70127	70127	D4, zinc and double PHD fingers, family 3	NM_001267625//NM_001267626//NM_058212//NP_001254554//NP_001254555//NP_478119
Plscr2	0.167	0.07	0.062	0.062	2.994	1.582	0.0619567	0.934882	561		Plscr2	18828	18828	phospholipid scramblase 2	NM_001195084//NM_008880//NP_001182013//NP_032906//XM_006510857//XM_006510858//XM_011242675//XM_011242676//XP_006510920//XP_006510921//XP_011240977//XP_011240978
Ccr5	0.021	0.005	0.019	0.008	2.204	1.14	0.040257	0.841071	562	low	Ccr5	12774	12774	chemokine (C-C motif) receptor 5	NM_009917//NP_034047
Abcc9	0.012	0.021	0.013	0.018	-1.889	-0.918	0.0183213	0.705436	563	low	Abcc9	20928	20928	ATP-binding cassette, sub-family C (CFTR/MRP), member 9	NM_001044720//NM_001310143//NM_011511//NM_021041//NM_021042//NM_021043//NP_001038185//NP_001297072//NP_035641//NP_066378//NP_066379//XM_006506948//XM_006506949//XM_006506950//XM_006506951//XM_006506952//XM_006506953//XP_006507011//XP_006507012//XP_006507013//XP_006507014//XP_006507015//XP_006507016
A3galt2	0.022	0.044	0.022	0.02	-2.22	-1.151	0.041173	0.84581	564	low	A3galt2	215493	215493	alpha 1,3-galactosyltransferase 2 (isoglobotriaosylceramide synthase)	NM_001009819//NP_001009819//XM_006502924//XM_006502925//XM_006536962//XM_006536963//XP_006502987//XP_006502988//XP_006537025//XP_006537026
Kif4-ps	0	0.025	0	0.027	-4.065	-2.023	0.0707104	0.961878	565	low	Kif4-ps	74947	74947	kinesin family member 4, pseudogene	NR_033653
Nos2	0.823	0.341	0.621	0.055	2.169	1.117	0.0360101	0.813522	566		Nos2	18126	18126	nitric oxide synthase 2, inducible	NM_001313921//NM_001313922//NM_010927//NP_001300850//NP_001300851//NP_035057//XM_006532446//XP_006532509
Lama4	0.04	0.087	0.018	0.03	-2.148	-1.103	0.0356254	0.811814	567	low	Lama4	16775	16775	laminin, alpha 4	NM_010681//NP_034811
Wdr93	0.082	0.174	0.056	0.039	-2.191	-1.132	0.0409162	0.84581	568		Wdr93	626359	626359	WD repeat domain 93	NM_001037927//NP_001033016//XM_006541047//XM_006541049//XM_011250886//XP_006541110//XP_006541112//XP_011249188
Aox4	0.01	0.027	0.011	0.006	-2.777	-1.473	0.0596995	0.934882	569	low	Aox4	71872	71872	aldehyde oxidase 4	NM_023631//NP_076120//XM_006496286//XM_006496287//XM_006496288//XP_006496349//XP_006496350//XP_006496351
Myd88	24.985	14.825	4.497	1.426	1.674	0.743	0.000368359	0.154683	570		Myd88	17874	17874	myeloid differentiation primary response gene 88	NM_010851//NP_034981
Rnf150	2.934	4.868	1.126	0.997	-1.723	-0.785	0.00331065	0.3756	571		Rnf150	330812	330812	ring finger protein 150	NM_177378//NP_796352//XM_011248409//XP_011246711
Pik3ap1	0.645	1.292	0.414	0.348	-2.171	-1.118	0.0372014	0.825853	572		Pik3ap1	83490	83490	phosphoinositide-3-kinase adaptor protein 1	NM_031376//NP_113553//XM_006527472//XP_006527535
Map3k6	2.02	1.143	0.541	0.165	1.745	0.804	0.004675	0.411057	573		Map3k6	53608	53608	mitogen-activated protein kinase kinase kinase 6	NM_016693//NP_057902//XM_006539040//XM_006539041//XP_006539103//XP_006539104
9330175E14Rik	0.016	0	0.014	0	2.015	1.011	0.0301602	0.790823	574	low	9330175E14Rik	320377	320377	RIKEN cDNA 9330175E14 gene	NR_015514
Abcg8	2.476	4.142	0.857	1.07	-1.691	-0.758	0.00206112	0.292526	575		Abcg8	67470	67470	ATP-binding cassette, sub-family G (WHITE), member 8	NM_001286005//NM_026180//NP_001272934//NP_080456//NR_104382//XM_006524826//XP_006524889
Gpx2	1515.02	798.199	528.971	63.704	1.836	0.877	0.0173625	0.70224	576		Gpx2	14776	14776	glutathione peroxidase 2	NM_030677//NP_109602
Zscan4c	0.011	0	0.009	0	2.015	1.011	0.0301602	0.790823	577	low	Zscan4c	245109	245109	zinc finger and SCAN domain containing 4C	NM_001013765//NP_001013787
Pax6os1	0.009	0.063	0.016	0.062	-3.335	-1.738	0.0689528	0.96141	578	low	Pax6os1	402728	402728	paired box 6 opposite strand 1	NR_002867
Drd1a	0	0.007	0	0.006	-2.171	-1.118	0.0399181	0.840343	579	low	NA	NA	NA	NA	NA
Fam5b	0.003	0.019	0.006	0.019	-2.597	-1.377	0.0584522	0.929223	580	low	NA	NA	NA	NA	NA
Tph2	0.058	0.113	0.027	0.03	-1.904	-0.929	0.0218535	0.745608	581	low	Tph2	216343	216343	tryptophan hydroxylase 2	NM_173391//NP_775567
H2afy3	0.007	0.021	0.013	0.001	-2.13	-1.091	0.0366422	0.820619	582	low	H2afy3	67552	67552	H2A histone family, member Y3	NM_026230//NR_003523
Ch25h	0.018	0	0.016	0	2.015	1.011	0.0301602	0.790823	583	low	Ch25h	12642	12642	cholesterol 25-hydroxylase	NM_009890//NP_034020
Aicda	0.01	0	0.009	0	2.015	1.011	0.0301602	0.790823	584	low	Aicda	11628	11628	activation-induced cytidine deaminase	NM_009645//NP_033775
Fcgr3	0.066	0.03	0.014	0.002	1.797	0.846	0.0119181	0.634444	585	low	Fcgr3	14131	14131	Fc receptor, IgG, low affinity III	NM_010188//NP_034318//XM_006496658//XM_006496659//XM_006496660//XM_006496661//XP_006496721//XP_006496722//XP_006496723//XP_006496724
Epha5	0.003	0	0.003	0	2.015	1.011	0.0301602	0.790823	586	low	Epha5	13839	13839	Eph receptor A5	NM_007937//NP_031963//XM_006534769//XM_006534770//XM_006534771//XM_006534773//XM_006534775//XP_006534832//XP_006534833//XP_006534834//XP_006534836//XP_006534838
Btbd17	1.056	0.579	0.16	0.231	1.862	0.897	0.018707	0.705436	587		Btbd17	72014	72014	BTB (POZ) domain containing 17	NM_028055//NP_082331//XM_006534277//XM_006534278//XM_006534280//XP_006534340//XP_006534341//XP_006534343
Akap4	0.008	0	0.007	0	2.015	1.011	0.0301602	0.790823	588	low	Akap4	11643	11643	A kinase (PRKA) anchor protein 4	NM_001042542//NM_009651//NP_001036007//NP_033781
Lce1g	0.027	0	0.023	0	2.015	1.011	0.0301602	0.790823	589	low	Lce1g	66195	66195	late cornified envelope 1G	NM_025413//NP_079689
Igdcc4	0.404	0.754	0.212	0.178	-1.947	-0.962	0.0258706	0.790823	590		Igdcc4	56741	56741	immunoglobulin superfamily, DCC subclass, member 4	NM_001290315//NM_020043//NP_001277244//NP_064427//XM_006511306//XM_006511307//XM_006511308//XM_006511309//XM_006511310//XM_006511311//XM_006511314//XM_006511315//XM_006511316//XM_006511317//XP_006511369//XP_006511370//XP_006511371//XP_006511372//XP_006511373//XP_006511374//XP_006511377//XP_006511378//XP_006511379//XP_006511380//XR_379432
Gm13283	0.031	0	0.026	0	2.015	1.011	0.0301602	0.790823	591	low	Gm13283	545645	545645	predicted gene 13283	NM_001085531//NP_001079000
4933405O20Rik	0.019	0	0.016	0	2.015	1.011	0.0301602	0.790823	592	low	4933405O20Rik	243996	243996	RIKEN cDNA 4933405O20 gene	NM_172901//NP_766489
Lrrc6	0.012	0	0.01	0	2.015	1.011	0.0301602	0.790823	593	low	Lrrc6	54562	54562	leucine rich repeat containing 6 (testis)	NM_019457//NP_062330
Thrsp	0.024	0	0.021	0	2.015	1.011	0.0301602	0.790823	594	low	Thrsp	21835	21835	thyroid hormone responsive	NM_009381//NP_033407
Scarna9	0.59	0	0.511	0	2.015	1.011	0.0301602	0.790823	595		Scarna9	100216535	100216535	small Cajal body-specific RNA 9	NR_028568
Gli1	0.007	0	0.006	0	2.015	1.011	0.0301602	0.790823	596	low	Gli1	14632	14632	GLI-Kruppel family member GLI1	NM_010296//NP_034426//XM_011243372//XP_011241674
D130017N08Rik	0.14	0.338	0.062	0.086	-2.367	-1.243	0.0494008	0.888871	597		D130017N08Rik	320064	320064	RIKEN cDNA D130017N08 gene	NR_015486
AV039307	0.086	0.021	0.048	0.018	2.99	1.58	0.0656028	0.944944	598	low	AV039307	100502700	100502700	expressed sequence AV039307	NR_038349//NR_038350
Efs	0.063	0.033	0.057	0.048	2.454	1.295	0.0543901	0.910538	599	low	Efs	13644	13644	embryonal Fyn-associated substrate	NM_010112//NP_034242//XM_006518516//XM_006518518//XP_006518579//XP_006518581
Rufy4	0.011	0	0.009	0	2.015	1.011	0.0301602	0.790823	600	low	Rufy4	435626	435626	RUN and FYVE domain containing 4	NM_001034060//NM_001170641//NP_001029232//NP_001164112//XM_006496129//XM_006496130//XM_006496131//XM_006496132//XM_006496133//XM_006496134//XP_006496192//XP_006496193//XP_006496194//XP_006496195//XP_006496196//XP_006496197
Iglon5	0.01	0	0.008	0	2.015	1.011	0.0301602	0.790823	601	low	Iglon5	210094	210094	IgLON family member 5	NM_001164518//NP_001157990//XM_006540756//XP_006540819
D6Ertd474e	0	0.01	0	0.009	-2.173	-1.12	0.0420405	0.846505	602	low	D6Ertd474e	52285	52285	DNA segment, Chr 6, ERATO Doi 474, expressed	NM_001033129//NR_027803
Skint8	0.02	0.041	0.034	0.016	-2.102	-1.072	0.0363341	0.816886	603	low	Skint8	639774	639774	selection and upkeep of intraepithelial T cells 8	NM_001100466//NP_001093936//XM_006503264//XM_006503265//XM_011240584//XP_006503327//XP_006503328//XP_011238886
Usp29	0.003	0	0.003	0	2.015	1.011	0.0301602	0.790823	604	low	Usp29	57775	57775	ubiquitin specific peptidase 29	NM_001290994//NM_021323//NP_001277923//NP_067298//XM_011250662//XP_011248964
Pik3c2g	0.03	0.015	0.006	0.014	2.336	1.224	0.0489093	0.888127	605	low	Pik3c2g	18705	18705	phosphatidylinositol 3-kinase, C2 domain containing, gamma polypeptide	NM_011084//NM_207683//NP_035214//NP_997566
Mir1898	0.597	1.912	0.517	0.369	-3.054	-1.611	0.0676556	0.95454	606		Mir1898	100316684	100316684	microRNA 1898	NR_035443
Jam2	0.033	0.081	0.017	0.062	-2.041	-1.029	0.0342583	0.809221	607	low	Jam2	67374	67374	junction adhesion molecule 2	NM_023844//NP_076333//XM_006523075//XP_006523138
4930415F15Rik	0	0.055	0	0.057	-2.592	-1.374	0.0604332	0.934882	608	low	4930415F15Rik	73862	73862	RIKEN cDNA 4930415F15 gene	NM_028669//NP_082945//XM_006514821//XM_006514822//XM_006514823//XM_006514824//XM_006514825//XM_006514826//XM_006514827//XM_011238301//XM_011243759//XP_006514884//XP_006514885//XP_006514886//XP_006514887//XP_006514888//XP_006514889//XP_006514890//XP_011236603//XP_011242061
Baiap3	0.012	0.026	0.014	0.002	-2.537	-1.343	0.0571833	0.920335	609	low	Baiap3	545192	545192	BAI1-associated protein 3	NM_001163270//NP_001156742//XM_006524642//XM_006524643//XP_006524705//XP_006524706
AA792892	0.02	0	0.018	0	2.015	1.011	0.0305185	0.790823	610	low	AA792892	100554	100554	expressed sequence AA792892	NM_178894//NP_849225//XM_011249384//XP_011247686
Gsdmcl-ps	0.034	0.007	0.013	0.011	2.791	1.481	0.0640507	0.943034	611	low	Gsdmcl-ps	74460	74460	gasdermin C-like, pseudogene	NR_029414
Arhgap6	1.579	2.621	0.358	0.328	-1.672	-0.742	0.000958351	0.219265	612		Arhgap6	11856	11856	Rho GTPase activating protein 6	NM_001287530//NM_009707//NM_178754//NP_001274459//NP_033837//NP_848869//NR_109847//XM_006528694//XM_011247783//XP_006528757//XP_011246085//XR_878254//XR_878255
Sfrp5	0.188	0.357	0.094	0.021	-1.935	-0.952	0.0263149	0.790823	613		Sfrp5	54612	54612	secreted frizzled-related sequence protein 5	NM_018780//NP_061250
Rpgrip1	0.032	0.061	0.007	0.007	-1.853	-0.89	0.0194601	0.710704	614	low	Rpgrip1	77945	77945	retinitis pigmentosa GTPase regulator interacting protein 1	NM_001168515//NM_023879//NP_001161987//NP_076368//XM_006519689//XM_006519690//XM_006519692//XM_006519696//XM_011245224//XP_006519752//XP_006519753//XP_006519755//XP_006519759//XP_011243526
Megf10	0.003	0.011	0.003	0.005	-2.341	-1.227	0.0497732	0.892176	615	low	Megf10	70417	70417	multiple EGF-like-domains 10	NM_001001979//NP_001001979
Fbln5	0.059	0.032	0.015	0.01	1.753	0.809	0.00766475	0.520779	616	low	Fbln5	23876	23876	fibulin 5	NM_011812//NP_035942//XM_006515864//XM_006515865//XM_006515866//XP_006515927//XP_006515928//XP_006515929
Rhoj	0.221	0.094	0.213	0.095	2.186	1.128	0.0447747	0.8597	617		Rhoj	80837	80837	ras homolog family member J	NM_023275//NP_075764
Pomc	0.014	0.078	0.024	0.064	-3.108	-1.636	0.06949	0.961878	618	low	Pomc	18976	18976	pro-opiomelanocortin-alpha	NM_001278581//NM_001278582//NM_001278583//NM_001278584//NM_008895//NP_001265510//NP_001265511//NP_001265512//NP_001265513//NP_032921
Gm3833	0.005	0.014	0.008	0.001	-2.133	-1.093	0.0397662	0.840343	619	low	NA	NA	NA	NA	NA
Xkr7	0.028	0.005	0.013	0.009	3.115	1.639	0.0704443	0.961878	620	low	Xkr7	228787	228787	X-linked Kx blood group related 7	NM_001011732//NP_001011732//XM_006499320//XM_006499321//XM_006499322//XM_006499323//XM_006499324//XP_006499383//XP_006499384//XP_006499385//XP_006499386//XP_006499387
Sbno2	26.761	16.093	0.721	0.459	1.663	0.734	0.000762921	0.207027	621		Sbno2	216161	216161	strawberry notch homolog 2 (Drosophila)	NM_183426//NP_906271//XM_006513492//XM_006513493//XM_006513494//XM_006513495//XM_006513496//XM_006513497//XP_006513555//XP_006513556//XP_006513557//XP_006513558//XP_006513559//XP_006513560
4933440M02Rik	0	0.015	0	0.013	-2.171	-1.118	0.0426794	0.852934	622	low	4933440M02Rik	71208	71208	RIKEN cDNA 4933440M02 gene	NM_172408//NR_045803//NR_045804
Dock10	0	0.004	0	0.003	-2.171	-1.118	0.043692	0.859583	623	low	Dock10	210293	210293	dedicator of cytokinesis 10	NM_001285927//NM_175291//NP_001272856//NP_780500//XM_006496463//XM_006496464//XM_006496465//XM_006496466//XM_006496467//XM_006496468//XM_006496469//XM_006496470//XM_006496471//XM_006496472//XM_006496473//XM_006496475//XM_006496476//XM_006496477//XM_011238680//XM_011238682//XM_011238683//XP_006496526//XP_006496527//XP_006496528//XP_006496529//XP_006496530//XP_006496531//XP_006496532//XP_006496533/…
Gm14393	0.1	0.02	0.125	0.035	2.045	1.032	0.0359112	0.812932	624	low	Gm14393	664987	664987	predicted gene 14393	NM_001085546//NP_001079015//XM_011239734//XP_011238036
Ecscr	51.739	30.578	3.474	4.821	1.702	0.767	0.00476715	0.411057	625		Ecscr	68545	68545	endothelial cell surface expressed chemotaxis and apoptosis regulator	NM_001033141//NP_001028313//XM_006526210//XP_006526273
Adm2	7.737	4.074	3.609	1.498	1.865	0.899	0.02259	0.760727	626		Adm2	223780	223780	adrenomedullin 2	NM_182928//NP_891558
Lcn2	0.95	0.287	0.75	0.206	3.044	1.606	0.0712688	0.961878	627		Lcn2	16819	16819	lipocalin 2	NM_008491//NP_032517
Etohd2	0.11	0.219	0.037	0.052	-1.962	-0.972	0.0296001	0.790823	628		Etohd2	13996	13996	ethanol decreased 2	NR_015349
4933405L10Rik	0.034	0.012	0.002	0.02	1.983	0.988	0.0307146	0.790823	629	low	4933405L10Rik	71046	71046	RIKEN cDNA 4933405L10 gene	NM_027655//NP_081931//XM_006531369//XP_006531432
Gata3	0.047	0.2	0.04	0.053	-4.303	-2.105	0.0808508	0.961878	630		Gata3	14462	14462	GATA binding protein 3	NM_008091//NP_032117//XM_006497353//XM_006497354//XM_006497355//XM_006497356//XP_006497416//XP_006497417//XP_006497418//XP_006497419
Arid5a	3.078	1.83	0.431	0.11	1.673	0.742	0.00192479	0.289855	631		Arid5a	214855	214855	AT rich interactive domain 5A (MRF1-like)	NM_001172205//NM_001172206//NM_001290726//NM_001290727//NM_145996//NP_001165676//NP_001165677//NP_001277655//NP_001277656//NP_666108//NR_033310//XM_006495849//XM_006495850//XM_006495851//XP_006495912//XP_006495913//XP_006495914
Cd244	1.969	3.219	1.121	1.473	-1.697	-0.763	0.00484502	0.412578	632		Cd244	18106	18106	CD244 natural killer cell receptor 2B4	NM_018729//NP_061199//XM_006496695//XP_006496758
Tnfrsf1a	47.126	28.057	7.221	2.004	1.67	0.74	0.00184277	0.284799	633		Tnfrsf1a	21937	21937	tumor necrosis factor receptor superfamily, member 1a	NM_011609//NP_035739
Adck3	1.371	2.264	0.164	0.069	-1.656	-0.727	0.000945052	0.218363	634		Adck3	67426	67426	aarF domain containing kinase 3	NM_001163290//NM_023341//NP_001156762//NP_075830//XM_006496961//XM_006496962//XM_006496963//XM_011238855//XP_006497024//XP_006497025//XP_006497026//XP_011237157
Igf2	0.026	0.051	0.023	0.012	-2.416	-1.273	0.05857	0.930462	635	low	Igf2	16002	16002	insulin-like growth factor 2	NM_001122736//NM_001122737//NM_001315488//NM_001315489//NM_010514//NP_001116208//NP_001116209//NP_001302417//NP_001302418//NP_034644//XM_006508487//XP_006508550
Slc16a8	0	0.023	0	0.022	-2.589	-1.372	0.0624113	0.935958	636	low	Slc16a8	57274	57274	solute carrier family 16 (monocarboxylic acid transporters), member 8	NM_020516//NP_065262
Mycn	0.694	1.158	0.508	0.82	-1.668	-0.738	0.00223326	0.304782	637		Mycn	18109	18109	v-myc avian myelocytomatosis viral related oncogene, neuroblastoma derived	NM_008709//NP_032735
Csf2rb2	0.006	0	0.005	0	2.016	1.011	0.0357258	0.811814	638	low	Csf2rb2	12984	12984	colony stimulating factor 2 receptor, beta 2, low-affinity (granulocyte-macrophage)	NM_001287389//NM_007781//NP_001274318//NP_031807
Lmod3	0.012	0	0.01	0	2.016	1.011	0.0357258	0.811814	639	low	Lmod3	320502	320502	leiomodin 3 (fetal)	NM_001081157//NP_001074626//XM_006506270//XM_006506271//XP_006506333//XP_006506334
Slc28a3	0.263	0.14	0.167	0.06	1.778	0.83	0.0135291	0.649481	640		Slc28a3	114304	114304	solute carrier family 28 (sodium-coupled nucleoside transporter), member 3	NM_022317//NP_071712
H2-T24	0.1	0.036	0.016	0.036	3.148	1.654	0.0748494	0.961878	641	low	H2-T24	15042	15042	histocompatibility 2, T region locus 24	NM_008207//NP_032233//XM_011238291//XM_011246306//XM_011246307//XM_011246308//XM_011251293//XP_011236593//XP_011244608//XP_011244609//XP_011244610//XP_011249595
Foxd3	0.011	0	0.01	0	2.016	1.011	0.0357258	0.811814	642	low	Foxd3	15221	15221	forkhead box D3	NM_010425//NP_034555
Spz1	0.016	0	0.014	0	2.016	1.011	0.0357258	0.811814	643	low	Spz1	79401	79401	spermatogenic leucine zipper 1	NM_030237//NP_084513
Scarna8	0.221	0	0.193	0	2.016	1.011	0.0357258	0.811814	644		Scarna8	100217448	100217448	small Cajal body-specific RNA 8	NR_028545
Matn3	0.009	0	0.008	0	2.016	1.011	0.0357258	0.811814	645	low	Matn3	17182	17182	matrilin 3	NM_010770//NP_034900
Plcd1	2.642	4.293	1.096	1.237	-1.655	-0.727	0.00132984	0.251846	646		Plcd1	18799	18799	phospholipase C, delta 1	NM_001293648//NM_019676//NP_001280577//NP_062650//NR_121571//XM_006511984//XP_006512047//XR_379860
Acer1	0.341	0.758	0.098	0.33	-2.15	-1.105	0.0444258	0.8597	647		Acer1	171168	171168	alkaline ceramidase 1	NM_175731//NP_783858
Fgfr2	3.209	5.504	0.514	1.243	-1.703	-0.768	0.0075992	0.520779	648		Fgfr2	14183	14183	fibroblast growth factor receptor 2	NM_010207//NM_201601//NP_034337//NP_963895//XM_006507349//XM_006507350//XM_006507352//XM_006507354//XM_006507357//XM_006507359//XM_011241673//XM_011241674//XM_011241675//XM_011241676//XM_011241677//XP_006507412//XP_006507413//XP_006507415//XP_006507417//XP_006507420//XP_006507422//XP_011239975//XP_011239976//XP_011239977//XP_011239978//XP_011239979
Cntd1	0.157	0.294	0.091	0.132	-1.892	-0.92	0.027751	0.790823	649		Cntd1	68107	68107	cyclin N-terminal domain containing 1	NM_026562//NP_080838
Pdilt	0.012	0	0.011	0	2.016	1.011	0.0364345	0.818356	650	low	Pdilt	71830	71830	protein disulfide isomerase-like, testis expressed	NM_027943//NP_082219//XM_006508213//XM_006508214//XM_006508215//XP_006508276//XP_006508277//XP_006508278
Sox11	0.166	0.36	0.059	0.186	-2.089	-1.063	0.0418396	0.846505	651		Sox11	20666	20666	SRY (sex determining region Y)-box 11	NM_009234//NP_033260
Slc43a2	1.749	2.866	0.212	0.183	-1.642	-0.715	0.000880049	0.212822	652		Slc43a2	215113	215113	solute carrier family 43, member 2	NM_001199283//NM_001199284//NM_173388//NP_001186212//NP_001186213//NP_775564//XM_006532819//XM_006532820//XM_006532821//XM_006532822//XM_006532823//XM_006532824//XM_006532825//XM_006532826//XM_006532827//XM_006532828//XP_006532882//XP_006532883//XP_006532884//XP_006532885//XP_006532886//XP_006532887//XP_006532888//XP_006532889//XP_006532890//XP_006532891
Pde10a	0	0.004	0	0.003	-2.172	-1.119	0.0491733	0.888127	653	low	Pde10a	23984	23984	phosphodiesterase 10A	NM_001290707//NM_011866//NP_001277636//NP_035996//XM_006523316//XM_006523318//XM_006523319//XM_006523320//XM_006523321//XM_006523322//XM_006523323//XP_006523379//XP_006523381//XP_006523382//XP_006523383//XP_006523384//XP_006523385//XP_006523386
Gpr162	0.02	0.005	0.01	0.008	2.355	1.236	0.0562582	0.915648	654	low	Gpr162	14788	14788	G protein-coupled receptor 162	NM_013533//NP_038561//XM_006505555//XM_006505556//XM_006505557//XM_011241215//XM_011241216//XP_006505618//XP_006505619//XP_006505620//XP_011239517//XP_011239518
Tubb3	0.929	0.537	0.491	0.274	1.708	0.772	0.00912609	0.561941	655		Tubb3	22152	22152	tubulin, beta 3 class III	NM_023279//NP_075768
Clec4a1	0.009	0.026	0.015	0.002	-2.13	-1.091	0.0447293	0.8597	656	low	Clec4a1	269799	269799	C-type lectin domain family 4, member a1	NM_199311//NP_955015
A730046J19Rik	0.098	0.164	0.069	0.054	-1.759	-0.815	0.0135357	0.649481	657		A730046J19Rik	319764	319764	RIKEN cDNA A730046J19 gene	NR_040271
Cplx2	2.023	3.386	0.578	1.272	-1.645	-0.718	0.00116825	0.236291	658		Cplx2	12890	12890	complexin 2	NM_009946//NP_034076
Trim9	0	0.004	0	0.003	-2.173	-1.12	0.0510099	0.89976	659	low	Trim9	94090	94090	tripartite motif-containing 9	NM_001110202//NM_001110203//NM_001286386//NM_001286387//NM_001286388//NM_053167//NP_001103672//NP_001103673//NP_001273315//NP_001273316//NP_001273317//NP_444397//XM_006516400//XM_006516401//XM_006516402//XM_006516403//XM_006516404//XM_006516405//XM_006516406//XM_006516407//XP_006516463//XP_006516464//XP_006516465//XP_006516466//XP_006516467//XP_006516468//XP_006516469//XP_006516470//XR_381560
Adam8	9.243	5.629	2.316	1.397	1.641	0.714	0.00103438	0.228948	660		Adam8	11501	11501	a disintegrin and metallopeptidase domain 8	NM_001291066//NM_007403//NP_001277995//NP_031429//XM_006536151//XM_006536152//XM_011249838//XP_006536214//XP_006536215//XP_011248140
Gm10190	0	0.03	0	0.034	-2.916	-1.544	0.0740504	0.961878	661	low	Gm10190	791338	791338	predicted gene 10190	NR_028385
Gpm6a	0	0.008	0	0.007	-2.173	-1.12	0.0510099	0.89976	662	low	Gpm6a	234267	234267	glycoprotein m6a	NM_001253754//NM_001253756//NM_153581//NP_001240683//NP_001240685//NP_705809
Prss22	14.567	8.975	3.121	2.8	1.642	0.715	0.00109515	0.230247	663		Prss22	70835	70835	protease, serine 22	NM_133731//NP_598492//XM_006524905//XM_006524906//XP_006524968//XP_006524969
Kcnf1	0.662	1.144	0.075	0.298	-1.704	-0.769	0.00899314	0.558524	664		Kcnf1	382571	382571	potassium voltage-gated channel, subfamily F, member 1	NM_201531//NP_963289
Id2	47.712	77.46	8.776	2.984	-1.64	-0.713	0.00101139	0.22695	665		Id2	15902	15902	inhibitor of DNA binding 2	NM_010496//NP_034626
Card9	0.047	0.017	0.021	0.015	2.164	1.114	0.0471648	0.879844	666	low	Card9	332579	332579	caspase recruitment domain family, member 9	NM_001037747//NP_001032836//XM_006498135//XM_006498136//XP_006498198//XP_006498199//XR_374105
Krt16	0.5	0.291	0.19	0.117	1.698	0.764	0.00846473	0.541725	667		Krt16	16666	16666	keratin 16	NM_001313958//NM_008470//NP_001300887//NP_032496//XM_006532331//XP_006532394
2610203C20Rik	0.086	0.051	0.043	0.075	2.603	1.38	0.0675828	0.95454	668	low	NA	NA	NA	NA	NA
Irf8	24.365	14.923	4.255	1.537	1.623	0.699	0.000351656	0.154683	669		Irf8	15900	15900	interferon regulatory factor 8	NM_001301811//NM_008320//NP_001288740//NP_032346
Fbln7	0	0.009	0	0.008	-2.173	-1.12	0.0509463	0.89976	670	low	Fbln7	70370	70370	fibulin 7	NM_024237//NP_077199//XM_006500157//XP_006500220
Ly6c2	0.114	0.05	0.036	0.003	1.8	0.848	0.0189229	0.705436	671	low	Ly6c2	100041546	100041546	lymphocyte antigen 6 complex, locus C2	NM_001099217//NP_001092687//XM_011245390//XM_011245391//XP_011243692//XP_011243693
Ms4a4d	0.062	0.027	0.02	0.002	1.8	0.848	0.0189229	0.705436	672	low	Ms4a4d	66607	66607	membrane-spanning 4-domains, subfamily A, member 4D	NM_025658//NP_079934
Pla2g7	0.027	0.007	0.01	0.011	2.353	1.234	0.0578051	0.926259	673	low	Pla2g7	27226	27226	phospholipase A2, group VII (platelet-activating factor acetylhydrolase, plasma)	NM_013737//NP_038765//XM_006524365//XM_006524366//XM_006524367//XP_006524428//XP_006524429//XP_006524430
Trim30d	0.051	0.071	0.08	0.053	-2.436	-1.284	0.0627283	0.937221	674	low	Trim30d	209387	209387	tripartite motif-containing 30D	NM_001167828//NM_199146//NP_001161300//NP_954597//XM_006507546//XM_006507547//XM_006507548//XM_006507549//XP_006507609//XP_006507610//XP_006507611//XP_006507612
Ttc39d	0.012	0	0.011	0	2.015	1.011	0.0384514	0.832412	675	low	Ttc39d	67737	67737	tetratricopeptide repeat domain 39D	NM_026351//NP_080627
Gm11517	0.504	0.852	0.355	0.369	-1.755	-0.811	0.0144598	0.673549	676		Gm11517	629750	629750	ubiquitin A-52 residue ribosomal protein fusion product 1 pseudogene	NR_033523
Hpgds	0.196	0.347	0.14	0.253	-1.705	-0.77	0.0104117	0.598465	677		Hpgds	54486	54486	hematopoietic prostaglandin D synthase	NM_019455//NP_062328//XM_006506398//XM_006506399//XP_006506461//XP_006506462
Coch	0.024	0.005	0.021	0.008	2.213	1.146	0.0537587	0.907791	678	low	Coch	12810	12810	cochlin	NM_001198835//NM_007728//NP_001185764//NP_031754
Inpp5j	2.515	4.07	0.139	0.162	-1.617	-0.693	0.00048348	0.157066	679		Inpp5j	170835	170835	inositol polyphosphate 5-phosphatase J	NM_172439//NP_766027//XM_006514553//XM_006514554//XM_006514555//XP_006514616//XP_006514617//XP_006514618
Socs2	7.91	4.882	0.754	0.31	1.617	0.693	0.000484584	0.157066	680		Socs2	216233	216233	suppressor of cytokine signaling 2	NM_001168655//NM_001168656//NM_001168657//NM_007706//NP_001162126//NP_001162127//NP_001162128//NP_031732//XM_006513515//XM_006513517//XM_006513519//XM_011243406//XM_011243407//XM_011243408//XM_011243409//XM_011243410//XP_006513578//XP_006513580//XP_006513582//XP_011241708//XP_011241709//XP_011241710//XP_011241711//XP_011241712
9230112D13Rik	0.071	0.118	0.123	0.076	-2.417	-1.273	0.063007	0.939211	681	low	9230112D13Rik	78243	78243	RIKEN cDNA 9230112D13 gene	NM_030062//NP_084338
Kcnt1	0.009	0.002	0.004	0.004	2.349	1.232	0.0589603	0.932478	682	low	Kcnt1	227632	227632	potassium channel, subfamily T, member 1	NM_001145403//NM_001302351//NM_175462//NP_001138875//NP_001289280//NP_780671//XM_006497877//XM_006497878//XM_006497879//XM_006497880//XM_006497881//XM_006497882//XM_006497883//XM_006497884//XM_006497886//XM_006497889//XM_006497890//XM_006497891//XM_006497892//XM_006497893//XM_006497894//XM_006497895//XM_006497896//XM_011239061//XP_006497940//XP_006497941//XP_006497942//XP_006497943//XP_006497944/…
B230217C12Rik	0.107	0.035	0.046	0.036	2.78	1.475	0.0738207	0.961878	683	low	B230217C12Rik	68127	68127	RIKEN cDNA B230217C12 gene	NM_001080935//NP_001074404
Cdrt4	0.036	0.11	0.031	0.052	-2.34	-1.226	0.0589101	0.932478	684	low	Cdrt4	66338	66338	CMT1A duplicated region transcript 4	NM_025496//NP_079772
Gm5082	0.116	0.222	0.112	0.203	-1.957	-0.969	0.0336864	0.802184	685		Gm5082	328231	328231	predicted gene 5082	NM_001145878//NM_177808//NP_001139350//NP_808476//XM_011244403//XP_011242705
Tgfbi	1.219	2.052	0.761	0.952	-1.762	-0.818	0.0171505	0.70224	686		Tgfbi	21810	21810	transforming growth factor, beta induced	NM_009369//NP_033395
Slc6a7	0.499	0.841	0.184	0.235	-1.696	-0.762	0.0104858	0.599773	687		Slc6a7	240332	240332	solute carrier family 6 (neurotransmitter transporter, L-proline), member 7	NM_201353//NP_958741//XM_006525929//XM_006525930//XM_006525931//XM_006525932//XM_006525933//XM_006525934//XM_006525935//XM_011246931//XP_006525992//XP_006525993//XP_006525994//XP_006525995//XP_006525996//XP_006525997//XP_006525998//XP_011245233//XR_385992
Myl4	0.177	0.08	0.055	0.102	2.705	1.436	0.0731928	0.961878	688		Myl4	17896	17896	myosin, light polypeptide 4	NM_010858//NP_034988//XM_006532413//XM_006532414//XM_006532415//XM_006532416//XM_006532417//XM_006532418//XM_011248789//XP_006532476//XP_006532477//XP_006532478//XP_006532479//XP_006532480//XP_006532481//XP_011247091
Mycl1	35.101	56.058	7.318	8.45	-1.609	-0.686	0.000329042	0.150566	689		NA	NA	NA	NA	NA
Prr5l	0.003	0.012	0.005	0.014	-2.002	-1.001	0.0377445	0.827413	690	low	Prr5l	72446	72446	proline rich 5 like	NM_001083810//NM_001110849//NM_175181//NP_001077279//NP_001104319//NP_780390//XM_006500236//XM_006500238//XM_006500239//XM_006500240//XM_006500241//XP_006500299//XP_006500301//XP_006500302//XP_006500303//XP_006500304
Nup62-il4i1	0.078	0.04	0.05	0.055	2.478	1.309	0.0652896	0.943034	691	low	NA	NA	NA	NA	NA
Slc35f3	0.005	0.02	0.008	0.01	-2.536	-1.342	0.06717	0.952296	692	low	Slc35f3	210027	210027	solute carrier family 35, member F3	NM_175434//NP_780643//XM_006530805//XM_006530806//XM_011248333//XM_011248334//XM_011248335//XP_006530868//XP_006530869//XP_011246635//XP_011246636//XP_011246637
Pde11a	0.057	0.014	0.037	0.014	3.115	1.639	0.0821293	0.961878	693	low	Pde11a	241489	241489	phosphodiesterase 11A	NM_001081033//NP_001074502//XM_006499453//XM_006499454//XP_006499516//XP_006499517
1500017E21Rik	0	0.01	0	0.009	-2.173	-1.12	0.0539966	0.908475	694	low	1500017E21Rik	668215	668215	RIKEN cDNA 1500017E21 gene	NR_033510
Zfp618	2.528	4.35	1.113	0.495	-1.798	-0.847	0.020998	0.727698	695		Zfp618	72701	72701	zinc finger protein 618	NM_028326//NP_082602//XM_006538279//XM_006538280//XM_006538281//XM_006538282//XM_006538283//XM_006538284//XM_006538286//XM_006538287//XM_006538288//XM_006538289//XM_006538291//XM_011250114//XP_006538342//XP_006538343//XP_006538344//XP_006538345//XP_006538346//XP_006538347//XP_006538349//XP_006538350//XP_006538351//XP_006538352//XP_006538354//XP_011248416
4933406C10Rik	1.945	3.208	0.323	0.296	-1.654	-0.726	0.00365303	0.379727	696		4933406C10Rik	74076	74076	RIKEN cDNA 4933406C10 gene	NR_044986
Mark1	0.074	0.174	0.042	0.07	-2.382	-1.252	0.061649	0.934882	697		Mark1	226778	226778	MAP/microtubule affinity regulating kinase 1	NM_145515//NP_663490//XM_006497139//XM_006497140//XM_006497141//XP_006497202//XP_006497203//XP_006497204
Shf	8.242	4.814	0.828	1.153	1.728	0.789	0.0136767	0.651373	698		Shf	435684	435684	Src homology 2 domain containing F	NM_001013829//NP_001013851//XM_006499876//XM_006499877//XM_006499878//XP_006499939//XP_006499940//XP_006499941
Itpk1	30.924	19.646	12.47	10.327	1.624	0.7	0.00125184	0.24002	699		Itpk1	217837	217837	inositol 1,3,4-triphosphate 5/6 kinase	NM_172584//NP_766172
Tmprss11e	0.012	0.034	0.012	0.042	-1.83	-0.872	0.0275686	0.790823	700	low	Tmprss11e	243084	243084	transmembrane protease, serine 11e	NM_172880//NP_766468
Rasip1	0.691	0.358	0.302	0.03	1.842	0.881	0.0283973	0.790823	701		Rasip1	69903	69903	Ras interacting protein 1	NM_028544//NP_082820
Glyctk	0.389	0.642	0.073	0.154	-1.638	-0.712	0.00247866	0.323877	702		Glyctk	235582	235582	glycerate kinase	NM_001039586//NM_174846//NP_001034675//NP_777271//XM_006511715//XM_011242879//XM_011242880//XP_006511778//XP_011241181//XP_011241182
Gpr124	0.079	0.045	0.015	0.021	1.738	0.797	0.0159895	0.70224	703	low	NA	NA	NA	NA	NA
Hic1	0.223	0.136	0.143	0.095	1.64	0.714	0.0027458	0.339041	704		Hic1	15248	15248	hypermethylated in cancer 1	NM_001098203//NM_010430//NP_001091673//NP_034560//XM_006532275//XP_006532338
H2-T10	0.061	0.115	0.052	0.067	-1.943	-0.958	0.0347753	0.809221	705	low	H2-T10	15024	15024	histocompatibility 2, T region locus 10	NM_010395//NP_034525//NR_046286
Pom121l2	0.011	0	0.013	0	2.71	1.438	0.0750236	0.961878	706	low	Pom121l2	195236	195236	POM121 membrane glycoprotein-like 2 (rat)	NM_001162928//NM_001162929//NP_001156400//NP_001156401
Sytl5	0.36	0.781	0.064	0.154	-2.133	-1.093	0.0509534	0.89976	707		Sytl5	236643	236643	synaptotagmin-like 5	NM_001290728//NM_177704//NP_001277657//NP_808372//XM_006527604//XM_006527607//XM_006527608//XM_011247458//XM_011247459//XM_011247460//XM_011247461//XM_011247462//XM_011247463//XM_011247464//XM_011247465//XM_011247466//XM_011247467//XM_011247468//XM_011247469//XM_011247470//XM_011247471//XM_011247472//XM_011247473//XP_006527667//XP_006527670//XP_006527671//XP_011245760//XP_011245761//XP_011245762/…
BC051142	0.026	0.061	0.01	0.021	-1.987	-0.991	0.0391536	0.836747	708	low	BC051142	407788	407788	cDNA sequence BC051142	NM_001001177//NM_001163855//NP_001001177//NP_001157327//XM_006524546//XM_006524547//XM_006524548//XM_006524549//XM_006524550//XM_006524551//XM_006524552//XM_006524553//XM_006524554//XM_006524555//XM_006524556//XM_006524557//XM_006524558//XM_006524559//XM_006524560//XM_006524561//XM_006524562//XM_006524563//XM_006524564//XM_006524565//XM_006524566//XM_006524567//XM_006524568//XM_006524569//XM_0065…
Ncrna00086	0.077	0.182	0.08	0.079	-3.363	-1.75	0.087828	0.961878	709		NA	NA	NA	NA	NA
Ecm2	0.014	0	0.016	0	2.704	1.435	0.0751828	0.961878	710	low	Ecm2	407800	407800	extracellular matrix protein 2, female organ and adipocyte specific	NM_001012324//NP_001012324
Chrnb4	0.021	0.004	0.021	0.007	2.41	1.269	0.0658131	0.944962	711	low	Chrnb4	108015	108015	cholinergic receptor, nicotinic, beta polypeptide 4	NM_148944//NP_683746//XM_006510757//XM_011242655//XP_006510820//XP_011240957
Slc24a3	0	0.008	0	0.007	-2.172	-1.119	0.0551078	0.911003	712	low	Slc24a3	94249	94249	solute carrier family 24 (sodium/potassium/calcium exchanger), member 3	NM_053195//NP_444425//XM_006500452//XP_006500515
Arhgef10l	10.229	6.44	0.513	0.225	1.587	0.667	0.000236811	0.141704	713		Arhgef10l	72754	72754	Rho guanine nucleotide exchange factor (GEF) 10-like	NM_001112722//NM_001112723//NM_001290803//NM_172415//NP_001106193//NP_001106194//NP_001277732//NP_766003//XM_006539201//XM_006539202//XM_006539204//XM_011250337//XM_011250338//XM_011250339//XM_011250340//XP_006539264//XP_006539265//XP_006539267//XP_011248639//XP_011248640//XP_011248641//XP_011248642//XR_390781//XR_881437
Zfp382	0.085	0.198	0.074	0.084	-3.098	-1.631	0.0852821	0.961878	714		Zfp382	233060	233060	zinc finger protein 382	NM_001081007//NP_001074476//XM_006539874//XM_011250539//XP_006539937//XP_011248841
S1pr5	0.015	0.005	0.001	0.009	1.981	0.986	0.0394018	0.838898	715	low	S1pr5	94226	94226	sphingosine-1-phosphate receptor 5	NM_053190//NP_444420//XM_011242632//XP_011240934
Zfp354c	0.016	0.034	0.014	0.013	-2.443	-1.288	0.0684505	0.958669	716	low	Zfp354c	30944	30944	zinc finger protein 354C	NM_013922//NP_038950//XM_006533517//XM_006533518//XM_011249066//XM_011249067//XM_011249068//XP_006533580//XP_006533581//XP_011247368//XP_011247369//XP_011247370
C130021I20Rik	0.03	0.014	0.002	0.005	1.89	0.918	0.0325593	0.795972	717	low	C130021I20Rik	100504399	100504399	Riken cDNA C130021I20 gene	NM_177842//NR_046275
Cyfip2	0.018	0.043	0.018	0.013	-3.189	-1.673	0.0877322	0.961878	718	low	Cyfip2	76884	76884	cytoplasmic FMR1 interacting protein 2	NM_001252459//NM_001252460//NM_133769//NP_001239388//NP_001239389//NP_598530//XM_006534461//XM_006534462//XM_006534463//XP_006534524//XP_006534525//XP_006534526
Olfr558	0.014	0.023	0.025	0.015	-2.071	-1.05	0.0490517	0.888127	719	low	Olfr558	259097	259097	olfactory receptor 558	NM_147093//NP_667304//XM_006507877//XP_006507940
Pyhin1	0.004	0.024	0.006	0.025	-2.607	-1.383	0.0749072	0.961878	720	low	Pyhin1	236312	236312	pyrin and HIN domain family, member 1	NM_175026//NP_778191
Mixl1	0.011	0	0.01	0	2.016	1.011	0.0441412	0.859583	721	low	Mixl1	27217	27217	Mix1 homeobox-like 1 (Xenopus laevis)	NM_013729//NP_038757//XM_006496871//XP_006496934
Xkr5	0.995	1.664	0.162	0.32	-1.664	-0.735	0.00765213	0.520779	722		Xkr5	319581	319581	X-linked Kx blood group related 5	NM_001113350//NM_001286469//NM_176951//NP_001106821//NP_001273398//NP_795925//XM_006508816//XM_006508817//XM_006508818//XM_011242065//XP_006508879//XP_006508880//XP_006508881//XP_011240367
Asgr2	0.019	0	0.017	0	2.016	1.011	0.0441412	0.859583	723	low	Asgr2	11890	11890	asialoglycoprotein receptor 2	NM_001313925//NM_001313926//NM_001313927//NM_007493//NP_001300854//NP_001300855//NP_001300856//NP_031519//XM_006532048//XM_006537118//XP_006532111//XP_006537181
Agr3	1.246	2.029	1.69	2.448	-1.811	-0.857	0.028445	0.790823	724		Agr3	403205	403205	anterior gradient 3	NM_207531//NP_997414//XM_006515142//XM_006515143//XP_006515205//XP_006515206
Ccdc109b	0.28	0.143	0.091	0.125	2.695	1.43	0.0770965	0.961878	725		Ccdc109b	66815	66815	coiled-coil domain containing 109B	NM_001293644//NM_025779//NP_001280573//NP_080055//XM_006501900//XM_006501901//XM_011240197//XP_006501963//XP_006501964//XP_011238499
BB557941	0.104	0.19	0.058	0.105	-1.697	-0.763	0.0139303	0.659417	726		BB557941	767815	767815	expressed sequence BB557941	NR_040356
AU040972	0.051	0.116	0.044	0.04	-2.34	-1.226	0.0630613	0.939211	727	low	AU040972	104522	104522	expressed sequence AU040972	NR_045305
Ppp1r3b	7.721	4.935	1.372	1.49	1.588	0.667	0.000666949	0.204135	728		Ppp1r3b	244416	244416	protein phosphatase 1, regulatory (inhibitor) subunit 3B	NM_177741//NP_808409//XM_006509118//XM_006509119//XP_006509181//XP_006509182
Apof	0.02	0.007	0.001	0.011	1.981	0.986	0.0406336	0.842904	729	low	Apof	103161	103161	apolipoprotein F	NM_133997//NP_598758
Syt15	0.006	0.016	0.005	0.012	-1.982	-0.987	0.0409647	0.84581	730	low	Syt15	319508	319508	synaptotagmin XV	NM_176931//NM_181529//NP_795905//NP_852682
Wars	82.614	51.881	4.401	0.878	1.591	0.67	0.000824763	0.211774	731		Wars	22375	22375	tryptophanyl-tRNA synthetase	NM_001164314//NM_001164488//NM_011710//NP_001157786//NP_001157960//NP_035840//XM_006515819//XP_006515882
2810055G20Rik	0.012	0.038	0.012	0.021	-2.696	-1.431	0.0783875	0.961878	732	low	NA	NA	NA	NA	NA
Gab1	4.122	6.636	0.353	0.417	-1.61	-0.687	0.00185667	0.28506	733		Gab1	14388	14388	growth factor receptor bound protein 2-associated protein 1	NM_001301298//NM_021356//NP_001288227//NP_067331//XM_006530674//XM_006530676//XM_006530677//XM_011248308//XM_011248309//XM_011248310//XP_006530737//XP_006530739//XP_006530740//XP_011246610//XP_011246611//XP_011246612
Lax1	0.055	0.143	0.021	0.052	-2.405	-1.266	0.0679826	0.957459	734		Lax1	240754	240754	lymphocyte transmembrane adaptor 1	NM_001159649//NM_172842//NP_001153121//NP_766430//XM_006529557//XP_006529620
9130409I23Rik	0.021	0.049	0.022	0.031	-2.122	-1.086	0.0532232	0.905996	735	low	9130409I23Rik	619326	619326	RIKEN cDNA 9130409I23 gene	NM_001033819//NP_001028991//XM_011238849//XP_011237151
Piwil2	0.058	0.135	0.044	0.05	-2.497	-1.32	0.0729317	0.961878	736		Piwil2	57746	57746	piwi-like RNA-mediated gene silencing 2	NM_021308//NP_067283//XM_006519328//XM_006519329//XP_006519391//XP_006519392
Acadl	76.334	47.14	17.445	7.069	1.605	0.683	0.00201367	0.292526	737		Acadl	11363	11363	acyl-Coenzyme A dehydrogenase, long-chain	NM_007381//NP_031407
Gm7694	1.348	2.267	0.033	0.066	-1.678	-0.747	0.0133902	0.649481	738		Gm7694	665574	665574	predicted gene 7694	NM_001198955//NP_001185884//XM_011238854//XP_011237156
Srpk3	0.006	0.027	0.011	0.029	-2.008	-1.006	0.0440321	0.859583	739	low	Srpk3	56504	56504	serine/arginine-rich protein specific kinase 3	NM_019684//NP_062658//XM_006528172//XP_006528235
1700066B19Rik	10.733	6.343	0.485	0.617	1.693	0.76	0.0159141	0.70224	740		1700066B19Rik	73449	73449	RIKEN cDNA 1700066B19 gene	NM_001033168//NP_001028340//XM_006526290//XP_006526353
Gm5779	0.099	0.384	0.02	0.288	-2.895	-1.534	0.0858545	0.961878	741		Gm5779	544707	544707	ribosomal protein, large, P0 pseudogene	NR_033602
Olfr267	0	0.029	0	0.025	-2.173	-1.12	0.0610567	0.934882	742	low	Olfr267	258922	258922	olfactory receptor 267	NM_146920//NP_667131//XM_006537947//XP_006538010
Akt2	19.413	11.833	1.052	0.776	1.641	0.714	0.00533913	0.424625	743		Akt2	11652	11652	thymoma viral proto-oncogene 2	NM_001110208//NM_007434//NP_001103678//NP_031460//XM_006539477//XM_006539478//XM_006539480//XM_006539481//XM_006539482//XM_006539483//XM_011250418//XP_006539540//XP_006539541//XP_006539543//XP_006539544//XP_006539545//XP_006539546//XP_011248720
Rspo4	0.005	0.023	0.009	0.02	-2.126	-1.088	0.0545941	0.910538	744	low	Rspo4	228770	228770	R-spondin 4	NM_001040689//NP_001035779//XM_006499308//XM_006499309//XP_006499371//XP_006499372
Ttc39a	15.538	9.824	0.503	1.06	1.586	0.665	0.00120489	0.236291	745		Ttc39a	230603	230603	tetratricopeptide repeat domain 39A	NM_001145948//NM_153392//NP_001139420//NP_700441//XM_006502994//XM_006502995//XM_006502996//XM_006502997//XM_006502998//XM_006502999//XM_011240487//XM_011240488//XM_011240489//XP_006503057//XP_006503058//XP_006503059//XP_006503060//XP_006503061//XP_006503062//XP_011238789//XP_011238790//XP_011238791
Tceal1	0.373	0.136	0.147	0.121	2.862	1.517	0.0860759	0.961878	746		Tceal1	237052	237052	transcription elongation factor A (SII)-like 1	NM_146236//NP_666348//XM_006528516//XM_006528517//XP_006528579//XP_006528580
Gm6225	0.007	0.046	0.013	0.022	-3.364	-1.75	0.0942859	0.961878	747	low	Gm6225	633947	633947	predicted gene 6225	NR_033457
Mir17	0	0.321	0	0.28	-2.173	-1.12	0.0609896	0.934882	748		Mir17	723905	723905	microRNA 17	NR_029785
Meis2	0.089	0.217	0.027	0.19	-2.089	-1.063	0.0532776	0.905996	749		Meis2	17536	17536	Meis homeobox 2	NM_001136072//NM_001159567//NM_001159568//NM_001159569//NM_001159570//NM_010825//NP_001129544//NP_001153039//NP_001153040//NP_001153041//NP_001153042//NP_034955//XM_006498862//XM_006498863//XM_006498864//XM_006498865//XM_006498866//XM_006498867//XM_006498868//XM_006498869//XM_006498870//XM_006498871//XM_011239336//XM_011239337//XM_011239338//XM_011239339//XP_006498925//XP_006498926//XP_006498927/…
Slc27a2	1.535	2.446	0.044	0.17	-1.589	-0.668	0.0016005	0.270658	750		Slc27a2	26458	26458	solute carrier family 27 (fatty acid transporter), member 2	NM_011978//NP_036108
Camk2b	2.981	4.897	0.68	0.812	-1.651	-0.724	0.00799436	0.533687	751		Camk2b	12323	12323	calcium/calmodulin-dependent protein kinase II, beta	NM_001174053//NM_001174054//NM_007595//NP_001167524//NP_001167525//NP_031621//XM_006514464//XM_006514465//XM_006514467//XM_006514469//XM_006514470//XM_006514475//XM_006514476//XM_006514477//XM_006514479//XM_011243650//XP_006514527//XP_006514528//XP_006514530//XP_006514532//XP_006514533//XP_006514538//XP_006514539//XP_006514540//XP_006514542//XP_011241952
Slc43a3	0.005	0.026	0.009	0.023	-2.379	-1.25	0.0688525	0.96141	752	low	Slc43a3	58207	58207	solute carrier family 43, member 3	NM_021398//NP_067373//XM_006499957//XM_006499958//XM_006499959//XM_006499960//XM_006499961//XM_011239718//XM_011239719//XM_011239720//XP_006500020//XP_006500021//XP_006500022//XP_006500023//XP_006500024//XP_011238020//XP_011238021//XP_011238022
Gm128	0	0.018	0	0.015	-2.171	-1.118	0.0590128	0.932478	753	low	Gm128	229588	229588	predicted gene 128	NM_001024841//NP_001020012
Twist1	0.025	0	0.026	0	2.405	1.266	0.0722176	0.961878	754	low	Twist1	22160	22160	twist basic helix-loop-helix transcription factor 1	NM_011658//NP_035788
Fut1	2.912	1.684	0.734	0.175	1.702	0.767	0.0175728	0.70224	755		Fut1	14343	14343	fucosyltransferase 1	NM_001271981//NM_008051//NP_001258910//NP_032077//XM_006540616//XP_006540679
Myom3	0.155	0.257	0.053	0.079	-1.655	-0.727	0.00906061	0.559385	756		Myom3	242702	242702	myomesin family, member 3	NM_001085509//NP_001078978//XM_006538852//XM_011250253//XP_006538915//XP_011248555
Igf2bp1	0.068	0.121	0.021	0.04	-1.75	-0.808	0.0212381	0.732104	757	low	Igf2bp1	140486	140486	insulin-like growth factor 2 mRNA binding protein 1	NM_009951//NP_034081
Slc26a6	2.681	1.555	2.589	1.188	1.608	0.685	0.00343432	0.377081	758		Slc26a6	171429	171429	solute carrier family 26, member 6	NM_134420//NP_599252
Pzp	0.005	0	0.005	0	2.015	1.011	0.047362	0.881409	759	low	Pzp	11287	11287	pregnancy zone protein	NM_007376//NP_031402
Chst2	0.006	0.015	0.006	0.011	-2.141	-1.098	0.0579796	0.927395	760	low	Chst2	54371	54371	carbohydrate sulfotransferase 2	NM_018763//NP_061233
Snord99	22.442	11.341	5.203	2.823	1.95	0.963	0.0419432	0.846505	761		Snord99	100217437	100217437	small nucleolar RNA, C/D box 99	NR_028537
Gm1965	0.012	0.051	0.02	0.045	-2.126	-1.088	0.0568232	0.917861	762	low	Gm1965	434065	434065	predicted gene 1965	NM_001033491//NR_121593//NR_121594//NR_121595//NR_121596
Gm11428	0.106	0.027	0.123	0.047	1.865	0.9	0.0357228	0.811814	763	low	NA	NA	NA	NA	NA
Gm6654	0.04	0	0.034	0	2.015	1.011	0.0492408	0.888127	764	low	Gm6654	626175	626175	predicted pseudogene 6654	NM_001178001//NR_038089
4921513I03Rik	0.015	0	0.013	0	2.016	1.012	0.0519146	0.89976	765	low	4921513I03Rik	70874	70874	RIKEN cDNA 4921513I03 gene	NR_038000//NR_038003
Snord47	36.051	18.996	3.338	5.616	1.91	0.934	0.0400596	0.840343	766		Snord47	100217446	100217446	small nucleolar RNA, C/D box 47	NR_028543
Tgm2	59.391	37.79	9.335	7.273	1.578	0.658	0.00176771	0.284234	767		Tgm2	21817	21817	transglutaminase 2, C polypeptide	NM_009373//NP_033399
5430427O19Rik	0.007	0	0.006	0	2.016	1.012	0.0519146	0.89976	768	low	5430427O19Rik	71398	71398	RIKEN cDNA 5430427O19 gene	NM_001163539//NP_001157011//XM_011247680//XM_011247681//XM_011247682//XP_011245982//XP_011245983//XP_011245984
Prss42	0.017	0	0.015	0	2.016	1.012	0.0519146	0.89976	769	low	Prss42	235628	235628	protease, serine 42	NM_153099//NP_694739//XM_011242964//XP_011241266
Cd6	0.008	0	0.007	0	2.015	1.011	0.0492408	0.888127	770	low	Cd6	12511	12511	CD6 antigen	NM_001037801//NM_009852//NP_001032890//NP_033982//XM_006526622//XP_006526685
Ggt1	1.124	0.37	1.82	0.54	2.133	1.093	0.0592497	0.934882	771		Ggt1	14598	14598	gamma-glutamyltransferase 1	NM_001305992//NM_008116//NP_001292921//NP_032142//XM_006513230//XM_006513231//XM_006513232//XM_011243371//XP_006513293//XP_006513294//XP_006513295//XP_011241673
Gm829	0.024	0	0.021	0	2.016	1.012	0.0519146	0.89976	772	low	Gm829	329839	329839	predicted gene 829	NM_001033412//NP_001028584
Rspo1	0.014	0	0.013	0	2.016	1.012	0.0519146	0.89976	773	low	Rspo1	192199	192199	R-spondin 1	NM_138683//NP_619624//XM_006502862//XP_006502925
Hecw2	0.029	0.065	0.007	0.019	-2.164	-1.114	0.060729	0.934882	774	low	Hecw2	329152	329152	HECT, C2 and WW domain containing E3 ubiquitin protein ligase 2	NM_001001883//NM_172655//NP_001001883//NP_766243//XM_006496066//XM_006496067//XM_006496068//XM_006496069//XM_011238537//XP_006496129//XP_006496130//XP_006496131//XP_006496132//XP_011236839
Wdr16	0.012	0.053	0.01	0.045	-2.909	-1.541	0.0909311	0.961878	775	low	NA	NA	NA	NA	NA
Gkn2	0.034	0	0.03	0	2.016	1.012	0.0519146	0.89976	776	low	Gkn2	66284	66284	gastrokine 2	NM_025467//NP_079743
Xbp1	110.309	69.122	27.491	5.465	1.57	0.651	0.00134896	0.251846	777		Xbp1	22433	22433	X-box binding protein 1	NM_001271730//NM_013842//NP_001258659//NP_038870
Pdpn	0.015	0	0.013	0	2.016	1.012	0.0519146	0.89976	778	low	Pdpn	14726	14726	podoplanin	NM_001290822//NM_010329//NP_001277751//NP_034459
5830416I19Rik	0.222	0.473	0.179	0.379	-1.877	-0.909	0.0378753	0.827413	779		5830416I19Rik	74757	74757	RIKEN cDNA 5830416I19 gene	NR_045384
Asb11	0.031	0	0.03	0	2.405	1.266	0.0740788	0.961878	780	low	Asb11	68854	68854	ankyrin repeat and SOCS box-containing 11	NM_001313737//NM_026853//NP_001300666//NP_081129//XM_006528970//XM_006528971//XM_006528972//XM_006528973//XM_006528974//XP_006529033//XP_006529034//XP_006529035//XP_006529036//XP_006529037
Slc6a19	0.662	0.367	1.093	0.605	1.867	0.901	0.0374657	0.827413	781		Slc6a19	74338	74338	solute carrier family 6 (neurotransmitter transporter), member 19	NM_028878//NP_083154//XM_006517419//XP_006517482
Faim2	0.237	0.14	0.119	0.078	1.679	0.748	0.0175137	0.70224	782		Faim2	72393	72393	Fas apoptotic inhibitory molecule 2	NM_001038658//NM_028224//NP_001033747//NP_082500//XM_006521449//XP_006521512
Sybu	0.011	0.029	0.001	0.016	-2.006	-1.004	0.0490139	0.888127	783	low	Sybu	319613	319613	syntabulin (syntaxin-interacting)	NM_001032727//NM_001285840//NM_001285841//NM_001285842//NM_001285843//NM_001285844//NM_176998//NM_178765//NP_001027899//NP_001272769//NP_001272770//NP_001272771//NP_001272772//NP_001272773//NP_795972//NP_848880//XM_006521067//XM_006521068//XM_006521071//XM_006521072//XM_006521075//XP_006521130//XP_006521131//XP_006521134//XP_006521135//XP_006521138
Cpne2	7.522	4.513	0.493	0.294	1.666	0.736	0.0135379	0.649481	784		Cpne2	234577	234577	copine II	NM_153507//NP_705727
Cldn2	85.45	57.348	65.195	49.56	1.568	0.649	0.00154985	0.268683	785		Cldn2	12738	12738	claudin 2	NM_016675//NP_057884//XM_006528486//XM_006528487//XM_006528488//XM_006528489//XM_006528490//XM_011247729//XP_006528549//XP_006528550//XP_006528551//XP_006528552//XP_006528553//XP_011246031
Fam189a2	3.663	6.095	1.947	2.082	-1.754	-0.81	0.0254827	0.790823	786		Fam189a2	381217	381217	family with sequence similarity 189, member A2	NM_001114174//NP_001107646//XM_006527156//XP_006527219//XR_386486
4930500J02Rik	0.044	0.083	0.049	0.043	-1.941	-0.957	0.0434872	0.858596	787	low	NA	NA	NA	NA	NA
Rnase1	22.114	13.411	2.661	4.606	1.696	0.762	0.0191758	0.706709	788		Rnase1	19752	19752	ribonuclease, RNase A family, 1 (pancreatic)	NM_011271//NP_035401
Gja4	0.016	0.059	0.014	0.042	-2.549	-1.35	0.0824242	0.961878	789	low	Gja4	14612	14612	gap junction protein, alpha 4	NM_008120//NP_032146
Col2a1	0.088	0.15	0.066	0.026	-1.876	-0.908	0.0389876	0.836262	790		Col2a1	12824	12824	collagen, type II, alpha 1	NM_001113515//NM_031163//NP_001106987//NP_112440//XM_006520386//XP_006520449
Wnt11	0.039	0.005	0.044	0.008	3.307	1.725	0.0989509	0.961878	791	low	Wnt11	22411	22411	wingless-type MMTV integration site family, member 11	NM_001285792//NM_001285794//NM_001285795//NM_009519//NP_001272721//NP_001272723//NP_001272724//NP_033545//XM_006507586//XM_006507587//XM_011241733//XP_006507649//XP_006507650//XP_011240035
Hoxb8	0.023	0	0.022	0	3.213	1.684	0.0982866	0.961878	792	low	Hoxb8	15416	15416	homeobox B8	NM_010461//NP_034591//XM_011248758//XP_011247060
Gm10804	0	0.009	0	0.008	-2.172	-1.119	0.0642657	0.943034	793	low	Gm10804	100038525	100038525	predicted gene 10804	NR_040532//NR_040533
Pcdhb6	0.011	0.029	0.01	0.011	-2.086	-1.061	0.0580408	0.92751	794	low	Pcdhb6	93877	93877	protocadherin beta 6	NM_053131//NP_444361
Gm960	0.04	0.012	0.025	0.01	2.369	1.244	0.0737301	0.961878	795	low	Gm960	381196	381196	predicted gene 960	NM_001033447//NP_001028619//XM_011248634//XM_011248635//XM_011248636//XM_011248637//XM_011248638//XM_011248639//XP_011246936//XP_011246937//XP_011246938//XP_011246939//XP_011246940//XP_011246941//XR_879439
Lrrk2	0.006	0.002	0.002	0.003	2.353	1.234	0.0731512	0.961878	796	low	Lrrk2	66725	66725	leucine-rich repeat kinase 2	NM_025730//NP_080006//XM_006521276//XM_006521277//XP_006521339//XP_006521340//XR_875310
Atoh8	1.53	2.447	0.545	0.726	-1.606	-0.683	0.00503191	0.414079	797		Atoh8	71093	71093	atonal bHLH transcription factor 8	NM_153778//NP_722473//XR_377494
Clec12b	0.056	0.009	0.029	0.015	3.491	1.804	0.102124	0.961878	798	low	Clec12b	71183	71183	C-type lectin domain family 12, member B	NM_001204223//NM_027709//NP_001191152//NP_081985//XM_006506611//XM_006506612//XM_011241466//XP_006506674//XP_006506675//XP_011239768
Amy1	0.034	0.114	0.031	0.127	-2.516	-1.331	0.0822603	0.961878	799	low	Amy1	11722	11722	amylase 1, salivary	NM_001110505//NM_007446//NP_001103975//NP_031472
Actc1	0.111	0.447	0.071	0.497	-3	-1.585	0.0965703	0.961878	800		Actc1	11464	11464	actin, alpha, cardiac muscle 1	NM_009608//NP_033738
Xist	0.004	0.013	0.004	0.007	-3.204	-1.68	0.099684	0.961878	801	low	Xist	213742	213742	inactive X specific transcripts	NR_001463//NR_001570
Pou6f1	0.952	1.507	0.321	0.489	-1.583	-0.663	0.00373238	0.379727	802		Pou6f1	19009	19009	POU domain, class 6, transcription factor 1	NM_001304965//NM_010127//NP_001291894//NP_034257//XM_006520608//XM_006520609//XM_006520610//XM_006520611//XM_006520614//XM_011245511//XM_011245512//XM_011245513//XM_011245514//XM_011245515//XP_006520671//XP_006520672//XP_006520673//XP_006520674//XP_006520677//XP_011243813//XP_011243814//XP_011243815//XP_011243816//XP_011243817//XR_875257
Ddx4	0.036	0.083	0.006	0.033	-2.028	-1.02	0.0556859	0.913883	803	low	Ddx4	13206	13206	DEAD (Asp-Glu-Ala-Asp) box polypeptide 4	NM_001145885//NM_010029//NP_001139357//NP_034159//XM_006517524//XM_011244618//XM_011244619//XM_011244620//XM_011244621//XM_011244622//XP_006517587//XP_011242920//XP_011242921//XP_011242922//XP_011242923//XP_011242924
4732415M23Rik	0.098	0.205	0.107	0.034	-2.281	-1.19	0.0719174	0.961878	804		NA	NA	NA	NA	NA
Bmp6	1.141	1.886	0.66	1.187	-1.625	-0.701	0.00880827	0.549622	805		Bmp6	12161	12161	bone morphogenetic protein 6	NM_007556//NP_031582
Prss27	0.687	0.231	0.189	0.063	2.816	1.494	0.0931136	0.961878	806		Prss27	213171	213171	protease, serine 27	NM_175440//NP_780649//XM_011246353//XP_011244655
Cfi	36.327	24.014	9.031	7.986	1.542	0.625	0.000834864	0.211774	807		Cfi	12630	12630	complement component factor i	NM_007686//NP_031712//XM_006500960//XM_006500961//XM_006500962//XM_006500963//XP_006501023//XP_006501024//XP_006501025//XP_006501026
Efna1	55.994	34.126	14.001	6.417	1.628	0.703	0.00977113	0.583194	808		Efna1	13636	13636	ephrin A1	NM_001162425//NM_010107//NP_001155897//NP_034237
Nkd2	0.117	0.05	0.033	0.012	2.173	1.12	0.0674771	0.953988	809	low	Nkd2	72293	72293	naked cuticle 2 homolog (Drosophila)	NM_028186//NP_082462//XM_006517396//XP_006517459
Cysltr1	0.013	0.053	0.023	0.049	-2.822	-1.496	0.0933319	0.961878	810	low	Cysltr1	58861	58861	cysteinyl leukotriene receptor 1	NM_001281859//NM_001281862//NM_021476//NP_001268788//NP_001268791//NP_067451
4931408D14Rik	0	0.012	0	0.012	-2.59	-1.373	0.0874083	0.961878	811	low	4931408D14Rik	77059	77059	RIKEN cDNA 4931408D14 gene	NR_040298//NR_040299
Nfasc	0.097	0.047	0.033	0.009	1.96	0.971	0.0485972	0.888127	812	low	Nfasc	269116	269116	neurofascin	NM_001160316//NM_001160317//NM_001160318//NM_182716//NP_001153788//NP_001153789//NP_001153790//NP_874385//XM_006529634//XM_006529635//XM_006529639//XM_006529644//XM_006529646//XM_006529649//XM_006529651//XM_006529653//XM_006529656//XM_006529657//XM_011248011//XM_011248012//XM_011248013//XM_011248014//XM_011248015//XM_011248016//XM_011248017//XM_011248018//XM_011248019//XM_011248020//XM_011248021/…
Gfpt2	0.081	0.04	0.039	0.012	1.82	0.864	0.0367111	0.820619	813	low	Gfpt2	14584	14584	glutamine fructose-6-phosphate transaminase 2	NM_013529//NP_038557
Snx10	26.259	16.892	3.209	1.437	1.551	0.633	0.00163185	0.273431	814		Snx10	71982	71982	sorting nexin 10	NM_001127348//NM_001127349//NM_028035//NP_001120820//NP_001120821//NP_082311//XM_006506653//XM_011241474//XM_011241475//XP_006506716//XP_011239776//XP_011239777
Siglece	0.116	0.042	0.062	0.041	2.838	1.505	0.0945588	0.961878	815	low	Siglece	83382	83382	sialic acid binding Ig-like lectin E	NM_031181//NP_112458//XM_006541318//XM_006541319//XM_006541320//XM_006541321//XP_006541381//XP_006541382//XP_006541383//XP_006541384
Dppa3	0.032	0	0.028	0	2.016	1.011	0.0551024	0.911003	816	low	Dppa3	73708	73708	developmental pluripotency-associated 3	NM_139218//NP_631964
Gm10536	0.006	0.016	0.01	0.006	-2.494	-1.318	0.0842422	0.961878	817	low	Gm10536	100038410	100038410	predicted gene 10536	NR_033455
Hoxc13	0	0.032	0	0.043	-3.432	-1.779	0.104265	0.961878	818	low	Hoxc13	15422	15422	homeobox C13	NM_010464//NP_034594//XR_383984
Irx4	0.264	0.465	0.165	0.135	-1.849	-0.887	0.0398183	0.840343	819		Irx4	50916	50916	Iroquois related homeobox 4 (Drosophila)	NM_018885//NP_061373//XM_006517292//XM_006517293//XM_006517294//XM_006517295//XM_006517296//XP_006517355//XP_006517356//XP_006517357//XP_006517358//XP_006517359
Actn2	0	0.031	0	0.043	-3.65	-1.868	0.10586	0.961878	820	low	Actn2	11472	11472	actinin alpha 2	NM_033268//NP_150371//XM_011244263//XP_011242565
Asxl3	0.01	0.004	0.005	0.004	2.104	1.073	0.0618679	0.934882	821	low	Asxl3	211961	211961	additional sex combs like 3 (Drosophila)	NM_001167777//NP_001161249//XM_006525739//XM_006525740//XM_006525741//XM_006525742//XM_006525743//XM_011246867//XM_011246868//XM_011246869//XP_006525802//XP_006525803//XP_006525804//XP_006525805//XP_006525806//XP_011245169//XP_011245170//XP_011245171
Foxo6	0.318	0.546	0.063	0.107	-1.698	-0.764	0.02375	0.77373	822		Foxo6	329934	329934	forkhead box O6	NM_194060//NP_918949//XM_011240558//XP_011238860
Sorbs2	25.675	42.927	5.945	3.503	-1.699	-0.765	0.0242325	0.779818	823		Sorbs2	234214	234214	sorbin and SH3 domain containing 2	NM_001205219//NM_001310707//NM_001310708//NM_172752//NP_001192148//NP_001297636//NP_001297637//NP_766340//XM_006509329//XM_006509330//XM_006509331//XM_006509335//XM_006509336//XM_006509337//XM_006509339//XM_006509347//XM_006509348//XM_006509349//XM_006509350//XM_006509351//XM_006509352//XM_006509353//XM_006509354//XM_006509355//XM_006509356//XM_006509357//XM_006509358//XM_006509375//XM_006509382/…
Trim34b	0	0.025	0	0.025	-2.589	-1.373	0.0895154	0.961878	824	low	Trim34b	434218	434218	tripartite motif-containing 34B	NM_001243916//NP_001230845
Pcdhgb1	0.025	0.05	0.03	0.018	-2.633	-1.397	0.0922477	0.961878	825	low	Pcdhgb1	93699	93699	protocadherin gamma subfamily B, 1	NM_033574//NP_291052
Mab21l3	1.228	1.941	0.898	1.347	-1.592	-0.671	0.00654512	0.492721	826		Mab21l3	242125	242125	mab-21-like 3 (C. elegans)	NM_172295//NP_758499//XM_011240120//XP_011238422
Serpinf2	0.698	0.381	0.263	0.168	1.834	0.875	0.0400196	0.840343	827		Serpinf2	18816	18816	serine (or cysteine) peptidase inhibitor, clade F, member 2	NM_008878//NP_032904
Socs1	1.599	0.94	0.451	0.084	1.667	0.737	0.0178196	0.705436	828		Socs1	12703	12703	suppressor of cytokine signaling 1	NM_001271603//NM_009896//NP_001258532//NP_034026
Pdzrn3	1.074	1.699	0.275	0.038	-1.601	-0.679	0.00813824	0.538023	829		Pdzrn3	55983	55983	PDZ domain containing RING finger 3	NM_018884//NP_061372//XM_006506405//XP_006506468
Anks1b	0.006	0.003	0.002	0.004	2.321	1.215	0.0762726	0.961878	830	low	Anks1b	77531	77531	ankyrin repeat and sterile alpha motif domain containing 1B	NM_001128086//NM_001177396//NM_001177397//NM_001177398//NM_181398//NP_001121558//NP_001170867//NP_001170868//NP_001170869//NP_852063//XM_006514301//XM_006514302//XM_006514303//XM_006514304//XM_006514305//XM_006514306//XM_006514307//XM_006514308//XM_006514309//XM_006514310//XM_006514311//XM_006514312//XM_006514313//XM_006514314//XM_006514315//XP_006514364//XP_006514365//XP_006514366//XP_006514367/…
Scnn1b	0.051	0.088	0.045	0.071	-1.807	-0.853	0.0376927	0.827413	831	low	Scnn1b	20277	20277	sodium channel, nonvoltage-gated 1 beta	NM_001272023//NM_011325//NP_001258952//NP_035455//NR_073548
Gpr155	0.815	0.477	0.105	0.084	1.709	0.773	0.0268237	0.790823	832		Gpr155	68526	68526	G protein-coupled receptor 155	NM_001080707//NM_001190297//NM_001276443//NM_001276444//NP_001177226//NP_001263372//NP_001263373//XM_006500104//XM_006500105//XM_006500106//XM_006500107//XM_006500108//XM_011239757//XP_006500167//XP_006500168//XP_006500169//XP_006500170//XP_006500171//XP_011238059
Ly6c1	14.015	8.731	6.231	3.759	1.603	0.681	0.00878015	0.549336	833		Ly6c1	17067	17067	lymphocyte antigen 6 complex, locus C1	NM_001252055//NM_001252056//NM_001252057//NM_001252058//NM_010741//NP_001238984//NP_001238985//NP_001238986//NP_001238987//NP_034871//XM_006520521//XP_006520584
Fam3b	13.165	7.333	5.89	0.74	1.725	0.786	0.0276694	0.790823	834		Fam3b	52793	52793	family with sequence similarity 3, member B	NM_020622//NP_065647
Lhx6	0.519	0.915	0.037	0.17	-1.744	-0.802	0.0286717	0.790823	835		Lhx6	16874	16874	LIM homeobox protein 6	NM_001083125//NM_001083126//NM_001083127//NM_008500//NP_001076594//NP_001076595//NP_001076596//NP_032526//XM_006497744//XM_006497745//XP_006497807//XP_006497808//XR_374064
Cry2	2.97	4.608	0.39	0.338	-1.555	-0.637	0.00356332	0.379727	836		Cry2	12953	12953	cryptochrome 2 (photolyase-like)	NM_001113333//NM_009963//NP_034093
Cachd1	7.145	11.857	0.932	0.353	-1.667	-0.737	0.0186503	0.705436	837		Cachd1	320508	320508	cache domain containing 1	NM_198037//NP_932154
Il24	0.112	0.034	0.067	0.034	2.588	1.372	0.0908673	0.961878	838	low	Il24	93672	93672	interleukin 24	NM_053095//NP_444325//XM_006529962//XP_006530025//XR_878328
Lrrc61	1.831	2.847	0.374	0.076	-1.566	-0.647	0.00443641	0.403008	839		Lrrc61	243371	243371	leucine rich repeat containing 61	NM_001110160//NM_177736//NP_001103630//NP_808404//XM_006506072//XM_006506073//XM_006506074//XM_006506075//XM_006506076//XP_006506135//XP_006506136//XP_006506137//XP_006506138//XP_006506139
Nnat	0	0.023	0	0.02	-2.172	-1.119	0.0714598	0.961878	840	low	Nnat	18111	18111	neuronatin	NM_001291128//NM_001291129//NM_001291130//NM_010923//NM_180960//NP_001278057//NP_001278058//NP_001278059//NP_035053//NP_851291//XM_006498901//XP_006498964
C920009B18Rik	0.036	0.071	0.025	0.039	-1.938	-0.954	0.0497464	0.892176	841	low	C920009B18Rik	606736	606736	RIKEN cDNA C920009B18 gene	NR_015465
Tnip2	7.315	4.691	0.432	0.166	1.557	0.639	0.00396556	0.393525	842		Tnip2	231130	231130	TNFAIP3 interacting protein 2	NM_139064//NP_620703
Hcn1	0.063	0.031	0.027	0.014	2.004	1.003	0.0555587	0.913572	843	low	Hcn1	15165	15165	hyperpolarization-activated, cyclic nucleotide-gated K+ 1	NM_010408//NP_034538//XM_006517529//XM_011244623//XP_006517592//XP_011242925
Slc2a10	0.095	0.039	0.055	0.036	2.453	1.295	0.0876913	0.961878	844	low	Slc2a10	170441	170441	solute carrier family 2 (facilitated glucose transporter), member 10	NM_130451//NP_569718
Abo	0.103	0.223	0.054	0.116	-2.093	-1.066	0.0644721	0.943034	845		Abo	80908	80908	ABO blood group (transferase A, alpha 1-3-N-acetylgalactosaminyltransferase, transferase B, alpha 1-3-galactosyltransferase)	NM_001290444//NM_030718//NP_001277373//NP_109643//XM_006498456//XM_006498457//XM_006498458//XM_011239214//XM_011239215//XM_011239216//XP_006498519//XP_006498520//XP_006498521//XP_011237516//XP_011237517//XP_011237518
Lzts1	0.091	0.262	0.064	0.064	-2.903	-1.538	0.101026	0.961878	846		Lzts1	211134	211134	leucine zipper, putative tumor suppressor 1	NM_199364//NP_955396//XM_006509606//XM_006509607//XM_006509608//XP_006509669//XP_006509670//XP_006509671
Arg1	0.312	0.527	0.192	0.274	-1.684	-0.752	0.0256946	0.790823	847		Arg1	11846	11846	arginase, liver	NM_007482//NP_031508
Slc6a14	0.312	0.161	0.128	0.055	1.885	0.915	0.0468541	0.877555	848		Slc6a14	56774	56774	solute carrier family 6 (neurotransmitter transporter), member 14	NM_020049//NP_064433
Vpreb3	0.044	0	0.038	0	2.016	1.012	0.0608191	0.934882	849	low	Vpreb3	22364	22364	pre-B lymphocyte gene 3	NM_009514//NP_033540//XM_006513606//XM_006513607//XM_006513608//XP_006513669//XP_006513670//XP_006513671
Cyp2c29	11.321	6.557	19.501	11.258	1.553	0.635	0.0039796	0.393525	850		Cyp2c29	13095	13095	cytochrome P450, family 2, subfamily c, polypeptide 29	NM_007815//NP_031841//XM_006526636//XP_006526699
Akr1c18	0.012	0.123	0.02	0.213	-2.231	-1.158	0.0767977	0.961878	851	low	Akr1c18	105349	105349	aldo-keto reductase family 1, member C18	NM_134066//NP_598827//XM_011244250//XP_011242552
Nfkbiz	5.443	3.488	1.363	0.733	1.553	0.635	0.00426401	0.403008	852		Nfkbiz	80859	80859	nuclear factor of kappa light polypeptide gene enhancer in B cells inhibitor, zeta	NM_001159394//NM_001159395//NM_030612//NP_001152866//NP_001152867//NP_085115
Trerf1	0.006	0.018	0.01	0.009	-2.796	-1.483	0.0998511	0.961878	853	low	Trerf1	224829	224829	transcriptional regulating factor 1	NM_001097623//NM_172622//NP_001091092//NP_766210
Efemp2	1.032	0.61	0.194	0.155	1.685	0.752	0.0261213	0.790823	854		Efemp2	58859	58859	epidermal growth factor-containing fibulin-like extracellular matrix protein 2	NM_001164352//NM_021474//NP_001157824//NP_067449//XM_006531807//XM_006531808//XM_006531809//XM_006531810//XM_006531811//XP_006531870//XP_006531871//XP_006531872//XP_006531873//XP_006531874
Ccl2	1.706	2.734	0.402	0.329	-1.611	-0.688	0.0119471	0.634444	855		Ccl2	20296	20296	chemokine (C-C motif) ligand 2	NM_011333//NP_035463
Lpo	0.028	0.05	0.038	0.013	-2.478	-1.309	0.090331	0.961878	856	low	Lpo	76113	76113	lactoperoxidase	NM_080420//NP_536345//XM_011249298//XM_011251942//XP_011247600//XP_011250244
Cebpb	10.839	6.51	4.353	2.341	1.652	0.724	0.0175889	0.70224	857		Cebpb	12608	12608	CCAAT/enhancer binding protein (C/EBP), beta	NM_001287738//NM_001287739//NM_009883//NP_001274667//NP_001274668//NP_034013
1500015L24Rik	1.11	1.778	0.352	0.522	-1.592	-0.671	0.00934326	0.569983	858		1500015L24Rik	68994	68994	RIKEN cDNA 1500015L24 gene	NM_183277//NR_045817
Tppp	1.697	1.045	0.509	0.415	1.642	0.715	0.0168616	0.70224	859		Tppp	72948	72948	tubulin polymerization promoting protein	NM_182839//NP_878259//XM_006517409//XP_006517472
3632451O06Rik	0.091	0.17	0.066	0.017	-2.046	-1.033	0.0638162	0.943034	860		3632451O06Rik	67419	67419	RIKEN cDNA 3632451O06 gene	NM_026142//NP_080418//XM_006519450//XM_006519452//XP_006519513//XP_006519515
Timp3	1.559	2.601	0.24	0.405	-1.665	-0.736	0.020281	0.724532	861		Timp3	21859	21859	tissue inhibitor of metalloproteinase 3	NM_011595//NP_035725
Akt3	0.027	0.065	0.008	0.008	-2.278	-1.188	0.0792862	0.961878	862	low	Akt3	23797	23797	thymoma viral proto-oncogene 3	NM_011785//NP_035915//XM_006496818//XM_006496819//XM_006496821//XM_011238805//XP_006496881//XP_006496882//XP_006496884//XP_011237107
Angptl2	0.106	0.172	0.071	0.083	-1.656	-0.728	0.0187427	0.705436	863		Angptl2	26360	26360	angiopoietin-like 2	NM_011923//NP_036053//XM_006498051//XP_006498114
Ier3	113.362	73.677	13.331	9.796	1.54	0.623	0.00332756	0.3756	864		Ier3	15937	15937	immediate early response 3	NM_133662//NP_598423
Bend4	0.011	0.022	0.011	0.003	-2.102	-1.072	0.0661673	0.945478	865	low	Bend4	666938	666938	BEN domain containing 4	NM_001164806//NP_001158278//XM_006504059//XM_011240763//XP_006504122//XP_011239065
Mir27b	1.014	1.831	1.007	1.125	-1.901	-0.927	0.0493752	0.888871	866		Mir27b	387221	387221	microRNA 27b	NR_029531
Jag1	8.283	12.889	1.673	0.934	-1.574	-0.654	0.00694853	0.502037	867		Jag1	16449	16449	jagged 1	NM_013822//NP_038850//XM_011239312//XP_011237614
Npr3	0	0.004	0	0.003	-2.171	-1.118	0.0727195	0.961878	868	low	Npr3	18162	18162	natriuretic peptide receptor 3	NM_001039181//NM_001286395//NM_008728//NP_001034270//NP_001273324//NP_032754//XM_006520028//XM_006520029//XM_006520030//XM_006520031//XP_006520091//XP_006520092//XP_006520093//XP_006520094
Slc8a3	0.011	0.024	0.013	0.02	-2.14	-1.098	0.0700293	0.961878	869	low	Slc8a3	110893	110893	solute carrier family 8 (sodium/calcium exchanger), member 3	NM_001167920//NM_080440//NP_001161392//NP_536688//XM_006515411//XM_006515412//XM_006515413//XM_006515414//XP_006515474//XP_006515475//XP_006515476//XP_006515477
Col22a1	0.009	0.017	0.007	0.007	-2.096	-1.068	0.0668222	0.949903	870	low	Col22a1	69700	69700	collagen, type XXII, alpha 1	NM_027174//NP_081450//XM_006521378//XM_006521381//XM_006521382//XM_006521383//XP_006521441//XP_006521444//XP_006521445//XP_006521446
Lrrn3	1.6	2.478	1.197	1.761	-1.581	-0.661	0.00866771	0.546698	871		Lrrn3	16981	16981	leucine rich repeat protein 3, neuronal	NM_001271708//NM_001271709//NM_010733//NP_001258637//NP_001258638//NP_034863
Kcnu1	1.569	2.396	0.258	0.055	-1.536	-0.619	0.00346075	0.377081	872		Kcnu1	16532	16532	potassium channel, subfamily U, member 1	NM_008432//NP_032458//XM_006509024//XM_011242124//XP_006509087//XP_011240426
Cxcl13	0.011	0.083	0.019	0.094	-2.804	-1.487	0.102603	0.961878	873	low	Cxcl13	55985	55985	chemokine (C-X-C motif) ligand 13	NM_018866//NP_061354
Tcam1	0.057	0.101	0.04	0.044	-1.931	-0.95	0.0524015	0.902439	874	low	Tcam1	75870	75870	testicular cell adhesion molecule 1	NM_029467//NP_083743//XM_006534398//XM_006534399//XM_006534400//XM_006534401//XP_006534461//XP_006534462//XP_006534463//XP_006534464
Igfals	0.018	0.063	0.018	0.026	-3.011	-1.59	0.106268	0.961878	875	low	Igfals	16005	16005	insulin-like growth factor binding protein, acid labile subunit	NM_008340//NP_032366//XM_006523711//XP_006523774
Zfp872	0.013	0.044	0.001	0.043	-2.155	-1.108	0.0717156	0.961878	876	low	Zfp872	619310	619310	zinc finger protein 872	NM_001033813//NP_001028985
Arhgap8	4.061	2.734	1.818	1.593	1.521	0.605	0.00208052	0.292526	877		Arhgap8	73167	73167	Rho GTPase activating protein 8	NM_001164627//NM_001164628//NM_001205334//NM_028455//NP_001158099//NP_001158100//NP_001192263//NP_082731//XM_006521468//XM_006521469//XM_006521470//XM_006521471//XM_006521472//XP_006521531//XP_006521532//XP_006521533//XP_006521534//XP_006521535
Fbxw13	0.017	0	0.014	0	2.015	1.011	0.061572	0.934882	878	low	Fbxw13	211305	211305	F-box and WD-40 domain protein 13	NM_177598//NP_808266
Car1	0.208	0.409	0.194	0.373	-2.384	-1.254	0.0866112	0.961878	879		Car1	12346	12346	carbonic anhydrase 1	NM_001083957//NM_009799//NP_001077426//NP_033929//XM_011248137//XP_011246439
Car11	0.027	0.113	0.026	0.076	-3.165	-1.662	0.110044	0.961878	880	low	Car11	12348	12348	carbonic anhydrase 11	NM_009800//NP_033930//XM_006540588//XM_006540589//XP_006540651//XP_006540652
Zkscan16	0.009	0.03	0.008	0.027	-2.171	-1.119	0.0744323	0.961878	881	low	Zkscan16	100041581	100041581	zinc finger with KRAB and SCAN domains 16	NM_001099323//NP_001092793//XM_006537508//XM_011249891//XM_011249892//XP_006537571//XP_011248193//XP_011248194
Ankrd6	0.026	0.054	0.019	0.035	-2.016	-1.012	0.0624764	0.935958	882	low	Ankrd6	140577	140577	ankyrin repeat domain 6	NM_001012450//NM_001012451//NM_080471//NP_001012453//NP_001012454//NP_536719//XM_006537608//XM_011249919//XM_011249920//XM_011249921//XM_011249922//XM_011249923//XM_011249924//XP_006537671//XP_011248221//XP_011248222//XP_011248223//XP_011248224//XP_011248225//XP_011248226
Vsig2	0.28	0.128	0.15	0.06	2.014	1.01	0.0605363	0.934882	883		Vsig2	57276	57276	V-set and immunoglobulin domain containing 2	NM_020518//NP_065264//XM_006510506//XP_006510569
T2	0.124	0.07	0.041	0.045	1.745	0.803	0.031707	0.790823	884	low	T2	21331	21331	brachyury 2	NM_001161832//NM_013682//NP_001155304//XM_011246207//XM_011246208//XM_011246209//XP_011244509//XP_011244510//XP_011244511//XR_876373
Colec12	0.012	0	0.013	0	2.405	1.266	0.0901059	0.961878	885	low	Colec12	140792	140792	collectin sub-family member 12	NM_130449//NP_569716//XM_006525640//XP_006525703
Hapln3	0.027	0	0.026	0	2.405	1.266	0.0898927	0.961878	886	low	Hapln3	67666	67666	hyaluronan and proteoglycan link protein 3	NM_178255//NP_839986//XM_006541127//XM_006541128//XP_006541190//XP_006541191
Gm5077	0.009	0.03	0.016	0.015	-2.804	-1.488	0.103733	0.961878	887	low	NA	NA	NA	NA	NA
2004-03-01	0.021	0.033	0.028	0.017	-2.105	-1.074	0.0696386	0.961878	888	low	2004-03-01	381270	381270	membrane-associated ring finger (C3HC4) 4	NM_001045533//NP_001038998//XM_006496112//XM_006496113//XP_006496175//XP_006496176
Dixdc1	0.121	0.219	0.056	0.121	-1.765	-0.82	0.0350381	0.809221	889		Dixdc1	330938	330938	DIX domain containing 1	NM_001311069//NM_178118//NP_001297998//NP_835219//XM_006510451//XM_006510454//XM_006510455//XM_006510456//XM_006510457//XM_011242564//XP_006510514//XP_006510517//XP_006510518//XP_006510519//XP_006510520//XP_011240866
Rhcg	0.012	0	0.01	0	2.015	1.011	0.0614894	0.934882	890	low	Rhcg	56315	56315	Rhesus blood group-associated C glycoprotein	NM_019799//NP_062773//XM_006541004//XM_011250878//XP_006541067//XP_011249180
BC039966	0.095	0.024	0.082	0.042	1.966	0.975	0.0577836	0.926259	891	low	BC039966	407793	407793	cDNA sequence BC039966	NR_040670
1700003E16Rik	0.012	0.058	0.01	0.016	-3.364	-1.75	0.113684	0.961878	892	low	1700003E16Rik	71837	71837	RIKEN cDNA 1700003E16 gene	NM_027948//NP_082224
AI646023	0	0.008	0	0.008	-2.589	-1.373	0.0984963	0.961878	893	low	NA	NA	NA	NA	NA
2210409D07Rik	0.084	0.031	0.006	0.054	1.976	0.982	0.0596476	0.934882	894	low	2210409D07Rik	70157	70157	RIKEN cDNA 2210409D07 gene	NR_045360
Gm694	0.043	0.016	0.003	0.027	1.976	0.982	0.0596476	0.934882	895	low	Gm694	277744	277744	predicted gene 694	NM_001033374//NP_001028546
Mos	0.027	0.01	0.002	0.017	1.976	0.982	0.0596476	0.934882	896	low	Mos	17451	17451	Moloney sarcoma oncogene	NM_020021//NP_064405
Hist2h4	0.116	0	0.12	0	2.405	1.266	0.0924173	0.961878	897	low	Hist2h4	97122	97122	histone cluster 2, H4	NM_033596//NP_291074
Map2k6	5.292	8.132	0.37	0.063	-1.537	-0.62	0.00519167	0.420687	898		Map2k6	26399	26399	mitogen-activated protein kinase kinase 6	NM_011943//NP_036073//XM_006533376//XM_006533377//XM_006533378//XM_011249034//XM_011249035//XM_011249036//XP_006533439//XP_006533440//XP_006533441//XP_011247336//XP_011247337//XP_011247338
Morc1	0.146	0.088	0.044	0.054	1.773	0.826	0.0375	0.827413	899		Morc1	17450	17450	microrchidia 1	NM_010816//NP_034946
Doc2b	0.026	0.06	0.022	0.036	-2.106	-1.074	0.0731603	0.961878	900	low	Doc2b	13447	13447	double C2, beta	NM_007873//NP_031899
Vcam1	0.038	0.079	0.017	0.031	-1.95	-0.963	0.0579537	0.927395	901	low	Vcam1	22329	22329	vascular cell adhesion molecule 1	NM_011693//NP_035823
Spink3	5.815	1.163	5.876	0.609	4.172	2.061	0.119442	0.961878	902		NA	NA	NA	NA	NA
Slc17a4	9.011	13.576	2.487	2.267	-1.529	-0.613	0.00459349	0.409154	903		Slc17a4	319848	319848	solute carrier family 17 (sodium phosphate), member 4	NM_177016//NP_795990//XM_006516693//XM_006516694//XM_006516695//XM_006516696//XM_006516697//XM_006516700//XP_006516756//XP_006516757//XP_006516758//XP_006516759//XP_006516760//XP_006516763
Gm4858	0.018	0.043	0.001	0.026	-1.793	-0.842	0.0417846	0.846505	904	low	Gm4858	229571	229571	predicted gene 4858	NM_001034860//NM_001177694//NP_001030032//NP_001171165
Atp6v1b1	0.105	0.24	0.133	0.253	-2.418	-1.274	0.0952755	0.961878	905		Atp6v1b1	110935	110935	ATPase, H+ transporting, lysosomal V1 subunit B1	NM_134157//NP_598918
Pgs1	36.677	22.512	4.098	0.924	1.624	0.699	0.0180891	0.705436	906		Pgs1	74451	74451	phosphatidylglycerophosphate synthase 1	NM_133757//NP_598518//XM_011249288//XP_011247590//XR_388542//XR_388543
Tm4sf20	78.089	48.276	27.084	8.184	1.575	0.655	0.0117779	0.634444	907		Tm4sf20	66261	66261	transmembrane 4 L six family member 20	NM_025453//NP_079729
Pnpla3	0.221	0.343	0.057	0.108	-1.535	-0.618	0.00581479	0.455368	908		Pnpla3	116939	116939	patatin-like phospholipase domain containing 3	NM_054088//NP_473429//XM_006520345//XM_006520346//XP_006520408//XP_006520409//XR_875223
Rgs4	0.068	0.154	0.047	0.064	-2.416	-1.272	0.0961126	0.961878	909		Rgs4	19736	19736	regulator of G-protein signaling 4	NM_009062//NP_033088
4930425O10Rik	0.173	0.343	0.028	0.161	-1.828	-0.87	0.0490629	0.888127	910		4930425O10Rik	74635	74635	RIKEN cDNA 4930425O10 gene	NR_040545
Tfr2	0.027	0.014	0.015	0.013	1.815	0.86	0.0477126	0.883942	911	low	Tfr2	50765	50765	transferrin receptor 2	NM_001289507//NM_001289509//NM_001289511//NM_015799//NP_001276436//NP_001276438//NP_001276440//NP_056614//XM_006504591//XM_006504593//XM_006504594//XM_011240947//XP_006504654//XP_006504656//XP_006504657//XP_011239249
Mir3096	0.124	0.381	0.215	0.376	-1.78	-0.832	0.0400781	0.840343	912		NA	NA	NA	NA	NA
Irx1	0.006	0.019	0.011	0.018	-1.78	-0.832	0.0400781	0.840343	913	low	Irx1	16371	16371	Iroquois related homeobox 1 (Drosophila)	NM_010573//NP_034703
4833428L15Rik	0.01	0.031	0.017	0.03	-1.78	-0.832	0.0400781	0.840343	914	low	4833428L15Rik	74602	74602	RIKEN cDNA 4833428L15 gene	NR_040732
2610206C17Rik	0.062	0.123	0.052	0.055	-2.035	-1.025	0.0691549	0.96141	915	low	2610206C17Rik	72495	72495	RIKEN cDNA 2610206C17 gene	NR_038175
Nkx2-5	0	0.018	0	0.016	-2.172	-1.119	0.0814374	0.961878	916	low	Nkx2-5	18091	18091	NK2 homeobox 5	NM_008700//NP_032726//XM_006523797//XP_006523860
S100a9	0.076	0.379	0.075	0.37	-3.4	-1.766	0.117403	0.961878	917		S100a9	20202	20202	S100 calcium binding protein A9 (calgranulin B)	NM_001281852//NM_009114//NP_001268781//NP_033140
Cxcl10	1.223	2.192	0.101	0.637	-1.761	-0.816	0.0379723	0.827413	918		Cxcl10	15945	15945	chemokine (C-X-C motif) ligand 10	NM_021274//NP_067249
Gm14005	0.631	0.411	0.09	0.033	1.525	0.609	0.00515324	0.419029	919		Gm14005	100043424	100043424	predicted gene 14005	NR_028589//NR_028590//NR_028591
Gm6525	0.284	0.527	0.158	0.346	-1.728	-0.789	0.0350862	0.809221	920		Gm6525	624713	624713	ribosomal protein L36a pseudogene	NR_036654
Serpinb1c	0.082	0.033	0.043	0.036	2.461	1.299	0.0987166	0.961878	921	low	Serpinb1c	380839	380839	serine (or cysteine) peptidase inhibitor, clade B, member 1c	NM_173051//NP_766639//XM_006516708//XM_011244317//XP_006516771//XP_011242619
Nt5c1a	0.413	0.206	0.135	0.109	1.997	0.998	0.0641974	0.943034	922		Nt5c1a	230718	230718	5'-nucleotidase, cytosolic IA	NM_001085502//NP_001078971//XR_376310//XR_376311//XR_867850
Gpr114	0.014	0.032	0.015	0.029	-1.7	-0.765	0.0325562	0.795972	923	low	NA	NA	NA	NA	NA
Hist1h2bl	0.129	0.038	0.147	0.065	1.857	0.893	0.0525316	0.903413	924		Hist1h2bl	319185	319185	histone cluster 1, H2bl	NM_178199//NP_835506
Fam71d	0.015	0	0.013	0	2.016	1.011	0.0676716	0.95454	925	low	Fam71d	70897	70897	family with sequence similarity 71, member D	NM_027597//NM_029069//NP_081873//NP_083345//XM_006516227//XM_011244172//XM_011244173//XM_011244174//XM_011244175//XP_006516290//XP_011242474//XP_011242475//XP_011242476//XP_011242477
Nupr1	44.28	26.278	8.071	3.259	1.675	0.744	0.0296123	0.790823	926		Nupr1	56312	56312	nuclear protein transcription regulator 1	NM_019738//NP_062712
Shroom4	0.891	1.699	0.61	0.311	-2.144	-1.101	0.0793049	0.961878	927		Shroom4	208431	208431	shroom family member 4	NM_001040459//NM_001313764//NM_001313765//NP_001035549//NP_001300693//NP_001300694//XM_006527547//XM_006527549//XP_006527610//XP_006527612//XR_877997
Gm8909	1.012	1.934	0.512	1.223	-1.802	-0.849	0.0463366	0.873826	928		Gm8909	667977	667977	predicted gene 8909	NM_001081032//NP_001074501//XM_006524801//XM_006524802//XM_006524804//XM_006525233//XM_011246572//XM_011246573//XM_011246574//XP_006524864//XP_006524865//XP_006524867//XP_006525296//XP_011244874//XP_011244875//XP_011244876//XR_876525
6030407O03Rik	0.022	0.051	0.023	0.023	-2.182	-1.126	0.0885172	0.961878	929	low	6030407O03Rik	109198	109198	RIKEN cDNA 6030407O03 gene	NR_045311
Cldn9	0.035	0.093	0.015	0.022	-2.216	-1.148	0.090074	0.961878	930	low	Cldn9	56863	56863	claudin 9	NM_020293//NP_064689
Cmya5	0.001	0.007	0.002	0.003	-3.364	-1.75	0.121269	0.961878	931	low	Cmya5	76469	76469	cardiomyopathy associated 5	NM_023821//NM_028225//NP_076310//XM_011244706//XP_011243008
Expi	1.744	0.949	0.572	0.164	1.772	0.825	0.0420369	0.846505	932		NA	NA	NA	NA	NA
S100a7a	3.49	5.418	0.891	1.184	-1.551	-0.633	0.0121428	0.634444	933		S100a7a	381493	381493	S100 calcium binding protein A7A	NM_199422//NP_955454//XM_006501631//XM_006501632//XM_006501633//XM_006501635//XP_006501694//XP_006501695//XP_006501696//XP_006501698
Atp2b4	0.302	0.557	0.104	0.068	-1.866	-0.9	0.0559957	0.915553	934		Atp2b4	381290	381290	ATPase, Ca++ transporting, plasma membrane 4	NM_001167949//NM_213616//NP_001161421//NP_998781//XM_006529723//XM_006529724//XM_006529725//XM_006529726//XM_006529727//XM_006529728//XM_011248038//XP_006529786//XP_006529787//XP_006529788//XP_006529789//XP_006529790//XP_006529791//XP_011246340
Chst11	8.01	12.018	2.205	2.288	-1.522	-0.606	0.00765997	0.520779	935		Chst11	58250	58250	carbohydrate sulfotransferase 11	NM_021439//NP_067414//XM_006513908//XM_006513909//XP_006513971//XP_006513972
Dkk1	0.006	0.047	0.011	0.066	-2.655	-1.409	0.111498	0.961878	936	low	Dkk1	13380	13380	dickkopf WNT signaling pathway inhibitor 1	NM_010051//NP_034181
Serpina1b	0	0.019	0	0.017	-2.172	-1.119	0.0884215	0.961878	937	low	Serpina1b	20701	20701	serine (or cysteine) preptidase inhibitor, clade A, member 1B	NM_009244//NP_033270//XM_006543029//XM_011251483//XP_006543092//XP_011249785
Nxnl2	1.411	0.802	0.211	0.039	1.736	0.796	0.0397722	0.840343	938		Nxnl2	75124	75124	nucleoredoxin-like 2	NM_029173//NP_083449//XM_006516959//XM_006516960//XM_006516961//XM_006516962//XP_006517022//XP_006517023//XP_006517024//XP_006517025
Gm13212	0.041	0.072	0.053	0.022	-2.245	-1.167	0.0932414	0.961878	939	low	Gm13212	433801	433801	predicted gene 13212	NM_001013808//NM_001205101//NP_001192030//XM_011250287//XM_011250288//XM_011250289//XM_011250290//XM_011250291//XM_011250292//XM_011250293//XP_011248589//XP_011248590//XP_011248591//XP_011248592//XP_011248593//XP_011248594//XP_011248595
Adamts17	1.571	2.302	0.888	0.967	-1.536	-0.619	0.0110498	0.616912	940		Adamts17	233332	233332	a disintegrin-like and metallopeptidase (reprolysin type) with thrombospondin type 1 motif, 17	NM_001033877//NP_001029049//XM_006540842//XM_006540843//XM_006540844//XM_006540845//XP_006540905//XP_006540906//XP_006540907//XP_006540908
6430571L13Rik	0.02	0.052	0.008	0.022	-2.132	-1.092	0.0836084	0.961878	941	low	6430571L13Rik	235599	235599	RIKEN cDNA 6430571L13 gene	NM_175486//NP_780695
Tcerg1l	0.063	0.142	0.055	0.056	-2.945	-1.558	0.11702	0.961878	942		Tcerg1l	70571	70571	transcription elongation regulator 1-like	NM_183289//NP_899112
1700025E21Rik	0.033	0.066	0.017	0.036	-1.684	-0.752	0.0351073	0.809221	943	low	NA	NA	NA	NA	NA
Rgnef	5.02	7.816	0.473	0.342	-1.56	-0.641	0.0155752	0.697657	944		NA	NA	NA	NA	NA
Zpbp2	0.024	0.056	0.023	0.034	-2.125	-1.088	0.0833371	0.961878	945	low	Zpbp2	69376	69376	zona pellucida binding protein 2	NM_001166494//NM_001166495//NM_027061//NM_199419//NP_001159966//NP_001159967//NP_081337//NP_955451
D9Ertd402e	1.89	2.893	0.167	0.239	-1.529	-0.613	0.0104048	0.598465	946		NA	NA	NA	NA	NA
4933432B09Rik	0.117	0.204	0.022	0.083	-1.689	-0.757	0.0352626	0.809965	947		NA	NA	NA	NA	NA
Dnahc6	0.008	0.002	0.005	0.002	2.652	1.407	0.112896	0.961878	948	low	NA	NA	NA	NA	NA
Apol10a	0.209	0.143	0.246	0.191	1.592	0.671	0.0191767	0.706709	949		Apol10a	245282	245282	apolipoprotein L 10A	NM_177744//NP_808412
Abcc2	2.498	5.661	2.505	7.344	-1.814	-0.859	0.054142	0.908475	950		Abcc2	12780	12780	ATP-binding cassette, sub-family C (CFTR/MRP), member 2	NM_013806//NP_038834//XM_006526625//XP_006526688
Gc	0.067	0.029	0.083	0.05	1.96	0.971	0.067146	0.952296	951	low	Gc	14473	14473	group specific component	NM_008096//NP_032122
Bicc1	0.153	0.29	0.1	0.154	-1.949	-0.963	0.0654588	0.943553	952		Bicc1	83675	83675	BicC family RNA binding protein 1	NM_031397//NP_113574//XM_006514341//XP_006514404
Spaca7	0.22	0.384	0.106	0.04	-1.783	-0.834	0.0479572	0.886126	953		Spaca7	78634	78634	sperm acrosome associated 7	NM_024279//NP_077241//XM_006508929//XP_006508992
Elavl4	0.003	0.015	0.005	0.013	-2.39	-1.257	0.10174	0.961878	954	low	Elavl4	15572	15572	ELAV (embryonic lethal, abnormal vision, Drosophila)-like 4 (Hu antigen D)	NM_001038698//NM_001163397//NM_001163399//NM_010488//NP_001033787//NP_001156869//NP_001156871//NP_034618//XM_006502793//XM_006502794//XM_006502795//XM_006502796//XM_006502797//XM_006502798//XM_006502799//XM_006502800//XM_006502801//XM_006502802//XM_006502803//XM_011240449//XP_006502856//XP_006502857//XP_006502858//XP_006502859//XP_006502860//XP_006502861//XP_006502862//XP_006502863//XP_006502864/…
Ssh3	28.661	17.919	2.07	0.937	1.598	0.676	0.0205754	0.724532	955		Ssh3	245857	245857	slingshot homolog 3 (Drosophila)	NM_198113//NP_932781//XM_006531748//XM_006531749//XM_006531750//XM_011248630//XP_006531811//XP_006531812//XP_006531813//XP_011246932
Clnk	0.033	0.009	0.017	0.016	2.349	1.232	0.0991621	0.961878	956	low	Clnk	27278	27278	cytokine-dependent hematopoietic cell linker	NM_013748//NP_038776//XM_006503974//XM_006503977//XM_011240734//XM_011240735//XP_006504037//XP_006504040//XP_011239036//XP_011239037
Il2ra	0	0.006	0	0.005	-2.172	-1.119	0.0907823	0.961878	957	low	Il2ra	16184	16184	interleukin 2 receptor, alpha chain	NM_008367//NP_032393
Plg	0.036	0.009	0.034	0.016	2.42	1.275	0.105748	0.961878	958	low	Plg	18815	18815	plasminogen	NM_008877//NP_032903
Tlr7	0.035	0.014	0.013	0.006	2.01	1.007	0.0731236	0.961878	959	low	Tlr7	170743	170743	toll-like receptor 7	NM_001290755//NM_001290756//NM_001290757//NM_001290758//NM_133211//NP_001277684//NP_001277685//NP_001277686//NP_001277687//NP_573474//XM_006528713//XM_011247785//XM_011247786//XP_006528776//XP_011246087//XP_011246088
B3gnt7	6.114	3.958	0.697	0.464	1.542	0.625	0.0135514	0.649481	960		B3gnt7	227327	227327	UDP-GlcNAc:betaGal beta-1,3-N-acetylglucosaminyltransferase 7	NM_145222//NP_660257
Frmpd1	0.32	0.5	0.119	0.22	-1.543	-0.626	0.0140621	0.662965	961		Frmpd1	666060	666060	FERM and PDZ domain containing 1	NM_001081172//NP_001074641//XM_006538175//XM_006538176//XM_006538177//XM_006538178//XM_011250085//XP_006538238//XP_006538239//XP_006538240//XP_006538241//XP_011248387
Katnal2	0.318	0.504	0.11	0.112	-1.583	-0.662	0.0197189	0.715677	962		Katnal2	71206	71206	katanin p60 subunit A-like 2	NM_027721//NP_081997//XM_006526437//XM_006526438//XM_006526440//XM_011247073//XP_006526500//XP_006526501//XP_006526503//XP_011245375
Kcnj11	0.048	0.025	0.003	0.014	1.821	0.865	0.0568329	0.917861	963	low	Kcnj11	16514	16514	potassium inwardly rectifying channel, subfamily J, member 11	NM_001204411//NM_010602//NP_001191340//NP_034732//XM_006540663//XP_006540726
Vwce	0.108	0.168	0.15	0.153	-2.062	-1.044	0.0839717	0.961878	964		Vwce	71768	71768	von Willebrand factor C and EGF domains	NM_027913//NP_082189//XM_006527347//XM_006527348//XM_006527349//XP_006527410//XP_006527411//XP_006527412//XR_386513//XR_386514//XR_386515//XR_386516
Rdh18-ps	0.106	0.047	0.063	0.033	2.173	1.12	0.0952361	0.961878	965	low	Rdh18-ps	380674	380674	retinol dehydrogenase 18, pseudogene	NM_199313//NR_037604
Slc2a2	0.253	0.312	0.425	0.459	-2.042	-1.03	0.0821671	0.961878	966		Slc2a2	20526	20526	solute carrier family 2 (facilitated glucose transporter), member 2	NM_031197//NP_112474
Txlnb	0.034	0.056	0.016	0.018	-1.628	-0.703	0.0279757	0.790823	967	low	Txlnb	378431	378431	taxilin beta	NM_138628//NP_619534//XM_011243177//XP_011241479
6430562O15Rik	0.067	0.03	0.037	0.035	2.221	1.151	0.097785	0.961878	968	low	6430562O15Rik	320893	320893	RIKEN cDNA 6430562O15 gene	NR_015515
Disc1	0.015	0.045	0.016	0.04	-1.994	-0.995	0.0739864	0.961878	969	low	Disc1	244667	244667	disrupted in schizophrenia 1	NM_170596//NM_174853//NM_174854//NP_777278//NP_777279//XM_006531021//XM_011248387//XM_011248388//XP_006531084//XP_011246689//XP_011246690
Tspyl4	0.358	0.589	0.108	0.252	-1.604	-0.681	0.0249873	0.790823	970		Tspyl4	72480	72480	TSPY-like 4	NM_030203//NP_084479
4831426I19Rik	0.021	0.041	0.011	0.009	-1.915	-0.937	0.0657694	0.944962	971	low	NA	NA	NA	NA	NA
Hspa1a	0.922	0.601	0.239	0.13	1.52	0.604	0.0122594	0.634444	972		Hspa1a	193740	193740	heat shock protein 1A	NM_010479//NP_034609
Hsd17b2	2.281	3.084	3.702	4.683	-1.636	-0.711	0.0288912	0.790823	973		Hsd17b2	15486	15486	hydroxysteroid (17-beta) dehydrogenase 2	NM_008290//NP_032316//XM_006530703//XP_006530766
Slc27a6	0.01	0	0.009	0	2.016	1.012	0.079502	0.961878	974	low	Slc27a6	225579	225579	solute carrier family 27 (fatty acid transporter), member 6	NM_001081072//NP_001074541
Fsd1	0.015	0.052	0.013	0.057	-1.948	-0.962	0.0697174	0.961878	975	low	Fsd1	240121	240121	fibronectin type 3 and SPRY domain-containing protein	NM_183178//NP_899001//XR_385326
Gm9705	0.014	0	0.014	0	2.402	1.264	0.10597	0.961878	976	low	NA	NA	NA	NA	NA
Upp1	4.23	2.476	1.886	1.151	1.705	0.77	0.0416659	0.846505	977		Upp1	22271	22271	uridine phosphorylase 1	NM_001159401//NM_001159402//NM_009477//NP_001152873//NP_001152874//NP_033503//XM_006514667//XP_006514730
Slc9a4	1.287	2.09	0.496	1.23	-1.558	-0.64	0.0187318	0.705436	978		Slc9a4	110895	110895	solute carrier family 9 (sodium/hydrogen exchanger), member 4	NM_177084//NP_796058//XM_006495625//XM_006495626//XM_006495627//XP_006495688//XP_006495689//XP_006495690
Zc3h12d	0.178	0.301	0.215	0.358	-1.634	-0.708	0.0298191	0.790823	979		Zc3h12d	237256	237256	zinc finger CCCH type containing 12D	NM_172785//NP_766373//XM_006512723//XM_006512724//XP_006512786//XP_006512787
Ppara	0.249	0.572	0.32	0.85	-1.919	-0.941	0.0682313	0.958517	980		Ppara	19013	19013	peroxisome proliferator activated receptor alpha	NM_001113418//NM_011144//NP_001106889//NP_035274//XM_006520619//XM_006520620//XM_006520621//XM_006520622//XM_006520623//XM_006520624//XM_011245516//XM_011245517//XM_011245518//XM_011245519//XP_006520682//XP_006520683//XP_006520684//XP_006520685//XP_006520686//XP_006520687//XP_011243818//XP_011243819//XP_011243820//XP_011243821
Cacna2d4	0.111	0.061	0.012	0.037	1.882	0.912	0.0650139	0.943034	981	low	Cacna2d4	319734	319734	calcium channel, voltage-dependent, alpha 2/delta subunit 4	NM_001033382//NP_001028554//XM_006506251//XM_006506252//XP_006506314//XP_006506315
Cml2	0.012	0.024	0.011	0.011	-1.946	-0.961	0.0711707	0.961878	982	low	NA	NA	NA	NA	NA
BC080695	0.024	0.006	0.027	0.01	1.867	0.901	0.0640375	0.943034	983	low	BC080695	329986	329986	cDNA sequence BC080695	NM_001007579//NP_001007580
Skint4	0.054	0.091	0.025	0.022	-1.67	-0.739	0.0355507	0.811814	984	low	Skint4	320640	320640	selection and upkeep of intraepithelial T cells 4	NM_178786//NP_848901//XM_006503165//XM_011240554//XP_006503228//XP_011238856
Arhgap33	0.811	1.223	0.143	0.038	-1.512	-0.596	0.012343	0.634444	985		Arhgap33	233071	233071	Rho GTPase activating protein 33	NM_001289670//NM_001289682//NM_178252//NP_001276599//NP_001276611//NP_839983//XM_006539888//XM_011250546//XM_011250547//XP_006539951//XP_011248848//XP_011248849//XR_391066
Ttc22	11.888	7.788	1.015	0.044	1.523	0.607	0.0141458	0.664228	986		Ttc22	230576	230576	tetratricopeptide repeat domain 22	NM_177667//NP_808335//XM_006502944//XP_006503007
Osta	0.592	0.681	1.025	1.089	-2.056	-1.04	0.086668	0.961878	987		NA	NA	NA	NA	NA
Tnfsf18	0.025	0.059	0.01	0.035	-1.845	-0.883	0.0625311	0.935958	988	low	Tnfsf18	240873	240873	tumor necrosis factor (ligand) superfamily, member 18	NM_183391//NP_899247
Podxl	14.214	9.417	0.549	0.833	1.512	0.597	0.0130852	0.646968	989		Podxl	27205	27205	podocalyxin-like	NM_013723//NP_038751
Serpina1c	0.018	0	0.016	0	2.016	1.011	0.0829727	0.961878	990	low	Serpina1c	20702	20702	serine (or cysteine) peptidase inhibitor, clade A, member 1C	NM_009245//NP_033271
Nos1ap	0.451	0.781	0.124	0.175	-1.725	-0.786	0.0456799	0.865988	991		Nos1ap	70729	70729	nitric oxide synthase 1 (neuronal) adaptor protein	NM_001109985//NM_027528//NP_001103455//NP_081804//XR_373617
Serpina3g	0.013	0	0.011	0	2.016	1.012	0.0857419	0.961878	992	low	Serpina3g	20715	20715	serine (or cysteine) peptidase inhibitor, clade A, member 3G	NM_009251//NP_033277//XM_006543030//XP_006543093
Sp8	0.033	0.012	0.021	0.01	2.468	1.303	0.114354	0.961878	993	low	Sp8	320145	320145	trans-acting transcription factor 8	NM_177082//NP_796056//XM_006515982//XM_006515983//XM_006515984//XM_006515985//XM_006515986//XM_006515987//XM_006515988//XM_011244124//XP_006516045//XP_006516046//XP_006516047//XP_006516048//XP_006516049//XP_006516050//XP_006516051//XP_011242426
Cd28	0.006	0.019	0.011	0.009	-2.785	-1.477	0.123776	0.961878	994	low	Cd28	12487	12487	CD28 antigen	NM_007642//NP_031668
9530027J09Rik	0.03	0.069	0.034	0.077	-1.931	-0.949	0.072206	0.961878	995	low	9530027J09Rik	100500713	100500713	RIKEN cDNA 9530027J09 gene	NR_045916
Psd3	2.596	4.302	1.064	0.7	-1.746	-0.804	0.0490757	0.888127	996		Psd3	234353	234353	pleckstrin and Sec7 domain containing 3	NM_027626//NM_030263//NM_177698//NP_081902//NP_084539//NP_808366//XM_006509611//XM_006509616//XM_006509619//XM_006509620//XM_006509621//XM_011242281//XM_011242282//XM_011242283//XM_011242284//XM_011242285//XM_011242286//XM_011242287//XM_011242288//XM_011242289//XP_006509674//XP_006509679//XP_006509682//XP_006509683//XP_006509684//XP_011240583//XP_011240584//XP_011240585//XP_011240586//XP_01124058…
Snord8	0.39	0.144	0.026	0.25	1.976	0.982	0.0769349	0.961878	997		Snord8	100217445	100217445	small nucleolar RNA, C/D box 8	NR_028542
9830132P13	0.021	0.006	0.013	0.005	2.369	1.244	0.109578	0.961878	998	low	NA	NA	NA	NA	NA
Slc44a5	0.018	0.036	0.018	0.017	-2.22	-1.151	0.103144	0.961878	999	low	Slc44a5	242259	242259	solute carrier family 44, member 5	NM_001081263//NP_001074732//XM_006501488//XM_006501489//XM_006501490//XM_006501491//XM_006501492//XM_006501493//XM_006501494//XM_006501495//XM_006501496//XM_006501497//XM_006501498//XM_006501499//XM_006501500//XM_006501501//XP_006501551//XP_006501552//XP_006501553//XP_006501554//XP_006501555//XP_006501556//XP_006501557//XP_006501558//XP_006501559//XP_006501560//XP_006501561//XP_006501562//XP_0065…
D630023F18Rik	0.222	0.106	0.103	0.046	1.971	0.979	0.0770783	0.961878	1000		D630023F18Rik	98303	98303	RIKEN cDNA D630023F18 gene	NM_001285881//NM_001285882//NM_175293//NP_001272810//NP_001272811//NP_780502//XM_011238623//XM_011238624//XM_011238625//XP_011236925//XP_011236926//XP_011236927
D130043K22Rik	0.123	0.226	0.11	0.149	-1.926	-0.946	0.0733456	0.961878	1001		D130043K22Rik	210108	210108	RIKEN cDNA D130043K22 gene	NM_001081051//NP_001074520//NR_131787//XM_006516632//XM_006516633//XM_006516634//XP_006516695//XP_006516696//XP_006516697//XR_382064//XR_382065//XR_873131
Mamld1	0.946	1.925	0.105	0.349	-2.015	-1.011	0.0824928	0.961878	1002		Mamld1	333639	333639	mastermind-like domain containing 1	NM_001081354//NM_001256048//NP_001074823//NP_001242977//XM_006528109//XM_011247622//XM_011247623//XP_006528172//XP_011245924//XP_011245925
Shc2	0.044	0.071	0.027	0.019	-1.648	-0.72	0.0336261	0.802184	1003	low	Shc2	216148	216148	SHC (Src homology 2 domain containing) transforming protein 2	NM_001024539//NP_001019710
Lsp1	0.007	0.02	0.012	0.02	-1.777	-0.829	0.0541493	0.908475	1004	low	Lsp1	16985	16985	lymphocyte specific 1	NM_001136071//NM_001271508//NM_001271509//NM_001271510//NM_001271523//NM_019391//NP_001129543//NP_001258437//NP_001258438//NP_001258439//NP_001258452//NP_062264//XM_006508494//XM_006508495//XM_006508496//XP_006508557//XP_006508558//XP_006508559
Slc4a1	0.02	0.009	0.006	0.008	2.134	1.093	0.0962693	0.961878	1005	low	Slc4a1	20533	20533	solute carrier family 4 (anion exchanger), member 1	NM_011403//NP_035533
Boc	0.23	0.116	0.125	0.07	1.958	0.969	0.0764483	0.961878	1006		Boc	117606	117606	biregional cell adhesion molecule-related/down-regulated by oncogenes (Cdon) binding protein	NM_172506//NP_766094
Msl3l2	0.025	0.07	0.012	0.044	-2.259	-1.176	0.106012	0.961878	1007	low	Msl3l2	73390	73390	male-specific lethal 3-like 2 (Drosophila)	NM_001163833//NM_133751//NP_001157305//NR_003618//XM_006512876//XP_006512939
Cnih3	0.009	0.02	0.016	0.01	-2.113	-1.079	0.0945545	0.961878	1008	low	Cnih3	72978	72978	cornichon family AMPA receptor auxiliary protein 3	NM_001160211//NM_001160212//NM_028408//NP_001153683//NP_001153684//NP_082684//XM_006496989//XP_006497052
Apbb1	0.076	0.126	0.034	0.013	-1.697	-0.763	0.0449814	0.861142	1009		Apbb1	11785	11785	amyloid beta (A4) precursor protein-binding, family B, member 1	NM_001253885//NM_001253886//NM_001253887//NM_001310600//NM_009685//NP_001240814//NP_001240815//NP_001240816//NP_001297529//NP_033815//XM_006507230//XM_006507231//XM_006507232//XM_006507234//XM_006507235//XM_006507236//XM_006507237//XP_006507293//XP_006507294//XP_006507295//XP_006507297//XP_006507298//XP_006507299//XP_006507300
Tm6sf1	0.035	0.012	0.029	0.021	2.407	1.267	0.11465	0.961878	1010	low	Tm6sf1	107769	107769	transmembrane 6 superfamily member 1	NM_001291282//NM_145375//NP_001278211//NP_663350//NR_111910//XM_006540551//XM_006540552//XP_006540614//XP_006540615
Cyp2c53-ps	0	0.036	0	0.063	-2.235	-1.16	0.106105	0.961878	1011	low	Cyp2c53-ps	638988	638988	cytochrome P450, family 2, subfamily c, polypeptide 53-ps	NR_033614
Adcyap1	0.066	0.11	0.053	0.048	-1.776	-0.829	0.0545727	0.910538	1012	low	Adcyap1	11516	11516	adenylate cyclase activating polypeptide 1	NM_001315503//NM_001315504//NM_009625//NP_001302432//NP_001302433//NP_033755//XM_006523497//XM_006523498//XM_006523499//XP_006523560//XP_006523561//XP_006523562
3110021N24Rik	0.086	0.029	0.027	0.011	2.396	1.26	0.113038	0.961878	1013	low	3110021N24Rik	73133	73133	RIKEN cDNA 3110021N24 gene	NM_001254730//NP_001241659
Gm853	0.022	0.006	0.019	0.011	1.96	0.971	0.0780181	0.961878	1014	low	Gm853	332942	332942	predicted gene 853	NM_001034872//NP_001030044//XM_006503193//XM_006503195//XM_006503196//XM_006503197//XM_006503198//XM_006503199//XM_006503200//XM_006537001//XM_006537003//XM_006537004//XM_006537005//XM_006537006//XM_006537007//XM_006537008//XP_006503256//XP_006503258//XP_006503259//XP_006503260//XP_006503261//XP_006503262//XP_006503263//XP_006537064//XP_006537066//XP_006537067//XP_006537068//XP_006537069//XP_0065…
Nanp	0.074	0.038	0.03	0.032	1.961	0.971	0.0782084	0.961878	1015	low	Nanp	67311	67311	N-acetylneuraminic acid phosphatase	NM_026086//NP_080362//XM_006500068//XP_006500131
Sbpl	0.016	0.061	0.027	0.068	-2.003	-1.002	0.08337	0.961878	1016	low	Sbpl	638345	638345	spermine binding protein-like	NM_001077421//NP_001070889
Clgn	0.011	0	0.009	0	2.015	1.011	0.0853665	0.961878	1017	low	Clgn	12745	12745	calmegin	NM_009904//NP_034034//XM_006530635//XM_006530636//XM_006530637//XM_011248296//XM_011248297//XM_011248298//XP_006530698//XP_006530699//XP_006530700//XP_011246598//XP_011246599//XP_011246600
Pla2g2e	0.047	0.092	0.049	0.042	-1.946	-0.96	0.076505	0.961878	1018	low	Pla2g2e	26970	26970	phospholipase A2, group IIE	NM_012044//NP_036174//XM_006538947//XM_006538948//XM_006538949//XP_006539010//XP_006539011//XP_006539012
BC051070	0.062	0.039	0.035	0.068	2.338	1.225	0.111074	0.961878	1019	low	NA	NA	NA	NA	NA
Hip1	1.081	0.668	0.638	0.342	1.575	0.655	0.0266051	0.790823	1020		Hip1	215114	215114	huntingtin interacting protein 1	NM_146001//NP_666113//XM_006504415//XM_011240878//XM_011240879//XP_006504478//XP_011239180//XP_011239181//XR_868560
Gfra4	0.373	0.622	0.106	0.157	-1.64	-0.714	0.034611	0.809221	1021		Gfra4	14588	14588	glial cell line derived neurotrophic factor family receptor alpha 4	NM_001136063//NM_001271001//NM_001271002//NM_020014//NP_001129535//NP_001257930//NP_001257931//NP_064398//XM_006498771//XM_011239301//XM_011239302//XP_006498834//XP_011237603//XP_011237604//XR_374412//XR_866224//XR_866225//XR_866226
Slc12a5	0.036	0.061	0.022	0.028	-1.701	-0.766	0.0476029	0.883076	1022	low	Slc12a5	57138	57138	solute carrier family 12, member 5	NM_020333//NP_065066//XM_006499943//XM_006499944//XP_006500006//XP_006500007
1700122O11Rik	0.068	0.019	0.059	0.032	1.961	0.972	0.0793342	0.961878	1023	low	1700122O11Rik	76651	76651	RIKEN cDNA 1700122O11 gene	NM_029689//NP_083965
9130206I24Rik	0.034	0.061	0.032	0.017	-2.182	-1.126	0.105535	0.961878	1024	low	NA	NA	NA	NA	NA
Spag8	0.104	0.195	0.04	0.064	-1.77	-0.824	0.0554127	0.913572	1025		Spag8	433700	433700	sperm associated antigen 8	NM_001007463//NM_001290462//NP_001007464//NP_001277391//XR_390330
4921506M07Rik	0.813	1.441	0.297	0.148	-1.8	-0.848	0.0612991	0.934882	1026		NA	NA	NA	NA	NA
Cftr	15.727	24.57	0.749	3.153	-1.555	-0.637	0.0251121	0.790823	1027		Cftr	12638	12638	cystic fibrosis transmembrane conductance regulator	NM_021050//NP_066388//XM_006504977//XM_006504978//XM_006504979//XP_006505040//XP_006505041//XP_006505042//XR_377284//XR_377285
Zfp385c	0.012	0.003	0.005	0.006	2.355	1.236	0.113494	0.961878	1028	low	Zfp385c	278304	278304	zinc finger protein 385C	NM_177790//NP_808458//XM_006533488//XM_006533489//XM_006533490//XM_006533491//XM_006533492//XM_006533493//XM_006533494//XM_006533495//XM_006533496//XM_011249062//XP_006533551//XP_006533552//XP_006533553//XP_006533554//XP_006533555//XP_006533556//XP_006533557//XP_006533558//XP_006533559//XP_011247364
Pfn4	0.03	0.01	0.002	0.017	1.983	0.988	0.0842928	0.961878	1029	low	Pfn4	382562	382562	profilin family, member 4	NM_028376//NP_082652//XM_006515138//XM_006515139//XM_006515140//XM_006515141//XP_006515201//XP_006515202//XP_006515203//XP_006515204
Fam13a	7.409	12.206	0.827	0.601	-1.652	-0.724	0.0379081	0.827413	1030		Fam13a	58909	58909	family with sequence similarity 13, member A	NM_153574//NP_705802
Adam28	0.096	0.058	0.027	0.009	1.573	0.653	0.0275132	0.790823	1031	low	Adam28	13522	13522	a disintegrin and metallopeptidase domain 28	NM_001048175//NM_010082//NM_176991//NM_183366//NP_001041640//NP_034212//NP_899222//NR_102399//XM_006518514//XP_006518577//XR_874291
Gldc	0.038	0.071	0.007	0.039	-1.667	-0.737	0.042445	0.852442	1032	low	Gldc	104174	104174	glycine decarboxylase	NM_138595//NP_613061
Prelp	0.445	0.687	0.084	0.094	-1.54	-0.623	0.0235511	0.773013	1033		Prelp	116847	116847	proline arginine-rich end leucine-rich repeat	NM_054077//NP_473418//XM_006529083//XM_006529084//XM_006529085//XP_006529146//XP_006529147//XP_006529148
Csf1r	0.095	0.152	0.027	0.045	-1.57	-0.65	0.0279136	0.790823	1034		Csf1r	12978	12978	colony stimulating factor 1 receptor	NM_001037859//NM_007779//NP_001032948//XM_006525584//XM_006525585//XM_006525586//XM_011246824//XM_011246825//XP_006525647//XP_006525648//XP_006525649//XP_011245126//XP_011245127
Tsx	0.186	0.082	0.073	0.03	1.937	0.954	0.0795202	0.961878	1035		Tsx	22127	22127	testis specific X-linked gene	NM_009440//NP_033466//XM_006527940//XM_006527941//XP_006528003//XP_006528004
Fabp1	150.04	59.914	254.716	98.876	1.839	0.879	0.0702877	0.961878	1036		Fabp1	14080	14080	fatty acid binding protein 1, liver	NM_017399//NP_059095
Lbp	0.305	0.164	0.034	0.062	1.875	0.907	0.0740179	0.961878	1037		Lbp	16803	16803	lipopolysaccharide binding protein	NM_008489//NP_032515
Serpina9	0.104	0.032	0.123	0.035	2.403	1.265	0.117401	0.961878	1038	low	Serpina9	71907	71907	serine (or cysteine) peptidase inhibitor, clade A (alpha-1 antiproteinase, antitrypsin), member 9	NM_027997//NP_082273//XM_006516241//XM_006516242//XM_006516243//XP_006516304//XP_006516305//XP_006516306
Fam71f1	0.042	0.093	0.04	0.04	-2.413	-1.271	0.120617	0.961878	1039	low	Fam71f1	330277	330277	family with sequence similarity 71, member F1	NM_001289663//NM_001289664//NM_001289665//NM_207258//NP_001276592//NP_001276593//NP_001276594//NP_997141//XM_006505124//XM_006505125//XM_006505126//XM_006505128//XM_006505129//XM_006505130//XP_006505187//XP_006505188//XP_006505189//XP_006505191//XP_006505192//XP_006505193
2810030E01Rik	0.009	0.024	0.008	0.014	-2.391	-1.258	0.116839	0.961878	1040	low	NA	NA	NA	NA	NA
Ankrd7	0.01	0.035	0.018	0.036	-1.788	-0.839	0.062441	0.935958	1041	low	Ankrd7	75196	75196	ankyrin repeat domain 7	NM_001167757//NM_029202//NP_001161229//NP_083478//XM_006505191//XM_006505192//XP_006505254//XP_006505255
Ccdc36	0.004	0.014	0.007	0.015	-1.788	-0.839	0.062441	0.935958	1042	low	Ccdc36	434438	434438	coiled-coil domain containing 36	NM_001135198//NP_001128670//XM_006511760//XM_006511764//XM_006511766//XM_011242895//XM_011242896//XP_006511823//XP_006511827//XP_006511829//XP_011241197//XP_011241198
Abcb1a	15.099	24.531	0.848	5.692	-1.6	-0.678	0.0323917	0.795972	1043		Abcb1a	18671	18671	ATP-binding cassette, sub-family B (MDR/TAP), member 1A	NM_011076//NP_035206//XM_006503555//XM_006503556//XP_006503618//XP_006503619
Crybb1	0.014	0.048	0.024	0.049	-1.788	-0.838	0.0627304	0.937221	1044	low	Crybb1	12960	12960	crystallin, beta B1	NM_001312893//NM_001312894//NM_001312895//NM_023695//NP_001299822//NP_001299823//NP_001299824//NP_076184//XM_006534752//XM_006534753//XM_006534754//XM_006534755//XM_006534756//XM_006534757//XP_006534815//XP_006534816//XP_006534817//XP_006534818//XP_006534819//XP_006534820
Thrb	0.383	0.736	0.163	0.455	-1.85	-0.888	0.0735744	0.961878	1045		Thrb	21834	21834	thyroid hormone receptor beta	NM_001113417//NM_009380//NP_001106888//NP_033406//XM_006517966//XM_006517967//XM_006517968//XM_006517970//XM_006517971//XM_006517972//XM_011244737//XM_011244738//XM_011244739//XM_011244740//XM_011244741//XM_011244742//XM_011244743//XM_011244744//XM_011244745//XP_006518029//XP_006518030//XP_006518031//XP_006518033//XP_006518034//XP_006518035//XP_011243039//XP_011243040//XP_011243041//XP_011243042/…
D330028D13Rik	0.22	0.356	0.019	0.032	-1.597	-0.675	0.0319763	0.790823	1046		NA	NA	NA	NA	NA
Ociad2	76.865	50.511	8.962	2.869	1.517	0.601	0.020739	0.724532	1047		Ociad2	433904	433904	OCIA domain containing 2	NM_001310636//NM_026950//NP_001297565//NP_081226//XM_006504014//XP_006504077
8430408G22Rik	1.047	1.607	0.32	0.294	-1.547	-0.63	0.0272435	0.790823	1048		8430408G22Rik	213393	213393	RIKEN cDNA 8430408G22 gene	NM_001166580//NM_145980//NP_001160052//NP_666092
Naip6	1.599	2.465	0.145	0.42	-1.531	-0.614	0.0242597	0.779818	1049		Naip6	17952	17952	NLR family, apoptosis inhibitory protein 6	NM_010871//NP_035001
1600029I14Rik	0.102	0.031	0.062	0.027	2.361	1.24	0.118941	0.961878	1050	low	1600029I14Rik	69797	69797	RIKEN cDNA 1600029I14 gene	NR_028123
Cd96	0	0.018	0	0.017	-2.59	-1.373	0.130418	0.961878	1051	low	Cd96	84544	84544	CD96 antigen	NM_032465//NP_115854
Gsdma2	0.008	0.047	0.014	0.047	-2.598	-1.378	0.131998	0.961878	1052	low	Gsdma2	76758	76758	gasdermin A2	NM_029727//NP_084003//XM_006534455//XM_006534456//XP_006534518//XP_006534519
Olfml2b	0.269	0.461	0.123	0.204	-1.707	-0.771	0.0546903	0.910849	1053		Olfml2b	320078	320078	olfactomedin-like 2B	NM_177068//NP_796042//XM_006496901//XP_006496964
Robo1	5.718	8.756	1.658	0.116	-1.576	-0.656	0.0313513	0.790823	1054		Robo1	19876	19876	roundabout guidance receptor 1	NM_019413//NP_062286//XM_006522957//XM_006522958//XM_006522960//XM_006522961//XM_006522962//XM_006522963//XM_006522964//XM_006522965//XM_011246105//XM_011246106//XP_006523020//XP_006523021//XP_006523023//XP_006523024//XP_006523025//XP_006523026//XP_006523027//XP_006523028//XP_011244407//XP_011244408
Zp1	0.007	0.035	0.011	0.034	-2.384	-1.253	0.121684	0.961878	1055	low	Zp1	22786	22786	zona pellucida glycoprotein 1	NM_009580//NP_033606
Col6a4	0.003	0	0.003	0	2.015	1.011	0.0969927	0.961878	1056	low	Col6a4	68553	68553	collagen, type VI, alpha 4	NM_026763//NP_081039//XM_011242906//XM_011242907//XP_011241208//XP_011241209
Alppl2	0.091	0.163	0.143	0.232	-1.682	-0.751	0.0530114	0.905996	1057		Alppl2	11650	11650	alkaline phosphatase, placental-like 2	NM_007433//NP_031459//XM_006529082//XM_011247902//XM_011247903//XM_011247904//XM_011247905//XP_006529145//XP_011246204//XP_011246205//XP_011246206//XP_011246207
Pdzd7	0.043	0.078	0.018	0.011	-1.78	-0.832	0.0642877	0.943034	1058	low	Pdzd7	100503041	100503041	PDZ domain containing 7	NM_001195265//NM_177605//NP_001182194//XM_006526536//XM_006526537//XM_006526538//XM_006526539//XM_006526540//XM_006526541//XM_006526542//XM_006526545//XM_011247105//XP_006526599//XP_006526600//XP_006526601//XP_006526602//XP_006526603//XP_006526604//XP_006526605//XP_006526608//XP_011245407//XR_386435//XR_877655
Crmp1	0.011	0.032	0.011	0.013	-2.515	-1.33	0.12929	0.961878	1059	low	Crmp1	12933	12933	collapsin response mediator protein 1	NM_001136058//NM_007765//NP_001129530//NP_031791
Inpp4b	1.007	1.782	0.469	0.438	-1.826	-0.869	0.0746464	0.961878	1060		Inpp4b	234515	234515	inositol polyphosphate-4-phosphatase, type II	NM_001024617//NM_001297591//NM_001297593//NM_001297596//NP_001019788//NP_001284520//NP_001284522//NP_001284525//XM_006530854//XM_006530855//XM_006530856//XM_006530857//XM_006530858//XM_006530861//XM_006530862//XM_006530863//XM_011248351//XM_011248352//XP_006530917//XP_006530918//XP_006530919//XP_006530920//XP_006530921//XP_006530924//XP_006530925//XP_006530926//XP_011246653//XP_011246654//XR_8787…
Ivl	0.523	0.824	0.39	0.525	-1.616	-0.692	0.0384272	0.832412	1061		Ivl	16447	16447	involucrin	NM_008412//NP_032438//XM_006501046//XM_006501047//XP_006501109//XP_006501110
Pnmal2	0.047	0.026	0.009	0.004	1.675	0.744	0.050874	0.89976	1062	low	Pnmal2	434128	434128	PNMA-like 2	NM_001099636//NP_001093106
Dnahc9	0.001	0.003	0.002	0.003	-1.777	-0.829	0.0640842	0.943034	1063	low	NA	NA	NA	NA	NA
H2-Q8	0.033	0.078	0.002	0.048	-1.796	-0.845	0.0677417	0.954642	1064	low	H2-Q8	15019	15019	histocompatibility 2, Q region locus 8	NM_023124//NP_075613
Eda2r	2.738	4.312	3.608	5.691	-1.563	-0.644	0.0307584	0.790823	1065		Eda2r	245527	245527	ectodysplasin A2 receptor	NM_001161432//NM_001161433//NM_175540//NP_001154904//NP_001154905//NP_780749//XM_006528025//XM_006528026//XP_006528088//XP_006528089
Gm16287	0.049	0.017	0.014	0.017	2.608	1.383	0.134989	0.961878	1066	low	Gm16287	100038595	100038595	predicted gene 16287	NR_033543
Creb3l3	2.606	1.359	4.33	2.214	1.693	0.759	0.0548101	0.910849	1067		Creb3l3	208677	208677	cAMP responsive element binding protein 3-like 3	NM_145365//NP_663340//XM_011243392//XP_011241694
Zg16	21.094	12.74	36.03	21.891	1.991	0.993	0.0944538	0.961878	1068		Zg16	69036	69036	zymogen granule protein 16	NM_026918//NP_081194//XM_006508175//XP_006508238
Gm20139	0.002	0.007	0.004	0.006	-1.778	-0.83	0.0651947	0.943034	1069	low	Gm20139	100504265	100504265	predicted gene, 20139	NR_038021//NR_038022
Capns2	0.024	0	0.021	0	2.015	1.011	0.0971728	0.961878	1070	low	Capns2	69543	69543	calpain, small subunit 2	NM_027112//NP_081388
Ddr2	0.034	0.014	0.008	0.009	2.346	1.23	0.121904	0.961878	1071	low	Ddr2	18214	18214	discoidin domain receptor family, member 2	NM_022563//NP_072075//XM_006496696//XM_006496697//XM_006496698//XP_006496759//XP_006496760//XP_006496761
Prickle2	0.025	0.045	0.017	0.014	-1.903	-0.929	0.0861575	0.961878	1072	low	Prickle2	243548	243548	prickle planar cell polarity protein 2	NM_001081146//NM_001134459//NM_001134460//NM_001134461//NP_001074615//NP_001127931//NP_001127932//NP_001127933//XM_006506106//XM_011241352//XP_006506169//XP_011239654
Syt3	0.041	0.086	0.016	0.056	-1.76	-0.815	0.0637751	0.943034	1073	low	Syt3	20981	20981	synaptotagmin III	NM_001114116//NM_016663//NP_001107588//NP_057872//XM_006540755//XP_006540818
Neu2	1.106	1.701	0.122	0.265	-1.532	-0.616	0.02811	0.790823	1074		Neu2	23956	23956	neuraminidase 2	NM_001160163//NM_001160164//NM_001160165//NM_015750//NP_001153635//NP_001153636//NP_001153637//NP_056565//XM_006529524//XP_006529587
Dlx4	0.042	0.089	0.003	0.049	-1.757	-0.813	0.0633966	0.942949	1075	low	Dlx4	13394	13394	distal-less homeobox 4	NM_007867//NP_031893//XM_006532152//XP_006532215
2700081L22Rik	0.08	0.17	0.092	0.071	-2.219	-1.15	0.117528	0.961878	1076		NA	NA	NA	NA	NA
Scrn1	0.139	0.293	0.121	0.019	-3.055	-1.611	0.146738	0.961878	1077		Scrn1	69938	69938	secernin 1	NM_027268//NP_081544//XM_006506572//XM_011241459//XP_006506635//XP_011239761//XR_868884
Plekhf1	6.22	4.105	1.153	0.663	1.512	0.596	0.0259022	0.790823	1078		Plekhf1	72287	72287	pleckstrin homology domain containing, family F (with FYVE domain) member 1	NM_024413//NP_077724
Gm5577	0.115	0.075	0.051	0.068	1.911	0.934	0.0881283	0.961878	1079	low	Gm5577	434064	434064	predicted gene 5577	NR_026990
Gm15760	0.157	0.249	0.033	0.034	-1.576	-0.656	0.0340483	0.807504	1080		Gm15760	100042948	100042948	mitochondrial ribosomal protein S18B pseudogene	NR_030670
Zyg11a	0.027	0.07	0.033	0.019	-2.934	-1.553	0.145437	0.961878	1081	low	Zyg11a	230590	230590	zyg-11 family member A, cell cycle regulator	NM_001167936//NP_001161408//XM_006502976//XP_006503039
Sh2d5	4.776	3.188	0.119	0.222	1.499	0.584	0.00274204	0.339041	1082		Sh2d5	230863	230863	SH2 domain containing 5	NM_001099631//NP_001093101
Cd5	0	0.024	0	0.042	-2.237	-1.162	0.120718	0.961878	1083	low	Cd5	12507	12507	CD5 antigen	NM_007650//NP_031676//XM_006526621//XP_006526684
Cyp1a1	0.279	0.506	0.167	0.078	-1.933	-0.951	0.0909373	0.961878	1084		Cyp1a1	13076	13076	cytochrome P450, family 1, subfamily a, polypeptide 1	NM_001136059//NM_009992//NP_001129531//NP_034122//XM_006510810//XP_006510873
Dhtkd1	0.021	0.056	0.018	0.021	-2.492	-1.317	0.133228	0.961878	1085	low	Dhtkd1	209692	209692	dehydrogenase E1 and transketolase domain containing 1	NM_001081131//NP_001074600//XM_006497447//XM_006497448//XM_011238969//XP_006497510//XP_006497511//XP_011237271//XR_373936
Ankdd1b	0.02	0.008	0.026	0.014	1.708	0.772	0.0606491	0.934882	1086	low	Ankdd1b	271144	271144	ankyrin repeat and death domain containing 1B	NM_001042714//NP_001036179//XM_006517681//XM_006517682//XM_006517683//XM_006517684//XM_006517685//XP_006517744//XP_006517745//XP_006517746//XP_006517747//XP_006517748//XR_873766
Muc20	0.029	0.058	0.027	0.02	-2.558	-1.355	0.135485	0.961878	1087	low	Muc20	224116	224116	mucin 20	NM_001145874//NM_146071//NP_001139346//NP_666183
Gpr17	0.113	0.197	0.023	0.095	-1.68	-0.748	0.0564824	0.916957	1088		Gpr17	574402	574402	G protein-coupled receptor 17	NM_001025381//NP_001020552
1700067K01Rik	0.264	0.153	0.073	0.141	2.435	1.284	0.132183	0.961878	1089		1700067K01Rik	73453	73453	RIKEN cDNA 1700067K01 gene	NM_183097//NP_898920//XM_006531403//XP_006531466
Mir1249	0.394	0.818	0.026	0.052	-1.73	-0.791	0.0621332	0.934882	1090		Mir1249	100526461	100526461	microRNA 1249	NR_037206
Myh11	0.013	0.03	0.014	0.011	-2.716	-1.442	0.141395	0.961878	1091	low	Myh11	17880	17880	myosin, heavy polypeptide 11, smooth muscle	NM_001161775//NM_013607//NP_001155247//NP_038635//XM_006521843//XM_006521844//XM_006521845//XP_006521906//XP_006521907//XP_006521908
Kcnj8	0.057	0.085	0.049	0.044	-1.859	-0.895	0.084251	0.961878	1092	low	Kcnj8	16523	16523	potassium inwardly-rectifying channel, subfamily J, member 8	NM_008428//NP_032454//XM_006506915//XP_006506978
Acot3	0	0.015	0	0.026	-2.037	-1.027	0.106329	0.961878	1093	low	Acot3	171281	171281	acyl-CoA thioesterase 3	NM_134246//NP_599007//XM_006515508//XM_006515509//XP_006515571//XP_006515572
Rap1gap2	2.95	4.458	0.237	0.059	-1.513	-0.597	0.0275715	0.790823	1094		Rap1gap2	380711	380711	RAP1 GTPase activating protein 2	NM_001015046//NP_001015046//XM_006533621//XM_006533622//XM_006533624//XM_006533625//XM_006533626//XM_006533627//XM_006533628//XM_006533629//XM_006533631//XM_011249098//XP_006533684//XP_006533685//XP_006533687//XP_006533688//XP_006533689//XP_006533690//XP_006533691//XP_006533692//XP_006533694//XP_011247400//XR_388484//XR_388485
Dmxl2	0.202	0.342	0.08	0.081	-1.719	-0.782	0.0621185	0.934882	1095		Dmxl2	235380	235380	Dmx-like 2	NM_172771//NP_766359//XM_006511083//XM_006511084//XM_006511085//XP_006511146//XP_006511147//XP_006511148
Snhg4	15.59	10.133	1.763	0.866	1.535	0.618	0.0304324	0.790823	1096		Snhg4	100503380	100503380	small nucleolar RNA host gene 4	NR_038073
Card14	7.408	4.933	0.464	0.386	1.502	0.587	0.00406395	0.396822	1097		Card14	170720	170720	caspase recruitment domain family, member 14	NM_130886//NP_570956//XM_006532366//XM_006532367//XM_006532368//XM_006532369//XM_006532370//XM_006532371//XM_006532372//XM_006532373//XM_006532374//XM_006532375//XM_006532376//XM_006532377//XM_006532378//XM_006532379//XP_006532429//XP_006532430//XP_006532431//XP_006532432//XP_006532433//XP_006532434//XP_006532435//XP_006532436//XP_006532437//XP_006532438//XP_006532439//XP_006532440//XP_006532441/…
Pcdhga2	0.022	0.055	0.012	0.04	-2.127	-1.089	0.113783	0.961878	1098	low	Pcdhga2	93710	93710	protocadherin gamma subfamily A, 2	NM_033585//NP_291063
Tacc1	0.42	0.668	0.139	0.111	-1.613	-0.69	0.0431731	0.857832	1099		Tacc1	320165	320165	transforming, acidic coiled-coil containing protein 1	NM_177089//NM_199323//NP_796063//NP_955355//XM_006509143//XM_006509144//XM_006509145//XM_006509146//XM_006509147//XP_006509206//XP_006509207//XP_006509208//XP_006509209//XP_006509210
Gm14634	0.063	0.104	0.039	0.014	-1.715	-0.778	0.0625195	0.935958	1100	low	Gm14634	552913	552913	predicted gene 14634	NR_045852
Cd274	0.464	0.759	0.189	0.143	-1.659	-0.731	0.0524327	0.902439	1101		Cd274	60533	60533	CD274 antigen	NM_021893//NP_068693//XM_006527249//XP_006527312
Lancl3	1.244	1.937	0.408	0.206	-1.585	-0.664	0.0388276	0.835134	1102		Lancl3	236285	236285	LanC lantibiotic synthetase component C-like 3 (bacterial)	NM_173414//NP_775590
Hdgfrp3	0.002	0.013	0.004	0.011	-2.697	-1.431	0.143324	0.961878	1103	low	Hdgfrp3	29877	29877	hepatoma-derived growth factor, related protein 3	NM_013886//NP_038914
Krt5	0.199	0.556	0.137	0.594	-2.409	-1.269	0.133829	0.961878	1104		Krt5	110308	110308	keratin 5	NM_027011//NP_081287
Sema5b	0.014	0.006	0.013	0.01	1.84	0.88	0.0853492	0.961878	1105	low	Sema5b	20357	20357	sema domain, seven thrombospondin repeats (type 1 and type 1-like), transmembrane domain (TM) and short cytoplasmic domain, (semaphorin) 5B	NM_013661//NP_038689//XM_006521869//XM_011245844//XM_011245845//XM_011245847//XP_006521932//XP_011244146//XP_011244147//XP_011244149//XR_875743
Ube1y1	0.019	0.006	0.009	0.006	2.174	1.121	0.122223	0.961878	1106	low	NA	NA	NA	NA	NA
Fgl1	1.574	0.963	0.371	0.299	1.632	0.707	0.0477254	0.883942	1107		Fgl1	234199	234199	fibrinogen-like protein 1	NM_145594//NP_663569//XM_011242187//XM_011242188//XP_011240489//XP_011240490
Tgtp1	0.041	0.023	0.003	0.015	1.678	0.747	0.060232	0.934882	1108	low	Tgtp1	21822	21822	T cell specific GTPase 1	NM_011579//NP_035709
AI854703	0.081	0.146	0.039	0.035	-1.817	-0.862	0.0840153	0.961878	1109		AI854703	243373	243373	expressed sequence AI854703	NM_177737//NR_027236
Mthfs	1.178	1.856	0.275	0.125	-1.578	-0.658	0.0387842	0.83497	1110		Mthfs	107885	107885	5, 10-methenyltetrahydrofolate synthetase	NM_026829//NP_081105
Pygl	0.12	0.21	0.079	0.055	-1.946	-0.96	0.0976485	0.961878	1111		Pygl	110095	110095	liver glycogen phosphorylase	NM_133198//NP_573461
Dkk2	2.609	1.704	1.938	1.347	1.625	0.7	0.0473609	0.881409	1112		Dkk2	56811	56811	dickkopf WNT signaling pathway inhibitor 2	NM_020265//NP_064661//XM_006501818//XP_006501881
P2rx1	0	0.017	0	0.018	-2.592	-1.374	0.143057	0.961878	1113	low	P2rx1	18436	18436	purinergic receptor P2X, ligand-gated ion channel, 1	NM_008771//NP_032797//XM_006532451//XM_006536292//XP_006532514//XP_006536355
Zmat4	0.006	0.016	0.005	0.01	-1.98	-0.986	0.10299	0.961878	1114	low	Zmat4	320158	320158	zinc finger, matrin type 4	NM_001277239//NM_177086//NP_001264168//NP_796060//XM_006509139//XM_006509140//XM_006509141//XM_006509142//XM_011242141//XM_011242142//XP_006509202//XP_006509203//XP_006509204//XP_006509205//XP_011240443//XP_011240444
Ipcef1	0	0.003	0	0.003	-2.173	-1.12	0.124023	0.961878	1115	low	Ipcef1	320495	320495	interaction protein for cytohesin exchange factors 1	NM_001033391//NM_001170800//NM_001170801//NM_001170802//NP_001028563//NP_001164271//NP_001164272//NP_001164273//XM_011243080//XM_011243081//XM_011243082//XP_011241382//XP_011241383//XP_011241384
Zfp423	0.018	0.035	0.011	0.016	-1.801	-0.849	0.0788495	0.961878	1116	low	Zfp423	94187	94187	zinc finger protein 423	NM_001310520//NM_033327//NP_001297449//NP_201584//XM_006531534//XM_006531536//XM_006531537//XM_006531538//XM_006531539//XM_006531540//XM_011248560//XM_011248561//XP_006531597//XP_006531599//XP_006531600//XP_006531601//XP_006531602//XP_006531603//XP_011246862//XP_011246863
Cd86	0.049	0.079	0.029	0.03	-1.613	-0.69	0.0464978	0.87431	1117	low	Cd86	12524	12524	CD86 antigen	NM_019388//NP_062261//XM_006521741//XM_011245812//XP_006521804//XP_011244114//XR_384517
Gm12185	0.005	0	0.004	0	2.015	1.011	0.108526	0.961878	1118	low	Gm12185	620913	620913	predicted gene 12185	NM_001045540//NP_001039005//XM_006537466//XP_006537529
Dsc3	0	0.005	0	0.004	-2.171	-1.118	0.122428	0.961878	1119	low	Dsc3	13507	13507	desmocollin 3	NM_001291809//NM_007882//NP_001278738//NP_031908//XM_006525593//XM_006525596//XP_006525656//XP_006525659
Zfp608	4.086	7.278	0.538	0.872	-1.781	-0.833	0.0757768	0.961878	1120		Zfp608	269023	269023	zinc finger protein 608	NM_175751//NP_786927//XM_006525957//XM_006525958//XM_006525959//XM_006525960//XM_006525961//XM_006525962//XM_006525963//XP_006526020//XP_006526021//XP_006526022//XP_006526023//XP_006526024//XP_006526025//XP_006526026
Fam115c	1.995	3.034	1.407	2.38	-1.479	-0.565	0.00178796	0.284234	1121		NA	NA	NA	NA	NA
Trim66	0.006	0.014	0.006	0.002	-2.327	-1.218	0.132014	0.961878	1122	low	Trim66	330627	330627	tripartite motif-containing 66	NM_001170912//NM_001170913//NM_181853//NP_001164383//NP_001164384//NP_862901//XM_006507957//XM_006507959//XM_006507960//XM_006507961//XM_006507962//XM_011241835//XP_006508020//XP_006508022//XP_006508023//XP_006508024//XP_006508025//XP_011240137
Msx3	0.115	0.188	0.068	0.118	-1.541	-0.624	0.0354642	0.811814	1123		Msx3	17703	17703	msh homeobox 3	NM_010836//NP_034966//XM_006536161//XP_006536224
Ngef	10.323	15.212	0.814	0.194	-1.476	-0.562	0.00167994	0.276089	1124		Ngef	53972	53972	neuronal guanine nucleotide exchange factor	NM_001111314//NM_019867//NP_001104784//NP_063920
Inha	0.008	0.029	0.015	0.029	-1.788	-0.838	0.0789266	0.961878	1125	low	Inha	16322	16322	inhibin alpha	NM_010564//NP_034694//XM_011238675//XP_011236977
Cib3	0.019	0.061	0.034	0.059	-1.782	-0.833	0.0776935	0.961878	1126	low	Cib3	234421	234421	calcium and integrin binding family member 3	NM_001080812//NP_001074281//XM_006509668//XM_011242303//XP_006509731//XP_011240605
Gm4776	0.004	0.011	0.006	0.011	-1.782	-0.833	0.0776935	0.961878	1127	low	NA	NA	NA	NA	NA
Inf2	34.51	23.354	4.134	1.956	1.474	0.56	0.00154164	0.268683	1128		Inf2	70435	70435	inverted formin, FH2 and WH2 domain containing	NM_198411//NP_940803//XM_006516224//XM_006516225//XP_006516287//XP_006516288
Lrrtm2	0.018	0.007	0.01	0	1.863	0.898	0.0930159	0.961878	1129	low	Lrrtm2	107065	107065	leucine rich repeat transmembrane neuronal 2	NM_178005//NP_821072
Myom2	0.003	0.008	0.004	0.008	-1.782	-0.833	0.0776935	0.961878	1130	low	Myom2	17930	17930	myomesin 2	NM_008664//NP_032690//XM_006508727//XM_006508728//XP_006508790//XP_006508791
4930404H11Rik	0.016	0.052	0.028	0.05	-1.782	-0.833	0.0776935	0.961878	1131	low	4930404H11Rik	73815	73815	RIKEN cDNA 4930404H11 gene	NR_045941
Gm10639	0.589	1.003	0.726	0.815	-2.032	-1.023	0.114154	0.961878	1132		Gm10639	100042314	100042314	predicted gene 10639	NM_001122660//NP_001116132
Slc16a11	0.091	0.06	0.066	0.085	2.056	1.04	0.116225	0.961878	1133	low	Slc16a11	216867	216867	solute carrier family 16 (monocarboxylic acid transporters), member 11	NM_001114970//NM_001114971//NM_153081//NP_694721//XM_006532916//XM_006537157//XM_011248924//XM_011251266//XP_006532979//XP_006537220//XP_011247226//XP_011249568
Arhgap9	0.146	0.074	0.113	0.033	1.676	0.745	0.0616099	0.934882	1134		Arhgap9	216445	216445	Rho GTPase activating protein 9	NM_001285785//NM_146011//NP_001272714//NP_666123//XM_006513569//XM_006513570//XM_006513571//XP_006513632//XP_006513633//XP_006513634
Apoa5	0.016	0.029	0.028	0.011	-2.193	-1.133	0.128305	0.961878	1135	low	Apoa5	66113	66113	apolipoprotein A-V	NM_080434//NP_536682//XM_006510538//XP_006510601
Tmem52	0	0.028	0	0.025	-2.172	-1.119	0.125636	0.961878	1136	low	Tmem52	69671	69671	transmembrane protein 52	NM_001253856//NM_001253858//NM_027161//NP_001240785//NP_001240787//NP_081437
Dll1	3.218	4.665	1.113	1.05	-1.475	-0.561	0.00182693	0.284234	1137		Dll1	13388	13388	delta-like 1 (Drosophila)	NM_007865//NP_031891//XM_011246267//XP_011244569
Kalrn	0.693	1.071	0.248	0.274	-1.567	-0.648	0.0410715	0.84581	1138		Kalrn	545156	545156	kalirin, RhoGEF kinase	NM_001164268//NM_177357//NP_001157740//NP_796331//XM_006522363//XM_006522364//XM_006522370//XM_006522380//XM_006522381//XM_006522382//XM_006522383//XM_006522385//XM_006522386//XM_011245951//XM_011245952//XM_011245953//XM_011245954//XM_011245955//XM_011245956//XM_011245957//XM_011245958//XM_011245959//XM_011245960//XM_011245961//XM_011245962//XM_011245963//XM_011245964//XM_011245965//XM_011245966/…
Mir684-1	0.301	0.159	0.144	0.061	1.708	0.772	0.0682563	0.958517	1139		Mir684-1	735274	735274	microRNA 684-1	NR_030454
Sorbs3	0.211	0.349	0.089	0.03	-1.69	-0.757	0.0652861	0.943034	1140		Sorbs3	20410	20410	sorbin and SH3 domain containing 3	NM_001271407//NM_001271408//NM_001271409//NM_011366//NP_001258336//NP_001258337//NP_001258338//NP_035496//XM_006518736//XM_006518737//XM_006518738//XM_006518739//XM_006518740//XM_006518741//XM_006518742//XM_006518743//XM_011244999//XP_006518799//XP_006518800//XP_006518801//XP_006518802//XP_006518803//XP_006518804//XP_006518805//XP_006518806//XP_011243301
Igfbp6	0.03	0.011	0.002	0.019	1.976	0.982	0.106211	0.961878	1141	low	Igfbp6	16012	16012	insulin-like growth factor binding protein 6	NM_008344//NP_032370
Ypel4	0.151	0.095	0.097	0.165	2.479	1.31	0.14286	0.961878	1142		Ypel4	241525	241525	yippee-like 4 (Drosophila)	NM_001005342//NP_001005342//XM_006499466//XM_011239523//XP_006499529//XP_011237825
Naip5	3.006	4.452	0.421	0.819	-1.475	-0.561	0.00213936	0.296045	1143		Naip5	17951	17951	NLR family, apoptosis inhibitory protein 5	NM_010870//NP_035000//XM_011238324//XM_011238325//XM_011244627//XM_011244628//XM_011244629//XM_011244630//XM_011244631//XM_011244632//XM_011244633//XP_011236626//XP_011236627//XP_011242929//XP_011242930//XP_011242931//XP_011242932//XP_011242933//XP_011242934//XP_011242935
Peg13	6.136	8.811	3.332	3.888	-1.5	-0.585	0.00857917	0.544055	1144		Peg13	353342	353342	paternally expressed 13	NR_002864
1110035M17Rik	0.046	0	0.04	0	2.015	1.011	0.113467	0.961878	1145	low	NA	NA	NA	NA	NA
Zfp551	0.44	0.751	0.135	0.069	-1.721	-0.783	0.0714707	0.961878	1146		Zfp551	619331	619331	zinc fingr protein 551	NM_001033820//NP_001028992//XM_006540260//XM_006540261//XP_006540323//XP_006540324
4632428N05Rik	0.016	0.03	0.008	0.009	-1.783	-0.834	0.081946	0.961878	1147	low	NA	NA	NA	NA	NA
Litaf	90.691	62.534	2.217	5.931	1.454	0.54	0.000677927	0.204135	1148		Litaf	56722	56722	LPS-induced TN factor	NM_019980//NP_064364//XM_006522427//XP_006522490
Dgkg	0.091	0.164	0.049	0.062	-1.837	-0.878	0.0943007	0.961878	1149		Dgkg	110197	110197	diacylglycerol kinase, gamma	NM_138650//NP_619591//XM_006521709//XM_006521710//XM_011245804//XP_006521772//XP_006521773//XP_011244106
Gm16861	0.103	0.199	0.058	0.028	-1.972	-0.979	0.108775	0.961878	1150		Gm16861	100503704	100503704	predicted gene, 16861	NR_037666
Sectm1a	1.354	2.147	0.187	0.485	-1.574	-0.655	0.0446416	0.8597	1151		Sectm1a	209588	209588	secreted and transmembrane 1A	NM_145373//NP_663348//XM_006532747//XM_006532748//XM_006532749//XM_006532750//XM_006532751//XP_006532810//XP_006532811//XP_006532812//XP_006532813//XP_006532814
Gpx2-ps1	2.105	1.268	0.659	0.658	1.689	0.757	0.0684992	0.958669	1152		Gpx2-ps1	14777	14777	glutathione peroxidase 2, pseudogene 1	NR_033563
Mir1943	0.168	0.761	0.291	0.906	-2.017	-1.013	0.116992	0.961878	1153		Mir1943	100316695	100316695	microRNA 1943	NR_035464
Gm216	0.012	0.039	0.011	0.022	-2.342	-1.228	0.13815	0.961878	1154	low	NA	NA	NA	NA	NA
St6galnac5	0	0.033	0	0.057	-2.409	-1.269	0.144177	0.961878	1155	low	St6galnac5	26938	26938	ST6 (alpha-N-acetyl-neuraminyl-2,3-beta-galactosyl-1,3)-N-acetylgalactosaminide alpha-2,6-sialyltransferase 5	NM_012028//NP_036158
Hmbox1	8.292	14.509	3.772	1.11	-1.877	-0.909	0.0999564	0.961878	1156		Hmbox1	219150	219150	homeobox containing 1	NM_177338//NP_796312//XM_006518882//XM_006518890//XM_006518892//XM_011245029//XM_011245030//XM_011245031//XM_011245032//XM_011245033//XM_011245034//XM_011245035//XM_011245036//XM_011245037//XP_006518945//XP_006518953//XP_006518955//XP_011243331//XP_011243332//XP_011243333//XP_011243334//XP_011243335//XP_011243336//XP_011243337//XP_011243338//XP_011243339
Agphd1	0.105	0.193	0.009	0.074	-1.753	-0.81	0.0773917	0.961878	1157		NA	NA	NA	NA	NA
Ces1c	0.022	0.007	0.023	0.012	1.658	0.729	0.0613105	0.934882	1158	low	Ces1c	13884	13884	carboxylesterase 1C	NM_007954//NP_031980
Myrip	0.016	0.028	0.007	0.01	-1.626	-0.701	0.0547556	0.910849	1159	low	Myrip	245049	245049	myosin VIIA and Rab interacting protein	NM_144557//NP_653140//XM_006512125//XM_006512127//XM_006512128//XP_006512188//XP_006512190//XP_006512191
Shisa2	5.231	8.059	0.657	2.194	-1.517	-0.601	0.0358086	0.812905	1160		Shisa2	219134	219134	shisa family member 2	NM_145463//NP_663438
Slc19a3	0.031	0.013	0.022	0.013	1.988	0.991	0.112435	0.961878	1161	low	Slc19a3	80721	80721	solute carrier family 19, member 3	NM_030556//NP_085033//XM_006496579//XM_006496580//XM_011238715//XM_011238716//XP_006496642//XP_006496643//XP_011237017//XP_011237018
Syt13	0.113	0.193	0.004	0.087	-1.628	-0.703	0.0553766	0.913572	1162		Syt13	80976	80976	synaptotagmin XIII	NM_030725//NP_109650
Ly6a	439.797	307.077	80.655	86.758	1.456	0.542	0.00139824	0.254927	1163		Ly6a	110454	110454	lymphocyte antigen 6 complex, locus A	NM_001271416//NM_001271417//NM_001271418//NM_001271419//NM_001271446//NM_010738//NP_001258345//NP_001258346//NP_001258347//NP_001258348//NP_001258375//NP_034868
Hk2	48.019	32.599	2.315	1.241	1.473	0.558	0.00350195	0.378356	1164		Hk2	15277	15277	hexokinase 2	NM_013820//NP_038848
Serpini1	0.187	0.276	0.086	0.044	-1.516	-0.6	0.0358559	0.812932	1165		Serpini1	20713	20713	serine (or cysteine) peptidase inhibitor, clade I, member 1	NM_009250//NP_033276//XM_006501225//XP_006501288
Rab37	0.018	0.047	0.02	0.034	-2.406	-1.267	0.144993	0.961878	1166	low	Rab37	58222	58222	RAB37, member RAS oncogene family	NM_001163753//NM_021411//NP_001157225//NP_067386//XM_006533856//XM_006533857//XM_006533858//XP_006533919//XP_006533920//XP_006533921//XR_388502
Dram1	0.032	0.02	0.007	0.023	1.882	0.912	0.102033	0.961878	1167	low	Dram1	71712	71712	DNA-damage regulated autophagy modulator 1	NM_027878//NP_082154//XM_006514149//XM_011243576//XP_006514212//XP_011241878//XR_380446
Dsc1	0.01	0.017	0.01	0.005	-1.735	-0.795	0.0766202	0.961878	1168	low	Dsc1	13505	13505	desmocollin 1	NM_001291804//NM_013504//NP_001278733//NP_038532
Bdnf	0.043	0.017	0.032	0.009	2.14	1.097	0.127944	0.961878	1169	low	Bdnf	12064	12064	brain derived neurotrophic factor	NM_001048139//NM_001048141//NM_001048142//NM_001285416//NM_001285417//NM_001285418//NM_001285419//NM_001285420//NM_001285421//NM_001285422//NM_001316310//NM_007540//NP_001041604//NP_001041606//NP_001041607//NP_001272345//NP_001272346//NP_001272347//NP_001272348//NP_001272349//NP_001272350//NP_001272351//NP_001303239//NP_031566
Tbkbp1	0.462	0.27	0.097	0.094	1.713	0.777	0.0740581	0.961878	1170		Tbkbp1	73174	73174	TBK1 binding protein 1	NM_198100//NP_932768//XM_006534335//XM_006534336//XM_006534337//XM_006534338//XP_006534398//XP_006534399//XP_006534400//XP_006534401
LOC626410	0.007	0.028	0.012	0.033	-2.003	-1.002	0.114704	0.961878	1171	low	NA	NA	NA	NA	NA
Xlr3b	0.032	0.099	0.016	0.087	-2.122	-1.085	0.126529	0.961878	1172	low	Xlr3b	574437	574437	X-linked lymphocyte-regulated 3B	NM_001081643//NP_001075112//XM_006528201//XM_006528202//XM_006528203//XM_006529030//XM_006529031//XM_011251479//XP_006528264//XP_006528265//XP_006528266//XP_006529093//XP_006529094//XP_011249781
Hsd3b2	0.007	0.029	0.012	0.034	-2.003	-1.002	0.115127	0.961878	1173	low	Hsd3b2	15493	15493	hydroxy-delta-5-steroid dehydrogenase, 3 beta- and steroid delta-isomerase 2	NM_153193//NP_694873//XM_006501038//XM_011240025//XP_006501101//XP_011238327
Gm711	0	0.012	0	0.01	-2.171	-1.118	0.130662	0.961878	1174	low	NA	NA	NA	NA	NA
Ceacam1	116.737	58.983	33.013	14.946	1.966	0.975	0.112153	0.961878	1175		Ceacam1	26365	26365	carcinoembryonic antigen-related cell adhesion molecule 1	NM_001039185//NM_001039186//NM_001039187//NM_011926//NP_001034274//NP_001034275//NP_001034276//NP_036056
Nrp1	1.713	2.57	0.421	0.61	-1.503	-0.588	0.0132732	0.648177	1176		Nrp1	18186	18186	neuropilin 1	NM_008737//NP_032763//XM_006530766//XM_006530767//XM_006530768//XP_006530829//XP_006530830//XP_006530831
Gpr116	0.012	0.026	0.003	0.022	-1.716	-0.779	0.0759081	0.961878	1177	low	NA	NA	NA	NA	NA
Pnmal1	0.015	0.032	0.025	0.013	-2.111	-1.078	0.127511	0.961878	1178	low	Pnmal1	71691	71691	PNMA-like 1	NM_001007569//NP_001007570//XM_006540361//XP_006540424
Gm5126	0.089	0.05	0.019	0.043	2.261	1.177	0.139332	0.961878	1179	low	Gm5126	331480	331480	predicted pseudogene 5126	NR_026596
F420014N23Rik	0.026	0.005	0.023	0.009	2.216	1.148	0.137754	0.961878	1180	low	F420014N23Rik	100038591	100038591	RIKEN cDNA F420014N23 gene	NR_045715//NR_045716
Dub1a	0.02	0.037	0.034	0.043	-1.664	-0.734	0.0653022	0.943034	1181	low	NA	NA	NA	NA	NA
Fkbp11	22.314	13.727	4.995	2.233	1.614	0.691	0.0565591	0.916957	1182		Fkbp11	66120	66120	FK506 binding protein 11	NM_024169//NP_077131//XM_011245708//XP_011244010
Pla2g2a	127.685	88.632	37.479	41.518	1.523	0.607	0.0404794	0.841562	1183		Pla2g2a	18780	18780	phospholipase A2, group IIA (platelets, synovial fluid)	NM_001082531//NM_011108//NP_001076000//NR_002926
Agxt	0.224	0.378	0.118	0.016	-1.771	-0.825	0.0862877	0.961878	1184		Agxt	11611	11611	alanine-glyoxylate aminotransferase	NM_001276710//NM_016702//NP_001263639//NP_057911
Gimap5	0.087	0.17	0.037	0.134	-1.684	-0.752	0.0738235	0.961878	1185		Gimap5	317757	317757	GTPase, IMAP family member 5	NM_175035//NP_778200//XM_006506228//XM_006506230//XM_006506231//XM_006506232//XP_006506291//XP_006506293//XP_006506294//XP_006506295//XR_868860
Chrm3	0.263	0.471	0.04	0.012	-1.777	-0.829	0.0880759	0.961878	1186		Chrm3	12671	12671	cholinergic receptor, muscarinic 3, cardiac	NM_033269//NP_150372//XM_006516468//XP_006516531
Cacnb2	0.008	0.019	0.008	0.017	-1.817	-0.862	0.0996874	0.961878	1187	low	Cacnb2	12296	12296	calcium channel, voltage-dependent, beta 2 subunit	NM_001252533//NM_001309519//NM_023116//NP_001239462//NP_001296448//NP_075605//NR_045533//XM_006497313//XM_006497314//XM_006497315//XM_006497316//XM_006497317//XM_006497318//XM_006497319//XM_006497320//XM_006497321//XM_006497323//XM_011238946//XP_006497376//XP_006497377//XP_006497378//XP_006497379//XP_006497380//XP_006497381//XP_006497382//XP_006497383//XP_006497384//XP_006497386//XP_011237248
2610203C22Rik	0.03	0.01	0.03	0.018	1.654	0.726	0.0649186	0.943034	1188	low	2610203C22Rik	72481	72481	RIKEN cDNA 2610203C22 gene	NR_015470
Slc24a5	0.019	0.006	0.019	0.011	1.654	0.726	0.0649186	0.943034	1189	low	Slc24a5	317750	317750	solute carrier family 24, member 5	NM_175034//NP_778199
Zdbf2	0	0.003	0	0.005	-2.039	-1.028	0.12607	0.961878	1190	low	Zdbf2	73884	73884	zinc finger, DBF-type containing 2	NM_001267872//NM_001285936//NM_001285937//NM_028673//NP_001254801//NP_001272865//NP_001272866//NP_082949//XM_011238606//XM_011238607//XM_011238608//XM_011238609//XP_011236908//XP_011236909//XP_011236910//XP_011236911
Mtag2	0.171	0.081	0.033	0.03	1.883	0.913	0.107763	0.961878	1191		Mtag2	50994	50994	metastasis associated gene 2	NM_016664//NR_015480//NR_027802
AI747448	4.302	2.13	7.161	3.435	1.717	0.78	0.081181	0.961878	1192		NA	NA	NA	NA	NA
Fcamr	0.214	0.338	0.041	0.086	-1.548	-0.631	0.0475206	0.88225	1193		Fcamr	64435	64435	Fc receptor, IgA, IgM, high affinity	NM_001170632//NM_144960//NP_001164103//NP_659209//XM_006529787//XM_011248055//XP_006529850//XP_011246357
Zkscan4	0.242	0.389	0.054	0.065	-1.599	-0.677	0.0559383	0.915553	1194		Zkscan4	544922	544922	zinc finger with KRAB and SCAN domains 4	NM_001039115//NP_001034204
Ambp	0.225	0.349	0.097	0.149	-1.507	-0.592	0.0278516	0.790823	1195		Ambp	11699	11699	alpha 1 microglobulin/bikunin	NM_007443//NP_031469
Pcdhga4	0.029	0.061	0.015	0.037	-1.939	-0.956	0.113756	0.961878	1196	low	Pcdhga4	93712	93712	protocadherin gamma subfamily A, 4	NM_033587//NP_291065
Krt78	0.106	0.183	0.029	0.06	-1.681	-0.749	0.0760054	0.961878	1197		Krt78	332131	332131	keratin 78	NM_212487//NP_997652//XM_006521113//XM_006521114//XM_011245680//XP_006521176//XP_006521177//XP_011243982
Zfp128	0.347	0.587	0.106	0.224	-1.667	-0.737	0.0700142	0.961878	1198		Zfp128	243833	243833	zinc finger protein 128	NM_153802//NP_722497
Trps1	0.005	0.037	0.003	0.055	-3.034	-1.601	0.161385	0.961878	1199	low	Trps1	83925	83925	trichorhinophalangeal syndrome I (human)	NM_001310481//NM_001310485//NM_032000//NP_001297410//NP_001297414//NP_114389//XM_006521560//XM_006521561//XM_006521562//XM_006521563//XM_011245776//XM_011245777//XM_011245778//XM_011245779//XM_011245780//XP_006521623//XP_006521624//XP_006521625//XP_006521626//XP_011244078//XP_011244079//XP_011244080//XP_011244081//XP_011244082
4430402I18Rik	0.088	0.185	0.026	0.125	-1.84	-0.879	0.104729	0.961878	1200		4430402I18Rik	381218	381218	RIKEN cDNA 4430402I18 gene	NM_198651//NP_941053//XM_006527158//XM_006527160//XM_006527162//XM_011247272//XM_011247273//XM_011247274//XM_011247275//XM_011247276//XP_006527221//XP_006527223//XP_006527225//XP_011245574//XP_011245575//XP_011245576//XP_011245577//XP_011245578//XR_877677//XR_877678//XR_877679//XR_877680//XR_877681
Osbpl7	6.259	4.362	0.733	0.42	1.432	0.518	0.00137616	0.252877	1201		Osbpl7	71240	71240	oxysterol binding protein-like 7	NM_001081434//NM_001310509//NP_001074903//NP_001297438//XM_011249264//XM_011249265//XM_011249266//XM_011249267//XP_011247566//XP_011247567//XP_011247568//XP_011247569//XR_879739
Col27a1	0.128	0.22	0.045	0.069	-1.717	-0.78	0.082466	0.961878	1202		Col27a1	373864	373864	collagen, type XXVII, alpha 1	NM_025685//NP_079961//XM_006538035//XM_006538036//XM_006538038//XM_006538039//XM_006538040//XM_011250057//XM_011250058//XP_006538098//XP_006538099//XP_006538101//XP_006538102//XP_006538103//XP_011248359//XP_011248360//XR_390328//XR_881070
Smad9	0.118	0.178	0.082	0.043	-1.607	-0.684	0.0589553	0.932478	1203		Smad9	55994	55994	SMAD family member 9	NM_019483//NP_062356//XM_006501728//XM_006501729//XP_006501791//XP_006501792
Zcchc12	0.023	0.013	0.009	0.023	1.944	0.959	0.115266	0.961878	1204	low	Zcchc12	72693	72693	zinc finger, CCHC domain containing 12	NM_028325//NP_082601//XM_006541395//XM_006541397//XM_006541398//XM_006541399//XM_006541400//XM_006541401//XM_006541402//XM_006541403//XM_011250974//XP_006541458//XP_006541460//XP_006541461//XP_006541462//XP_006541463//XP_006541464//XP_006541465//XP_006541466//XP_011249276
Klhl13	2.926	4.206	0.213	0.138	-1.439	-0.525	0.00245022	0.323055	1205		Klhl13	67455	67455	kelch-like 13	NM_001290476//NM_001310466//NM_026167//NP_001277405//NP_001297395//NP_080443//XM_011247483//XM_011247484//XM_011247485//XM_011247486//XM_011247487//XM_011247488//XM_011247489//XM_011247490//XM_011247491//XM_011247492//XM_011247493//XM_011247494//XP_011245785//XP_011245786//XP_011245787//XP_011245788//XP_011245789//XP_011245790//XP_011245791//XP_011245792//XP_011245793//XP_011245794//XP_011245795/…
Rnls	0.426	0.285	0.05	0.11	1.509	0.594	0.0413154	0.84581	1206		Rnls	67795	67795	renalase, FAD-dependent amine oxidase	NM_001146342//NM_001167818//NP_001139814//NP_001161290
9530080O11Rik	0.148	0.248	0.041	0.059	-1.636	-0.71	0.0638428	0.943034	1207		9530080O11Rik	319247	319247	RIKEN cDNA 9530080O11 gene	NM_175680//NR_045776//NR_045777
Sp100	0.106	0.052	0.05	0.061	2.659	1.411	0.15509	0.961878	1208	low	Sp100	20684	20684	nuclear antigen Sp100	NM_001313712//NM_001313713//NM_001313714//NM_013673//NP_001300641//NP_001300642//NP_001300643//NP_038701//XM_006529280//XM_006529281//XM_006529282//XM_006529283//XM_006529284//XM_006529285//XM_006529286//XM_006529288//XM_006529289//XM_011247950//XM_011247951//XP_006529343//XP_006529344//XP_006529345//XP_006529346//XP_006529347//XP_006529348//XP_006529349//XP_006529351//XP_006529352//XP_011246252/…
Rasgrp4	0.014	0.011	0.011	0.02	1.761	0.816	0.0895939	0.961878	1209	low	Rasgrp4	233046	233046	RAS guanyl releasing protein 4	NM_001174155//NM_145149//NP_001167626//NP_660131//NR_045676//XM_011250523//XM_011250524//XM_011250525//XM_011250526//XM_011250527//XM_011250528//XM_011250529//XM_011250530//XM_011250531//XP_011248825//XP_011248826//XP_011248827//XP_011248828//XP_011248829//XP_011248830//XP_011248831//XP_011248832//XP_011248833//XR_881704//XR_881705//XR_881706//XR_881707
Wdr72	0.053	0.033	0.033	0.025	1.601	0.679	0.0582723	0.928155	1210	low	Wdr72	546144	546144	WD repeat domain 72	NM_001033500//NM_177908//NP_001028672//XM_006511279//XM_006511280//XM_006511281//XM_006511282//XM_006511283//XP_006511342//XP_006511343//XP_006511344//XP_006511345//XP_006511346
Pdgfc	1.675	1.149	0.493	0.29	1.45	0.536	0.00397901	0.393525	1211		Pdgfc	54635	54635	platelet-derived growth factor, C polypeptide	NM_019971//NP_064355//XM_006501712//XP_006501775
Cdk5r2	0.039	0.059	0.035	0.013	-2.017	-1.012	0.127549	0.961878	1212	low	Cdk5r2	12570	12570	cyclin-dependent kinase 5, regulatory subunit 2 (p39)	NM_009872//NP_034002
Irs1	1.804	2.606	0.989	0.811	-1.554	-0.636	0.0508042	0.89976	1213		Irs1	16367	16367	insulin receptor substrate 1	NM_010570//NP_034700
Gm10767	0.213	0.322	0.132	0.135	-1.615	-0.691	0.0614373	0.934882	1214		Gm10767	100038538	100038538	predicted gene 10767	NM_001177750//NP_001171221
Ccdc3	18.172	12.494	2.29	0.909	1.449	0.535	0.00447024	0.403008	1215		Ccdc3	74186	74186	coiled-coil domain containing 3	NM_028804//NP_083080
Bmper	0.044	0.024	0.031	0.025	2.039	1.028	0.13056	0.961878	1216	low	Bmper	73230	73230	BMP-binding endothelial regulator	NM_028472//NP_082748
Foxd2	0.038	0.061	0.035	0.014	-2.04	-1.028	0.130626	0.961878	1217	low	Foxd2	17301	17301	forkhead box D2	NM_008593//NP_032619
Prkg2	22.782	15.569	4.066	3.075	1.467	0.552	0.0082025	0.540739	1218		Prkg2	19092	19092	protein kinase, cGMP-dependent, type II	NM_008926//NP_032952//XM_006534820//XM_006534821//XP_006534883//XP_006534884
Prhoxnb	1.77	2.694	0.213	0.763	-1.496	-0.581	0.0171282	0.70224	1219		NA	NA	NA	NA	NA
Flot1	16.892	11.014	3.458	0.455	1.517	0.601	0.0446748	0.8597	1220		Flot1	14251	14251	flotillin 1	NM_008027//NP_032053//XM_006523656//XM_006523657//XM_006536516//XM_006536517//XM_006537249//XM_006537250//XP_006523719//XP_006523720//XP_006536579//XP_006536580//XP_006537312//XP_006537313
AY512931	0.048	0.098	0.014	0.054	-1.753	-0.81	0.0904964	0.961878	1221	low	AY512931	434310	434310	cDNA sequence AY512931	NR_033588
Gpr27	0.023	0	0.02	0	2.016	1.012	0.129311	0.961878	1222	low	Gpr27	14761	14761	G protein-coupled receptor 27	NM_008158//NP_032184
Cap2	0.191	0.307	0.041	0.124	-1.55	-0.632	0.0514949	0.89976	1223		Cap2	67252	67252	CAP, adenylate cyclase-associated protein, 2 (yeast)	NM_026056//NP_080332//XM_006516946//XP_006517009
Oas1f	3.343	4.807	0.976	0.961	-1.45	-0.536	0.00483222	0.412578	1224		Oas1f	243262	243262	2'-5' oligoadenylate synthetase 1F	NM_145153//NP_660135
Ppapdc3	0.014	0.029	0.024	0.012	-2.102	-1.072	0.13547	0.961878	1225	low	NA	NA	NA	NA	NA
A930003A15Rik	0.179	0.379	0.189	0.244	-2.269	-1.182	0.148401	0.961878	1226		A930003A15Rik	68162	68162	RIKEN cDNA A930003A15 gene	NR_015488//NR_027896
5730403I07Rik	0	0.02	0	0.021	-2.592	-1.374	0.155732	0.961878	1227	low	5730403I07Rik	70487	70487	RIKEN cDNA 5730403I07 gene	NR_040378
9230112J17Rik	0.211	0.336	0.037	0.155	-1.526	-0.61	0.0469301	0.877769	1228		9230112J17Rik	100504561	100504561	RIKEN cDNA 9230112J17 gene	NR_040463//NR_040464
Als2cr12	0.387	0.617	0.101	0.015	-1.602	-0.68	0.0611525	0.934882	1229		Als2cr12	108812	108812	amyotrophic lateral sclerosis 2 (juvenile) chromosome region, candidate 12 (human)	NM_175370//NP_780579//XM_006495613//XM_006495615//XM_006495617//XM_006495618//XM_011238418//XP_006495676//XP_006495678//XP_006495680//XP_006495681//XP_011236720//XR_865219
Aph1c	0.05	0.08	0.007	0.013	-1.562	-0.643	0.0541255	0.908475	1230	low	Aph1c	68318	68318	aph1 homolog C, gamma secretase subunit	NM_026674//NP_080950//XM_006511398//XP_006511461
Parp14	3.86	2.64	0.698	0.422	1.459	0.545	0.00769532	0.520779	1231		Parp14	547253	547253	poly (ADP-ribose) polymerase family, member 14	NM_001039530//NP_001034619//XM_006522392//XM_006522393//XM_006522394//XP_006522455//XP_006522456//XP_006522457
Gprc5b	1.842	2.76	0.245	0.688	-1.481	-0.567	0.0127929	0.640663	1232		Gprc5b	64297	64297	G protein-coupled receptor, family C, group 5, member B	NM_001195774//NM_022420//NP_001182703//NP_071865
Gjb1	5.607	3.88	6.421	4.368	1.426	0.512	0.00214388	0.296045	1233		Gjb1	14618	14618	gap junction protein, beta 1	NM_001302496//NM_001302497//NM_001302498//NM_008124//NP_001289425//NP_001289426//NP_001289427//NP_032150
Serpinb5	25.253	17.601	0.401	1.202	1.436	0.522	0.0040616	0.396822	1234		Serpinb5	20724	20724	serine (or cysteine) peptidase inhibitor, clade B, member 5	NM_009257//NP_033283//XM_006529290//XM_006529291//XP_006529353//XP_006529354
Rab3b	0.073	0.116	0.023	0.011	-1.581	-0.661	0.0582517	0.928155	1235	low	Rab3b	69908	69908	RAB3B, member RAS oncogene family	NM_023537//NP_076026
Zfp697	0.755	1.297	0.28	0.276	-1.747	-0.805	0.0918485	0.961878	1236		Zfp697	242109	242109	zinc finger protein 697	NM_172863//NP_766451//XM_006501474//XM_006501475//XM_006501476//XM_006501477//XM_006501478//XM_006501479//XM_006501480//XP_006501537//XP_006501538//XP_006501539//XP_006501540//XP_006501541//XP_006501542//XP_006501543
BC020402	0.595	0.383	0.128	0.073	1.534	0.618	0.0498404	0.892652	1237		BC020402	407824	407824	cDNA sequence BC020402	NR_033219
Asphd1	0.048	0.102	0.041	0.039	-1.761	-0.817	0.0946417	0.961878	1238	low	Asphd1	233879	233879	aspartate beta-hydroxylase domain containing 1	NM_001039645//NP_001034734//XM_006507738//XP_006507801
4933430H15Rik	0.014	0.023	0.016	0.006	-2.026	-1.019	0.13329	0.961878	1239	low	NA	NA	NA	NA	NA
Npas2	8.191	12.529	2.956	1.889	-1.59	-0.669	0.0611036	0.934882	1240		Npas2	18143	18143	neuronal PAS domain protein 2	NM_008719//NP_032745//XM_011238452//XP_011236754
Tex15	1.346	1.902	0.716	0.878	-1.451	-0.537	0.00707235	0.50628	1241		Tex15	104271	104271	testis expressed gene 15	NM_031374//NP_113551//XM_006508975//XM_006508976//XM_006508977//XM_006508978//XM_006508979//XM_011242106//XM_011242107//XP_006509038//XP_006509039//XP_006509040//XP_006509041//XP_006509042//XP_011240408//XP_011240409//XR_378774
Syt12	6.028	3.714	0.154	0.359	1.624	0.7	0.0660006	0.945373	1242		Syt12	171180	171180	synaptotagmin XII	NM_134164//NP_598925
Rhof	12.359	8.412	3.063	0.757	1.447	0.533	0.00668221	0.496633	1243		Rhof	23912	23912	ras homolog family member F (in filopodia)	NM_175092//NP_780301
Ntng1	0.073	0.11	0.044	0.033	-1.609	-0.686	0.0639963	0.943034	1244	low	Ntng1	80883	80883	netrin G1	NM_001163348//NM_001163349//NM_001163350//NM_001163351//NM_030699//NM_133488//NP_001156820//NP_001156821//NP_001156822//NP_001156823//NP_109624//NP_597995//XM_006502355//XM_011240291//XM_011240292//XM_011240293//XM_011240294//XM_011240295//XP_006502418//XP_011238593//XP_011238594//XP_011238595//XP_011238596//XP_011238597
Tmc5	3.902	2.736	1.201	0.823	1.424	0.51	0.00267816	0.337343	1245		Tmc5	74424	74424	transmembrane channel-like gene family 5	NM_001105252//NM_028930//NP_001098722//NP_083206//XM_006508253//XM_011241923//XM_011241924//XM_011241925//XP_006508316//XP_011240225//XP_011240226//XP_011240227
Sfn	36.783	23.391	15.203	6.194	1.529	0.613	0.0507382	0.89976	1246		Sfn	55948	55948	stratifin	NM_018754//NP_061224
Rs1	0.017	0.007	0.003	0	2.011	1.008	0.128918	0.961878	1247	low	Rs1	20147	20147	retinoschisis (X-linked, juvenile) 1 (human)	NM_011302//NP_035432
Emp3	1.13	0.789	0.8	0.65	1.463	0.549	0.01076	0.610386	1248		Emp3	13732	13732	epithelial membrane protein 3	NM_001146346//NM_010129//NP_001139818//NP_034259
Slc39a1	31.574	21.185	1.19	1.417	1.491	0.577	0.0181945	0.705436	1249		Slc39a1	30791	30791	solute carrier family 39 (zinc transporter), member 1	NM_013901//NP_038929//XM_006501560//XP_006501623
Kcnj3	0.022	0.048	0.022	0.027	-1.959	-0.97	0.123822	0.961878	1250	low	Kcnj3	16519	16519	potassium inwardly-rectifying channel, subfamily J, member 3	NM_001304810//NM_008426//NP_001291739//NP_032452//XM_006497728//XM_006497729//XM_006497730//XM_006497731//XM_011239030//XP_006497791//XP_006497792//XP_006497793//XP_006497794//XP_011237332
Hist1h2be	0.082	0.137	0.007	0.025	-1.614	-0.691	0.0658516	0.944962	1251		Hist1h2be	319179	319179	histone cluster 1, H2be	NM_001177653//NM_001290530//NM_178194//NP_001171124//NP_001277459//NP_835501
Il17re	3.172	4.582	0.415	0.951	-1.435	-0.521	0.00495575	0.414079	1252		Il17re	57890	57890	interleukin 17 receptor E	NM_001034029//NM_001034031//NM_145826//NP_001029201//NP_001029203//NP_665825//XM_006506426//XM_011241418//XM_011241419//XP_006506489//XP_011239720//XP_011239721
Barx2	1.888	2.846	0.784	1.344	-1.493	-0.578	0.0188615	0.705436	1253		Barx2	12023	12023	BarH-like homeobox 2	NM_013800//NP_038828
Lhfpl1	0.014	0.031	0.024	0.037	-1.681	-0.749	0.0861757	0.961878	1254	low	Lhfpl1	237091	237091	lipoma HMGIC fusion partner-like 1	NM_178358//NP_848135//XM_006528800//XM_006528801//XM_006528802//XM_006528803//XM_006528804//XP_006528863//XP_006528864//XP_006528865//XP_006528866//XP_006528867
E130304F04Rik	0.041	0.025	0.023	0.026	1.696	0.762	0.0886082	0.961878	1255	low	NA	NA	NA	NA	NA
Chmp4c	18.683	28.747	5.938	3.806	-1.584	-0.663	0.061645	0.934882	1256		Chmp4c	66371	66371	charged multivesicular body protein 4C	NM_025519//NP_079795
3830408C21Rik	0.204	0.315	0.033	0.088	-1.502	-0.587	0.0233112	0.769466	1257		3830408C21Rik	100040322	100040322	RIKEN cDNA 3830408C21 gene	NR_015471
Zmat1	0.083	0.13	0.048	0.019	-1.627	-0.703	0.0691694	0.96141	1258		Zmat1	215693	215693	zinc finger, matrin type 1	NM_175446//NP_780655
Cxcr4	1.071	1.699	0.386	0.411	-1.601	-0.679	0.0645673	0.943034	1259		Cxcr4	12767	12767	chemokine (C-X-C motif) receptor 4	NM_009911//NP_034041//XM_006529113//XM_006529114//XP_006529176//XP_006529177
Cyp26b1	0.057	0.126	0.046	0.067	-2.482	-1.312	0.157013	0.961878	1260		Cyp26b1	232174	232174	cytochrome P450, family 26, subfamily b, polypeptide 1	NM_001177713//NM_175475//NP_001171184//NP_780684//XM_006505972//XM_011241300//XP_006506035//XP_011239602
Hsf3	0.063	0.121	0.065	0.013	-2.619	-1.389	0.162165	0.961878	1261	low	Hsf3	245525	245525	heat shock transcription factor 3	NM_001310754//NM_001310755//NM_172931//NP_001297683//NP_001297684//NP_766519//XM_006528024//XP_006528087
Actl7b	0.027	0.009	0.002	0.015	1.981	0.986	0.129021	0.961878	1262	low	Actl7b	11471	11471	actin-like 7b	NM_025271//NP_079547
Syt11	1.301	0.882	0.107	0.092	1.471	0.557	0.0139035	0.659417	1263		Syt11	229521	229521	synaptotagmin XI	NM_018804//NP_061274//XM_006501348//XM_006501349//XM_006501350//XP_006501411//XP_006501412//XP_006501413
Lysmd2	21.365	14.283	0.612	1.053	1.496	0.581	0.0207793	0.724852	1264		Lysmd2	70082	70082	LysM, putative peptidoglycan-binding, domain containing 2	NM_027309//NP_081585//XM_006511431//XP_006511494
Enpp2	0.617	0.912	0.569	0.435	-1.635	-0.709	0.0723822	0.961878	1265		Enpp2	18606	18606	ectonucleotide pyrophosphatase/phosphodiesterase 2	NM_001136077//NM_001285994//NM_001285995//NM_015744//NP_001129549//NP_001272923//NP_001272924//NP_056559//XM_006520593//XM_006520594//XM_006520595//XM_006520596//XM_006520598//XM_011245510//XP_006520656//XP_006520657//XP_006520658//XP_006520659//XP_006520661//XP_011243812
Ear5	0.31	0.035	0.537	0.06	2.097	1.068	0.142198	0.961878	1266		NA	NA	NA	NA	NA
E130018N17Rik	0	0.02	0	0.017	-2.171	-1.118	0.14797	0.961878	1267	low	E130018N17Rik	77017	77017	RIKEN cDNA E130018N17 gene	NR_040327
2610109H07Rik	0.011	0.021	0.018	0.011	-2.724	-1.446	0.164841	0.961878	1268	low	NA	NA	NA	NA	NA
Serpina3n	0.043	0.006	0.038	0.011	2.735	1.451	0.164944	0.961878	1269	low	Serpina3n	20716	20716	serine (or cysteine) peptidase inhibitor, clade A, member 3N	NM_009252//NP_033278//XM_011244046//XM_011244047//XM_011244048//XP_011242348//XP_011242349//XP_011242350
Tac1	1.268	0.685	0.649	0.416	1.87	0.903	0.117105	0.961878	1270		Tac1	21333	21333	tachykinin 1	NM_001311060//NM_009311//NP_001297989//NP_033337//XM_006505027//XM_006505028//XP_006505090//XP_006505091
Tcp11l1	0.295	0.441	0.074	0.11	-1.484	-0.569	0.0176636	0.70224	1271		Tcp11l1	320554	320554	t-complex 11 like 1	NM_177190//NP_796164//XM_006499734//XM_006499735//XP_006499797//XP_006499798
Fat4	0.021	0.012	0.009	0.009	1.886	0.915	0.119625	0.961878	1272	low	Fat4	329628	329628	FAT atypical cadherin 4	NM_183221//NP_899044//XM_006535484//XP_006535547
2610021K21Rik	1.613	2.365	0.16	0.042	-1.468	-0.554	0.0139715	0.660025	1273		NA	NA	NA	NA	NA
Per3	1.627	2.345	0.092	0.265	-1.436	-0.522	0.00698293	0.502965	1274		Per3	18628	18628	period circadian clock 3	NM_001289877//NM_001289878//NM_011067//NP_001276806//NP_001276807//NP_035197//XM_011250203//XM_011250204//XM_011251251//XM_011251252//XM_011251253//XP_011248505//XP_011248506//XP_011249553//XP_011249554//XP_011249555
Mesp2	0.188	0.335	0.096	0.07	-1.872	-0.904	0.117824	0.961878	1275		Mesp2	17293	17293	mesoderm posterior 2	NM_008589//NP_032615
Wdr69	0.143	0.256	0.081	0.142	-1.73	-0.791	0.0956949	0.961878	1276		NA	NA	NA	NA	NA
Gm10433	0.099	0.169	0.071	0.043	-1.957	-0.969	0.127158	0.961878	1277		Gm10433	100038378	100038378	predicted gene 10433	NR_045282
Prl6a1	0.257	0.14	0.128	0.092	1.801	0.849	0.10825	0.961878	1278		Prl6a1	19111	19111	prolactin family 6, subfamily a, member 1	NM_011166//NP_035296
Lman1l	0.051	0.093	0.032	0.024	-1.771	-0.825	0.102831	0.961878	1279	low	Lman1l	235416	235416	lectin, mannose-binding 1 like	NM_199222//NP_954692//XM_006511092//XM_006511093//XM_011242728//XP_006511155//XP_006511156//XP_011241030
Pak6	12.335	8.432	1.303	0.15	1.458	0.544	0.0125162	0.634444	1280		Pak6	214230	214230	p21 protein (Cdc42/Rac)-activated kinase 6	NM_001033254//NM_001145854//NP_001028426//NP_001139326//XM_011239419//XM_011239420//XP_011237721//XP_011237722//XR_866265
2810453I06Rik	10.399	7.021	0.117	0.696	1.484	0.569	0.0184602	0.705436	1281		NA	NA	NA	NA	NA
Ddx26b	0.099	0.16	0.084	0.088	-1.778	-0.83	0.104096	0.961878	1282		Ddx26b	236790	236790	DEAD/H (Asp-Glu-Ala-Asp/His) box polypeptide 26B	NM_172779//NP_766367//XM_006527976//XM_006527977//XM_006527978//XP_006528039//XP_006528040//XP_006528041//XR_878101
Gm20199	0.006	0.019	0.011	0.02	-2.16	-1.111	0.148621	0.961878	1283	low	Gm20199	100504377	100504377	predicted gene, 20199	NR_045640
Klhl14	0.089	0.048	0.08	0.054	1.653	0.725	0.0784807	0.961878	1284	low	Klhl14	225266	225266	kelch-like 14	NM_001081403//NP_001074872//XM_006525822//XM_006525823//XP_006525885//XP_006525886
Atp12a	0.01	0.02	0.011	0.001	-2.05	-1.035	0.141605	0.961878	1285	low	Atp12a	192113	192113	ATPase, H+/K+ transporting, nongastric, alpha polypeptide	NM_138652//NP_619593
Resp18	0.078	0.093	0.135	0.063	-1.877	-0.909	0.121951	0.961878	1286	low	Resp18	19711	19711	regulated endocrine-specific protein 18	NM_009049//NP_033075//XR_373538
Rab30	0.981	1.428	0.166	0.196	-1.454	-0.54	0.0128805	0.64229	1287		Rab30	75985	75985	RAB30, member RAS oncogene family	NM_029494//NP_083770//XM_006508293//XM_006508294//XP_006508356//XP_006508357
Slc17a2	0.004	0.022	0.007	0.02	-2.398	-1.262	0.156363	0.961878	1288	low	Slc17a2	218103	218103	solute carrier family 17 (sodium phosphate), member 2	NM_144836//NP_659085//XM_006516646//XM_006516648//XM_006516649//XM_006516650//XM_006516651//XM_006516652//XM_006516653//XM_006516654//XM_006516655//XP_006516709//XP_006516711//XP_006516712//XP_006516713//XP_006516714//XP_006516715//XP_006516716//XP_006516717//XP_006516718//XR_382067
Arxes2	0.041	0.076	0.028	0.064	-1.529	-0.613	0.0559864	0.915553	1289	low	Arxes2	76976	76976	adipocyte-related X-chromosome expressed sequence 2	NM_029823//NP_084099//NR_003642
Snph	0.012	0.023	0.014	0.013	-2.099	-1.07	0.146803	0.961878	1290	low	Snph	241727	241727	syntaphilin	NM_001291076//NM_001291077//NM_198214//NP_001278005//NP_001278006//NP_937857//XM_011239535//XM_011239536//XM_011239537//XM_011239538//XM_011239539//XP_011237837//XP_011237838//XP_011237839//XP_011237840//XP_011237841
Engase	64.283	42.885	3.709	2.805	1.499	0.584	0.0268485	0.790823	1291		Engase	217364	217364	endo-beta-N-acetylglucosaminidase	NM_172573//NP_766161//XM_006533128//XM_006533129//XM_006533130//XM_006533131//XM_006533132//XM_006533133//XP_006533191//XP_006533192//XP_006533193//XP_006533194//XP_006533195//XP_006533196
L3mbtl1	0.01	0	0.008	0	2.016	1.011	0.13829	0.961878	1292	low	L3mbtl1	241764	241764	l(3)mbt-like (Drosophila)	NM_001081338//NP_001074807//XM_011239540//XM_011239541//XM_011239542//XM_011239543//XM_011239544//XM_011239545//XM_011239546//XM_011239547//XM_011239548//XM_011239549//XM_011239550//XM_011239551//XM_011239552//XM_011239553//XP_011237842//XP_011237843//XP_011237844//XP_011237845//XP_011237846//XP_011237847//XP_011237848//XP_011237849//XP_011237850//XP_011237851//XP_011237852//XP_011237853//XP_0112…
Pacsin1	0.015	0.04	0.01	0.013	-2.431	-1.282	0.160316	0.961878	1293	low	Pacsin1	23969	23969	protein kinase C and casein kinase substrate in neurons 1	NM_001286743//NM_001286744//NM_011861//NM_178365//NP_001273672//NP_001273673//NP_035991//NP_848142//XM_006524226//XM_006536750//XM_011245305//XM_011246431//XP_006524289//XP_006536813//XP_011243607//XP_011244733
Hmcn1	0.003	0.01	0.005	0.017	-1.653	-0.725	0.081816	0.961878	1294	low	Hmcn1	545370	545370	hemicentin 1	NM_001024720//NP_001019891//XM_006529757//XM_006529758//XM_011248051//XP_006529820//XP_006529821//XP_011246353//XR_387184
Ppap2b	1.198	1.763	0.198	0.092	-1.475	-0.561	0.0183263	0.705436	1295		NA	NA	NA	NA	NA
Slc6a15	0.113	0.2	0.02	0.135	-1.617	-0.693	0.0740522	0.961878	1296		Slc6a15	103098	103098	solute carrier family 6 (neurotransmitter transporter), member 15	NM_001252330//NM_175328//NP_001239259//NP_780537//XM_006512982//XM_006512983//XM_006512984//XP_006513045//XP_006513046//XP_006513047
Rasd1	0.971	0.532	0.324	0.103	1.777	0.829	0.106748	0.961878	1297		Rasd1	19416	19416	RAS, dexamethasone-induced 1	NM_009026//NP_033052//XM_011248826//XP_011247128
Mmp9	0.008	0	0.007	0	2.016	1.012	0.142275	0.961878	1298	low	Mmp9	17395	17395	matrix metallopeptidase 9	NM_013599//NP_038627//XM_006498861//XP_006498924
Oas1c	0.591	0.871	0.089	0.202	-1.458	-0.544	0.016221	0.70224	1299		Oas1c	114643	114643	2'-5' oligoadenylate synthetase 1C	NM_033541//NP_291019//XM_006530118//XM_006530120//XP_006530181//XP_006530183
Mmp15	22.265	31.318	0.693	2.275	-1.405	-0.49	0.00336556	0.375799	1300		Mmp15	17388	17388	matrix metallopeptidase 15	NM_008609//NP_032635
A730037C10Rik	0.024	0.006	0.028	0.01	1.871	0.904	0.12377	0.961878	1301	low	NA	NA	NA	NA	NA
Cyr61	13.192	18.883	0.445	0.42	-1.432	-0.518	0.00954829	0.578265	1302		Cyr61	16007	16007	cysteine rich protein 61	NM_010516//NP_034646
Fbxo48	1.098	1.897	0.346	0.341	-1.733	-0.794	0.102066	0.961878	1303		Fbxo48	319701	319701	F-box protein 48	NM_176982//NP_795956//XM_006514727//XM_006514728//XM_006514729//XM_006514731//XM_006514732//XM_011243726//XP_006514790//XP_006514791//XP_006514792//XP_006514794//XP_006514795//XP_011242028
Il1b	0.037	0.06	0.042	0.004	-1.826	-0.868	0.119303	0.961878	1304	low	Il1b	16176	16176	interleukin 1 beta	NM_008361//NP_032387//XM_006498795//XP_006498858
Lmx1a	0.008	0.016	0.007	0.007	-1.754	-0.81	0.104888	0.961878	1305	low	Lmx1a	110648	110648	LIM homeobox transcription factor 1 alpha	NM_033652//NP_387501//XM_006496611//XP_006496674
Kif26a	0.025	0.044	0.017	0.01	-1.919	-0.94	0.129607	0.961878	1306	low	Kif26a	668303	668303	kinesin family member 26A	NM_001097621//NP_001091090//XM_006516162//XP_006516225
Fam169a	0.014	0.024	0.012	0.012	-1.873	-0.905	0.125071	0.961878	1307	low	Fam169a	320557	320557	family with sequence similarity 169, member A	NM_001100458//NM_001146045//NP_001093928//NP_001139517//XM_006517686//XM_006517687//XM_006517688//XM_011244669//XP_006517749//XP_006517750//XP_006517751//XP_011242971
Ptpre	5.09	7.783	1.916	2.382	-1.556	-0.637	0.0641548	0.943034	1308		Ptpre	19267	19267	protein tyrosine phosphatase, receptor type, E	NM_001316678//NM_001316679//NM_001316680//NM_001316681//NM_011212//NP_001303607//NP_001303608//NP_001303609//NP_001303610//NP_035342//XM_006507458//XM_006507460//XM_006507461//XM_011241698//XP_006507521//XP_006507523//XP_006507524//XP_011240000
Dmrt3	0	0.011	0	0.019	-1.804	-0.851	0.116557	0.961878	1309	low	Dmrt3	240590	240590	doublesex and mab-3 related transcription factor 3	NM_177360//NP_796334//XM_006527066//XP_006527129
Olfr323	0.027	0	0.024	0	2.016	1.012	0.144007	0.961878	1310	low	Olfr323	258373	258373	olfactory receptor 323	NM_146376//NP_666488
Plau	2.858	4.032	0.252	0.723	-1.403	-0.488	0.00367725	0.379727	1311		Plau	18792	18792	plasminogen activator, urokinase	NM_008873//NP_032899
Gm6432	0	0.033	0	0.058	-1.804	-0.851	0.116557	0.961878	1312	low	NA	NA	NA	NA	NA
S100a8	0	0.067	0	0.116	-1.804	-0.851	0.116557	0.961878	1313	low	S100a8	20201	20201	S100 calcium binding protein A8 (calgranulin A)	NM_013650//NP_038678
Cdh15	0	0.009	0	0.016	-1.804	-0.851	0.116557	0.961878	1314	low	Cdh15	12555	12555	cadherin 15	NM_007662//NP_031688
2610008E11Rik	3.293	4.687	0.506	0.841	-1.42	-0.506	0.00802692	0.533687	1315		2610008E11Rik	72128	72128	RIKEN cDNA 2610008E11 gene	NM_001004362//NP_001004362//XM_011243581//XP_011241883
1190007F08Rik	0.06	0.034	0.016	0.018	1.678	0.747	0.0960647	0.961878	1316	low	NA	NA	NA	NA	NA
Apol9a	0.049	0.127	0.024	0.048	-2.302	-1.203	0.156847	0.961878	1317		Apol9a	223672	223672	apolipoprotein L 9a	NM_001162883//NM_173786//NP_001156355//NP_776147//XM_006520799//XP_006520862
Slc10a4	0	0.013	0	0.022	-1.804	-0.851	0.116557	0.961878	1318	low	Slc10a4	231290	231290	solute carrier family 10 (sodium/bile acid cotransporter family), member 4	NM_173403//NP_775579
Slc1a6	0	0.094	0	0.163	-3.619	-1.856	0.178788	0.961878	1319	low	Slc1a6	20513	20513	solute carrier family 1 (high affinity aspartate/glutamate transporter), member 6	NM_009200//NP_033226//XM_006513422//XM_006513423//XM_006513424//XP_006513485//XP_006513486//XP_006513487
Mcpt9	0	0.013	0	0.023	-1.804	-0.851	0.116557	0.961878	1320	low	Mcpt9	17232	17232	mast cell protease 9	NM_010782//NP_034912//XM_006518672//XP_006518735
Rasgrf2	3.126	4.57	0.337	0.321	-1.463	-0.549	0.0182407	0.705436	1321		Rasgrf2	19418	19418	RAS protein-specific guanine nucleotide-releasing factor 2	NM_009027//NP_033053
2610305D13Rik	0	0.01	0	0.018	-1.804	-0.851	0.116557	0.961878	1322	low	2610305D13Rik	112422	112422	RIKEN cDNA 2610305D13 gene	NM_145078//NP_659544//XM_011251160//XP_011249462
Tnfrsf21	5.52	8.116	1.712	2.397	-1.474	-0.56	0.0204553	0.724532	1323		Tnfrsf21	94185	94185	tumor necrosis factor receptor superfamily, member 21	NM_178589//NP_848704
Vsnl1	0	0.041	0	0.07	-2.567	-1.36	0.168232	0.961878	1324	low	Vsnl1	26950	26950	visinin-like 1	NM_012038//NP_036168
Six3	0	0.007	0	0.012	-1.804	-0.851	0.116557	0.961878	1325	low	Six3	20473	20473	sine oculis-related homeobox 3	NM_011381//NP_035511
Sox8	0	0.009	0	0.015	-1.804	-0.851	0.116557	0.961878	1326	low	Sox8	20681	20681	SRY (sex determining region Y)-box 8	NM_011447//NP_035577
Csrnp3	0	0.002	0	0.004	-1.804	-0.851	0.116557	0.961878	1327	low	Csrnp3	77771	77771	cysteine-serine-rich nuclear protein 3	NM_001290665//NM_001290666//NM_153409//NM_178634//NP_001277594//NP_001277595//NP_700458//NP_848749//XM_006500402//XM_006500403//XP_006500465//XP_006500466
Pnldc1	0.102	0.165	0.083	0.042	-1.76	-0.815	0.108615	0.961878	1328		Pnldc1	240023	240023	poly(A)-specific ribonuclease (PARN)-like domain containing 1	NM_001034866//NP_001030038//XM_006523325//XM_006523326//XM_006523327//XM_006523328//XM_011246210//XM_011246211//XM_011246212//XM_011246213//XP_006523388//XP_006523389//XP_006523390//XP_006523391//XP_011244512//XP_011244513//XP_011244514//XP_011244515//XR_385173//XR_385175//XR_385176//XR_385177//XR_385178
Gm6567	0	0.013	0	0.022	-1.804	-0.851	0.116557	0.961878	1329	low	Gm6567	625243	625243	predicted gene 6567	NR_046024
1700012A16Rik	0.125	0.079	0.033	0.055	1.723	0.785	0.103437	0.961878	1330	low	NA	NA	NA	NA	NA
Loxl1	0	0.008	0	0.014	-1.804	-0.851	0.116557	0.961878	1331	low	Loxl1	16949	16949	lysyl oxidase-like 1	NM_010729//NP_034859
Abcb4	0.018	0.007	0.015	0.006	2.002	1.002	0.140273	0.961878	1332	low	Abcb4	18670	18670	ATP-binding cassette, sub-family B (MDR/TAP), member 4	NM_008830//NP_032856//XM_006503551//XM_006503552//XM_006503553//XM_006503554//XP_006503614//XP_006503615//XP_006503616//XP_006503617
Cypt12	0	0.052	0	0.089	-1.804	-0.851	0.116557	0.961878	1333	low	Cypt12	75439	75439	cysteine-rich perinuclear theca 12	NM_029289//NP_083565
Cpne9	0.013	0.005	0.013	0.009	1.648	0.721	0.0854232	0.961878	1334	low	Cpne9	211232	211232	copine family member IX	NM_170673//NP_733773//XM_006505851//XM_006505852//XM_011241277//XP_006505914//XP_006505915//XP_011239579
Cyp4x1	0	0.034	0	0.06	-2.235	-1.16	0.15603	0.961878	1335	low	Cyp4x1	81906	81906	cytochrome P450, family 4, subfamily x, polypeptide 1	NM_001003947//NP_001003947
Tfap2c	0	0.017	0	0.03	-2.235	-1.16	0.15603	0.961878	1336	low	Tfap2c	21420	21420	transcription factor AP-2, gamma	NM_001159696//NM_009335//NP_001153168//NP_033361//XM_006499102//XM_006499103//XP_006499165//XP_006499166
Jdp2	9.451	5.784	2.899	0.878	1.602	0.68	0.07502	0.961878	1337		Jdp2	81703	81703	Jun dimerization protein 2	NM_001205052//NM_001205053//NM_030887//NP_001191981//NP_001191982//NP_112149//XM_011244218//XM_011244219//XM_011244220//XM_011244221//XP_011242520//XP_011242521//XP_011242522//XP_011242523
Gm4850	0	0.029	0	0.05	-1.804	-0.851	0.116557	0.961878	1338	low	Gm4850	226957	226957	THO complex 4 pseudogene	NR_015347
Chrna1	0	0.006	0	0.011	-1.804	-0.851	0.116557	0.961878	1339	low	Chrna1	11435	11435	cholinergic receptor, nicotinic, alpha polypeptide 1 (muscle)	NM_007389//NP_031415
Dnase1	0.299	0.16	0.32	0.206	2.325	1.217	0.159498	0.961878	1340		Dnase1	13419	13419	deoxyribonuclease I	NM_010061//NP_034191//XM_006521774//XM_006521775//XM_006521776//XP_006521837//XP_006521838//XP_006521839
A930007I19Rik	0.088	0.165	0.022	0.043	-1.797	-0.846	0.116546	0.961878	1341		A930007I19Rik	77779	77779	RIKEN cDNA A930007I19 gene	NR_015567
Rp1	0.005	0.003	0.002	0.004	1.954	0.966	0.136726	0.961878	1342	low	Rp1	19888	19888	retinitis pigmentosa 1 (human)	NM_001195662//NM_011283//NP_001182591//NP_035413//XM_011238362//XP_011236664
Vav1	0.04	0.072	0.004	0.038	-1.597	-0.675	0.0744011	0.961878	1343	low	Vav1	22324	22324	vav 1 oncogene	NM_001163815//NM_001163816//NM_011691//NP_001157287//NP_001157288//NP_035821//XR_385313
Inpp5d	0.008	0.017	0.008	0.009	-1.959	-0.97	0.137068	0.961878	1344	low	Inpp5d	16331	16331	inositol polyphosphate-5-phosphatase D	NM_001110192//NM_001110193//NM_010566//NP_001103662//NP_001103663//NP_034696//NR_122078//XM_006529149//XM_006529150//XM_006529151//XM_006529152//XM_006529154//XP_006529212//XP_006529213//XP_006529214//XP_006529215//XP_006529217
Plekhg1	0.76	1.2	0.103	0.176	-1.576	-0.656	0.071247	0.961878	1345		Plekhg1	213783	213783	pleckstrin homology domain containing, family G (with RhoGef domain) member 1	NM_001033253//NM_001159942//NP_001028425//NP_001153414//XM_006512439//XM_006512442//XM_006512443//XM_006512444//XM_011243076//XM_011243077//XM_011243078//XP_006512502//XP_006512505//XP_006512506//XP_006512507//XP_011241378//XP_011241379//XP_011241380
3830431G21Rik	1.158	1.636	0.177	0.28	-1.41	-0.496	0.00709577	0.506404	1346		NA	NA	NA	NA	NA
Bpifb4	0.083	0.128	0.102	0.049	-2.367	-1.243	0.161608	0.961878	1347		Bpifb4	381399	381399	BPI fold containing family B, member 4	NM_001034875//NP_001030047//XM_006499824//XP_006499887
Gatsl2	0.759	1.136	0.216	0.114	-1.51	-0.595	0.0590103	0.932478	1348		Gatsl2	80909	80909	GATS protein-like 2	NM_030719//NP_109644
Sgpp2	52.821	37.207	4.236	2.805	1.419	0.505	0.00983453	0.583413	1349		Sgpp2	433323	433323	sphingosine-1-phosphate phosphotase 2	NM_001004173//NP_001004173//XM_006496505//XM_006496506//XM_011238695//XP_006496568//XP_006496569//XP_011236997//XR_373543//XR_373544
Osbpl3	6.336	9.083	0.064	0.946	-1.429	-0.515	0.0124656	0.634444	1350		Osbpl3	71720	71720	oxysterol binding protein-like 3	NM_001163645//NM_027881//NP_001157117//NP_082157//XM_006506628//XM_006506630//XM_006506631//XM_006506633//XM_006506634//XM_006506635//XM_006506636//XM_011241468//XP_006506691//XP_006506693//XP_006506694//XP_006506696//XP_006506697//XP_006506698//XP_006506699//XP_011239770
Prss23	2.902	4.061	0.999	1.088	-1.416	-0.502	0.00943789	0.573573	1351		Prss23	76453	76453	protease, serine 23	NM_029614//NP_083890//XM_006508299//XM_006508302//XM_006508303//XM_006508304//XM_006508305//XM_011241936//XP_006508362//XP_006508365//XP_006508366//XP_006508367//XP_006508368//XP_011240238
Psmb10	38.818	22.82	11.675	1.172	1.659	0.73	0.0919417	0.961878	1352		Psmb10	19171	19171	proteasome (prosome, macropain) subunit, beta type 10	NM_013640//NP_038668//XM_006530769//XM_006530770//XP_006530832//XP_006530833
Stk30	0.236	0.396	0.037	0.071	-1.642	-0.716	0.0869256	0.961878	1353		NA	NA	NA	NA	NA
Kcnk6	4.787	3.37	0.858	0.961	1.437	0.523	0.0155481	0.697657	1354		Kcnk6	52150	52150	potassium inwardly-rectifying channel, subfamily K, member 6	NM_001033525//NP_001028697
Snx22	1.487	2.464	0.369	0.924	-1.627	-0.702	0.0843324	0.961878	1355		Snx22	382083	382083	sorting nexin 22	NM_001025612//NP_001020783//XM_011242762//XM_011242763//XM_011242764//XP_011241064//XP_011241065//XP_011241066
Dlec1	0.056	0.086	0.016	0.011	-1.53	-0.614	0.0636968	0.943034	1356	low	Dlec1	320256	320256	deleted in lung and esophageal cancer 1	NM_177117//NP_796091//XM_006512152//XM_006512153//XM_006512154//XM_006512155//XM_006512156//XM_006512157//XM_006512158//XM_006512159//XP_006512215//XP_006512216//XP_006512217//XP_006512218//XP_006512219//XP_006512220//XP_006512221//XP_006512222
Mthfd2	54.455	38.349	14.919	6.895	1.401	0.486	0.0054408	0.430414	1357		Mthfd2	17768	17768	methylenetetrahydrofolate dehydrogenase (NAD+ dependent), methenyltetrahydrofolate cyclohydrolase	NM_008638//NP_032664//XM_006505697//XM_011241245//XP_006505760//XP_011239547
Prr5	14.635	10.27	4.678	2.957	1.418	0.503	0.0104484	0.5991	1358		Prr5	109270	109270	proline rich 5 (renal)	NM_146061//NP_666173//XM_006520278//XM_006520279//XM_006520281//XP_006520341//XP_006520342//XP_006520344
Ahnak	28.712	18.153	8.176	1.152	1.539	0.622	0.0652514	0.943034	1359		Ahnak	66395	66395	AHNAK nucleoprotein (desmoyokin)	NM_001039959//NM_001286518//NM_009643//NM_175108//NP_001035048//NP_001273447//NP_033773//NR_104460//XM_006527253//XM_006527254//XM_006527255//XM_006527256//XM_011247310//XM_011247311//XP_006527316//XP_006527317//XP_006527318//XP_006527319//XP_011245612//XP_011245613//XR_877684//XR_877685//XR_877686
4930471M09Rik	0	0.023	0	0.02	-2.171	-1.118	0.154117	0.961878	1360	low	4930471M09Rik	75787	75787	RIKEN cDNA 4930471M09 gene	NR_045980
Tspyl5	0.472	0.703	0.22	0.375	-1.458	-0.544	0.0201568	0.724532	1361		Tspyl5	239364	239364	testis-specific protein, Y-encoded-like 5	NM_001085421//NP_001078890
B3gnt6	0.212	0.101	0.136	0.031	1.882	0.912	0.133112	0.961878	1362		B3gnt6	272411	272411	UDP-GlcNAc:betaGal beta-1,3-N-acetylglucosaminyltransferase 6 (core 3 synthase)	NM_001081167//NP_001074636
Gif	0.094	0.065	0.069	0.113	2.502	1.323	0.170843	0.961878	1363	low	Gif	14603	14603	gastric intrinsic factor	NM_008118//NP_032144//XM_006526688//XP_006526751
Rassf8	1.616	2.499	0.533	0.252	-1.567	-0.648	0.0728537	0.961878	1364		Rassf8	71323	71323	Ras association (RalGDS/AF-6) domain family (N-terminal) member 8	NM_027760//NP_082036//XM_011241598//XM_011241599//XM_011241600//XP_011239900//XP_011239901//XP_011239902
Rgs8	0.004	0.01	0.007	0.011	-1.681	-0.749	0.102801	0.961878	1365	low	Rgs8	67792	67792	regulator of G-protein signaling 8	NM_026380//NP_080656//XM_006529818//XM_006529819//XM_006529820//XM_006529821//XM_006529822//XM_006529823//XM_006529824//XM_006529825//XM_006529826//XM_006529827//XM_006529828//XM_006529829//XP_006529881//XP_006529882//XP_006529883//XP_006529884//XP_006529885//XP_006529886//XP_006529887//XP_006529888//XP_006529889//XP_006529890//XP_006529891//XP_006529892
Cga	0.107	0.216	0.14	0.193	-1.725	-0.787	0.108839	0.961878	1366		Cga	12640	12640	glycoprotein hormones, alpha subunit	NM_009889//NP_034019//XM_006537586//XP_006537649
2810454H06Rik	0.135	0.202	0.07	0.03	-1.569	-0.65	0.0732833	0.961878	1367		2810454H06Rik	72813	72813	RIKEN cDNA 2810454H06 gene	NR_029441
Taar7d	0.072	0.135	0.005	0.07	-1.614	-0.69	0.0835967	0.961878	1368		Taar7d	435206	435206	trace amine-associated receptor 7D	NM_001010838//NP_001010838
Adcy1	4.406	6.077	2.19	2.018	-1.469	-0.555	0.0241294	0.779818	1369		Adcy1	432530	432530	adenylate cyclase 1	NM_009622//NP_033752
Dock2	0	0.007	0	0.011	-1.804	-0.851	0.122642	0.961878	1370	low	Dock2	94176	94176	dedicator of cyto-kinesis 2	NM_033374//NP_203538
Mir3060	0.302	0.788	0.523	0.507	-2.361	-1.239	0.164044	0.961878	1371		Mir3060	100526466	100526466	microRNA 3060	NR_037220
Gimap1	0.566	0.887	0.467	0.751	-1.544	-0.627	0.0682631	0.958517	1372		Gimap1	16205	16205	GTPase, IMAP family member 1	NM_008376//NM_175860//NP_032402//NP_787056//XM_006505620//XP_006505683
Lhx1	0.004	0.019	0.008	0.021	-2.011	-1.008	0.147157	0.961878	1373	low	Lhx1	16869	16869	LIM homeobox protein 1	NM_008498//NP_032524
Eif1a	85.071	59.83	2.59	2.295	1.422	0.508	0.0131429	0.648177	1374		Eif1a	13664	13664	eukaryotic translation initiation factor 1A	NM_010120//NP_034250//XM_006525626//XP_006525689
Pld4	0.052	0.043	0.008	0.075	2.33	1.221	0.163509	0.961878	1375	low	Pld4	104759	104759	phospholipase D family, member 4	NM_178911//NP_849242//XM_011243975//XP_011242277
Hmgcs2	1.11	1.562	0.411	0.603	-1.403	-0.489	0.0082992	0.540936	1376		Hmgcs2	15360	15360	3-hydroxy-3-methylglutaryl-Coenzyme A synthase 2	NM_008256//NP_032282
Btnl5	2.784	4.286	0.603	1.238	-1.525	-0.609	0.065113	0.943034	1377		NA	NA	NA	NA	NA
Gm14379	0.034	0.014	0.013	0.012	1.938	0.955	0.139949	0.961878	1378	low	Gm14379	100270707	100270707	predicted gene 14379	NR_026741
Scn1b	0.157	0.263	0.117	0.133	-1.93	-0.949	0.139601	0.961878	1379		Scn1b	20266	20266	sodium channel, voltage-gated, type I, beta	NM_011322//NP_035452
Gad2	0.068	0.041	0.038	0.02	1.583	0.663	0.0777955	0.961878	1380	low	Gad2	14417	14417	glutamic acid decarboxylase 2	NM_008078//NP_032104//XM_011239023//XP_011237325
3110070M22Rik	0.359	0.165	0.423	0.131	1.68	0.748	0.104999	0.961878	1381		3110070M22Rik	67304	67304	RIKEN cDNA 3110070M22 gene	NM_026084//NR_027974
4930558J18Rik	0.36	0.555	0.08	0.098	-1.534	-0.617	0.0676935	0.95454	1382		4930558J18Rik	75323	75323	RIKEN cDNA 4930558J18 gene	NR_037999
Irf1	25.197	17.812	1.365	3.02	1.426	0.512	0.0162005	0.70224	1383		Irf1	16362	16362	interferon regulatory factor 1	NM_001159393//NM_001159396//NM_008390//NP_001152865//NP_001152868//NP_032416
6430704M03Rik	0.006	0.014	0.011	0.006	-2.111	-1.078	0.152694	0.961878	1384	low	NA	NA	NA	NA	NA
Cldn10	0	0.109	0	0.189	-3.316	-1.73	0.18522	0.961878	1385	low	Cldn10	58187	58187	claudin 10	NM_001160096//NM_001160097//NM_001160098//NM_001160099//NM_021386//NM_023878//NP_001153568//NP_001153569//NP_001153570//NP_001153571//NP_067361//NP_076367
Elfn1	0.01	0.027	0.001	0.02	-1.926	-0.946	0.141608	0.961878	1386	low	Elfn1	243312	243312	leucine rich repeat and fibronectin type III, extracellular 1	NM_175522//NP_780731//XM_006504701//XM_006504702//XM_006504703//XM_006504704//XP_006504764//XP_006504765//XP_006504766//XP_006504767
Adcy8	1.398	1.974	0.46	0.708	-1.405	-0.49	0.0111074	0.618646	1387		Adcy8	11514	11514	adenylate cyclase 8	NM_001291903//NM_009623//NP_001278832//NP_033753//XM_006520319//XP_006520382
Gnrh1	0.821	0.532	0.272	0.519	1.78	0.832	0.121221	0.961878	1388		Gnrh1	14714	14714	gonadotropin releasing hormone 1	NM_008145//NP_032171//NR_133010//XM_006518564//XP_006518627
Gpr165	0	0.008	0	0.007	-2.171	-1.118	0.158105	0.961878	1389	low	Gpr165	76206	76206	G protein-coupled receptor 165	NM_029536//NP_083812
En2	0.003	0.011	0.006	0.011	-1.784	-0.835	0.122393	0.961878	1390	low	En2	13799	13799	engrailed 2	NM_010134//NP_034264
Cc2d2a	0.955	1.461	0.021	0.193	-1.521	-0.605	0.0668822	0.949903	1391		Cc2d2a	231214	231214	coiled-coil and C2 domain containing 2A	NM_172274//NP_758478//XM_006503933//XM_006503934//XM_006503935//XM_006503936//XM_006503938//XM_011240729//XP_006503996//XP_006503997//XP_006503998//XP_006503999//XP_006504001//XP_011239031
Plch2	3.702	5.406	0.424	0.424	-1.463	-0.549	0.0262718	0.790823	1392		Plch2	269615	269615	phospholipase C, eta 2	NM_001113360//NM_175556//NP_001106831//NP_780765//XM_006538936//XM_006538940//XM_006538944//XM_011250268//XM_011250269//XM_011250270//XM_011250271//XM_011250272//XM_011250273//XM_011250274//XM_011250275//XM_011250276//XM_011250277//XP_006538999//XP_006539003//XP_006539007//XP_011248570//XP_011248571//XP_011248572//XP_011248573//XP_011248574//XP_011248575//XP_011248576//XP_011248577//XP_011248578/…
Mmp7	889.876	596.44	190.824	228.131	1.553	0.635	0.0743099	0.961878	1393		Mmp7	17393	17393	matrix metallopeptidase 7	NM_001319986//NM_010810//NP_001306915//NP_034940
E130008D07Rik	0.007	0.016	0.013	0.015	-2.29	-1.195	0.165611	0.961878	1394	low	E130008D07Rik	545207	545207	RIKEN cDNA E130008D07 gene	NR_045153//NR_045154//NR_045155
Clca2	0.77	1.153	0.328	0.302	-1.527	-0.61	0.0685203	0.958669	1395		Clca2	229933	229933	chloride channel accessory 2	NM_178697//NP_848812//XM_006501432//XM_006501433//XM_006501434//XM_006501435//XP_006501495//XP_006501496//XP_006501497//XP_006501498
Gdpd2	0.201	0.106	0.298	0.147	1.802	0.85	0.126352	0.961878	1396		Gdpd2	71584	71584	glycerophosphodiester phosphodiesterase domain containing 2	NM_001305941//NM_023608//NP_001292870//NP_076097//XM_006528295//XM_006528296//XM_006528297//XP_006528358//XP_006528359//XP_006528360
Xpnpep2	1.193	1.693	0.11	0.366	-1.407	-0.492	0.0123172	0.634444	1397		Xpnpep2	170745	170745	X-prolyl aminopeptidase (aminopeptidase P) 2, membrane-bound	NM_001289729//NM_133213//NP_001276658//NP_573476//XM_006541432//XP_006541495
St3gal3	2.891	4.105	0.591	0.276	-1.433	-0.519	0.0188101	0.705436	1398		St3gal3	20441	20441	ST3 beta-galactoside alpha-2,3-sialyltransferase 3	NM_001161774//NM_001285520//NM_001285521//NM_009176//NP_001155246//NP_001272449//NP_001272450//NP_033202//XM_006502890//XM_006502891//XM_006502892//XM_006502893//XM_006502894//XM_006502895//XM_006502896//XM_006502897//XM_006502898//XM_006502899//XM_006502901//XP_006502953//XP_006502954//XP_006502955//XP_006502956//XP_006502957//XP_006502958//XP_006502959//XP_006502960//XP_006502961//XP_006502962/…
Lass4	12.079	17.683	1.421	0.836	-1.469	-0.555	0.0278152	0.790823	1399		NA	NA	NA	NA	NA
Hist1h2bm	0.239	0.104	0.076	0.1	2.134	1.093	0.157331	0.961878	1400		Hist1h2bm	319186	319186	histone cluster 1, H2bm	NM_178200//NP_835507
Hnmt	0.017	0.033	0.029	0.037	-1.665	-0.736	0.101965	0.961878	1401	low	Hnmt	140483	140483	histamine N-methyltransferase	NM_080462//NP_536710//XM_006497670//XM_006497671//XP_006497733//XP_006497734
Rnf144b	1.641	2.354	0.074	0.642	-1.41	-0.496	0.0132763	0.648177	1402		Rnf144b	218215	218215	ring finger protein 144B	NM_001170643//NM_146042//NP_001164114//NP_666154
Lect1	0	0.018	0	0.032	-1.804	-0.851	0.128658	0.961878	1403	low	Lect1	16840	16840	leukocyte cell derived chemotaxin 1	NM_001310655//NM_010701//NP_001297584//NP_034831//XM_006518662//XM_006518663//XM_006518664//XM_006518665//XP_006518725//XP_006518726//XP_006518727//XP_006518728
Hist2h3c2	0.137	0.066	0.052	0.024	1.81	0.856	0.131757	0.961878	1404		Hist2h3c2	97114	97114	histone cluster 2, H3c2	NM_054045//NP_473386
Zan	0.356	0.578	0.069	0.073	-1.624	-0.699	0.0917373	0.961878	1405		Zan	22635	22635	zonadhesin	NM_011741//NP_035871//XM_006504565//XM_011240941//XP_006504628//XP_011239243//XR_377144//XR_377145
Tbc1d8	2.585	3.638	0.234	0.188	-1.408	-0.494	0.0129565	0.64333	1406		Tbc1d8	54610	54610	TBC1 domain family, member 8	NM_018775//NP_061245//XM_011238558//XM_011238559//XM_011238560//XP_011236860//XP_011236861//XP_011236862
Orm1	0	0.034	0	0.059	-1.804	-0.851	0.128658	0.961878	1407	low	Orm1	18405	18405	orosomucoid 1	NM_008768//NP_032794
Gm1968	0	0.027	0	0.046	-1.804	-0.851	0.128658	0.961878	1408	low	Gm1968	328657	328657	predicted gene 1968	NM_001033403//NR_037689
Fli1	0.012	0.005	0.012	0.008	1.648	0.721	0.0975172	0.961878	1409	low	Fli1	14247	14247	Friend leukemia integration 1	NM_008026//NP_032052//XM_006510008//XM_006510009//XP_006510071//XP_006510072
Olfml2a	0.123	0.233	0.002	0.06	-1.818	-0.863	0.133738	0.961878	1410		Olfml2a	241327	241327	olfactomedin-like 2A	NM_172854//NP_766442
Srm	109.133	76.335	16.879	2.946	1.42	0.506	0.0172268	0.70224	1411		Srm	20810	20810	spermidine synthase	NM_009272//NP_033298
Pla2g3	0.039	0.066	0.03	0.009	-1.783	-0.834	0.124012	0.961878	1412	low	Pla2g3	237625	237625	phospholipase A2, group III	NM_172791//NP_766379//XM_006514689//XM_006514690//XM_006514691//XM_011243719//XP_006514752//XP_006514753//XP_006514754//XP_011242021//XR_872206
1300002K09Rik	6.064	8.523	2.664	3.554	-1.416	-0.501	0.0162545	0.70224	1413		NA	NA	NA	NA	NA
A330102I10Rik	0.089	0.194	0.027	0.112	-1.92	-0.941	0.144351	0.961878	1414		A330102I10Rik	77920	77920	RIKEN cDNA A330102I10 gene	NR_045073//NR_045074//NR_045075//NR_045077
Krt76	0	0.057	0	0.098	-3.093	-1.629	0.187342	0.961878	1415	low	Krt76	77055	77055	keratin 76	NM_001033177//NP_001028349
Prkcb	0.006	0.001	0.003	0.003	2.358	1.238	0.170865	0.961878	1416	low	Prkcb	18751	18751	protein kinase C, beta	NM_001316672//NM_008855//NP_001303601//NP_032881//XM_006507442//XM_011241695//XP_006507505//XP_011239997
2210417K05Rik	0.994	1.617	0.218	0.376	-1.614	-0.69	0.0910685	0.961878	1417		NA	NA	NA	NA	NA
Itgae	0.012	0.032	0.01	0.026	-2.387	-1.255	0.172045	0.961878	1418	low	Itgae	16407	16407	integrin alpha E, epithelial-associated	NM_008399//NM_172944//NP_032425//NP_766532//XM_006536289//XP_006536352
Fam151a	0.019	0	0.034	0	1.89	0.918	0.142005	0.961878	1419	low	Fam151a	230579	230579	family with sequence simliarity 151, member A	NM_146149//NP_666261
Nrap	0.036	0.051	0.034	0.026	-1.554	-0.636	0.0771378	0.961878	1420	low	Nrap	18175	18175	nebulin-related anchoring protein	NM_001286552//NM_008733//NM_198059//NP_001273481//NP_032759//NP_932307//XM_006526745//XM_006526746//XM_006526747//XM_006526748//XP_006526808//XP_006526809//XP_006526810//XP_006526811
Lrrc16b	0.047	0.082	0.019	0.028	-1.695	-0.761	0.112562	0.961878	1421	low	Lrrc16b	268747	268747	leucine rich repeat containing 16B	NM_001024645//NP_001019816//XM_006519047//XM_006519048//XM_006519049//XM_006519050//XM_006519051//XM_006519052//XM_006519053//XM_006519054//XM_006519055//XM_006519056//XM_006519057//XM_006519058//XM_006519059//XM_006519060//XM_006519061//XP_006519110//XP_006519111//XP_006519112//XP_006519113//XP_006519114//XP_006519115//XP_006519116//XP_006519117//XP_006519118//XP_006519119//XP_006519120//XP_0065…
1700120K04Rik	0.049	0	0.042	0	2.016	1.012	0.151316	0.961878	1422	low	1700120K04Rik	68232	68232	RIKEN cDNA 1700120K04 gene	NM_026628//NR_027915
Gm13034	0	0.036	0	0.062	-2.044	-1.031	0.153602	0.961878	1423	low	Gm13034	627585	627585	SWI/SNF related, matrix associated, actin dependent regulator of chromatin, subfamily a, member 5 pseudogene	NM_001039233//NR_030771
Fam118b	28.541	19.095	4.715	0.465	1.482	0.568	0.0316646	0.790823	1424		Fam118b	109229	109229	family with sequence similarity 118, member B	NM_001286604//NM_175411//NM_194257//NP_001273533//NP_780620//NP_919233//XM_006509937//XM_006509938//XM_006509939//XM_006509940//XM_011242382//XP_006510000//XP_006510001//XP_006510002//XP_006510003//XP_011240684
Cyp2j5	0.022	0.011	0.012	0.011	1.816	0.861	0.135063	0.961878	1425	low	Cyp2j5	13109	13109	cytochrome P450, family 2, subfamily j, polypeptide 5	NM_010007//NP_034137//XM_006502720//XP_006502783
Tmem8b	0.38	0.566	0.104	0.151	-1.49	-0.575	0.0336745	0.802184	1426		Tmem8b	242409	242409	transmembrane protein 8B	NM_001085508//NP_001078977//XM_006537910//XM_011250027//XM_011250028//XM_011250029//XM_011250030//XP_006537973//XP_011248329//XP_011248330//XP_011248331//XP_011248332
Kcna7	0.015	0.031	0.018	0.007	-2.275	-1.186	0.168619	0.961878	1427	low	Kcna7	16495	16495	potassium voltage-gated channel, shaker-related subfamily, member 7	NM_010596//NP_034726
Gm13152	0.043	0.011	0.052	0.018	1.87	0.903	0.140439	0.961878	1428	low	Gm13152	195531	195531	predicted gene 13152	NM_001039209//NP_001034298
D630041G03Rik	0.021	0.062	0.01	0.032	-2.502	-1.323	0.174154	0.961878	1429	low	D630041G03Rik	320749	320749	RIKEN cDNA D630041G03 gene	NR_028416
Taar7e	0.012	0.036	0.02	0.037	-1.778	-0.83	0.125033	0.961878	1430	low	Taar7e	276742	276742	trace amine-associated receptor 7E	NM_001010835//NP_001010835
Hist1h3h	0.051	0.108	0.089	0.041	-2.102	-1.072	0.159198	0.961878	1431	low	Hist1h3h	319152	319152	histone cluster 1, H3h	NM_178206//NP_835513
Krt20	12.476	7.818	18.272	10.796	1.425	0.511	0.0190423	0.706709	1432		Krt20	66809	66809	keratin 20	NM_023256//NP_075745
Gm19510	0.049	0.085	0.025	0.041	-1.642	-0.716	0.099733	0.961878	1433	low	Gm19510	100503021	100503021	predicted gene, 19510	NR_045076
Gm17801	0.072	0.114	0.053	0.007	-1.674	-0.744	0.109903	0.961878	1434	low	Gm17801	100272221	100272221	predicted gene, 17801	NR_027452
Zdhhc15	3.282	2.314	1.144	1.013	1.44	0.526	0.0249884	0.790823	1435		Zdhhc15	108672	108672	zinc finger, DHHC domain containing 15	NM_175358//NP_780567//XM_011247504//XM_011247505//XM_011247506//XM_011247507//XM_011247508//XM_011247509//XP_011245806//XP_011245807//XP_011245808//XP_011245809//XP_011245810//XP_011245811
Sarm1	0.017	0.034	0.011	0.016	-1.81	-0.856	0.136436	0.961878	1436	low	Sarm1	237868	237868	sterile alpha and HEAT/Armadillo motif containing 1	NM_001168521//NM_172795//NP_001161993//NP_766383//XM_006533231//XP_006533294
Scarna13	0.465	0.238	0.198	0.153	1.754	0.811	0.122551	0.961878	1437		Scarna13	100306943	100306943	small Cajal body-specific RNA 1	NR_028576
Macc1	13.13	19.534	0.785	2.019	-1.484	-0.57	0.0340381	0.807504	1438		Macc1	238455	238455	metastasis associated in colon cancer 1	NM_001163136//NP_001156608//XM_006515860//XM_006515861//XM_006515862//XM_006515863//XP_006515923//XP_006515924//XP_006515925//XP_006515926
Arhgef17	8.575	11.991	2.355	1.391	-1.429	-0.515	0.0211063	0.729716	1439		Arhgef17	207212	207212	Rho guanine nucleotide exchange factor (GEF) 17	NM_001081116//NP_001074585
Ptx3	0.013	0	0.011	0	2.015	1.011	0.151743	0.961878	1440	low	Ptx3	19288	19288	pentraxin related gene	NM_008987//NP_033013
G630090E17Rik	0.221	0.288	0.276	0.253	-1.667	-0.737	0.107857	0.961878	1441		NA	NA	NA	NA	NA
1700086L19Rik	0.075	0.039	0.042	0.038	1.815	0.86	0.137258	0.961878	1442	low	1700086L19Rik	74284	74284	RIKEN cDNA 1700086L19 gene	NR_030733//NR_030734//NR_030735
Il15ra	1.841	1.288	0.449	0.294	1.421	0.507	0.0195812	0.71401	1443		Il15ra	16169	16169	interleukin 15 receptor, alpha chain	NM_001271497//NM_001271498//NM_001271499//NM_001271500//NM_001271501//NM_008358//NM_133836//NP_001258426//NP_001258427//NP_001258428//NP_001258429//NP_001258430//NP_032384//NP_598597//NR_073191//NR_073192//XM_006497358//XM_006497359//XM_006497360//XM_006497362//XM_006497364//XM_011238959//XM_011238960//XP_006497421//XP_006497422//XP_006497423//XP_006497425//XP_006497427//XP_011237261//XP_01123726…
Atp1a3	0.016	0.044	0.014	0.032	-2.604	-1.381	0.181411	0.961878	1444	low	Atp1a3	232975	232975	ATPase, Na+/K+ transporting, alpha 3 polypeptide	NM_001290469//NM_144921//NP_001277398//XM_011250518//XM_011250519//XM_011250520//XP_011248820//XP_011248821//XP_011248822
D730005E14Rik	3.889	2.685	1.141	0.345	1.425	0.511	0.0206873	0.724532	1445		D730005E14Rik	109361	109361	RIKEN cDNA D730005E14 gene	NR_030675
Ncf1	0.023	0	0.039	0	2.235	1.16	0.171092	0.961878	1446	low	Ncf1	17969	17969	neutrophil cytosolic factor 1	NM_001286037//NM_010876//NP_001272966//NP_035006//NR_104383//XR_377103
Cnih2	0.226	0.151	0.066	0.078	1.532	0.615	0.0766412	0.961878	1447		Cnih2	12794	12794	cornichon family AMPA receptor auxiliary protein 2	NM_001302333//NM_009920//NP_001289262//NP_034050
Tchhl1	0	0.012	0	0.021	-1.805	-0.852	0.136918	0.961878	1448	low	Tchhl1	71325	71325	trichohyalin-like 1	NM_027762//NP_082038//XM_006502096//XP_006502159
Gm10549	0	0.009	0	0.016	-1.805	-0.852	0.136918	0.961878	1449	low	Gm10549	433171	433171	predicted gene 10549	NR_045415
Gm13119	0	0.012	0	0.021	-1.805	-0.852	0.136918	0.961878	1450	low	Gm13119	433779	433779	predicted gene 13119	NM_001034101//NP_001029273
Epor	0.117	0.058	0.047	0.024	1.839	0.879	0.141262	0.961878	1451	low	Epor	13857	13857	erythropoietin receptor	NM_010149//NP_034279//XM_006509998//XP_006510061
AY074887	0	0.036	0	0.063	-1.805	-0.852	0.136918	0.961878	1452	low	AY074887	246735	246735	cDNA sequence AY074887	NM_145229//NP_660264
Ppp1r1a	0	0.02	0	0.034	-1.805	-0.852	0.136918	0.961878	1453	low	Ppp1r1a	58200	58200	protein phosphatase 1, regulatory (inhibitor) subunit 1A	NM_021391//NP_067366//XM_006521219//XP_006521282
Hsd3b1	0	0.014	0	0.024	-1.805	-0.852	0.136918	0.961878	1454	low	Hsd3b1	15492	15492	hydroxy-delta-5-steroid dehydrogenase, 3 beta- and steroid delta-isomerase 1	NM_001304800//NM_008293//NP_001291729//NP_032319//XM_006501035//XM_006501036//XP_006501098//XP_006501099
Fam181b	0	0.014	0	0.024	-1.805	-0.852	0.136918	0.961878	1455	low	Fam181b	58238	58238	family with sequence similarity 181, member B	NM_021427//NP_067402
Gpr87	0	0.022	0	0.038	-1.805	-0.852	0.136918	0.961878	1456	low	Gpr87	84111	84111	G protein-coupled receptor 87	NM_001302203//NM_032399//NP_001289132//XM_006502394//XP_006502457
C1rl	0.512	0.332	0.093	0.02	1.526	0.609	0.0760205	0.961878	1457		C1rl	232371	232371	complement component 1, r subcomponent-like	NM_181344//NP_851989
Txndc6	0	0.032	0	0.055	-1.805	-0.852	0.136918	0.961878	1458	low	NA	NA	NA	NA	NA
B020031M17Rik	0	0.027	0	0.047	-1.805	-0.852	0.136918	0.961878	1459	low	B020031M17Rik	333467	333467	RIKEN cDNA B020031M17 gene	NM_001033769//NP_001028941//XM_011244675//XP_011242977//XR_873768
Scn8a	0.02	0.011	0.008	0.004	1.724	0.786	0.12072	0.961878	1460	low	Scn8a	20273	20273	sodium channel, voltage-gated, type VIII, alpha	NM_001077499//NM_011323//NP_001070967//NP_035453//XM_006520651//XM_006520652//XM_006520653//XM_006520654//XM_006520655//XM_006520656//XM_006520657//XM_006520658//XP_006520714//XP_006520715//XP_006520716//XP_006520717//XP_006520718//XP_006520719//XP_006520720//XP_006520721
Wnt2	0	0.012	0	0.021	-1.805	-0.852	0.136918	0.961878	1461	low	Wnt2	22413	22413	wingless-type MMTV integration site family, member 2	NM_023653//NP_076142//XM_006505045//XP_006505108
4930429F24Rik	0	0.017	0	0.015	-2.171	-1.118	0.167255	0.961878	1462	low	4930429F24Rik	74633	74633	RIKEN cDNA 4930429F24 gene	NR_040734
Lrrn4	0.041	0.065	0.028	0.034	-1.637	-0.711	0.102324	0.961878	1463	low	Lrrn4	320974	320974	leucine rich repeat neuronal 4	NM_177303//NP_796277//XM_011239602//XP_011237904
Hpdl	4.22	2.904	2.053	1.282	1.439	0.525	0.026908	0.790823	1464		Hpdl	242642	242642	4-hydroxyphenylpyruvate dioxygenase-like	NM_146256//NP_666368
Kcnd1	0.028	0.076	0.033	0.029	-2.946	-1.559	0.192009	0.961878	1465	low	Kcnd1	16506	16506	potassium voltage-gated channel, Shal-related family, member 1	NM_008423//NP_032449
Cdh3	0.073	0.164	0.054	0.02	-2.419	-1.275	0.175733	0.961878	1466		Cdh3	12560	12560	cadherin 3	NM_001037809//NM_007665//NP_001032898//NP_031691
Pde6a	0.037	0.018	0.011	0.024	2.506	1.326	0.179305	0.961878	1467	low	Pde6a	225600	225600	phosphodiesterase 6A, cGMP-specific, rod, alpha	NM_146086//NP_666198//XM_006525879//XM_006525880//XP_006525942//XP_006525943
Krt82	0	0.107	0	0.184	-3.805	-1.928	0.201337	0.961878	1468	low	Krt82	114566	114566	keratin 82	NM_053249//NP_444479
Mslnl	0.096	0.156	0.068	0.086	-1.649	-0.722	0.106863	0.961878	1469		Mslnl	328783	328783	mesothelin-like	NM_177822//NP_808490//XM_006524428//XM_006524429//XM_006524430//XM_006524432//XP_006524491//XP_006524492//XP_006524493//XP_006524495
Tctn1	2.478	3.585	0.206	0.525	-1.441	-0.527	0.0281579	0.790823	1470		Tctn1	654470	654470	tectonic family member 1	NM_001039153//NP_001034242//NR_104441//XM_011248236//XP_011246538
Kcnj15	0.005	0.015	0.004	0.012	-2.159	-1.111	0.167133	0.961878	1471	low	Kcnj15	16516	16516	potassium inwardly-rectifying channel, subfamily J, member 15	NM_001039056//NM_001039057//NM_001271687//NM_001271689//NM_001271690//NM_001271691//NM_001271692//NM_001271693//NM_001271694//NM_001271695//NM_019664//NP_001034145//NP_001034146//NP_001258616//NP_001258618//NP_001258619//NP_001258620//NP_001258621//NP_001258622//NP_001258623//NP_001258624//NP_062638//NR_073406//XM_006522942//XM_006522944//XM_006522945//XM_006522946//XM_006522947//XM_006522949//XM…
Synpo	0.092	0.154	0.038	0.016	-1.695	-0.761	0.119601	0.961878	1472		Synpo	104027	104027	synaptopodin	NM_001109975//NM_177340//NP_001103445//NP_796314//XM_006525468//XM_006525469//XM_006525470//XM_006525471//XM_006525472//XM_006525474//XM_006525475//XM_006525476//XP_006525531//XP_006525532//XP_006525533//XP_006525534//XP_006525535//XP_006525537//XP_006525538//XP_006525539
Letm2	0.7	1.03	0.076	0.084	-1.467	-0.553	0.0327434	0.795972	1473		Letm2	270035	270035	leucine zipper-EF-hand containing transmembrane protein 2	NM_173012//NP_766600//XM_006509123//XM_006509124//XM_006509125//XM_006509126//XM_006509127//XM_006509128//XM_006509130//XM_006509131//XM_006509132//XM_011242140//XP_006509186//XP_006509187//XP_006509188//XP_006509189//XP_006509190//XP_006509191//XP_006509193//XP_006509194//XP_006509195//XP_011240442//XR_870217
Agxt2l1	0.029	0.014	0.016	0.014	1.82	0.864	0.143355	0.961878	1474	low	NA	NA	NA	NA	NA
Fam35a	1.279	1.891	0.131	0.1	-1.477	-0.563	0.0359355	0.812932	1475		Fam35a	75698	75698	family with sequence similarity 35, member A	NM_029389//NP_083665//XM_006519645//XM_006519646//XM_006519647//XM_006519648//XM_006519650//XM_006519651//XM_006519652//XM_011245216//XM_011245217//XM_011245218//XP_006519708//XP_006519709//XP_006519710//XP_006519711//XP_006519713//XP_006519714//XP_006519715//XP_011243518//XP_011243519//XP_011243520
Atp6v1c2	0.032	0.082	0.012	0.05	-1.975	-0.982	0.151767	0.961878	1476	low	Atp6v1c2	68775	68775	ATPase, H+ transporting, lysosomal V1 subunit C2	NM_001159632//NM_133699//NP_001153104//NP_598460//XM_006515194//XM_006515196//XM_006515198//XM_006515199//XP_006515257//XP_006515259//XP_006515261//XP_006515262
Scn5a	0.01	0.017	0.009	0.003	-2.051	-1.036	0.161936	0.961878	1477	low	Scn5a	20271	20271	sodium channel, voltage-gated, type V, alpha	NM_001253860//NM_021544//NP_001240789//NP_067519//XM_006511993//XM_006511994//XM_006511995//XM_006511996//XM_006511997//XP_006512056//XP_006512057//XP_006512058//XP_006512059//XP_006512060
Tspan4	23.488	15.68	1.531	1.855	1.502	0.587	0.045679	0.865988	1478		Tspan4	64540	64540	tetraspanin 4	NM_001252588//NM_053082//NP_001239517//NP_444312//XM_006536224//XP_006536287
Hspbap1	9.179	6.582	0.317	0.298	1.394	0.48	0.00165077	0.273431	1479		Hspbap1	66667	66667	Hspb associated protein 1	NM_175111//NP_780320//XM_006522469//XM_006522470//XM_006522471//XM_006522472//XM_011245998//XM_011245999//XP_006522532//XP_006522533//XP_006522534//XP_006522535//XP_011244300//XP_011244301//XR_384589
Lrrc10	0.035	0	0.061	0	2.078	1.055	0.163533	0.961878	1480	low	Lrrc10	237560	237560	leucine rich repeat containing 10	NM_146242//NP_666354
E230029C05Rik	0.016	0.033	0.015	0.028	-1.801	-0.849	0.138062	0.961878	1481	low	E230029C05Rik	319711	319711	RIKEN cDNA E230029C05 gene	NR_015614//NR_110364//NR_110365
Svop	0.062	0.091	0.044	0.035	-1.674	-0.744	0.116491	0.961878	1482	low	Svop	68666	68666	SV2 related protein	NM_026805//NP_081081//XM_006530455//XP_006530518
Necab2	0.006	0.027	0.011	0.029	-2.011	-1.008	0.156067	0.961878	1483	low	Necab2	117148	117148	N-terminal EF-hand calcium binding protein 2	NM_054095//NP_473436//XM_006530583//XP_006530646
Il17d	1.597	1.078	0.293	0.139	1.467	0.553	0.0346411	0.809221	1484		Il17d	239114	239114	interleukin 17D	NM_145837//NP_665836
Gt(ROSA)26Sor	9.618	6.638	1.445	1.367	1.454	0.54	0.0314894	0.790823	1485		Gt(ROSA)26Sor	14910	14910	gene trap ROSA 26, Philippe Soriano	NR_027008//NR_027009//NR_027010
Ccdc33	0.067	0.116	0.019	0.054	-1.597	-0.676	0.098125	0.961878	1486	low	Ccdc33	382077	382077	coiled-coil domain containing 33	NM_001166282//NM_001311085//NM_029212//NP_001159754//NP_001298014//NP_083488//XM_006511252//XM_006511253//XM_006511254//XM_006511255//XM_006511256//XM_006511257//XM_006511258//XM_006511259//XP_006511315//XP_006511316//XP_006511317//XP_006511318//XP_006511319//XP_006511320//XP_006511321//XP_006511322
Phex	0.014	0.026	0.003	0.013	-1.608	-0.685	0.100456	0.961878	1487	low	Phex	18675	18675	phosphate regulating endopeptidase homolog, X-linked	NM_011077//NP_035207//XM_011247792//XP_011246094
4930428E23Rik	0.079	0	0.136	0	2.081	1.057	0.16472	0.961878	1488	low	NA	NA	NA	NA	NA
C1rb	0.023	0.012	0.009	0.011	1.628	0.703	0.105764	0.961878	1489	low	C1rb	667277	667277	complement component 1, r subcomponent B	NM_001113356//NP_001106827
A630001G21Rik	0.026	0.014	0.01	0.012	1.628	0.703	0.105764	0.961878	1490	low	A630001G21Rik	319997	319997	RIKEN cDNA A630001G21 gene	NM_177055//NP_796029//XM_011248032//XM_011248033//XP_011246334//XP_011246335
C1qtnf2	0.021	0.043	0.036	0.037	-1.758	-0.814	0.131847	0.961878	1491	low	C1qtnf2	69183	69183	C1q and tumor necrosis factor related protein 2	NM_026979//NP_081255//XM_006534109//XP_006534172
Grap	1.045	1.548	0.163	0.51	-1.454	-0.54	0.0322182	0.793955	1492		Grap	71520	71520	GRB2-related adaptor protein	NM_027817//NP_082093
Pim3	38.927	27.854	1.756	2.769	1.401	0.486	0.0194378	0.710704	1493		Pim3	223775	223775	proviral integration site 3	NM_145478//NP_663453
Tph1	0.114	0.206	0.035	0.112	-1.624	-0.699	0.10577	0.961878	1494		Tph1	21990	21990	tryptophan hydroxylase 1	NM_001136084//NM_001276372//NM_009414//NP_001129556//NP_001263301//NP_033440//XM_011250845//XM_011250846//XP_011249147//XP_011249148
Hp	0.318	0.485	0.168	0.249	-1.54	-0.623	0.087919	0.961878	1495		Hp	15439	15439	haptoglobin	NM_017370//NP_059066
Peg10	0.013	0.05	0.006	0.051	-2.362	-1.24	0.177481	0.961878	1496	low	Peg10	170676	170676	paternally expressed 10	NM_001040611//NM_130877//NP_001035701//NP_570947
E230016M11Rik	0.301	0.467	0.046	0.046	-1.541	-0.624	0.0885451	0.961878	1497		E230016M11Rik	320172	320172	RIKEN cDNA E230016M11 gene	NR_040278
Sdr16c6	0.075	0.167	0.073	0.113	-2.113	-1.08	0.168679	0.961878	1498		Sdr16c6	242286	242286	short chain dehydrogenase/reductase family 16C, member 6	NM_001080710//NP_001074179//XM_006537894//XP_006537957
Kcnk2	0.022	0.047	0.019	0.029	-2.304	-1.204	0.175277	0.961878	1499	low	Kcnk2	16526	16526	potassium channel, subfamily K, member 2	NM_001159850//NM_001281847//NM_001281848//NM_010607//NP_001153322//NP_001268776//NP_001268777//NP_034737//XM_006497121//XM_006497122//XP_006497184//XP_006497185
9330159M07Rik	0.11	0.196	0.014	0.042	-1.731	-0.791	0.130186	0.961878	1500		9330159M07Rik	319673	319673	RIKEN cDNA 9330159M07 gene	NR_037982//NR_037983
Rasa4	3.087	4.326	0.341	0.533	-1.399	-0.484	0.00962171	0.578265	1501		Rasa4	54153	54153	RAS p21 protein activator 4	NM_001039103//NM_133914//NP_001034192//NP_598675//XM_006504443//XM_011240884//XP_006504506//XP_011239186//XR_377106
Pid1	0.028	0.051	0.024	0.026	-1.992	-0.994	0.158938	0.961878	1502	low	Pid1	98496	98496	phosphotyrosine interaction domain containing 1	NM_001003948//NP_001003948//XM_011238717//XM_011238718//XM_011238719//XP_011237019//XP_011237020//XP_011237021
Stox1	0.016	0.026	0.018	0.002	-1.826	-0.868	0.149789	0.961878	1503	low	Stox1	216021	216021	storkhead box 1	NM_001033260//NP_001028432//XM_006513474//XP_006513537
Ank3	3.831	5.637	0.212	0.654	-1.466	-0.552	0.0370219	0.823989	1504		Ank3	11735	11735	ankyrin 3, epithelial	NM_009670//NM_146005//NM_170687//NM_170688//NM_170689//NM_170690//NM_170728//NM_170729//NM_170730//NP_033800//NP_666117//NP_733788//NP_733789//NP_733790//NP_733791//NP_733924//NP_733925//NP_733926//XM_006513122//XM_006513124//XM_006513125//XM_006513126//XM_006513127//XM_006513128//XM_006513129//XM_006513130//XM_006513133//XM_006513134//XM_006513135//XM_006513136//XM_006513137//XM_006513138//XM_00…
Mx2	0.053	0.026	0.007	0.024	2.161	1.111	0.172336	0.961878	1505	low	Mx2	17858	17858	MX dynamin-like GTPase 2	NM_013606//NP_038634//NR_003508
A430035B10Rik	0.138	0.225	0.085	0.134	-1.616	-0.692	0.106286	0.961878	1506		A430035B10Rik	320312	320312	RIKEN cDNA A430035B10 gene	NR_040452
Gm1141	0.024	0.055	0.027	0.03	-2.289	-1.194	0.175583	0.961878	1507	low	Gm1141	382221	382221	predicted gene 1141	NM_001033470//NR_027801
Rasl11a	3.175	1.791	0.206	0.4	1.778	0.83	0.137944	0.961878	1508		Rasl11a	68895	68895	RAS-like, family 11, member A	NM_026864//NP_081140
Rrp9	45.386	31.618	7.217	0.379	1.425	0.51	0.0280253	0.790823	1509		Rrp9	27966	27966	RRP9, small subunit (SSU) processome component, homolog (yeast)	NM_145620//NP_663595
Mast1	0.181	0.121	0.019	0.062	1.543	0.625	0.0908398	0.961878	1510		Mast1	56527	56527	microtubule associated serine/threonine kinase 1	NM_019945//NP_064329//XM_006531216//XM_006531217//XP_006531279//XP_006531280
Fam84a	11.665	16.182	2.204	1.042	-1.401	-0.487	0.0213835	0.733862	1511		Fam84a	105005	105005	family with sequence similarity 84, member A	NM_029007//NP_083283
D630033O11Rik	0.046	0.183	0.04	0.134	-2.738	-1.453	0.195758	0.961878	1512		D630033O11Rik	235302	235302	RIKEN cDNA D630033O11 gene	NM_001243261//NP_001230190//XM_006510257//XM_011242487//XM_011242488//XM_011242489//XM_011242490//XM_011242491//XM_011242492//XM_011242493//XM_011242494//XM_011242495//XP_006510320//XP_011240789//XP_011240790//XP_011240791//XP_011240792//XP_011240793//XP_011240794//XP_011240795//XP_011240796//XP_011240797
6330503K22Rik	4.287	6.519	0.114	1.306	-1.503	-0.588	0.0514726	0.89976	1513		NA	NA	NA	NA	NA
Acta1	6.71	9.605	3.693	4.011	-1.473	-0.558	0.039434	0.838898	1514		Acta1	11459	11459	actin, alpha 1, skeletal muscle	NM_001272041//NM_009606//NP_001258970//NP_033736
Nynrin	0.005	0	0.005	0	2.404	1.265	0.182203	0.961878	1515	low	Nynrin	277154	277154	NYN domain and retroviral integrase containing	NM_001040072//NP_001035161
Catsper4	0.155	0.258	0.036	0.091	-1.585	-0.664	0.100511	0.961878	1516		Catsper4	329954	329954	cation channel, sperm associated 4	NM_001130030//NM_177866//NP_001123502//NP_808534//XM_006538954//XM_011250279//XM_011250280//XP_006539017//XP_011248581//XP_011248582
Papln	0.914	1.657	0.444	1.317	-1.678	-0.747	0.124236	0.961878	1517		Papln	170721	170721	papilin, proteoglycan-like sulfated glycoprotein	NM_001205343//NM_130887//NP_001192272//NP_570957//XM_006515505//XM_011244005//XP_006515568//XP_011242307
Gm6696	0.044	0.137	0.076	0.138	-1.778	-0.83	0.139054	0.961878	1518		Gm6696	626682	626682	predicted gene 6696	NM_001177523//NP_001170994
Mex3b	3.298	4.83	0.601	1.029	-1.459	-0.545	0.0369899	0.823989	1519		Mex3b	108797	108797	mex3 RNA binding family member B	NM_175366//NP_780575
Nudt10	0	0.014	0	0.025	-1.805	-0.852	0.147613	0.961878	1520	low	Nudt10	102954	102954	nudix (nucleoside diphosphate linked moiety X)-type motif 10	NM_001031664//NP_001026834//XM_006527546//XP_006527609
Vipr1	5.873	8.066	2.655	3.063	-1.395	-0.48	0.00443914	0.403008	1521		Vipr1	22354	22354	vasoactive intestinal peptide receptor 1	NM_011703//NP_035833//XM_006512068//XP_006512131
Syn2	0.019	0.03	0.009	0.009	-1.592	-0.671	0.102894	0.961878	1522	low	Syn2	20965	20965	synapsin II	NM_001111015//NM_013681//NP_001104485//NP_038709//XM_011241271//XP_011239573
Rpain	8.871	6.134	2.898	0.916	1.419	0.505	0.0284988	0.790823	1523		Rpain	69723	69723	RPA interacting protein	NM_001252413//NM_001252414//NM_001252415//NM_027186//NP_001239342//NP_001239343//NP_001239344//NP_081462//XM_006534122//XP_006534185//XR_388523//XR_390231
Ptprn	0.019	0.03	0.018	0.023	-1.702	-0.767	0.130019	0.961878	1524	low	Ptprn	19275	19275	protein tyrosine phosphatase, receptor type, N	NM_008985//NP_033011//XM_006496444//XM_006496445//XM_011238677//XM_011238678//XP_006496507//XP_006496508//XP_011236979//XP_011236980
E330011O21Rik	1.268	0.791	0.271	0.272	1.599	0.677	0.105123	0.961878	1525		E330011O21Rik	100503619	100503619	RIKEN cDNA E330011O21 gene	NR_045698
5830428M24Rik	0.143	0.076	0.124	0.073	1.529	0.613	0.0904219	0.961878	1526		5830428M24Rik	76062	76062	RIKEN cDNA 5830428M24 gene	NR_038060//NR_038061
Grhl3	13.245	18.523	1.463	2.343	-1.397	-0.482	0.00505225	0.414079	1527		Grhl3	230824	230824	grainyhead-like 3 (Drosophila)	NM_001013756//NP_001013778//XM_006538760//XP_006538823
Adam11	0.252	0.373	0.122	0.13	-1.501	-0.586	0.0521433	0.90131	1528		Adam11	11488	11488	a disintegrin and metallopeptidase domain 11	NM_001110778//NM_009613//NP_001104248//NP_033743//XM_006532014//XM_006532015//XM_006532016//XM_006532017//XM_006532018//XM_006532019//XM_006532020//XP_006532077//XP_006532078//XP_006532079//XP_006532080//XP_006532081//XP_006532082//XP_006532083//XR_388328//XR_388329
Hist1h2bg	0.48	0.245	0.066	0.154	2	1	0.161898	0.961878	1529		Hist1h2bg	319181	319181	histone cluster 1, H2bg	NM_178196//NP_835503
Selenbp2	0.643	0.416	0.078	0.13	1.554	0.636	0.0967257	0.961878	1530		Selenbp2	20342	20342	selenium binding protein 2	NM_019414//NP_062287
Tie1	0.021	0.024	0.037	0.023	-1.898	-0.924	0.153804	0.961878	1531	low	Tie1	21846	21846	tyrosine kinase with immunoglobulin-like and EGF-like domains 1	NM_011587//NP_035717
Epb4.1l4a	2.125	2.967	0.446	0.762	-1.388	-0.473	0.00305586	0.364865	1532		NA	NA	NA	NA	NA
Vmo1	0.055	0	0.095	0	1.89	0.918	0.152864	0.961878	1533	low	Vmo1	327956	327956	vitelline membrane outer layer 1 homolog (chicken)	NM_001013607//NP_001013625
Glis3	0.562	1.015	0.046	0.574	-1.701	-0.766	0.131645	0.961878	1534		Glis3	226075	226075	GLIS family zinc finger 3	NM_001305671//NM_175459//NP_001292600//NP_780668//XM_006526984//XM_006526985//XM_006526986//XM_006526987//XM_006526988//XP_006527047//XP_006527048//XP_006527049//XP_006527050//XP_006527051
Eif4ebp1	109.504	75.201	34.429	11.99	1.426	0.512	0.0306693	0.790823	1535		Eif4ebp1	13685	13685	eukaryotic translation initiation factor 4E binding protein 1	NM_007918//NP_031944
Hif1a	42.631	26.146	7.489	2.076	1.617	0.693	0.11191	0.961878	1536		Hif1a	15251	15251	hypoxia inducible factor 1, alpha subunit	NM_001313919//NM_001313920//NM_010431//NP_001300848//NP_001300849//NP_034561//XM_006515477//XM_006515478//XM_011243996//XM_011243997//XP_006515540//XP_006515541//XP_011242298//XP_011242299
Wnt3	0.802	1.256	0.244	0.499	-1.543	-0.625	0.09511	0.961878	1537		Wnt3	22415	22415	wingless-type MMTV integration site family, member 3	NM_009521//NP_033547//XM_006533168//XP_006533231
Chd5	0.026	0.049	0.021	0.031	-2.015	-1.011	0.164162	0.961878	1538	low	Chd5	269610	269610	chromodomain helicase DNA binding protein 5	NM_001081376//NM_029216//NP_001074845//NP_083492//XM_006538929//XM_006538930//XM_006538931//XM_006538932//XM_006538933//XM_006538934//XM_006538935//XP_006538992//XP_006538993//XP_006538994//XP_006538995//XP_006538996//XP_006538997//XP_006538998
Usp2	0.37	0.525	0.038	0.113	-1.404	-0.489	0.0266379	0.790823	1539		Usp2	53376	53376	ubiquitin specific peptidase 2	NM_016808//NM_198091//NM_198092//NP_058088//NP_932759//NP_932760//XM_006510480//XM_006510482//XM_006510483//XM_006510484//XM_006510485//XM_006510486//XM_011242577//XP_006510543//XP_006510545//XP_006510546//XP_006510547//XP_006510548//XP_006510549//XP_011240879
S1pr3	0	0.006	0	0.005	-2.171	-1.118	0.173764	0.961878	1540	low	S1pr3	13610	13610	sphingosine-1-phosphate receptor 3	NM_010101//NP_034231
Camk4	0.004	0.001	0.005	0.002	1.857	0.893	0.14999	0.961878	1541	low	Camk4	12326	12326	calcium/calmodulin-dependent protein kinase IV	NM_009793//NP_033923//XM_006525543//XM_006525544//XM_006525546//XM_006525547//XP_006525606//XP_006525607//XP_006525609//XP_006525610//XR_877121
Airn	2.293	3.366	0.671	1.01	-1.464	-0.55	0.0410641	0.84581	1542		Airn	104103	104103	antisense Igf2r RNA	NR_002853//NR_027772//NR_027773//NR_027784
Rdh16	0.123	0.083	0.023	0.051	1.619	0.695	0.113046	0.961878	1543	low	Rdh16	19683	19683	retinol dehydrogenase 16	NM_009040//NP_033066//XM_006513389//XP_006513452
Tmem220	0.808	1.13	0.347	0.327	-1.416	-0.502	0.0299447	0.790823	1544		Tmem220	338369	338369	transmembrane protein 220	NM_001291042//NM_001291043//NM_177392//NP_001277971//NP_001277972//NP_796366
AA474331	1.603	2.442	0.333	0.493	-1.51	-0.594	0.0888171	0.961878	1545		NA	NA	NA	NA	NA
Fam46c	6.807	9.875	1.676	2.207	-1.455	-0.541	0.0389096	0.835357	1546		Fam46c	74645	74645	family with sequence similarity 46, member C	NM_001142952//NP_001136424//XM_006502212//XM_006536933//XP_006502275//XP_006536996
Prox2	0.337	0.489	0.079	0.053	-1.454	-0.54	0.0383519	0.832354	1547		Prox2	73422	73422	prospero homeobox 2	NM_175198//NP_780407//XM_006516278//XM_006516279//XM_006516280//XM_006516281//XM_011244187//XP_006516341//XP_006516342//XP_006516343//XP_006516344//XP_011242489
Tef	6.768	9.348	0.638	0.463	-1.383	-0.468	0.0023211	0.313108	1548		Tef	21685	21685	thyrotroph embryonic factor	NM_017376//NM_153484//NP_059072//NP_705617//XM_006520744//XM_011245557//XM_011245558//XM_011245559//XM_011245560//XP_006520807//XP_011243859//XP_011243860//XP_011243861//XP_011243862
Ctla2b	0.757	1.122	0.169	0.208	-1.481	-0.567	0.0463929	0.873826	1549		Ctla2b	13025	13025	cytotoxic T lymphocyte-associated protein 2 beta	NM_001145801//NM_007797//NP_001139273//NP_031823//XM_011244472//XP_011242774//XR_382421
Krt23	64.501	89.932	10.22	9.763	-1.4	-0.485	0.0197635	0.716182	1550		Krt23	94179	94179	keratin 23	NM_033373//NP_203537
Aldh1a2	0.228	0.1	0.123	0.02	2.016	1.011	0.169567	0.961878	1551		Aldh1a2	19378	19378	aldehyde dehydrogenase family 1, subfamily A2	NM_009022//NP_033048
1110028C15Rik	3.55	2.389	0.25	0.135	1.484	0.57	0.0488793	0.888127	1552		NA	NA	NA	NA	NA
Nceh1	12.199	17.373	1.152	1.49	-1.425	-0.511	0.0319389	0.790823	1553		Nceh1	320024	320024	neutral cholesterol ester hydrolase 1	NM_178772//NP_848887//XM_011249684//XP_011247986
Snora31	14.818	8.733	3.565	1.11	1.669	0.739	0.126005	0.961878	1554		Snora31	100303751	100303751	small nucleolar RNA, H/ACA box 31	NR_028481
Rpl39l	0.015	0.211	0.026	0.326	-3.265	-1.707	0.210592	0.961878	1555		Rpl39l	68172	68172	ribosomal protein L39-like	NM_026594//NP_080870//XM_006522506//XP_006522569
Eef1a2	0.044	0.097	0.01	0.066	-1.834	-0.875	0.150324	0.961878	1556	low	Eef1a2	13628	13628	eukaryotic translation elongation factor 1 alpha 2	NM_007906//NP_031932
Tns4	77.25	51.953	16.878	4.261	1.468	0.553	0.0440355	0.859583	1557		Tns4	217169	217169	tensin 4	NM_172564//NP_766152
3110021A11Rik	0.184	0.111	0.072	0.067	1.581	0.661	0.106995	0.961878	1558		3110021A11Rik	67289	67289	RIKEN cDNA 3110021A11 gene	NR_030776
Kcnn2	0.018	0.038	0.018	0.017	-1.958	-0.969	0.162647	0.961878	1559	low	Kcnn2	140492	140492	potassium intermediate/small conductance calcium-activated channel, subfamily N, member 2	NM_001312905//NM_080465//NP_001299834//NP_536713//XM_006525637//XM_006525638//XM_006525639//XP_006525700//XP_006525701//XP_006525702
Tbx6	0.076	0.14	0.048	0.06	-1.884	-0.914	0.156163	0.961878	1560		Tbx6	21389	21389	T-box 6	NM_011538//NP_035668
Apol7d	0.054	0.035	0.02	0.036	1.613	0.689	0.113971	0.961878	1561	low	Apol7d	100042814	100042814	apolipoprotein L 7d	NR_040308
Scg3	0.076	0.048	0.008	0.035	1.656	0.728	0.123334	0.961878	1562	low	Scg3	20255	20255	secretogranin III	NM_001164790//NM_009130//NP_001158262//NP_033156//XM_006510881//XP_006510944
Eci3	0.102	0.039	0.153	0.068	1.826	0.868	0.150435	0.961878	1563	low	Eci3	69123	69123	enoyl-Coenzyme A delta isomerase 3	NM_026947//NP_081223//XM_006516765//XM_011244343//XP_006516828//XP_011242645
Ccdc15	1.061	1.777	0.416	0.31	-1.706	-0.771	0.136918	0.961878	1564		Ccdc15	245902	245902	coiled-coil domain containing 15	NM_001081429//NP_001074898//XM_006510337//XM_006510338//XM_006510339//XM_006510340//XM_006510341//XM_006510342//XM_006510343//XM_011242532//XP_006510400//XP_006510401//XP_006510402//XP_006510403//XP_006510404//XP_006510405//XP_006510406//XP_011240834//XR_379118//XR_379119
Nsun6	1.077	1.52	0.157	0.163	-1.41	-0.496	0.0304312	0.790823	1565		Nsun6	74455	74455	NOL1/NOP2/Sun domain family member 6	NM_001165941//NM_001165942//NM_001165943//NM_028950//NP_001159413//NP_001159414//NP_001159415//NP_083226//XM_006497559//XM_011238991//XP_006497622//XP_011237293//XR_373948//XR_865932//XR_865933//XR_865934//XR_865935
Hmga2	9.623	13.955	2.501	3.434	-1.453	-0.54	0.0411589	0.84581	1566		Hmga2	15364	15364	high mobility group AT-hook 2	NM_010441//NP_034571//XM_006513251//XM_011243374//XP_006513314//XP_011241676
BC031353	1.436	2.013	0.112	0.178	-1.399	-0.484	0.0173227	0.70224	1567		NA	NA	NA	NA	NA
6230400D17Rik	0.424	0.268	0.082	0.155	1.664	0.735	0.126993	0.961878	1568		6230400D17Rik	76133	76133	RIKEN cDNA 6230400D17 gene	NR_029446
Snord58b	3.174	2.075	0.172	0.101	1.483	0.569	0.050952	0.89976	1569		Snord58b	100217457	100217457	small nucleolar RNA, C/D box 58B	NR_028552
1700011A15Rik	0.114	0.16	0.126	0.062	-1.912	-0.935	0.16071	0.961878	1570		1700011A15Rik	66322	66322	RIKEN cDNA 1700011A15 gene	NM_025487//NP_079763//XM_006521258//XP_006521321
Bbox1	0.081	0.137	0.066	0.096	-1.669	-0.739	0.129213	0.961878	1571		Bbox1	170442	170442	butyrobetaine (gamma), 2-oxoglutarate dioxygenase 1 (gamma-butyrobetaine hydroxylase)	NM_130452//NP_569719//XM_006498822//XM_006498823//XP_006498885//XP_006498886
Gramd1a	6.278	4.527	1.05	0.796	1.387	0.472	0.00499831	0.414079	1572		Gramd1a	52857	52857	GRAM domain containing 1A	NM_027898//NP_082174//XM_006540184//XM_006540185//XM_006540186//XM_006540187//XM_006540188//XP_006540247//XP_006540248//XP_006540249//XP_006540250//XP_006540251//XR_391077//XR_391078
Serpinb1a	105.911	74.341	22.883	5.981	1.408	0.493	0.0302845	0.790823	1573		Serpinb1a	66222	66222	serine (or cysteine) peptidase inhibitor, clade B, member 1a	NM_025429//NP_079705//XM_006516724//XP_006516787
Gm9524	0.003	0.008	0.005	0.008	-1.777	-0.829	0.148757	0.961878	1574	low	NA	NA	NA	NA	NA
Stox2	0.964	1.362	0.291	0.048	-1.441	-0.527	0.0396125	0.840343	1575		Stox2	71069	71069	storkhead box 2	NM_001114311//NM_001286376//NM_175162//NP_001107783//NP_001273305//NP_780371//XM_006509491//XM_006509492//XM_006509494//XM_006509495//XM_011242235//XM_011242236//XM_011242237//XM_011242238//XP_006509554//XP_006509555//XP_006509557//XP_006509558//XP_011240537//XP_011240538//XP_011240539//XP_011240540
Snord37	4.468	1.959	2.866	1.446	1.989	0.992	0.168463	0.961878	1576		Snord37	100217454	100217454	small nucleolar RNA, C/D box 37	NR_028549
Rab39b	0.007	0.016	0.013	0.014	-1.77	-0.824	0.148119	0.961878	1577	low	Rab39b	67790	67790	RAB39B, member RAS oncogene family	NM_175122//NP_780331
Arhgef37	0.386	0.672	0.051	0.207	-1.708	-0.772	0.139764	0.961878	1578		Arhgef37	328967	328967	Rho guanine nucleotide exchange factor (GEF) 37	NM_177828//NP_808496//XM_006526027//XM_006526028//XM_011246946//XM_011246947//XM_011246948//XP_006526090//XP_006526091//XP_011245248//XP_011245249//XP_011245250
Hist1h1a	0.169	0.09	0.069	0.033	1.662	0.733	0.12812	0.961878	1579		Hist1h1a	80838	80838	histone cluster 1, H1a	NM_030609//NP_085112
Lmx1b	0.033	0.054	0.034	0.016	-1.734	-0.794	0.142948	0.961878	1580	low	Lmx1b	16917	16917	LIM homeobox transcription factor 1 beta	NM_010725//NP_034855//XM_006497746//XM_006497747//XP_006497809//XP_006497810
Agpat2	46.593	33.782	5.036	4.089	1.38	0.465	0.00356454	0.379727	1581		Agpat2	67512	67512	1-acylglycerol-3-phosphate O-acyltransferase 2 (lysophosphatidic acid acyltransferase, beta)	NM_026212//NP_080488
Abca6	0.002	0.007	0.004	0.007	-1.777	-0.829	0.149785	0.961878	1582	low	Abca6	76184	76184	ATP-binding cassette, sub-family A (ABC1), member 6	NM_001166556//NM_001166557//NM_147218//NP_001160028//NP_001160029//NP_671751//XM_006534413//XM_006534414//XP_006534476//XP_006534477
Hspb2	0.062	0.142	0.032	0.09	-1.815	-0.86	0.152791	0.961878	1583		Hspb2	69253	69253	heat shock protein 2	NM_001164708//NM_024441//NP_001158180//NP_077761
Slfn4	0.11	0.093	0.142	0.136	1.587	0.666	0.112511	0.961878	1584	low	Slfn4	20558	20558	schlafen 4	NM_001302559//NM_011410//NP_001289488//NP_035540//XM_006532659//XM_006532660//XM_006532661//XM_006532663//XM_006532664//XP_006532722//XP_006532723//XP_006532724//XP_006532726//XP_006532727
Pde5a	9.725	14.46	1.477	1.034	-1.495	-0.58	0.0569265	0.918104	1585		Pde5a	242202	242202	phosphodiesterase 5A, cGMP-specific	NM_153422//NP_700471//XM_006501481//XP_006501544
Odz1	0.008	0.015	0.009	0.006	-2.248	-1.169	0.187842	0.961878	1586	low	NA	NA	NA	NA	NA
Etv5	7.947	11.29	1.878	3.997	-1.393	-0.478	0.0103245	0.597872	1587		Etv5	104156	104156	ets variant 5	NM_023794//NP_076283//XM_006521657//XP_006521720
Itgad	0.016	0.01	0.005	0.017	2.045	1.032	0.173107	0.961878	1588	low	Itgad	381924	381924	integrin, alpha D	NM_001029872//NM_001177632//NP_001025043//XM_006507971//XM_006507972//XP_006508034//XP_006508035
A230050P20Rik	3.027	2.185	0.745	1.005	1.428	0.514	0.0367994	0.821806	1589		A230050P20Rik	319278	319278	RIKEN cDNA A230050P20 gene	NM_175687//NP_783618//XM_006510405//XP_006510468
1700013G23Rik	0.099	0.252	0.05	0.042	-2.212	-1.145	0.18575	0.961878	1590		NA	NA	NA	NA	NA
Cecr2	0.005	0.012	0.005	0.003	-2.165	-1.114	0.179753	0.961878	1591	low	Cecr2	330409	330409	cat eye syndrome chromosome region, candidate 2	NM_001128151//NP_001121623//XM_006506320//XM_006507126//XM_011241396//XM_011241397//XM_011241398//XM_011251470//XM_011251471//XM_011251472//XP_006506383//XP_006507189//XP_011239698//XP_011239699//XP_011239700//XP_011249772//XP_011249773//XP_011249774
Gpr115	0.042	0.061	0.051	0.012	-2.177	-1.122	0.185294	0.961878	1592	low	NA	NA	NA	NA	NA
Plod3	21.35	15.342	3.79	1.123	1.381	0.465	0.00449273	0.403257	1593		Plod3	26433	26433	procollagen-lysine, 2-oxoglutarate 5-dioxygenase 3	NM_011962//NP_036092//XM_006504423//XP_006504486
Hoxa3	0.098	0.13	0.17	0.197	-1.752	-0.809	0.147379	0.961878	1594		Hoxa3	15400	15400	homeobox A3	NM_010452//NP_034582//XM_011241225//XP_011239527
Plxnb3	0.015	0.035	0.007	0.012	-2.175	-1.121	0.185587	0.961878	1595	low	Plxnb3	140571	140571	plexin B3	NM_019587//NP_062533//XM_006527779//XM_006527780//XM_006527781//XM_006527782//XM_006527783//XM_006527784//XM_006527785//XM_006527786//XM_006527787//XM_006527788//XP_006527842//XP_006527843//XP_006527844//XP_006527845//XP_006527846//XP_006527847//XP_006527848//XP_006527849//XP_006527850//XP_006527851//XR_878090//XR_878091
Naprt1	6.398	3.898	3.407	1.464	1.591	0.67	0.114632	0.961878	1596		NA	NA	NA	NA	NA
Pqlc1	4.901	3.428	0.155	0.58	1.439	0.525	0.0414559	0.84581	1597		Pqlc1	66943	66943	PQ loop repeat containing 1	NM_001164420//NM_001164421//NM_001164422//NM_001164423//NM_001164424//NM_025861//NP_001157892//NP_001157893//NP_001157894//NP_001157895//NP_001157896//NP_080137//XM_006526519//XM_006526520//XM_006526521//XM_006526522//XP_006526582//XP_006526583//XP_006526584//XP_006526585//XR_386375
Nkx2-9	0.063	0.115	0.035	0.059	-1.693	-0.76	0.1402	0.961878	1598	low	Nkx2-9	18094	18094	NK2 homeobox 9	NM_008701//NP_032727//XM_006515533//XM_011244010//XP_006515596//XP_011242312
Ugt2a3	0.946	0.782	1.593	1.337	1.42	0.506	0.0359492	0.812932	1599		Ugt2a3	72094	72094	UDP glucuronosyltransferase 2 family, polypeptide A3	NM_028094//NP_082370
9430037G07Rik	0.149	0.264	0.097	0.141	-1.846	-0.884	0.158865	0.961878	1600		9430037G07Rik	320692	320692	RIKEN cDNA 9430037G07 gene	NR_040766
1700026L06Rik	0.079	0.019	0.068	0.033	1.97	0.978	0.169196	0.961878	1601	low	1700026L06Rik	69987	69987	RIKEN cDNA 1700026L06 gene	NM_027283//NP_081559
Tnc	0.022	0.051	0.012	0.029	-2.104	-1.073	0.177748	0.961878	1602	low	Tnc	21923	21923	tenascin C	NM_011607//NP_035737//XM_006537774//XM_006537775//XM_006537776//XM_006537777//XP_006537837//XP_006537838//XP_006537839//XP_006537840
Zfp647	1.102	1.551	0.174	0.121	-1.409	-0.494	0.0334144	0.801016	1603		Zfp647	239546	239546	zinc finger protein 647	NM_001168276//NM_172817//NP_001161748//NP_766405//XM_006520928//XM_006520929//XM_011245617//XP_006520991//XP_006520992//XP_011243919
Ugt1a6b	0	0.017	0	0.03	-2.037	-1.027	0.174192	0.961878	1604	low	Ugt1a6b	394435	394435	UDP glucuronosyltransferase 1 family, polypeptide A6B	NM_201410//NP_958812
Ntn5	0.057	0.034	0.012	0.038	1.891	0.919	0.16341	0.961878	1605	low	Ntn5	243967	243967	netrin 5	NM_001033356//NM_001289692//NM_001289693//NP_001028528//NP_001276621//NP_001276622//XM_006540885//XM_006540886//XM_006540887//XM_006540888//XM_006540889//XM_006540890//XM_006540891//XM_006540892//XM_006540893//XP_006540948//XP_006540949//XP_006540950//XP_006540951//XP_006540952//XP_006540953//XP_006540954//XP_006540955//XP_006540956//XR_391341//XR_391342
Adcy4	0.182	0.122	0.018	0.015	1.472	0.558	0.0516862	0.89976	1606		Adcy4	104110	104110	adenylate cyclase 4	NM_080435//NP_536683//XM_006518323//XM_006518324//XM_006518325//XM_006518326//XP_006518386//XP_006518387//XP_006518388//XP_006518389
D1Pas1	0.016	0.069	0.006	0.079	-2.53	-1.339	0.202984	0.961878	1607	low	D1Pas1	110957	110957	DNA segment, Chr 1, Pasteur Institute 1	NM_033077//NP_149068
Nrg4	0.177	0.278	0.094	0.03	-1.637	-0.711	0.126297	0.961878	1608		Nrg4	83961	83961	neuregulin 4	NM_032002//NP_114391
B4galt1	26.805	19.644	1.314	0.872	1.364	0.448	0.00156579	0.268683	1609		B4galt1	14595	14595	UDP-Gal:betaGlcNAc beta 1,4- galactosyltransferase, polypeptide 1	NM_022305//NP_071641//XM_006537620//XP_006537683
Pax7	0	0.009	0	0.016	-2.037	-1.027	0.175028	0.961878	1610	low	Pax7	18509	18509	paired box 7	NM_011039//NP_035169//XM_006538629//XM_006538630//XM_006538631//XP_006538692//XP_006538693//XP_006538694
Tuba3b	0	0.025	0	0.044	-2.037	-1.027	0.175028	0.961878	1611	low	Tuba3b	22147	22147	tubulin, alpha 3B	NM_009449//NP_033475
Sim2	0	0.011	0	0.019	-2.037	-1.027	0.175028	0.961878	1612	low	Sim2	20465	20465	single-minded homolog 2 (Drosophila)	NM_011377//NP_035507//XM_006522966//XM_006522967//XM_006522968//XP_006523029//XP_006523030//XP_006523031
Rhov	0.331	0.516	0.063	0.178	-1.513	-0.597	0.101136	0.961878	1613		Rhov	228543	228543	ras homolog family member V	NM_145530//NP_663505//XM_011239465//XP_011237767
Tbrg3	0.011	0.016	0.015	0.012	-1.887	-0.916	0.164093	0.961878	1614	low	Tbrg3	21378	21378	transforming growth factor beta regulated gene 3	NR_027799
Glcci1	2.246	3.271	0.801	0.848	-1.482	-0.567	0.0560998	0.915553	1615		Glcci1	170772	170772	glucocorticoid induced transcript 1	NM_001286728//NM_001286729//NM_133236//NP_001273657//NP_001273658//NP_573499
Ankrd2	0.024	0	0.021	0	2.016	1.011	0.173734	0.961878	1616	low	Ankrd2	56642	56642	ankyrin repeat domain 2 (stretch responsive muscle)	NM_020033//NP_064417//XM_006527233//XM_006527234//XP_006527296//XP_006527297
Per2	2.316	3.488	0.55	0.398	-1.521	-0.605	0.104267	0.961878	1617		Per2	18627	18627	period circadian clock 2	NM_011066//NP_035196//XM_006529249//XM_006529250//XP_006529312//XP_006529313
Map3k13	1.642	3.105	0.624	0.331	-1.959	-0.97	0.172546	0.961878	1618		Map3k13	71751	71751	mitogen-activated protein kinase kinase kinase 13	NM_172821//NP_766409//XM_006522582//XM_006522583//XM_006522584//XM_011246015//XM_011246016//XP_006522645//XP_006522646//XP_006522647//XP_011244317//XP_011244318
Slc25a28	22.778	15.378	7.351	2.441	1.451	0.537	0.0489564	0.888127	1619		Slc25a28	246696	246696	solute carrier family 25, member 28	NM_145156//NP_660138//XM_006527097//XM_006527098//XP_006527160//XP_006527161//XR_386475
Clcn5	11.085	16.901	4.396	1.513	-1.613	-0.69	0.124743	0.961878	1620		Clcn5	12728	12728	chloride channel 5	NM_001243762//NM_016691//NP_001230691//NP_057900//XM_006527562//XM_011247442//XM_011247443//XM_011247444//XM_011247445//XM_011247446//XP_006527625//XP_011245744//XP_011245745//XP_011245746//XP_011245747//XP_011245748
Msi1	4.105	5.869	0.198	1.302	-1.413	-0.498	0.0380379	0.828054	1621		Msi1	17690	17690	musashi RNA-binding protein 1	NM_008629//NP_032655//XM_006530177//XM_006530178//XM_006530179//XM_006530180//XM_006530181//XM_006530182//XP_006530240//XP_006530241//XP_006530242//XP_006530243//XP_006530244//XP_006530245
Pdcl2	0.069	0.05	0.033	0.059	1.597	0.676	0.121565	0.961878	1622	low	Pdcl2	79455	79455	phosducin-like 2	NM_001310637//NM_023508//NP_001297566//NP_075997//XM_006535286//XP_006535349
Igsf9b	0.851	1.426	0.322	0.345	-1.696	-0.762	0.147314	0.961878	1623		Igsf9b	235086	235086	immunoglobulin superfamily, member 9B	NM_001033323//NM_001129787//NP_001028495//NP_001123259//XM_006510194//XM_006510195//XM_011242475//XM_011242476//XM_011242477//XM_011242478//XM_011242479//XM_011242480//XM_011242481//XP_006510257//XP_006510258//XP_011240777//XP_011240778//XP_011240779//XP_011240780//XP_011240781//XP_011240782//XP_011240783//XR_870527
Svep1	0.001	0.005	0.002	0.004	-2.12	-1.084	0.184485	0.961878	1624	low	Svep1	64817	64817	sushi, von Willebrand factor type A, EGF and pentraxin domain containing 1	NM_022814//NP_073725
Sesn1	3.121	4.278	0.347	0.679	-1.365	-0.449	0.00344384	0.377081	1625		Sesn1	140742	140742	sestrin 1	NM_001013370//NM_001162908//NP_001013388//NP_001156380
Pitpnm3	1.731	2.387	0.176	0.382	-1.373	-0.458	0.00585639	0.457092	1626		Pitpnm3	327958	327958	PITPNM family member 3	NM_001024927//NM_001081641//NP_001020098//NP_001075110//XM_006533563//XM_006533564//XM_006533565//XM_006533566//XM_011249083//XP_006533626//XP_006533627//XP_006533628//XP_006533629//XP_011247385//XR_388480
Sptlc2	50.886	37.376	6.063	2.342	1.357	0.441	0.00156042	0.268683	1627		Sptlc2	20773	20773	serine palmitoyltransferase, long chain base subunit 2	NM_011479//NP_035609
Maneal	0.024	0.053	0.023	0.029	-2.352	-1.234	0.199624	0.961878	1628	low	Maneal	215090	215090	mannosidase, endo-alpha-like	NM_001007573//NP_001007574//XM_011240479//XP_011238781//XR_867833
Zfp462	0.706	1.121	0.406	0.458	-1.655	-0.727	0.135737	0.961878	1629		Zfp462	242466	242466	zinc finger protein 462	NM_172867//NP_766455//XM_006537915//XM_006537916//XM_006537917//XM_006537918//XM_006537919//XM_011250031//XM_011250032//XM_011250033//XM_011250034//XM_011250035//XM_011250036//XP_006537978//XP_006537979//XP_006537980//XP_006537981//XP_006537982//XP_011248333//XP_011248334//XP_011248335//XP_011248336//XP_011248337//XP_011248338
Gucy1a2	0.022	0.028	0.022	0.024	-1.538	-0.621	0.111722	0.961878	1630	low	Gucy1a2	234889	234889	guanylate cyclase 1, soluble, alpha 2	NM_001033322//NP_001028494//XM_011242361//XP_011240663
Tubb2a	5.943	8.362	0.57	0.766	-1.406	-0.491	0.0373666	0.827347	1631		Tubb2a	22151	22151	tubulin, beta 2A class IIA	NM_009450//NP_033476
Gm10785	0.259	0.364	0.15	0.082	-1.513	-0.597	0.105708	0.961878	1632		Gm10785	100038392	100038392	predicted gene 10785	NR_040389
Prr13	136.766	91.979	34.646	5.541	1.461	0.547	0.0539063	0.908475	1633		Prr13	66151	66151	proline rich 13	NM_001170911//NM_025385//NP_001164382//NP_079661
Rdh1	0.933	1.341	0.488	0.671	-1.443	-0.529	0.0492833	0.888127	1634		Rdh1	107605	107605	retinol dehydrogenase 1 (all trans)	NM_080436//NP_536684//XM_006513030//XP_006513093
Gm10638	0.05	0.087	0.064	0.046	-2.158	-1.11	0.189678	0.961878	1635	low	Gm10638	666945	666945	predicted gene 10638	NR_027829
Srpk2	4.788	6.632	0.778	0.12	-1.395	-0.481	0.0178795	0.705436	1636		Srpk2	20817	20817	serine/arginine-rich protein specific kinase 2	NM_009274//NP_033300//XM_006535660//XM_006535661//XM_011249751//XM_011249752//XM_011249753//XM_011249754//XM_011249755//XM_011249756//XM_011249757//XM_011249758//XM_011249759//XP_006535723//XP_006535724//XP_011248053//XP_011248054//XP_011248055//XP_011248056//XP_011248057//XP_011248058//XP_011248059//XP_011248060//XP_011248061
Acat3	0.181	0.123	0.096	0.112	2.077	1.055	0.184087	0.961878	1637		Acat3	224530	224530	acetyl-Coenzyme A acetyltransferase 3	NM_153151//NP_694791
Iqch	0.004	0.012	0.006	0.011	-1.785	-0.836	0.155439	0.961878	1638	low	Iqch	78250	78250	IQ motif containing H	NM_001311098//NM_030068//NP_001298027//NP_084344//XM_006511552//XM_006511553//XM_006511554//XM_006511555//XM_006511556//XM_006511557//XM_011242835//XM_011242836//XP_006511615//XP_006511616//XP_006511617//XP_006511618//XP_006511619//XP_006511620//XP_011241137//XP_011241138
Ugt1a6a	0.474	0.751	0.461	0.611	-1.658	-0.73	0.138449	0.961878	1639		Ugt1a6a	94284	94284	UDP glucuronosyltransferase 1 family, polypeptide A6A	NM_145079//NP_659545//XM_006544485//XM_011238184//XP_006544548//XP_011236486
Camk1g	0.005	0.016	0.009	0.016	-1.785	-0.836	0.155439	0.961878	1640	low	Camk1g	215303	215303	calcium/calmodulin-dependent protein kinase I gamma	NM_144817//NP_659066//XM_011238932//XP_011237234
A130040M12Rik	0.004	0.013	0.007	0.012	-1.785	-0.836	0.155439	0.961878	1641	low	A130040M12Rik	319269	319269	RIKEN cDNA A130040M12 gene	NR_002860
Lrfn4	24.528	17.997	1.025	0.174	1.362	0.446	0.00368374	0.379727	1642		Lrfn4	225875	225875	leucine rich repeat and fibronectin type III domain containing 4	NM_153388//NP_700437
4933431E20Rik	1.56	2.143	0.127	0.038	-1.374	-0.459	0.00834455	0.540936	1643		4933431E20Rik	329735	329735	RIKEN cDNA 4933431E20 gene	NM_177858//NR_015459
Adora2a	0.103	0.062	0.039	0.024	1.56	0.642	0.118344	0.961878	1644	low	Adora2a	11540	11540	adenosine A2a receptor	NM_009630//NP_033760//XM_006513092//XM_006513093//XM_006513094//XM_006513095//XM_006513096//XP_006513155//XP_006513156//XP_006513157//XP_006513158//XP_006513159
Mfap3l	1.714	2.539	0.38	0.172	-1.496	-0.581	0.0669051	0.949903	1645		Mfap3l	71306	71306	microfibrillar-associated protein 3-like	NM_001177881//NM_001177882//NM_001293769//NM_027756//NP_001171352//NP_001171353//NP_001280698//NP_082032
Cyp2c38	0.032	0.023	0.023	0.04	2.096	1.068	0.187483	0.961878	1646	low	Cyp2c38	13097	13097	cytochrome P450, family 2, subfamily c, polypeptide 38	NM_010002//NP_034132//XM_006526637//XM_006526638//XM_011247137//XP_006526700//XP_006526701//XP_011245439
Rnf183	0.948	0.591	0.13	0.244	1.643	0.717	0.136427	0.961878	1647		Rnf183	76072	76072	ring finger protein 183	NM_153504//NP_705724//XM_006538339//XP_006538402
Tmem140	0.918	0.647	0.14	0.1	1.414	0.5	0.0423955	0.852442	1648		Tmem140	68487	68487	transmembrane protein 140	NM_197986//NP_932103//XM_006506540//XM_006506541//XP_006506603//XP_006506604
Fat2	0.131	0.199	0.031	0.027	-1.512	-0.596	0.108316	0.961878	1649		Fat2	245827	245827	FAT atypical cadherin 2	NM_001029988//NP_001025159//XM_006533322//XM_006533323//XM_011249019//XP_006533385//XP_006533386//XP_011247321
Nle1	24.474	17.379	4.366	1.346	1.397	0.483	0.0196574	0.714654	1650		Nle1	217011	217011	notchless homolog 1 (Drosophila)	NM_145431//NP_663406//XM_006532975//XM_006532976//XP_006533038//XP_006533039//XR_388409//XR_879591
Pgf	2.756	1.856	1.197	0.608	1.46	0.546	0.0560501	0.915553	1651		Pgf	18654	18654	placental growth factor	NM_001271705//NM_008827//NP_001258634//NP_032853//XM_006515585//XM_011244015//XM_011244016//XP_006515648//XP_011242317//XP_011242318
Insrr	0.015	0.005	0.014	0.009	2.008	1.006	0.176871	0.961878	1652	low	Insrr	23920	23920	insulin receptor-related receptor	NM_011832//NP_035962//XM_006501451//XM_006501452//XM_006501453//XM_006501454//XP_006501514//XP_006501515//XP_006501516//XP_006501517
Kcnc4	0	0.022	0	0.038	-2.409	-1.269	0.208366	0.961878	1653	low	Kcnc4	99738	99738	potassium voltage gated channel, Shaw-related subfamily, member 4	NM_145922//NP_666034//XM_006502475//XM_006502476//XP_006502538//XP_006502539
Hist1h3g	0.417	0.268	0.033	0.081	1.508	0.593	0.0985258	0.961878	1654		Hist1h3g	97908	97908	histone cluster 1, H3g	NM_145073//NP_659539
Xkr8	0.349	0.536	0.128	0.144	-1.543	-0.626	0.116424	0.961878	1655		Xkr8	381560	381560	X-linked Kx blood group related 8	NM_201368//NP_958756//XM_006538988//XM_006538989//XP_006539051//XP_006539052
Sez6l	0.021	0.049	0.015	0.027	-2.308	-1.207	0.20174	0.961878	1656	low	Sez6l	56747	56747	seizure related 6 homolog like	NM_001253916//NM_001253917//NM_019982//NP_001240845//NP_001240846//NP_064366//XM_006535154//XM_006535155//XM_006535156//XM_006535157//XM_006535158//XP_006535217//XP_006535218//XP_006535219//XP_006535220//XP_006535221
Cyp2f2	0.056	0.102	0.023	0.053	-1.616	-0.693	0.132339	0.961878	1657	low	Cyp2f2	13107	13107	cytochrome P450, family 2, subfamily f, polypeptide 2	NM_007817//NP_031843
Gm15104	0.033	0.098	0.058	0.095	-1.778	-0.83	0.156038	0.961878	1658	low	Gm15104	333588	333588	predicted gene 15104	NM_001101501//NP_001094971//XM_006528881//XM_006528882//XP_006528944//XP_006528945
Slc2a3	0.02	0.01	0.011	0.01	1.821	0.865	0.166067	0.961878	1659	low	Slc2a3	20527	20527	solute carrier family 2 (facilitated glucose transporter), member 3	NM_011401//NP_035531//XM_006505822//XM_006505823//XM_011241268//XP_006505885//XP_006505886//XP_011239570
Armc3	0.017	0.01	0.007	0.017	1.947	0.962	0.173158	0.961878	1660	low	Armc3	70882	70882	armadillo repeat containing 3	NM_001081083//NM_001271563//NM_001271564//NM_001271565//NP_001074552//NP_001258492//NP_001258493//NP_001258494//XM_006497534//XM_006497536//XM_006497537//XP_006497597//XP_006497599//XP_006497600
Arf2	14.595	10.312	0.252	1.113	1.42	0.505	0.0453071	0.862425	1661		Arf2	11841	11841	ADP-ribosylation factor 2	NM_001304574//NM_007477//NP_001291503//NP_031503//XM_006532043//XP_006532106
Zfp941	0.052	0.085	0.014	0.023	-1.568	-0.649	0.122567	0.961878	1662	low	Zfp941	407812	407812	zinc finger protein 941	NM_001001180//NP_001001180
Tinag	3.22	4.451	1.115	0.78	-1.406	-0.492	0.0413908	0.84581	1663		Tinag	26944	26944	tubulointerstitial nephritis antigen	NM_012033//NP_036163//XM_006511201//XM_006511202//XM_006511203//XP_006511264//XP_006511265//XP_006511266//XR_379422
Spem1	0.099	0.066	0.016	0.063	1.767	0.821	0.155226	0.961878	1664	low	Spem1	74288	74288	sperm maturation 1	NM_028855//NP_083131
Slc25a20	17.984	13.161	1.461	1.005	1.366	0.45	0.00688374	0.501129	1665		Slc25a20	57279	57279	solute carrier family 25 (mitochondrial carnitine/acylcarnitine translocase), member 20	NM_020520//NP_065266
Slc16a14	0.022	0.067	0.024	0.087	-2.188	-1.129	0.199646	0.961878	1666	low	Slc16a14	71781	71781	solute carrier family 16 (monocarboxylic acid transporters), member 14	NM_027921//NP_082197//XM_006496551//XP_006496614
Fgfr4	10.961	8.015	0.477	1.196	1.376	0.46	0.0114378	0.626644	1667		Fgfr4	14186	14186	fibroblast growth factor receptor 4	NM_008011//NP_032037//XM_006517099//XM_006517100//XP_006517162//XP_006517163
Fam43b	1.043	1.44	0.752	0.989	-1.408	-0.493	0.0426243	0.852934	1668		Fam43b	625638	625638	family with sequence similarity 43, member B	NM_001081672//NP_001075141
Cnksr3	2.796	3.984	0.402	0.335	-1.428	-0.514	0.0492486	0.888127	1669		Cnksr3	215748	215748	Cnksr family member 3	NM_172546//NP_766134//XM_011243079//XP_011241381
Lrp2	0.001	0.009	0.002	0.016	-2.231	-1.158	0.202213	0.961878	1670	low	Lrp2	14725	14725	low density lipoprotein receptor-related protein 2	NM_001081088//NP_001074557
Ppfia4	0.059	0.037	0.025	0.029	1.837	0.877	0.169381	0.961878	1671	low	Ppfia4	68507	68507	protein tyrosine phosphatase, receptor type, f polypeptide (PTPRF), interacting protein (liprin), alpha 4	NM_001144855//NP_001138327//XM_006529847//XM_006529848//XM_006529849//XM_006529851//XP_006529910//XP_006529911//XP_006529912//XP_006529914//XR_387189//XR_387190//XR_387191//XR_387192//XR_878325
Mst1r	8.927	6.486	0.993	0.753	1.377	0.461	0.0124652	0.634444	1672		Mst1r	19882	19882	macrophage stimulating 1 receptor (c-met-related tyrosine kinase)	NM_001287261//NM_009074//NP_001274190//NP_033100//NR_109782//XM_006511654//XM_006511655//XM_006511656//XM_006511658//XP_006511717//XP_006511718//XP_006511719//XP_006511721//XR_379756//XR_379757
Gm11744	0.139	0.22	0.138	0.164	-1.766	-0.821	0.156627	0.961878	1673		Gm11744	100038570	100038570	predicted gene 11744	NM_001163318//NP_001156790
Pcdhgb4	0.003	0.017	0.005	0.018	-2.624	-1.392	0.214202	0.961878	1674	low	Pcdhgb4	93701	93701	protocadherin gamma subfamily B, 4	NM_033576//NP_291054
Arntl2	9.564	6.793	1.417	0.224	1.401	0.486	0.0411133	0.84581	1675		Arntl2	272322	272322	aryl hydrocarbon receptor nuclear translocator-like 2	NM_001289679//NM_001289680//NM_001289681//NM_172309//NP_001276608//NP_001276609//NP_001276610//NP_758513//XM_006507048//XM_006507049//XM_006507050//XM_006507051//XM_006507052//XM_006507053//XM_006507054//XM_006507055//XM_006507056//XM_006507057//XM_006507059//XM_006507060//XM_006507061//XP_006507111//XP_006507112//XP_006507113//XP_006507114//XP_006507115//XP_006507116//XP_006507117//XP_006507118/…
Glp2r	0.008	0.019	0.008	0.017	-1.717	-0.78	0.150442	0.961878	1676	low	Glp2r	93896	93896	glucagon-like peptide 2 receptor	NM_175681//NP_783612//XM_006534561//XM_006534562//XP_006534624//XP_006534625
Usp18	0.138	0.248	0.033	0.042	-1.752	-0.809	0.155127	0.961878	1677		Usp18	24110	24110	ubiquitin specific peptidase 18	NM_011909//NP_036039
Epb4.1l1	2.837	4.052	0.194	0.793	-1.415	-0.5	0.0459624	0.869302	1678		NA	NA	NA	NA	NA
Ppp1r36	0.156	0.218	0.14	0.063	-1.611	-0.688	0.134319	0.961878	1679		Ppp1r36	210762	210762	protein phosphatase 1, regulatory subunit 36	NM_001163103//NP_001156575//XM_011244053//XP_011242355
Gkn3	21.521	13.052	20.875	9.126	1.477	0.563	0.0643754	0.943034	1680		Gkn3	68888	68888	gastrokine 3	NM_026860//NP_081136
Krt14	5.33	3.347	1.656	0.885	1.581	0.661	0.12821	0.961878	1681		Krt14	16664	16664	keratin 14	NM_001313956//NM_001313957//NM_016958//NP_001300885//NP_001300886//NP_058654//XM_006532330//XP_006532393
Greb1l	0.685	0.948	0.153	0.087	-1.392	-0.477	0.0211479	0.730071	1682		Greb1l	381157	381157	growth regulation by estrogen in breast cancer-like	NM_001083628//NP_001077097//XM_006526068//XM_006526069//XM_011246970//XP_006526131//XP_006526132//XP_011245272
1810046K07Rik	0.148	0.245	0.056	0.069	-1.637	-0.711	0.139845	0.961878	1683		1810046K07Rik	69809	69809	RIKEN cDNA 1810046K07 gene	NM_027217//NP_081493//XM_006510587//XM_006510588//XM_006510589//XP_006510650//XP_006510651//XP_006510652
Il9r	0.013	0.005	0.001	0.008	1.976	0.982	0.178961	0.961878	1684	low	Il9r	16199	16199	interleukin 9 receptor	NM_001134458//NM_008374//NP_001127930//NP_032400//XM_006514533//XM_006514534//XM_006514537//XM_006514538//XM_006514539//XM_006514540//XP_006514596//XP_006514597//XP_006514600//XP_006514601//XP_006514602//XP_006514603
Plcl2	5.431	3.924	1.056	0.711	1.382	0.467	0.0170656	0.70224	1685		Plcl2	224860	224860	phospholipase C-like 2	NM_013880//NP_038908//XM_006524150//XM_006524151//XM_006524152//XM_006524153//XP_006524213//XP_006524214//XP_006524215//XP_006524216
Gm1574	0.018	0	0.016	0	2.015	1.011	0.185151	0.961878	1686	low	NA	NA	NA	NA	NA
Scel	0.821	1.303	0.203	0.102	-1.596	-0.674	0.13199	0.961878	1687		Scel	64929	64929	sciellin	NM_022886//NP_075024//XM_006519355//XM_006519356//XP_006519418//XP_006519419
Fgf11	0.543	0.922	0.153	0.427	-1.62	-0.696	0.137344	0.961878	1688		Fgf11	14166	14166	fibroblast growth factor 11	NM_001291104//NM_010198//NP_001278033//NP_034328//XM_006532188//XM_011248721//XM_011248722//XM_011248723//XM_011248724//XM_011248725//XP_006532251//XP_011247023//XP_011247024//XP_011247025//XP_011247026//XP_011247027//XR_879514
Caskin1	0.006	0.002	0.006	0.004	1.648	0.721	0.143338	0.961878	1689	low	Caskin1	268932	268932	CASK interacting protein 1	NM_027937//NP_082213//XM_006524313//XM_006524314//XM_006524315//XM_006524316//XP_006524376//XP_006524377//XP_006524378//XP_006524379
Slc17a6	0	0.007	0	0.011	-1.808	-0.855	0.168991	0.961878	1690	low	Slc17a6	140919	140919	solute carrier family 17 (sodium-dependent inorganic phosphate cotransporter), member 6	NM_080853//NP_543129//XM_006540601//XM_006540602//XP_006540664//XP_006540665
Bpi	0	0.016	0	0.028	-1.808	-0.855	0.168991	0.961878	1691	low	Bpi	329547	329547	bactericidal permeablility increasing protein	NM_177850//NP_808518//XM_006499789//XP_006499852
Lyl1	0	0.016	0	0.028	-1.808	-0.855	0.168991	0.961878	1692	low	Lyl1	17095	17095	lymphoblastomic leukemia 1	NM_008535//NP_032561//XM_006530744//XM_006530745//XP_006530807//XP_006530808
Gria4	0	0.005	0	0.008	-1.808	-0.855	0.168991	0.961878	1693	low	Gria4	14802	14802	glutamate receptor, ionotropic, AMPA4 (alpha 4)	NM_001113180//NM_001113181//NM_019691//NP_001106651//NP_001106652//NP_062665//XM_006509841//XM_006509842//XM_006509843//XM_006509844//XM_006509845//XM_006509846//XM_011242355//XM_011242356//XP_006509904//XP_006509905//XP_006509906//XP_006509907//XP_006509908//XP_006509909//XP_011240657//XP_011240658//XR_379084//XR_379085
Arvcf	3.862	5.196	0.391	0.597	-1.344	-0.427	0.00323607	0.3756	1694		Arvcf	11877	11877	armadillo repeat gene deleted in velo-cardio-facial syndrome	NM_001272028//NM_001272029//NM_001272030//NM_001272031//NM_001272032//NM_033474//NP_001258957//NP_001258958//NP_001258959//NP_001258960//NP_001258961//NP_258435//XM_011245807//XM_011245808//XM_011251442//XM_011251443//XM_011251521//XM_011251522//XP_011244109//XP_011244110//XP_011249744//XP_011249745//XP_011249823//XP_011249824
Idh1	204.079	150.274	32.728	12.711	1.351	0.434	0.00436025	0.403008	1695		Idh1	15926	15926	isocitrate dehydrogenase 1 (NADP+), soluble	NM_001111320//NM_010497//NP_001104790//NP_034627
Haao	0.042	0	0.047	0	2.708	1.437	0.218864	0.961878	1696	low	Haao	107766	107766	3-hydroxyanthranilate 3,4-dioxygenase	NM_025325//NP_079601//XM_006523463//XM_006523465//XM_006523466//XM_006523467//XP_006523526//XP_006523528//XP_006523529//XP_006523530//XR_385257
Rims2	0.384	0.545	0.148	0.223	-1.415	-0.501	0.0492608	0.888127	1697		Rims2	116838	116838	regulating synaptic membrane exocytosis 2	NM_001256382//NM_001256383//NM_001256384//NM_053271//NP_001243311//NP_001243312//NP_001243313//NP_444501//XM_006520339//XM_006520340//XM_006520341//XM_006520342//XM_006520343//XM_011245410//XM_011245411//XM_011245412//XM_011245413//XM_011245414//XM_011245415//XM_011245416//XM_011245417//XM_011245418//XM_011245419//XM_011245420//XM_011245421//XM_011245422//XM_011245423//XM_011245424//XM_011245425/…
Arhgap18	13.164	17.846	0.753	0.717	-1.356	-0.44	0.00689302	0.501129	1698		Arhgap18	73910	73910	Rho GTPase activating protein 18	NM_176837//NP_789807//XM_006512885//XM_011243213//XM_011243214//XP_006512948//XP_011241515//XP_011241516
Ropn1l	1.187	1.79	0.278	0.269	-1.508	-0.593	0.106351	0.961878	1699		Ropn1l	252967	252967	ropporin 1-like	NM_145852//NP_665851
Aqp11	5.977	8.225	2.073	3.214	-1.367	-0.451	0.0119956	0.634444	1700		Aqp11	66333	66333	aquaporin 11	NM_175105//NP_780314//XM_011241879//XP_011240181
Ston2	0.924	1.41	0.227	0.607	-1.482	-0.568	0.070224	0.961878	1701		Ston2	108800	108800	stonin 2	NM_175367//NP_780576//XM_006515373//XM_006515374//XM_006515375//XM_006515376//XM_006515378//XM_006515379//XM_006515380//XM_006515381//XM_011243982//XM_011243983//XM_011243984//XM_011243985//XP_006515436//XP_006515437//XP_006515438//XP_006515439//XP_006515441//XP_006515442//XP_006515443//XP_006515444//XP_011242284//XP_011242285//XP_011242286//XP_011242287//XR_381470
Tcstv1	0.029	0.047	0.051	0.003	-1.771	-0.824	0.162202	0.961878	1702	low	Tcstv1	54382	54382	2-cell-stage, variable group, member 1	NM_018756//NP_061226
Ces1e	0.625	0.75	1.021	1.095	-1.641	-0.714	0.145217	0.961878	1703		Ces1e	13897	13897	carboxylesterase 1E	NM_133660//NP_598421//XM_006530651//XP_006530714
Star	0.27	0.386	0.063	0.062	-1.432	-0.518	0.0554966	0.913572	1704		Star	20845	20845	steroidogenic acute regulatory protein	NM_011485//NP_035615
Ttll11	0.06	0.029	0.021	0.019	1.958	0.97	0.181583	0.961878	1705	low	Ttll11	74410	74410	tubulin tyrosine ligase-like family, member 11	NM_028921//NM_029774//NP_084050
Ccdc18	1.303	1.792	0.239	0.471	-1.364	-0.448	0.0116844	0.632668	1706		Ccdc18	73254	73254	coiled-coil domain containing 18	NM_028481//NP_082757//XM_006535251//XM_006535252//XM_006535253//XM_006535254//XM_006535255//XP_006535314//XP_006535315//XP_006535316//XP_006535317//XP_006535318
Klhdc7a	7.157	10.263	1.133	0.444	-1.444	-0.53	0.0599249	0.934882	1707		Klhdc7a	242721	242721	kelch domain containing 7A	NM_173427//NP_775603
Kirrel3	0.028	0.047	0.015	0.023	-1.565	-0.647	0.130119	0.961878	1708	low	Kirrel3	67703	67703	kin of IRRE like 3 (Drosophila)	NM_001190911//NM_001190912//NM_001190913//NM_001190914//NM_026324//NP_001177840//NP_001177841//NP_001177842//NP_001177843//NP_080600//XM_006510557//XM_006510558//XM_006510559//XM_006510560//XM_006510561//XM_006510563//XP_006510620//XP_006510621//XP_006510622//XP_006510623//XP_006510624//XP_006510626
Ace3	0.006	0.032	0.01	0.041	-2.212	-1.145	0.207386	0.961878	1709	low	Ace3	217246	217246	angiotensin I converting enzyme (peptidyl-dipeptidase A) 3	NM_001101453//NP_001094923//XM_006533053//XM_006533054//XM_006533055//XM_006533056//XM_006533058//XM_006533059//XM_006533060//XM_011248945//XP_006533116//XP_006533117//XP_006533118//XP_006533119//XP_006533121//XP_006533122//XP_006533123//XP_011247247
Ttc34	0.028	0.013	0.017	0.013	1.972	0.979	0.18362	0.961878	1710	low	Ttc34	242800	242800	tetratricopeptide repeat domain 34	NM_172878//NP_766466//XM_006538862//XM_006538863//XM_006538864//XP_006538925//XP_006538926//XP_006538927
Hist1h2bh	0.036	0.143	0.063	0.071	-2.533	-1.341	0.215641	0.961878	1711		Hist1h2bh	319182	319182	histone cluster 1, H2bh	NM_178197//NP_835504
Mir24-2	0.351	0	0.608	0	1.894	0.921	0.175716	0.961878	1712		Mir24-2	723960	723960	microRNA 24-2	NR_029741
Fam70a	0.014	0.025	0.025	0.033	-1.595	-0.674	0.136632	0.961878	1713	low	NA	NA	NA	NA	NA
Sox6	0.701	1.239	0.17	0.066	-1.784	-0.835	0.165621	0.961878	1714		Sox6	20679	20679	SRY (sex determining region Y)-box 6	NM_001025559//NM_001025560//NM_001277326//NM_001277327//NM_001277328//NM_011445//NP_001020730//NP_001020731//NP_001264255//NP_001264256//NP_001264257//NP_035575//XM_006507493//XM_006507494//XM_006507495//XM_006507496//XM_006507497//XM_006507498//XM_006507499//XM_006507500//XM_006507501//XM_006507504//XM_006507507//XM_006507514//XM_011241704//XM_011241705//XM_011241706//XM_011241707//XM_011241708/…
Myo15	0.003	0.007	0.003	0	-2.06	-1.043	0.196758	0.961878	1715	low	Myo15	17910	17910	myosin XV	NM_001103171//NM_010862//NM_182698//NP_001096641//NP_034992//NP_874357//XM_006532419//XM_006532423//XM_006532424//XP_006532482//XP_006532486//XP_006532487
Slc3a1	2.325	1.546	3.636	2.331	1.377	0.462	0.0179545	0.705436	1716		Slc3a1	20532	20532	solute carrier family 3, member 1	NM_009205//NP_033231
Hsbp1l1	1.823	2.592	0.985	1.131	-1.455	-0.541	0.0638309	0.943034	1717		Hsbp1l1	66255	66255	heat shock factor binding protein 1-like 1	NM_001136181//NP_001129653//XM_006526517//XM_006526518//XP_006526580//XP_006526581
Plcxd1	0.024	0.046	0.026	0.021	-2.202	-1.139	0.208405	0.961878	1718	low	Plcxd1	403178	403178	phosphatidylinositol-specific phospholipase C, X domain containing 1	NM_001281812//NM_207279//NP_001268741//NP_997162//XM_006535059//XM_006535060//XM_006535061//XM_006535062//XM_006535064//XM_011249505//XM_011249506//XM_011249507//XP_006535122//XP_006535123//XP_006535124//XP_006535125//XP_006535127//XP_011247807//XP_011247808//XP_011247809
Dnalc1	0.231	0.338	0.027	0.028	-1.458	-0.544	0.0646668	0.943034	1719		NA	NA	NA	NA	NA
Nacc2	2.37	3.199	0.258	0.471	-1.346	-0.429	0.00616984	0.472083	1720		Nacc2	67991	67991	nucleus accumbens associated 2, BEN and BTB (POZ) domain containing	NM_001037098//NM_026495//NP_001032175//NP_080771//XM_006498259//XM_006498260//XP_006498322//XP_006498323
Fhl3	13.152	9.752	0.705	1.053	1.351	0.434	0.00716256	0.508262	1721		Fhl3	14201	14201	four and a half LIM domains 3	NM_010213//NP_034343//XM_006502766//XM_006502768//XM_006502769//XP_006502829//XP_006502831//XP_006502832
Podn	0.739	1.106	0.447	0.701	-1.473	-0.559	0.0693347	0.961878	1722		Podn	242608	242608	podocan	NM_001285956//NM_001285958//NM_172874//NP_001272885//NP_001272887//NP_766462//XM_006503092//XM_011240532//XM_011240533//XM_011240534//XP_006503155//XP_011238834//XP_011238835//XP_011238836
Pusl1	19.601	14.057	3.136	1.708	1.389	0.474	0.0257215	0.790823	1723		Pusl1	433813	433813	pseudouridylate synthase-like 1	NM_001033490//NP_001028662//XM_006539012//XP_006539075//XR_390764//XR_390765
Atcay	0.004	0.011	0.007	0.012	-1.78	-0.832	0.166974	0.961878	1724	low	Atcay	16467	16467	ataxia, cerebellar, Cayman type	NM_178662//NP_848777
Cybrd1	1.429	2.469	1.316	3.009	-1.463	-0.549	0.0664438	0.946641	1725		Cybrd1	73649	73649	cytochrome b reductase 1	NM_028593//NP_082869
4930452B06Rik	0.092	0.144	0.048	0.031	-1.6	-0.679	0.139654	0.961878	1726		4930452B06Rik	74430	74430	RIKEN cDNA 4930452B06 gene	NM_028934//NP_083210//XM_006518106//XM_006518107//XM_011244772//XM_011244773//XP_006518169//XP_006518170//XP_011243074//XP_011243075
Snap91	0.012	0.007	0.013	0.012	1.542	0.625	0.128195	0.961878	1727	low	Snap91	20616	20616	synaptosomal-associated protein 91	NM_001277982//NM_001277983//NM_001277985//NM_001277986//NM_013669//NP_001264911//NP_001264912//NP_001264914//NP_001264915//NP_038697//NR_102729//XM_006510894//XM_006510895//XM_006510896//XM_006510897//XM_006510898//XM_006510899//XM_006510900//XM_006510901//XM_006510902//XM_006510903//XM_006510904//XP_006510957//XP_006510958//XP_006510959//XP_006510960//XP_006510961//XP_006510962//XP_006510963//XP…
Capn9	0.124	0.192	0.079	0.071	-1.585	-0.665	0.137268	0.961878	1728		Capn9	73647	73647	calpain 9	NM_023709//NP_076198//XM_006531404//XM_006531405//XP_006531467//XP_006531468
Gabrb3	0.004	0.009	0.008	0.008	-1.758	-0.814	0.163766	0.961878	1729	low	Gabrb3	14402	14402	gamma-aminobutyric acid (GABA) A receptor, subunit beta 3	NM_001038701//NM_008071//NP_001033790//NP_032097
Tctex1d4	0.028	0.041	0.049	0.003	-1.768	-0.822	0.164859	0.961878	1730	low	Tctex1d4	242646	242646	Tctex1 domain containing 4	NM_175030//NP_778195//XM_006503097//XM_006503098//XM_006503099//XM_006503100//XP_006503160//XP_006503161//XP_006503162//XP_006503163
Pros1	0.586	0.415	0.061	0.044	1.407	0.492	0.0510743	0.89976	1731		Pros1	19128	19128	protein S (alpha)	NM_011173//NP_035303//XM_011245843//XP_011244145
Gm13546	0.077	0.142	0.067	0.073	-2.096	-1.067	0.201002	0.961878	1732		Gm13546	100042926	100042926	predicted gene 13546	NR_045895//NR_045896
Chst7	0.206	0.319	0.035	0.115	-1.506	-0.59	0.0872099	0.961878	1733		Chst7	60322	60322	carbohydrate (N-acetylglucosamino) sulfotransferase 7	NM_021715//NP_068361//XR_878032
Ccdc66	4.151	5.855	0.605	0.673	-1.412	-0.498	0.0534762	0.905996	1734		Ccdc66	320234	320234	coiled-coil domain containing 66	NM_177111//NP_796085//XM_006519127//XM_006519130//XM_006519131//XM_011245087//XM_011245088//XP_006519190//XP_006519193//XP_006519194//XP_011243389//XP_011243390
Skap2	43.746	32.603	3.363	0.545	1.339	0.421	0.00477339	0.411057	1735		Skap2	54353	54353	src family associated phosphoprotein 2	NM_018773//NP_061243
St3gal4	22.927	14.705	22.387	11.023	1.388	0.473	0.0262865	0.790823	1736		St3gal4	20443	20443	ST3 beta-galactoside alpha-2,3-sialyltransferase 4	NM_009178//NP_033204//XM_006510108//XM_006510109//XM_006510110//XM_006510111//XM_006510112//XM_006510113//XM_011242428//XM_011242429//XM_011242430//XM_011242431//XM_011242432//XM_011242433//XP_006510171//XP_006510172//XP_006510173//XP_006510174//XP_006510175//XP_006510176//XP_011240730//XP_011240731//XP_011240732//XP_011240733//XP_011240734//XP_011240735
0610038B21Rik	0.044	0.017	0.041	0.015	1.549	0.631	0.131283	0.961878	1737	low	0610038B21Rik	70345	70345	RIKEN cDNA 0610038B21 gene	NR_028125
Sox5	0.233	0.326	0.013	0.038	-1.394	-0.479	0.0289644	0.790823	1738		Sox5	20678	20678	SRY (sex determining region Y)-box 5	NM_001113559//NM_001243163//NM_011444//NP_001107031//NP_001230092//NP_035574//XM_006506931//XM_006506932//XM_006506933//XM_006506934//XM_006506935//XM_006506936//XM_006506937//XM_006506938//XM_006506939//XM_006506940//XM_006506941//XM_006506942//XM_006506944//XM_006506945//XM_006506946//XM_006536047//XM_006536048//XM_006536049//XM_006536050//XM_006536051//XM_006536052//XM_006536053//XM_006536054/…
Dnase1l3	0.438	0.674	0.137	0.228	-1.525	-0.609	0.126109	0.961878	1739		Dnase1l3	13421	13421	deoxyribonuclease 1-like 3	NM_007870//NP_031896//XM_006517921//XP_006517984
Clec3b	0.158	0.084	0.088	0.077	1.841	0.88	0.175227	0.961878	1740		Clec3b	21922	21922	C-type lectin domain family 3, member b	NM_011606//NP_035736
2010109I03Rik	0.812	0.519	0.216	0.154	1.554	0.636	0.133636	0.961878	1741		2010109I03Rik	67038	67038	RIKEN cDNA 2010109I03 gene	NM_025929//NP_080205
Tmem211	0.008	0.022	0.013	0.001	-2.13	-1.091	0.204602	0.961878	1742	low	Tmem211	333048	333048	transmembrane protein 211	NM_001033428//NP_001028600//XM_006535021//XM_006535022//XM_011249489//XM_011249490//XP_006535084//XP_006535085//XP_011247791//XP_011247792
Cpt1a	11.708	17.523	1.978	6.181	-1.456	-0.542	0.067218	0.952296	1743		Cpt1a	12894	12894	carnitine palmitoyltransferase 1a, liver	NM_013495//NP_038523//XM_006531654//XM_006531655//XM_006531656//XM_006531657//XM_006531658//XM_006531659//XM_011248602//XP_006531717//XP_006531718//XP_006531719//XP_006531720//XP_006531721//XP_006531722//XP_011246904
Krt36	0.676	0.426	0.43	0.288	1.615	0.692	0.146887	0.961878	1744		Krt36	16673	16673	keratin 36	NM_001174099//NM_008472//NP_001167570//NR_003957//XM_006532332//XM_011248769//XP_006532395//XP_011247071
Sema3b	7.816	10.544	1.221	1.808	-1.346	-0.429	0.00873772	0.548151	1745		Sema3b	20347	20347	sema domain, immunoglobulin domain (Ig), short basic domain, secreted, (semaphorin) 3B	NM_001042779//NM_001291537//NM_001291538//NM_001291539//NM_009153//NP_001036244//NP_001278466//NP_001278467//NP_001278468//NP_033179//NR_111986//XM_006511664//XM_006511665//XM_006511666//XM_006511671//XM_006511673//XM_006511674//XM_011242861//XM_011242862//XM_011242863//XM_011242864//XM_011242865//XM_011242867//XP_006511727//XP_006511728//XP_006511729//XP_006511734//XP_006511736//XP_006511737//XP…
2700038G22Rik	5.7	4.08	1.372	0.244	1.38	0.465	0.0228302	0.764478	1746		2700038G22Rik	67194	67194	RIKEN cDNA 2700038G22 gene	NR_045040//NR_045042
Idua	1.75	2.344	0.095	0.064	-1.339	-0.421	0.00591985	0.460287	1747		Idua	15932	15932	iduronidase, alpha-L-	NM_008325//NM_172997//NP_032351//NP_766585//XM_006534797//XM_006534798//XM_006534799//XP_006534860//XP_006534861//XP_006534862//XR_389260
Cldn1	0.009	0.021	0.015	0.016	-2.362	-1.24	0.214314	0.961878	1748	low	Cldn1	12737	12737	claudin 1	NM_016674//NP_057883
Trip10	23.237	16.575	4.807	1.835	1.39	0.475	0.0287937	0.790823	1749		Trip10	106628	106628	thyroid hormone receptor interactor 10	NM_001242389//NM_001242390//NM_001242391//NM_134125//NP_001229318//NP_001229319//NP_001229320//NP_598886//XM_006523400//XM_006523401//XP_006523463//XP_006523464
1190003J15Rik	1.666	0.787	1.656	0.38	1.783	0.834	0.171795	0.961878	1750		NA	NA	NA	NA	NA
Fam38b	0.055	0.082	0.045	0.073	-1.475	-0.56	0.0746229	0.961878	1751	low	NA	NA	NA	NA	NA
Kif27	0.039	0.059	0.031	0.048	-1.475	-0.561	0.0748637	0.961878	1752	low	Kif27	75050	75050	kinesin family member 27	NM_175214//NP_780423//XM_006517426//XM_006517427//XM_006517428//XM_006517429//XM_006517430//XM_006517431//XM_006517432//XM_006517433//XM_006517434//XM_006517435//XM_006517436//XM_006517437//XM_006517438//XM_006517440//XM_006517441//XM_011244578//XM_011244579//XM_011244580//XP_006517489//XP_006517490//XP_006517491//XP_006517492//XP_006517493//XP_006517494//XP_006517495//XP_006517496//XP_006517497/…
Cep290	2.105	2.948	0.306	0.239	-1.403	-0.489	0.0526612	0.904974	1753		Cep290	216274	216274	centrosomal protein 290	NM_146009//NP_666121//XM_006513526//XM_006513527//XM_006513528//XP_006513589//XP_006513590//XP_006513591
Efcab5	0.19	0.277	0.006	0.05	-1.436	-0.522	0.0636057	0.943034	1754		Efcab5	319634	319634	EF-hand calcium binding domain 5	NM_176965//NP_795939//XM_006533522//XM_006533523//XM_006533524//XM_006533525//XM_006533526//XM_006533527//XM_006533528//XM_006533529//XM_006533531//XP_006533585//XP_006533586//XP_006533587//XP_006533588//XP_006533589//XP_006533590//XP_006533591//XP_006533592//XP_006533594
Igfbpl1	0.169	0.264	0.108	0.155	-1.571	-0.652	0.137852	0.961878	1755		Igfbpl1	75426	75426	insulin-like growth factor binding protein-like 1	NM_018741//NP_061211
Cpne7	0.062	0.038	0.04	0.04	1.841	0.88	0.177086	0.961878	1756	low	Cpne7	102278	102278	copine VII	NM_170684//NP_733785//XM_006530549//XM_006530550//XP_006530612//XP_006530613//XR_387726
Cwh43	9.004	6.783	1.308	1.158	1.33	0.411	0.00392589	0.393525	1757		Cwh43	231293	231293	cell wall biogenesis 43 C-terminal homolog	NM_181323//NP_851840//XM_006503949//XM_006503950//XP_006504012//XP_006504013//XR_868286
8430419L09Rik	0.422	0.561	0.532	0.681	-1.362	-0.446	0.0163529	0.70224	1758		NA	NA	NA	NA	NA
Sstr2	0.089	0.057	0.023	0.017	1.429	0.515	0.0615957	0.934882	1759	low	Sstr2	20606	20606	somatostatin receptor 2	NM_001042606//NM_009217//NP_001036071//NP_033243
Slc7a15	0.025	0.01	0.033	0.017	1.708	0.772	0.16225	0.961878	1760	low	Slc7a15	328059	328059	solute carrier family 7 (cationic amino acid transporter, y+ system), member 15	NM_001038660//NM_001286385//NM_177802//NP_001033749//NP_001273314//NP_808470//XM_006515118//XM_006515119//XM_011243876//XM_011243877//XP_006515181//XP_006515182//XP_011242178//XP_011242179
Hal	0.014	0.03	0.014	0.028	-1.815	-0.86	0.17525	0.961878	1761	low	Hal	15109	15109	histidine ammonia lyase	NM_010401//NP_034531
Gm600	0.02	0.015	0.01	0.027	1.727	0.788	0.164402	0.961878	1762	low	NA	NA	NA	NA	NA
Tfcp2l1	1.412	2.014	0.247	0.31	-1.427	-0.513	0.061354	0.934882	1763		Tfcp2l1	81879	81879	transcription factor CP2-like 1	NM_023755//NP_076244//XM_006529961//XP_006530024
Nr5a2	0.592	1.132	0.14	0.779	-1.774	-0.827	0.17096	0.961878	1764		Nr5a2	26424	26424	nuclear receptor subfamily 5, group A, member 2	NM_001159769//NM_030676//NP_001153241//NP_109601//XM_006529621//XM_006529622//XP_006529684//XP_006529685
1810029B16Rik	14.447	10.82	2.16	1.435	1.333	0.415	0.00522827	0.420731	1765		NA	NA	NA	NA	NA
Atf4	201.317	141.332	59.367	16.598	1.394	0.479	0.0311818	0.790823	1766		Atf4	11911	11911	activating transcription factor 4	NM_001287180//NM_009716//NP_001274109//NP_033846
Gpr30	0.219	0.428	0.072	0.202	-1.882	-0.912	0.183565	0.961878	1767		NA	NA	NA	NA	NA
Slc26a3	1.326	1.956	1.808	2.654	-1.475	-0.561	0.0775361	0.961878	1768		Slc26a3	13487	13487	solute carrier family 26, member 3	NM_021353//NP_067328//XM_011243811//XM_011243812//XP_011242113//XP_011242114
Pam16	0.485	0.282	0.094	0.202	1.857	0.893	0.180592	0.961878	1769		Pam16	66449	66449	presequence translocase-asssociated motor 16 homolog (S. cerevisiae)	NM_025571//NP_079847
Atp1a4	0	0.011	0	0.02	-2.037	-1.027	0.202723	0.961878	1770	low	Atp1a4	27222	27222	ATPase, Na+/K+ transporting, alpha 4 polypeptide	NM_013734//NP_038762//XM_006496874//XP_006496937
Rassf2	0.101	0.164	0.032	0.044	-1.602	-0.679	0.148026	0.961878	1771		Rassf2	215653	215653	Ras association (RalGDS/AF-6) domain family member 2	NM_175445//NP_780654//XM_006499139//XM_006499140//XM_006499141//XM_006499142//XM_006499143//XM_006499144//XP_006499202//XP_006499203//XP_006499204//XP_006499205//XP_006499206//XP_006499207
Pigr	51.844	39.071	22.325	19.86	1.355	0.439	0.0138116	0.656461	1772		Pigr	18703	18703	polymeric immunoglobulin receptor	NM_011082//NP_035212
Atp7b	1.945	3.528	0.357	1.514	-1.752	-0.809	0.168876	0.961878	1773		Atp7b	11979	11979	ATPase, Cu++ transporting, beta polypeptide	NM_007511//NP_031537//XM_006509007//XM_011242119//XP_006509070//XP_011240421//XR_378777
Slc17a3	0.006	0.012	0.005	0.005	-1.758	-0.814	0.170308	0.961878	1774	low	Slc17a3	105355	105355	solute carrier family 17 (sodium phosphate), member 3	NM_001164743//NM_134069//NP_001158215//NP_598830//XM_006516520//XM_006516521//XM_006516522//XP_006516583//XP_006516584//XP_006516585//XR_873126
Fam83f	3.96	2.979	0.226	0.124	1.328	0.409	0.00447269	0.403008	1775		Fam83f	213956	213956	family with sequence similarity 83, member F	NM_145986//NP_666098//XM_006520725//XM_006520726//XM_006520727//XP_006520788//XP_006520789//XP_006520790
Ptpro	4.527	6.347	1.59	2.318	-1.396	-0.482	0.0328792	0.796825	1776		Ptpro	19277	19277	protein tyrosine phosphatase, receptor type, O	NM_001164401//NM_001164402//NM_001164403//NM_011216//NP_001157873//NP_001157874//NP_001157875//NP_035346
Slc29a2	8.233	5.989	0.223	0.211	1.375	0.459	0.0234695	0.772509	1777		Slc29a2	13340	13340	solute carrier family 29 (nucleoside transporters), member 2	NM_007854//NP_031880//XM_006531662//XM_006531663//XM_006531664//XP_006531725//XP_006531726//XP_006531727
Coro6	0.084	0.053	0.013	0.046	1.906	0.93	0.188851	0.961878	1778	low	Coro6	216961	216961	coronin 6	NM_139128//NM_139129//NM_139130//NP_624354//NP_624355//NP_624356//XM_006532937//XM_006532938//XM_006532939//XM_006532940//XM_006532941//XM_006532942//XM_006532944//XM_006532945//XM_006532946//XM_006532947//XP_006533000//XP_006533001//XP_006533002//XP_006533003//XP_006533004//XP_006533005//XP_006533007//XP_006533008//XP_006533009//XP_006533010//XR_388405
Eln	0.058	0.036	0.009	0.028	1.677	0.746	0.160125	0.961878	1779	low	Eln	13717	13717	elastin	NM_007925//NP_031951//XM_006504360//XM_011240854//XM_011240855//XP_006504423//XP_011239156//XP_011239157
Syt5	0.479	0.649	0.32	0.37	-1.402	-0.487	0.0554495	0.913572	1780		Syt5	53420	53420	synaptotagmin V	NM_016908//NP_058604//XM_006540189//XM_006540190//XP_006540252//XP_006540253
Arhgef19	10.41	13.952	0.434	0.836	-1.339	-0.422	0.0098126	0.583413	1781		Arhgef19	213649	213649	Rho guanine nucleotide exchange factor (GEF) 19	NM_172520//NP_766108//XM_006538704//XM_006538705//XM_006538706//XM_006538707//XM_006538708//XM_006538709//XM_011250225//XM_011250226//XP_006538767//XP_006538768//XP_006538769//XP_006538770//XP_006538771//XP_006538772//XP_011248527//XP_011248528
Ramp1	0.069	0.118	0.035	0.03	-1.705	-0.77	0.165332	0.961878	1782	low	Ramp1	51801	51801	receptor (calcitonin) activity modifying protein 1	NM_001168392//NM_016894//NM_178401//NP_001161864//NP_058590//NP_848488//XM_006529747//XM_011248050//XP_006529810//XP_011246352
Lalba	0.033	0	0.058	0	1.674	0.743	0.16003	0.961878	1783	low	Lalba	16770	16770	lactalbumin, alpha	NM_010679//NP_034809//XM_006520517//XP_006520580
Slc25a41	0.02	0	0.035	0	1.674	0.743	0.16003	0.961878	1784	low	Slc25a41	103775	103775	solute carrier family 25, member 41	NM_175333//NP_780542//XM_006523382//XM_011246228//XP_006523445//XP_011244530
1700026D08Rik	0.02	0.042	0.018	0.021	-1.761	-0.817	0.172957	0.961878	1785	low	NA	NA	NA	NA	NA
Kcnq2	0.004	0	0.007	0	1.674	0.743	0.16003	0.961878	1786	low	Kcnq2	16536	16536	potassium voltage-gated channel, subfamily Q, member 2	NM_001003824//NM_001003825//NM_001006668//NM_001006669//NM_001006674//NM_001006675//NM_001006676//NM_001006677//NM_001006678//NM_001006679//NM_001006680//NM_001302888//NM_010611//NP_001003824//NP_001003825//NP_001006669//NP_001006670//NP_001006675//NP_001289817//NP_034741//XM_006500565//XM_006500567//XM_006500568//XM_011239925//XM_011239926//XM_011239927//XM_011239928//XM_011239929//XM_011239930/…
5430434I15Rik	0.019	0	0.034	0	1.674	0.743	0.16003	0.961878	1787	low	5430434I15Rik	71342	71342	RIKEN cDNA 5430434I15 gene	NR_040541//XR_886711
Alx3	0.013	0	0.023	0	1.674	0.743	0.16003	0.961878	1788	low	Alx3	11694	11694	aristaless-like homeobox 3	NM_007441//NP_031467
Fbxw22	0.013	0	0.023	0	1.674	0.743	0.16003	0.961878	1789	low	Fbxw22	382156	382156	F-box and WD-40 domain protein 22	NM_001014395//NP_001014417//XM_006512177//XM_006512180//XM_006512181//XM_011242984//XM_011242985//XP_006512240//XP_006512243//XP_006512244//XP_011241286//XP_011241287
Tmem90a	0.01	0	0.017	0	1.674	0.743	0.16003	0.961878	1790	low	NA	NA	NA	NA	NA
Fbxo27	0.012	0	0.02	0	1.674	0.743	0.16003	0.961878	1791	low	Fbxo27	233040	233040	F-box protein 27	NM_001163702//NM_207238//NP_001157174//NP_997121//XM_006539862//XM_006539863//XM_006539864//XM_006539865//XM_006539866//XM_006539867//XP_006539925//XP_006539926//XP_006539927//XP_006539928//XP_006539929//XP_006539930
Rpe65	0.013	0	0.023	0	1.674	0.743	0.16003	0.961878	1792	low	Rpe65	19892	19892	retinal pigment epithelium 65	NM_029987//NP_084263//XM_006501165//XM_011240045//XP_006501228//XP_011238347//XR_375503
Alox8	0.02	0.042	0.015	0.028	-1.754	-0.81	0.172151	0.961878	1793	low	Alox8	11688	11688	arachidonate 8-lipoxygenase	NM_009661//NP_033791
Tmem212	0.034	0	0.059	0	1.674	0.743	0.16003	0.961878	1794	low	Tmem212	208613	208613	transmembrane protein 212	NM_001164437//NP_001157909//XM_006535431//XP_006535494
Ifi44	0.084	0.134	0.029	0.025	-1.58	-0.66	0.146786	0.961878	1795		Ifi44	99899	99899	interferon-induced protein 44	NM_133871//NP_598632//XM_006502485//XM_006502486//XP_006502548//XP_006502549
Wdr95	0	0.01	0	0.018	-1.805	-0.852	0.178474	0.961878	1796	low	Wdr95	381693	381693	WD40 repeat domain 95	NM_029440//NP_083716
Akap6	0.006	0.014	0.004	0.005	-2.059	-1.042	0.208382	0.961878	1797	low	Akap6	238161	238161	A kinase (PRKA) anchor protein 6	NM_198111//NP_932779//XM_006515821//XM_006515822//XM_006515824//XM_006515825//XM_006515826//XM_006515827//XM_006515828//XM_006515829//XP_006515884//XP_006515885//XP_006515887//XP_006515888//XP_006515889//XP_006515890//XP_006515891//XP_006515892
Bai2	0.05	0.073	0.055	0.012	-1.823	-0.866	0.181897	0.961878	1798	low	NA	NA	NA	NA	NA
1700060C20Rik	0.042	0	0.036	0	2.015	1.011	0.203572	0.961878	1799	low	1700060C20Rik	73399	73399	RIKEN cDNA 1700060C20 gene	NR_036606
A1cf	1.248	2.826	0.2	1.924	-2.062	-1.044	0.208998	0.961878	1800		A1cf	69865	69865	APOBEC1 complementation factor	NM_001081074//NP_001074543//XM_006527331//XP_006527394
Pde4d	1.718	2.447	0.334	0.145	-1.436	-0.522	0.0700044	0.961878	1801		Pde4d	238871	238871	phosphodiesterase 4D, cAMP specific	NM_011056//NP_035186//XM_006517643//XM_006517644//XM_006517645//XM_006517646//XM_006517647//XM_006517648//XM_006517649//XP_006517706//XP_006517707//XP_006517708//XP_006517709//XP_006517710//XP_006517711//XP_006517712
Smarca5-ps	0.018	0.031	0.017	0.017	-1.926	-0.946	0.194728	0.961878	1802	low	Smarca5-ps	545700	545700	SWI/SNF related, matrix associated, actin depenent ragulator of chromatin, subfamily a, member 5, pseudogene	NR_002888
Gm8709	0.257	0.447	0.047	0.275	-1.575	-0.655	0.147309	0.961878	1803		Gm8709	667572	667572	glyceraldehyde-3-phosphate dehydrogenase pseudogene	NR_033633
4922501C03Rik	3.103	4.426	0.44	0.155	-1.433	-0.519	0.0690051	0.96141	1804		NA	NA	NA	NA	NA
Col28a1	0.19	0.12	0.089	0.056	1.557	0.639	0.14392	0.961878	1805		Col28a1	213945	213945	collagen, type XXVIII, alpha 1	NM_001037865//NP_001032954//XM_006505031//XM_006505032//XM_006505033//XM_011241052//XP_006505094//XP_006505095//XP_006505096//XP_011239354
Slc35e4	5.988	4.326	0.641	0.544	1.384	0.469	0.0304658	0.790823	1806		Slc35e4	103710	103710	solute carrier family 35, member E4	NM_153142//NP_694782
Apobec3	45.753	34.372	11.318	5.087	1.316	0.396	0.00373562	0.379727	1807		Apobec3	80287	80287	apolipoprotein B mRNA editing enzyme, catalytic polypeptide 3	NM_001160415//NM_030255//NP_001153887//NP_084531//XM_006521551//XM_006521553//XP_006521614//XP_006521616
Ptpn7	0.066	0.102	0.032	0.048	-1.492	-0.577	0.0928577	0.961878	1808	low	Ptpn7	320139	320139	protein tyrosine phosphatase, non-receptor type 7	NM_177081//NP_796055//XM_006529696//XM_006529697//XM_006529698//XP_006529759//XP_006529760//XP_006529761
Ccl20	0.497	0.777	0.451	0.518	-1.776	-0.829	0.173202	0.961878	1809		Ccl20	20297	20297	chemokine (C-C motif) ligand 20	NM_001159738//NM_016960//NP_001153210//NP_058656//XM_006496447//XM_006496448//XP_006496510//XP_006496511
Abcg5	4.183	5.495	1.748	1.277	-1.35	-0.433	0.0169799	0.70224	1810		Abcg5	27409	27409	ATP-binding cassette, sub-family G (WHITE), member 5	NM_031884//NP_114090
Krt15	0.22	0.424	0.126	0.488	-1.516	-0.6	0.135122	0.961878	1811		Krt15	16665	16665	keratin 15	NM_008469//NP_032495
Pin4	0.319	0.19	0.125	0.168	1.957	0.968	0.198676	0.961878	1812		Pin4	69713	69713	protein (peptidyl-prolyl cis/trans isomerase) NIMA-interacting, 4 (parvulin)	NM_027181//NP_081457
Mgp	0.083	0.024	0.096	0.041	1.858	0.894	0.188674	0.961878	1813	low	Mgp	17313	17313	matrix Gla protein	NM_008597//NP_032623
Fpgs	23.721	17.929	3.825	1.495	1.316	0.396	0.00428821	0.403008	1814		Fpgs	14287	14287	folylpolyglutamyl synthetase	NM_010236//NP_034366//XM_006497696//XM_006497697//XM_006497698//XM_011239021//XP_006497759//XP_006497760//XP_006497761//XP_011237323
Fxyd3	174.532	122.834	40.346	6.444	1.4	0.485	0.0535553	0.905996	1815		Fxyd3	17178	17178	FXYD domain-containing ion transport regulator 3	NM_008557//NP_032583
Mgat4c	24.704	16.79	2.25	1.213	1.47	0.556	0.0847801	0.961878	1816		Mgat4c	67569	67569	MGAT4 family, member C	NM_001162368//NM_001162369//NM_001205098//NM_026243//NP_001155840//NP_001155841//NP_001192027//NP_080519//XM_006514002//XM_006514003//XM_006514004//XM_006514005//XM_011243538//XM_011243539//XP_006514065//XP_006514066//XP_006514067//XP_006514068//XP_011241840//XP_011241841
Rec8	5.141	6.609	6.979	7.984	-1.461	-0.547	0.0819885	0.961878	1817		Rec8	56739	56739	REC8 meiotic recombination protein	NM_020002//NP_064386//XM_006519319//XP_006519382
Lamc2	43.583	32.822	1.615	2.663	1.33	0.412	0.0101365	0.591124	1818		Lamc2	16782	16782	laminin, gamma 2	NM_008485//NP_032511//XM_011247926//XM_011247927//XP_011246228//XP_011246229
Napb	0.301	0.199	0.027	0.014	1.503	0.588	0.100768	0.961878	1819		Napb	17957	17957	N-ethylmaleimide sensitive fusion protein attachment protein beta	NM_019632//NP_062606//XM_011239346//XP_011237648
Tyro3	1.65	1.193	0.726	0.406	1.362	0.446	0.0226244	0.760787	1820		Tyro3	22174	22174	TYRO3 protein tyrosine kinase 3	NM_001290800//NM_019392//NP_001277729//NP_062265//XM_006499160//XP_006499223
Onecut3	0.157	0.108	0.163	0.104	1.412	0.498	0.0645278	0.943034	1821		Onecut3	246086	246086	one cut domain, family member 3	NM_139226//NP_631972
Pacrg	0	0.029	0	0.028	-2.59	-1.373	0.228135	0.961878	1822	low	Pacrg	69310	69310	PARK2 co-regulated	NM_027032//NP_081308//XM_006523353//XP_006523416
Eps8l1	2.164	2.963	0.239	0.35	-1.368	-0.453	0.0262453	0.790823	1823		Eps8l1	67425	67425	EPS8-like 1	NM_001290416//NM_026146//NP_001277345//NP_080422//XM_006540323//XM_006540324//XM_006540325//XM_006540326//XM_006540327//XM_011250684//XP_006540386//XP_006540387//XP_006540388//XP_006540389//XP_006540390//XP_011248986//XR_391095//XR_391096//XR_391097
Arhgef6	0.072	0.147	0.032	0.091	-1.88	-0.91	0.19345	0.961878	1824		Arhgef6	73341	73341	Rac/Cdc42 guanine nucleotide exchange factor (GEF) 6	NM_152801//NP_690014//XM_006528313//XM_006528314//XM_006528315//XM_006528316//XP_006528376//XP_006528377//XP_006528378//XP_006528379
Efcab9	0.097	0.157	0.096	0.054	-1.903	-0.929	0.196649	0.961878	1825		Efcab9	69306	69306	EF-hand calcium binding domain 9	NM_027031//NP_081307//XM_011243747//XP_011242049
Mir762	1.363	0.527	0.352	0.033	2.013	1.01	0.205955	0.961878	1826		Mir762	791073	791073	microRNA 762	NR_030428
Ehhadh	3.041	4.301	1.633	2.659	-1.384	-0.469	0.0324746	0.795972	1827		Ehhadh	74147	74147	enoyl-Coenzyme A, hydratase/3-hydroxyacyl Coenzyme A dehydrogenase	NM_023737//NP_076226//XM_006522658//XP_006522721
Prdx6b	0.018	0.042	0.007	0.025	-1.844	-0.883	0.190241	0.961878	1828	low	Prdx6b	320769	320769	peroxiredoxin 6B	NM_177256//NP_796230//NR_033713
3110047P20Rik	0.003	0.014	0.003	0.012	-2.408	-1.268	0.22414	0.961878	1829	low	NA	NA	NA	NA	NA
Arih2	16.055	12.141	0.263	0.467	1.323	0.403	0.00845845	0.541725	1830		Arih2	23807	23807	ariadne RBR E3 ubiquitin protein ligase 2	NM_011790//NP_035920//XM_006511725//XM_006511726//XM_006511728//XM_011242881//XP_006511788//XP_006511789//XP_006511791//XP_011241183//XR_871083
Fbxo24	0.112	0.167	0.032	0.014	-1.48	-0.566	0.091214	0.961878	1831		Fbxo24	71176	71176	F-box protein 24	NM_027708//NP_081984//XM_006504617//XM_006504618//XM_006504619//XM_011240956//XM_011240957//XP_006504680//XP_006504681//XP_006504682//XP_011239258//XP_011239259
AW112010	4.052	2.735	1.04	0.845	1.483	0.569	0.0927814	0.961878	1832		AW112010	107350	107350	expressed sequence AW112010	NM_001177351//NR_102366
Unc5cl	7.037	5.132	4.006	2.332	1.332	0.414	0.0125518	0.634444	1833		Unc5cl	76589	76589	unc-5 family C-terminal like	NM_152823//NP_690036//XM_006525099//XM_006525101//XM_006525102//XM_006525104//XM_011246708//XM_011246709//XP_006525162//XP_006525164//XP_006525165//XP_006525167//XP_011245010//XP_011245011//XR_385383//XR_385384//XR_876580//XR_876582//XR_876583//XR_876584
Tigd4	0.171	0.248	0.016	0.089	-1.399	-0.485	0.0557599	0.914455	1834		Tigd4	403175	403175	tigger transposable element derived 4	NM_207278//NP_997161
Chchd4	57.299	40.408	5.222	2.396	1.416	0.501	0.0674908	0.953988	1835		Chchd4	72170	72170	coiled-coil-helix-coiled-coil-helix domain containing 4	NM_133928//NP_598689
Snca	0.026	0.054	0.026	0.026	-1.957	-0.969	0.201488	0.961878	1836	low	Snca	20617	20617	synuclein, alpha	NM_001042451//NM_009221//NP_001035916//NP_033247
Dbpht2	0.004	0.014	0.007	0.013	-1.784	-0.835	0.179056	0.961878	1837	low	Dbpht2	386753	386753	DNA binding protein with his-thr domain	NM_198866//NP_942566
Krtap1-5	0.012	0.04	0.021	0.041	-1.782	-0.834	0.178741	0.961878	1838	low	Krtap1-5	69664	69664	keratin associated protein 1-5	NM_027157//NP_081433
Rbl2	5.157	7.543	0.023	1.145	-1.452	-0.538	0.0818196	0.961878	1839		Rbl2	19651	19651	retinoblastoma-like 2	NM_001282000//NM_001282001//NM_011250//NP_001268929//NP_001268930//NP_035380
Tonsl	5.136	6.734	0.725	0.877	-1.312	-0.392	0.00444302	0.403008	1840		Tonsl	72749	72749	tonsoku-like, DNA repair protein	NM_183091//NP_898914
Tmem125	18.896	13.826	3.555	0.096	1.353	0.436	0.0199429	0.720606	1841		Tmem125	230678	230678	transmembrane protein 125	NM_172383//NP_759015//XM_006503013//XM_006503014//XM_006503015//XM_011240495//XM_011240496//XP_006503076//XP_006503077//XP_006503078//XP_011238797//XP_011238798
Ppfibp2	9.32	12.35	0.382	0.803	-1.324	-0.405	0.00991181	0.584935	1842		Ppfibp2	19024	19024	PTPRF interacting protein, binding protein 2 (liprin beta 2)	NM_001163557//NM_008905//NP_001157029//NP_032931//XM_006507443//XM_006507444//XM_006507445//XM_006507446//XM_006507447//XM_006507448//XM_006507449//XM_006507450//XM_006507451//XM_006507452//XM_006507453//XM_006507454//XM_006507455//XM_006507456//XM_006507457//XM_011241696//XM_011241697//XP_006507506//XP_006507507//XP_006507508//XP_006507509//XP_006507510//XP_006507511//XP_006507512//XP_006507513/…
Grm2	0.004	0.012	0.007	0.012	-1.778	-0.83	0.178539	0.961878	1843	low	Grm2	108068	108068	glutamate receptor, metabotropic 2	NM_001160353//NP_001153825
5430421N21Rik	0.021	0.226	0.036	0.33	-4.279	-2.097	0.248426	0.961878	1844		5430421N21Rik	100126226	100126226	RIKEN cDNA 5430421N21 gene	NM_001201323//NP_001188252
Fam26f	0.069	0.136	0.06	0.118	-1.53	-0.613	0.143903	0.961878	1845		Fam26f	215900	215900	family with sequence similarity 26, member F	NM_175449//NP_780658
Fbxo32	1.855	2.453	0.285	0.441	-1.32	-0.4	0.00854432	0.543321	1846		Fbxo32	67731	67731	F-box protein 32	NM_026346//NP_080622
Slc22a3	0.192	0.419	0.143	0.141	-2.482	-1.312	0.228099	0.961878	1847		Slc22a3	20519	20519	solute carrier family 22 (organic cation transporter), member 3	NM_011395//NP_035525
Gm13498	0.28	0.586	0.072	0.565	-1.751	-0.808	0.175	0.961878	1848		Gm13498	227885	227885	heat shock protein 90 alpha (cytosolic), class B member 1 pseudogene	NR_033595
Gm15545	2.034	2.753	0.265	0.403	-1.35	-0.433	0.0203359	0.724532	1849		Gm15545	100502630	100502630	predicted gene 15545	NR_045266
Evi5l	1.383	1.917	0.36	0.556	-1.378	-0.463	0.0319805	0.790823	1850		Evi5l	213027	213027	ecotropic viral integration site 5 like	NM_001039578//NM_153536//NP_001034667//XM_006508747//XM_006508748//XM_006508749//XM_011242047//XP_006508810//XP_006508811//XP_006508812//XP_011240349
Bpifc	0.044	0.027	0.007	0.034	1.925	0.945	0.201337	0.961878	1851	low	Bpifc	270757	270757	BPI fold containing family C	NM_177772//NP_808440//XM_006513696//XP_006513759
Parp9	10.761	7.85	0.619	0.585	1.371	0.456	0.0299947	0.790823	1852		Parp9	80285	80285	poly (ADP-ribose) polymerase family, member 9	NM_030253//NP_084529//XM_006522755//XM_006522756//XM_006522757//XM_011246046//XP_006522818//XP_006522819//XP_006522820//XP_011244348
C1qtnf3	0	0.01	0	0.018	-1.804	-0.851	0.185457	0.961878	1853	low	C1qtnf3	81799	81799	C1q and tumor necrosis factor related protein 3	NM_001204134//NM_030888//NP_001191063//NP_112150//XR_383836
Hilpda	28.935	20.488	2.506	3.128	1.419	0.504	0.0723006	0.961878	1854		Hilpda	69573	69573	hypoxia inducible lipid droplet associated	NM_001190461//NM_023516//NP_001177390//NP_076005
Ptpn14	7.112	10.133	2.148	0.515	-1.47	-0.556	0.0916054	0.961878	1855		Ptpn14	19250	19250	protein tyrosine phosphatase, non-receptor type 14	NM_001033287//NM_008976//NP_033002//XM_006497129//XM_006497130//XM_006497131//XM_006497132//XM_006497133//XM_006497134//XP_006497192//XP_006497193//XP_006497194//XP_006497195//XP_006497196//XP_006497197
Tnfrsf25	0.299	0.462	0.135	0.217	-1.505	-0.59	0.107052	0.961878	1856		Tnfrsf25	85030	85030	tumor necrosis factor receptor superfamily, member 25	NM_001291010//NM_033042//NP_001277939//NP_149031//XM_006539318//XM_006539319//XM_011250362//XM_011250363//XP_006539381//XP_006539382//XP_011248664//XP_011248665//XR_881438//XR_881439
Slc34a1	0.041	0.013	0.028	0.013	2.665	1.414	0.235748	0.961878	1857	low	Slc34a1	20505	20505	solute carrier family 34 (sodium phosphate), member 1	NM_011392//NP_035522//XM_006517177//XM_006517178//XP_006517240//XP_006517241//XR_382426
Tgfb3	0.419	0.675	0.224	0.373	-1.596	-0.674	0.152991	0.961878	1858		Tgfb3	21809	21809	transforming growth factor, beta 3	NM_009368//NP_033394
Camk2n1	12.448	9.232	0.516	1.68	1.361	0.444	0.0272651	0.790823	1859		Camk2n1	66259	66259	calcium/calmodulin-dependent protein kinase II inhibitor 1	NM_025451//NP_079727
Tesk2	2.976	4.127	0.089	0.806	-1.374	-0.458	0.0316254	0.790823	1860		Tesk2	230661	230661	testis-specific kinase 2	NM_146151//NP_666263//XM_006503008//XM_011240492//XP_006503071//XP_011238794
Caps2	0.043	0.02	0.017	0.01	1.843	0.882	0.196422	0.961878	1861	low	Caps2	353025	353025	calcyphosphine 2	NM_001310675//NM_178278//NP_001297604//NP_840062//XM_006513812//XM_006513813//XM_006513814//XM_006513815//XM_006513816//XM_006513817//XM_006513818//XM_006513819//XM_006513820//XM_006513821//XM_006513822//XM_011243499//XM_011243500//XP_006513875//XP_006513876//XP_006513877//XP_006513878//XP_006513879//XP_006513880//XP_006513881//XP_006513882//XP_006513883//XP_006513884//XP_006513885//XP_011241801/…
Mtmr4	7.976	10.736	1.367	0.236	-1.358	-0.442	0.0264306	0.790823	1862		Mtmr4	170749	170749	myotubularin related protein 4	NM_133215//NP_573478//XM_006532383//XM_006532384//XM_006532385//XM_006536434//XM_006536435//XM_006536436//XM_011248780//XM_011248781//XM_011251766//XM_011251767//XP_006532446//XP_006532447//XP_006532448//XP_006536497//XP_006536498//XP_006536499//XP_011247082//XP_011247083//XP_011250068//XP_011250069
Tdrkh	1.202	1.66	0.444	0.76	-1.358	-0.441	0.026387	0.790823	1863		Tdrkh	72634	72634	tudor and KH domain containing protein	NM_028307//NP_082583//XM_006502138//XM_011240243//XP_006502201//XP_011238545
Gab3	0.007	0.04	0.011	0.054	-2.386	-1.255	0.226044	0.961878	1864	low	Gab3	210710	210710	growth factor receptor bound protein 2-associated protein 3	NM_181584//NP_853615
Pecam1	0.019	0.012	0.013	0.021	1.941	0.957	0.204925	0.961878	1865	low	Pecam1	18613	18613	platelet/endothelial cell adhesion molecule 1	NM_001032378//NM_001305157//NM_001305158//NM_008816//NP_001027550//NP_001292086//NP_001292087//NP_032842//XM_006532470//XM_006532472//XM_006532473//XM_006532474//XM_006532476//XM_011248792//XM_011248793//XP_006532533//XP_006532535//XP_006532536//XP_006532537//XP_006532539//XP_011247094//XP_011247095
Cyp4f40	1.157	0.884	1.191	1.158	1.506	0.591	0.109743	0.961878	1866		Cyp4f40	631304	631304	cytochrome P450, family 4, subfamily f, polypeptide 40	NM_001101588//NP_001095058//XM_006524757//XM_006524758//XM_006524759//XM_011246560//XP_006524820//XP_006524821//XP_006524822//XP_011244862
Samd11	0.031	0.015	0.029	0.025	2.118	1.083	0.217372	0.961878	1867	low	Samd11	231004	231004	sterile alpha motif domain containing 11	NM_001110516//NM_173736//NP_001103986//XM_006538836//XM_006538838//XM_006538839//XM_006538840//XM_006538841//XM_006538842//XM_006538843//XM_006538844//XM_006538846//XM_011250245//XM_011250246//XM_011250247//XM_011250248//XM_011250249//XM_011250250//XM_011250251//XP_006538899//XP_006538901//XP_006538902//XP_006538903//XP_006538904//XP_006538905//XP_006538906//XP_006538907//XP_006538909//XP_0112485…
Prdm12	0.011	0.037	0.009	0.023	-2.549	-1.35	0.233092	0.961878	1868	low	Prdm12	381359	381359	PR domain containing 12	NM_001123362//NP_001116834//XM_006498161//XP_006498224
Ino80c	23.512	17.919	0.299	1.256	1.314	0.394	0.00842046	0.541725	1869		Ino80c	225280	225280	INO80 complex subunit C	NM_172625//NP_766213
Anpep	13.614	19.325	3.227	2.867	-1.433	-0.519	0.0806772	0.961878	1870		Anpep	16790	16790	alanyl (membrane) aminopeptidase	NM_008486//NP_032512//XM_006540678//XP_006540741
Sema4a	28.805	22.179	1.968	3.155	1.305	0.384	0.00445221	0.403008	1871		Sema4a	20351	20351	sema domain, immunoglobulin domain (Ig), transmembrane domain (TM) and short cytoplasmic domain, (semaphorin) 4A	NM_001163489//NM_001163490//NM_001163491//NM_013658//NP_001156961//NP_001156962//NP_001156963//NP_038686//XM_006501187//XM_006501188//XM_006501189//XM_006501190//XM_006501191//XM_011240051//XM_011240052//XP_006501250//XP_006501251//XP_006501252//XP_006501253//XP_006501254//XP_011238353//XP_011238354
Rinl	0.454	0.302	0.07	0.025	1.485	0.57	0.0996057	0.961878	1872		Rinl	320435	320435	Ras and Rab interactor-like	NM_177158//NP_796132//XM_006540096//XM_006540097//XM_006540098//XM_006540099//XP_006540159//XP_006540160//XP_006540161//XP_006540162
Sez6l2	0.605	0.817	0.106	0.115	-1.352	-0.435	0.0240827	0.779818	1873		Sez6l2	233878	233878	seizure related 6 homolog like 2	NM_001252566//NM_001252567//NM_144926//NP_001239495//NP_001239496//NP_659175//XM_006507737//XP_006507800
Noc4l	51.297	38.332	7.373	1.785	1.331	0.412	0.0168276	0.70224	1874		Noc4l	100608	100608	NOC4 like	NM_153570//NP_705798
Gm16998	0.075	0.108	0.054	0.018	-1.517	-0.601	0.146268	0.961878	1875	low	Gm16998	100502920	100502920	predicted gene, 16998	NR_038016
2900008C10Rik	0.055	0.108	0.047	0.044	-2.164	-1.114	0.220442	0.961878	1876	low	NA	NA	NA	NA	NA
Slc6a8	17.125	13.042	3.431	1.863	1.305	0.385	0.00487944	0.412578	1877		Slc6a8	102857	102857	solute carrier family 6 (neurotransmitter transporter, creatine), member 8	NM_001142809//NM_001142810//NM_133987//NP_001136281//NP_001136282//NP_598748
Syt16	10.027	13.386	0.243	1.268	-1.331	-0.413	0.0173237	0.70224	1878		Syt16	238266	238266	synaptotagmin XVI	NM_172804//NP_766392//XM_006515837//XM_006515838//XM_006515839//XM_006515840//XM_006515841//XP_006515900//XP_006515901//XP_006515902//XP_006515903//XP_006515904
Stc2	53.929	40.234	13.227	4.731	1.323	0.403	0.0132643	0.648177	1879		Stc2	20856	20856	stanniocalcin 2	NM_011491//NP_035621
Ston1	4.733	7.43	0.933	1.374	-1.57	-0.65	0.149961	0.961878	1880		Ston1	77057	77057	stonin 1	NM_029858//NP_084134//XM_006525111//XM_006525112//XM_006525113//XP_006525174//XP_006525175//XP_006525176
Ihh	10.922	13.148	10.989	10.132	-1.357	-0.441	0.0273132	0.790823	1881		Ihh	16147	16147	Indian hedgehog	NM_001313683//NM_010544//NP_001300612//NP_034674
Ccdc138	1.356	1.818	0.171	0.187	-1.342	-0.424	0.0204998	0.724532	1882		Ccdc138	76138	76138	coiled-coil domain containing 138	NM_001162956//NP_001156428//XM_006514273//XM_006514274//XM_006514275//XP_006514336//XP_006514337//XP_006514338
Csf3	0.02	0.079	0.035	0.069	-2.687	-1.426	0.23923	0.961878	1883	low	Csf3	12985	12985	colony stimulating factor 3 (granulocyte)	NM_009971//NP_034101//XM_006532128//XP_006532191
Gk5	3.067	5.383	0.765	0.999	-1.762	-0.817	0.181856	0.961878	1884		Gk5	235533	235533	glycerol kinase 5 (putative)	NM_177352//NP_796326//XM_006511131//XM_006511132//XM_006511133//XM_006511134//XM_011242738//XP_006511194//XP_006511195//XP_006511196//XP_006511197//XP_011241040
Setbp1	0.066	0.094	0.032	0.027	-1.47	-0.556	0.0948621	0.961878	1885	low	Setbp1	240427	240427	SET binding protein 1	NM_053099//NP_444329
Aim1	12.548	16.679	2.159	0.213	-1.342	-0.424	0.0207053	0.724532	1886		Aim1	11630	11630	absent in melanoma 1	NM_172393//NP_765981//XM_006512498//XM_006512499//XP_006512561//XP_006512562
Clec2l	0.019	0.058	0.034	0.05	-2.219	-1.15	0.222448	0.961878	1887	low	Clec2l	665180	665180	C-type lectin domain family 2, member L	NM_001101507//NP_001094977
Cand2	1.976	2.666	0.155	0.163	-1.349	-0.432	0.0245144	0.786923	1888		Cand2	67088	67088	cullin-associated and neddylation-dissociated 2 (putative)	NM_025958//NP_080234//XM_006506488//XP_006506551
Trpv6	0.004	0.045	0.007	0.056	-3.32	-1.731	0.24913	0.961878	1889	low	Trpv6	64177	64177	transient receptor potential cation channel, subfamily V, member 6	NM_022413//NP_071858//XM_006506452//XP_006506515//XR_868871
Foxred2	1.081	1.447	0.27	0.24	-1.345	-0.428	0.0236376	0.773016	1890		Foxred2	239554	239554	FAD-dependent oxidoreductase domain containing 2	NM_001017983//NM_001168260//NP_001017983//NP_001161732//XM_006520943//XM_006520944//XM_006520945//XP_006521006//XP_006521007//XP_006521008//XR_875297
Snora70	15.819	10.946	4.541	2.378	1.43	0.516	0.0818713	0.961878	1891		Snora70	104368	104368	small nucleolar RNA, H/ACA box 70	NR_002899
Ripk3	58.761	44.776	5.003	0.646	1.309	0.389	0.00831067	0.540936	1892		Ripk3	56532	56532	receptor-interacting serine-threonine kinase 3	NM_001164107//NM_001164108//NM_019955//NP_001157579//NP_001157580//NP_064339
Slc1a3	0.023	0.081	0.032	0.132	-1.85	-0.888	0.200084	0.961878	1893	low	Slc1a3	20512	20512	solute carrier family 1 (glial high affinity glutamate transporter), member 3	NM_148938//NP_683740
Cds1	9.125	7.082	6.31	5.2	1.31	0.389	0.00871929	0.548151	1894		Cds1	74596	74596	CDP-diacylglycerol synthase 1	NM_173370//NP_775546//XM_006535263//XM_006535264//XP_006535326//XP_006535327
Tbx1	0.294	0.428	0.13	0.054	-1.486	-0.571	0.102906	0.961878	1895		Tbx1	21380	21380	T-box 1	NM_001285472//NM_001285476//NM_011532//NP_001272401//NP_001272405//NP_035662//XM_006521978//XM_006521979//XM_006523152//XM_006523153//XM_006536888//XM_006536889//XP_006522041//XP_006522042//XP_006523215//XP_006523216//XP_006536951//XP_006536952
Nav2	3.41	4.805	1.213	0.8	-1.461	-0.547	0.0945271	0.961878	1896		Nav2	78286	78286	neuron navigator 2	NM_001111016//NM_175272//NP_001104486//NP_780481//XM_006541288//XM_006541289//XM_006541290//XM_006541291//XM_006541292//XM_006541293//XM_006541294//XM_006541295//XM_006541296//XM_006541297//XM_006541298//XM_006541299//XM_006541300//XM_006541302//XM_006541303//XM_006541304//XM_006541305//XM_006541306//XM_006541307//XM_006541308//XM_006541309//XM_006541310//XM_006541311//XP_006541351//XP_006541352/…
Lrrc19	0.184	0.313	0.308	0.504	-1.945	-0.96	0.209003	0.961878	1897		Lrrc19	100061	100061	leucine rich repeat containing 19	NM_175305//NP_780514//XM_006502614//XP_006502677
Hist1h3i	0.055	0.107	0.047	0.093	-1.471	-0.556	0.0977246	0.961878	1898	low	Hist1h3i	319153	319153	histone cluster 1, H3i	NM_178207//NP_835514
Trp53inp1	25.126	35.52	4.167	3.065	-1.423	-0.509	0.0800227	0.961878	1899		Trp53inp1	60599	60599	transformation related protein 53 inducible nuclear protein 1	NM_001199105//NM_021897//NP_001186034//NP_068697
Fam160a1	2.93	3.828	0.247	0.315	-1.306	-0.385	0.00756024	0.520779	1900		Fam160a1	229488	229488	family with sequence similarity 160, member A1	NM_172682//NP_766270//XM_006501333//XM_011240082//XM_011240083//XP_006501396//XP_011238384//XP_011238385
Tmem132c	0.042	0.028	0.01	0.019	1.614	0.69	0.162133	0.961878	1901	low	Tmem132c	208213	208213	transmembrane protein 132C	NM_175432//NP_780641
Banf2	0.228	0.384	0.214	0.174	-1.839	-0.879	0.19996	0.961878	1902		Banf2	403171	403171	barrier to autointegration factor 2	NM_001044750//NM_207275//NP_001038215//NP_997158
Fcer1g	0.272	0.123	0.213	0.061	1.809	0.855	0.197478	0.961878	1903		Fcer1g	14127	14127	Fc receptor, IgE, high affinity I, gamma polypeptide	NM_010185//NP_034315
Sytl2	1.56	2.257	0.911	1.274	-1.455	-0.541	0.0928061	0.961878	1904		Sytl2	83671	83671	synaptotagmin-like 2	NM_001040085//NM_001040086//NM_001040087//NM_001040088//NM_001289583//NM_001289584//NM_001289585//NM_001289586//NM_031394//NP_001035174//NP_001035176//NP_001035177//NP_001276512//NP_001276513//NP_001276514//NP_001276515//NP_113571//NR_110348//XM_006508355//XM_006508356//XM_006508357//XM_006508358//XM_006508359//XM_006508360//XP_006508418//XP_006508419//XP_006508420//XP_006508421//XP_006508422//XP…
Tmem213	0.069	0.1	0.12	0.038	-1.862	-0.897	0.202215	0.961878	1905	low	Tmem213	77522	77522	transmembrane protein 213	NM_029921//NP_084197
[truncated: 21,432 more rows]
