# Supplementary material for: Loss of adenomatous polyposis coli function renders intestinal epithelial cells resistant to the cytokine IL-22
Source: PLoS Biol. 2019 Nov 26;17(11):e3000540. doi: 10.1371/journal.pbio.3000540 (PMC6903767; doi:10.1371/journal.pbio.3000540)
Supplement: S4 Table — (XLSX) [file pbio.3000540.s008.xlsx]

## Sheet: S4_Table
Feature identifier	Mean expression level for the specified sample group	Mean expression level for the specified sample group	Standard deviation (of the expression) for the specified sample group	Standard deviation (of the expression) for the specified sample group	Expression ratio (fold-change) between the compared sample groups	Expression ratio (fold-change) between the compared sample groups on the 2-logarithmics scale	T-test p-value for the comparison between the sample groups	FDR-adjusted p-value for the comparison between the sample groups	Average ranking value based on both p-value and fold-change; value 1 is the strongest DE feature	Lowly expressed features are labeled
ID	mean_APC	mean_WT	sd_APC	sd_WT	FC	logFC	P.Value	adj.P.Val	avgRank	lowExpression	Symbol	EntrezIDs	EntrezID	Description	RefseqIDs
Isx	53.858	0.021	10.636	0.019	1167.45	10.189	3.00908e-08	6.15587e-05	1		Isx	71597	71597	intestine specific homeobox	NM_001294278//NM_027837//NP_001281207//NP_082113
Psapl1	6.233	0	0.644	0	672.305	9.393	3.20919e-08	6.15587e-05	2		Psapl1	76943	76943	prosaposin-like 1	NM_175249//NP_780458
Klhl13	4.206	0.02	0.138	0.02	565.96	9.145	3.00619e-08	6.15587e-05	3		Klhl13	67455	67455	kelch-like 13	NM_001290476//NM_001310466//NM_026167//NP_001277405//NP_001297395//NP_080443//XM_011247483//XM_011247484//XM_011247485//XM_011247486//XM_011247487//XM_011247488//XM_011247489//XM_011247490//XM_011247491//XM_011247492//XM_011247493//XM_011247494//XP_011245785//XP_011245786//XP_011245787//XP_011245788//XP_011245789//XP_011245790//XP_011245791//XP_011245792//XP_011245793//XP_011245794//XP_011245795/…
Gm106	5.798	0	1.366	0	448.304	8.808	3.42916e-08	6.15587e-05	4		NA	NA	NA	NA	NA
Ly6a	307.077	0.617	86.758	0.318	314.652	8.298	2.81067e-08	6.15587e-05	5		Ly6a	110454	110454	lymphocyte antigen 6 complex, locus A	NM_001271416//NM_001271417//NM_001271418//NM_001271419//NM_001271446//NM_010738//NP_001258345//NP_001258346//NP_001258347//NP_001258348//NP_001258375//NP_034868
Zfp365	3.501	0	0.251	0	475.816	8.894	1.28195e-07	8.63908e-05	6		Zfp365	216049	216049	zinc finger protein 365	NM_178679//NP_848794
Egfl6	6.904	0	1.698	0	594.121	9.215	2.14082e-07	9.66729e-05	7		Egfl6	54156	54156	EGF-like-domain, multiple 6	NM_019397//NP_062270
Nkd1	44.003	0.025	19.509	0.009	492.254	8.943	2.03629e-07	9.66729e-05	8		Nkd1	93960	93960	naked cuticle 1 homolog (Drosophila)	NM_001163660//NM_027280//NP_001157132//NP_081556
Ggta1	1.052	0	1.078	0	316.254	8.305	1.04025e-07	8.63908e-05	9		Ggta1	14594	14594	glycoprotein galactosyltransferase alpha 1, 3	NM_001145821//NM_001308299//NM_001308300//NM_010283//NP_001139293//NP_001295228//NP_001295229//NP_034413//XM_006497712//XM_006497713//XM_006497720//XM_006497721//XM_011239026//XM_011239027//XM_011239028//XM_011239029//XP_006497775//XP_006497776//XP_006497783//XP_006497784//XP_011237328//XP_011237329//XP_011237330//XP_011237331
Syt16	13.386	0.027	1.268	0.006	420.284	8.715	1.80979e-07	9.61295e-05	10		Syt16	238266	238266	synaptotagmin XVI	NM_172804//NP_766392//XM_006515837//XM_006515838//XM_006515839//XM_006515840//XM_006515841//XP_006515900//XP_006515901//XP_006515902//XP_006515903//XP_006515904
Arl4c	31.214	0.047	4.174	0.041	239.382	7.903	5.78642e-08	6.75189e-05	11		Arl4c	320982	320982	ADP-ribosylation factor-like 4C	NM_177305//NP_796279
Slc47a1	0.01	9.956	0.017	2.788	-200.529	-7.648	3.93698e-08	6.56267e-05	12		Slc47a1	67473	67473	solute carrier family 47, member 1	NM_026183//NP_080459//XM_006533993//XM_006533994//XM_006533995//XM_006533997//XM_011249188//XM_011249189//XM_011249190//XP_006534056//XP_006534057//XP_006534058//XP_006534060//XP_011247490//XP_011247491//XP_011247492
Mcam	22.104	0.103	0.786	0.032	168.514	7.397	1.92454e-08	6.15587e-05	13		Mcam	84004	84004	melanoma cell adhesion molecule	NM_023061//NP_075548//XM_006510716//XM_011242631//XP_006510779//XP_011240933
Clu	451.008	3.516	186.457	1.233	199.918	7.643	7.95809e-08	8.44172e-05	14		Clu	12759	12759	clusterin	NM_013492//NP_038520//XM_006518503//XM_006518504//XP_006518566//XP_006518567
Tex15	1.902	0	0.878	0	264.068	8.045	1.85363e-07	9.61295e-05	15		Tex15	104271	104271	testis expressed gene 15	NM_031374//NP_113551//XM_006508975//XM_006508976//XM_006508977//XM_006508978//XM_006508979//XM_011242106//XM_011242107//XP_006509038//XP_006509039//XP_006509040//XP_006509041//XP_006509042//XP_011240408//XP_011240409//XR_378774
Scin	0.128	167.91	0.163	38.749	-375.061	-8.551	2.82733e-07	9.8212e-05	16		Scin	20259	20259	scinderin	NM_001146196//NM_009132//NP_001139668//NP_033158
Msln	169.484	1.14	26.255	0.178	140.395	7.133	1.17103e-08	6.15587e-05	17		Msln	56047	56047	mesothelin	NM_018857//NP_061345//XM_006524649//XM_006524650//XP_006524712//XP_006524713
D16Ertd472e	1.375	0.038	0.234	0.036	271.29	8.084	2.65707e-07	9.8212e-05	18		D16Ertd472e	67102	67102	DNA segment, Chr 16, ERATO Doi 472, expressed	NM_001252438//NM_001252439//NM_001252440//NM_025967//NP_001239367//NP_001239368//NP_001239369//NP_080243
Pbld1	0.027	16.583	0.047	1.486	-207.353	-7.696	1.94185e-07	9.66729e-05	19		Pbld1	68371	68371	phenazine biosynthesis-like protein domain containing 1	NM_026701//NP_080977//XM_006514029//XM_006514030//XM_006514031//XM_006514032//XP_006514092//XP_006514093//XP_006514094//XP_006514095
Plau	4.032	0.043	0.723	0.02	154.112	7.268	8.75448e-08	8.63908e-05	20		Plau	18792	18792	plasminogen activator, urokinase	NM_008873//NP_032899
F10	0	1.717	0	0.227	-198.902	-7.636	2.02388e-07	9.66729e-05	21		F10	14058	14058	coagulation factor X	NM_001242368//NM_007972//NP_001229297//NP_031998
Anxa1	293.683	1.441	20.093	0.947	172.52	7.431	1.4595e-07	8.96324e-05	22		Anxa1	16952	16952	annexin A1	NM_010730//NP_034860
Cyp1b1	29.238	0.019	3.332	0.023	358.837	8.487	4.09061e-07	0.00010475	23		Cyp1b1	13078	13078	cytochrome P450, family 1, subfamily b, polypeptide 1	NM_009994//NP_034124//XM_006523577//XM_006523578//XM_006523579//XM_011246266//XP_006523640//XP_006523641//XP_006523642//XP_011244568
Dtna	1.333	0	0.318	0	312.418	8.287	3.76478e-07	0.00010475	24		Dtna	13527	13527	dystrobrevin alpha	NM_001285807//NM_001285808//NM_001285810//NM_001285811//NM_001285813//NM_001285817//NM_010087//NM_207650//NP_001272736//NP_001272737//NP_001272739//NP_001272740//NP_001272742//NP_001272746//NP_034217//NP_997533//XM_006525616//XM_011246827//XM_011246828//XM_011246829//XM_011246830//XM_011246831//XM_011246832//XM_011246833//XM_011246834//XM_011246835//XM_011246836//XM_011246837//XM_011246838//XP_00…
Slfn2	4.555	0.013	0.422	0.022	406.686	8.668	4.52545e-07	0.000106677	25		Slfn2	20556	20556	schlafen 2	NM_011408//NP_035538
Wnt7b	9.163	0.007	1.842	0.012	236.21	7.884	3.35858e-07	0.00010313	26		Wnt7b	22422	22422	wingless-type MMTV integration site family, member 7B	NM_001163633//NM_001163634//NM_009528//NP_001157105//NP_001157106//NP_033554
Wwtr1	8.893	0.008	0.203	0.007	388.045	8.6	4.99756e-07	0.000108998	27		Wwtr1	97064	97064	WW domain containing transcription regulator 1	NM_001168281//NM_133784//NP_001161753//NP_598545
Slc2a7	0	9.383	0	1.62	-458.318	-8.84	6.16984e-07	0.0001179	28		Slc2a7	435818	435818	solute carrier family 2 (facilitated glucose transporter), member 7	NM_001085529//NP_001078998//XM_006537072//XM_006537073//XM_006539015//XM_006539016//XM_006539017//XP_006537135//XP_006537136//XP_006539078//XP_006539079//XP_006539080
Rassf9	2.579	0	0.684	0	144.712	7.177	1.60257e-07	9.34977e-05	29		Rassf9	237504	237504	Ras association (RalGDS/AF-6) domain family (N-terminal) member 9	NM_146240//NP_666352//XM_006513632//XP_006513695
Slc5a4a	0.006	5.636	0.011	1.655	-363.536	-8.506	5.82291e-07	0.00011604	30		Slc5a4a	64452	64452	solute carrier family 5, member 4a	NM_133184//NP_573447
G6pc	0.106	41.261	0.152	1.993	-126.223	-6.98	1.0673e-07	8.63908e-05	31		G6pc	14377	14377	glucose-6-phosphatase, catalytic	NM_008061//NP_032087
Spp1	3.427	0	2.148	0	398.544	8.639	6.39342e-07	0.0001179	32		Spp1	20750	20750	secreted phosphoprotein 1	NM_001204201//NM_001204202//NM_001204203//NM_001204233//NM_009263//NP_001191130//NP_001191131//NP_001191132//NP_001191162//NP_033289
Tnfrsf11b	45.726	0.121	15.996	0.069	136.984	7.098	2.1762e-07	9.66729e-05	33		Tnfrsf11b	18383	18383	tumor necrosis factor receptor superfamily, member 11b (osteoprotegerin)	NM_008764//NP_032790
Ces1c	0.007	5.79	0.012	0.329	-184.027	-7.524	4.19208e-07	0.00010475	34		Ces1c	13884	13884	carboxylesterase 1C	NM_007954//NP_031980
Bcmo1	0.318	168.687	0.172	44.783	-258.654	-8.015	6.34245e-07	0.0001179	35		NA	NA	NA	NA	NA
Slco5a1	2.77	0.002	0.856	0.003	169.659	7.406	5.14026e-07	0.000110074	36		Slco5a1	240726	240726	solute carrier organic anion transporter family, member 5A1	NM_172841//NP_766429//XM_006495517//XM_006495518//XM_011238380//XM_011238381//XM_011238382//XP_006495580//XP_006495581//XP_011236682//XP_011236683//XP_011236684
Gjb4	9.448	0.011	1.085	0.018	211.33	7.723	6.63972e-07	0.0001183	37		Gjb4	14621	14621	gap junction protein, beta 4	NM_008127//NP_032153//XM_006502770//XM_011240443//XM_011240444//XP_006502833//XP_011238745//XP_011238746
Ecscr	30.578	0.014	4.821	0.024	587.379	9.198	1.17249e-06	0.000144012	38		Ecscr	68545	68545	endothelial cell surface expressed chemotaxis and apoptosis regulator	NM_001033141//NP_001028313//XM_006526210//XP_006526273
Slc6a19	0.367	153.584	0.605	55.972	-226.577	-7.824	8.26748e-07	0.000127774	39		Slc6a19	74338	74338	solute carrier family 6 (neurotransmitter transporter), member 19	NM_028878//NP_083154//XM_006517419//XP_006517482
Timp2	37.393	0.215	12.923	0.033	82.394	6.364	4.61567e-08	6.73224e-05	40		Timp2	21858	21858	tissue inhibitor of metalloproteinase 2	NM_011594//NP_035724
Rbpms	24.412	0.202	1.419	0.148	162.909	7.348	6.46666e-07	0.0001179	41		Rbpms	19663	19663	RNA binding protein gene with multiple splicing	NM_001042674//NM_001042675//NM_001286168//NM_019733//NP_001036139//NP_001036140//NP_001273097//NP_062707//XM_006509034//XM_006509035//XM_006509037//XM_011242127//XP_006509097//XP_006509098//XP_006509100//XP_011240429//XR_378780//XR_378781//XR_378782//XR_378783//XR_870205
Anxa3	146.705	2.472	5.341	0.87	77.005	6.267	2.50819e-08	6.15587e-05	42		Anxa3	11745	11745	annexin A3	NM_013470//NP_038498
Rragd	0.33	44.951	0.221	1.593	-76.221	-6.252	1.46684e-08	6.15587e-05	43		Rragd	52187	52187	Ras-related GTP binding D	NM_027491//NP_081767
Fn1	30.646	0.027	5.618	0.003	688.372	9.427	1.61644e-06	0.000171731	44		Fn1	14268	14268	fibronectin 1	NM_001276408//NM_001276409//NM_001276410//NM_001276411//NM_001276412//NM_001276413//NM_010233//NP_001263337//NP_001263338//NP_001263339//NP_001263340//NP_001263341//NP_001263342//NP_034363//XM_006495697//XM_006495699//XM_006495700//XP_006495760//XP_006495762//XP_006495763
Serpinb6b	4.813	0.046	1.135	0.053	441.177	8.785	1.31759e-06	0.000151471	45		Serpinb6b	20708	20708	serine (or cysteine) peptidase inhibitor, clade B, member 6b	NM_011454//NP_035584//XM_006516621//XM_006516622//XM_011244298//XP_006516684//XP_006516685//XP_011242600
Grhl3	18.523	0.129	2.343	0.047	93.939	6.554	2.47607e-07	9.79392e-05	46		Grhl3	230824	230824	grainyhead-like 3 (Drosophila)	NM_001013756//NP_001013778//XM_006538760//XP_006538823
F2r	5.462	0.005	1.423	0.008	246.364	7.945	1.09352e-06	0.000140236	47		F2r	14062	14062	coagulation factor II (thrombin) receptor	NM_010169//NP_034299
Slc13a2	0.036	36.766	0.062	7.239	-229.167	-7.84	1.00022e-06	0.00013415	48		Slc13a2	20500	20500	solute carrier family 13 (sodium-dependent dicarboxylate transporter), member 2	NM_022411//NP_071856//XM_006532645//XM_006532646//XM_006532647//XM_006532648//XM_006532649//XP_006532708//XP_006532709//XP_006532710//XP_006532711//XP_006532712
Fam46b	4.735	0.023	0.542	0.021	90.747	6.504	2.56607e-07	9.8212e-05	49		Fam46b	100342	100342	family with sequence similarity 46, member B	NM_175307//NP_780516
Col14a1	0.518	0	0.142	0	148.199	7.211	7.56546e-07	0.000122608	50		Col14a1	12818	12818	collagen, type XIV, alpha 1	NM_181277//NP_851794//XM_006520384//XM_006520385//XP_006520447//XP_006520448
Ppp2r2b	1.685	0.007	0.694	0.012	100.181	6.646	4.27053e-07	0.00010475	51		Ppp2r2b	72930	72930	protein phosphatase 2, regulatory subunit B, beta	NM_027531//NM_028392//NP_082668//NR_073583//XM_006526285//XM_006526286//XP_006526348//XP_006526349
Cdh13	18.293	0	3.017	0	832.682	9.702	1.86694e-06	0.00017568	52		Cdh13	12554	12554	cadherin 13	NM_019707//NP_062681//XM_006530627//XM_006530628//XM_011248295//XP_006530690//XP_006530691//XP_011246597
Neu3	0.21	42.207	0.145	4.526	-121.061	-6.92	6.28724e-07	0.0001179	53		Neu3	50877	50877	neuraminidase 3	NM_016720//NP_057929//XM_011241855//XM_011241856//XM_011241857//XM_011241858//XP_011240157//XP_011240158//XP_011240159//XP_011240160
Reg3a	1.02	665.387	1.521	227.169	-228.723	-7.837	1.30932e-06	0.000151318	54		Reg3a	19694	19694	regenerating islet-derived 3 alpha	NM_011259//NP_035389
Arg2	1.83	473.294	2.435	58.615	-82.664	-6.369	2.78064e-07	9.8212e-05	55		Arg2	11847	11847	arginase type II	NM_009705//NP_033835
6230409E13Rik	4.294	0.019	0.569	0.023	79.508	6.313	2.78598e-07	9.8212e-05	56		NA	NA	NA	NA	NA
Evc2	0.34	0	0.402	0	137.699	7.105	9.5488e-07	0.000130881	57		Evc2	68525	68525	Ellis van Creveld syndrome 2	NM_145920//NP_666032//XM_006504082//XP_006504145
Treh	0.711	184.952	0.938	23.166	-88.86	-6.473	4.35394e-07	0.00010475	58		Treh	58866	58866	trehalase (brush-border membrane glycoprotein)	NM_001277847//NM_001277851//NM_021481//NP_001264776//NP_001264780//NP_067456//XM_006510515//XM_006510516//XM_006510517//XM_006510518//XP_006510578//XP_006510579//XP_006510580//XP_006510581
Cfhr2	0.173	115.942	0.276	18.804	-226.498	-7.823	1.54869e-06	0.000168101	59		Cfhr2	545366	545366	complement factor H-related 2	NM_001025575//NP_001020746
Ccdc3	12.494	0.084	0.909	0.063	96.594	6.594	5.8674e-07	0.00011604	60		Ccdc3	74186	74186	coiled-coil domain containing 3	NM_028804//NP_083080
Casq2	0.924	0	0.102	0	89.856	6.49	4.82684e-07	0.000107661	61		Casq2	12373	12373	calsequestrin 2	NM_009814//NP_033944//XM_006500947//XP_006501010
Ace2	0.671	215.939	1.047	22.322	-101.847	-6.67	6.94475e-07	0.000120947	62		Ace2	70008	70008	angiotensin I converting enzyme (peptidyl-dipeptidase A) 2	NM_001130513//NM_027286//NP_001123985//NP_081562
Rdh7	0.374	223.186	0.448	58.466	-202.088	-7.659	1.64493e-06	0.000172591	63		Rdh7	54150	54150	retinol dehydrogenase 7	NM_001150749//NM_017473//NP_001144221//NP_059501
Tgm1	7.39	0.01	0.552	0.018	363.785	8.507	2.12242e-06	0.000188672	64		Tgm1	21816	21816	transglutaminase 1, K polypeptide	NM_001161714//NM_001161715//NM_019984//NP_001155186//NP_001155187//NP_064368//XM_006518808//XM_006518809//XP_006518871//XP_006518872
Aldh3a1	0.984	0	0.201	0	83.137	6.377	4.68253e-07	0.000107661	65		Aldh3a1	11670	11670	aldehyde dehydrogenase family 3, subfamily A1	NM_001112725//NM_007436//NP_001106196//NP_031462//XM_006532023//XM_006532024//XM_006532025//XM_006532026//XM_006532027//XM_006532028//XP_006532086//XP_006532087//XP_006532088//XP_006532089//XP_006532090//XP_006532091
Smcp	0	7.466	0	3.691	-187.848	-7.553	1.69555e-06	0.000172591	66		Smcp	17235	17235	sperm mitochondria-associated cysteine-rich protein	NM_008574//NP_032600
Aldob	43.672	10078	61.478	1065.32	-70.888	-6.147	3.21051e-07	0.00010313	67		Aldob	230163	230163	aldolase B, fructose-bisphosphate	NM_144903//NP_659152
Tspan9	22.735	0.348	1.429	0.034	76.901	6.265	4.34098e-07	0.00010475	68		Tspan9	109246	109246	tetraspanin 9	NM_175414//NP_780623//XM_006505330//XM_006505332//XM_006505333//XM_006505335//XM_011241129//XP_006505393//XP_006505395//XP_006505396//XP_006505398//XP_011239431
Lct	0.11	36.809	0.105	10.426	-125.669	-6.973	1.11608e-06	0.000140782	69		Lct	226413	226413	lactase	NM_001081078//NP_001074547
2010015L04Rik	0.006	0.338	0.005	0.199	-117.062	-6.871	1.03981e-06	0.000137582	70		NA	NA	NA	NA	NA
Gm14005	0.411	0	0.033	0	75.302	6.235	4.44478e-07	0.000105845	71		Gm14005	100043424	100043424	predicted gene 14005	NR_028589//NR_028590//NR_028591
Slc4a11	16.353	0.224	1.745	0.049	59.615	5.898	1.12661e-07	8.63908e-05	72		Slc4a11	269356	269356	solute carrier family 4, sodium bicarbonate transporter-like, member 11	NM_001081162//NP_001074631//XM_006499604//XM_006499607//XP_006499667//XP_006499670
Adh4	0.35	109.002	0.607	33.095	-69.623	-6.121	3.35783e-07	0.00010313	73		Adh4	26876	26876	alcohol dehydrogenase 4 (class II), pi polypeptide	NM_011996//NP_036126
Pion	1.754	0.016	0.071	0.017	87.743	6.455	7.43784e-07	0.000121995	74		NA	NA	NA	NA	NA
Casp12	2.066	0	0.495	0	239.967	7.907	2.31975e-06	0.000196145	75		Casp12	12364	12364	caspase 12	NM_009808//NP_033938//XM_006509840//XP_006509903
Sis	5.137	2027.03	7.792	214.374	-154.216	-7.269	1.78486e-06	0.000174032	76		Sis	69983	69983	sucrase isomaltase (alpha-glucosidase)	NM_001081137//NP_001074606//XM_006502044//XP_006502107
Maob	0.16	96.643	0.104	9.766	-223.481	-7.804	2.37916e-06	0.000198295	77		Maob	109731	109731	monoamine oxidase B	NM_172778//NP_766366
Sftpd	12.168	0	0.662	0	446.395	8.802	3.12515e-06	0.000223909	78		Sftpd	20390	20390	surfactant associated protein D	NM_009160//NP_033186
Nfe2l3	7.01	0.037	0.135	0.038	119.497	6.901	1.48428e-06	0.00016339	79		Nfe2l3	18025	18025	nuclear factor, erythroid derived 2, like 3	NM_010903//NP_035033
Crip2	14.09	0.331	5.763	0.208	99.453	6.636	1.18707e-06	0.00014504	80		Crip2	68337	68337	cysteine rich protein 2	NM_024223//NP_077185//XM_006516186//XM_006535366//XM_006536328//XP_006516249//XP_006535429//XP_006536391
Tnfrsf19	66.029	0.02	16.319	0.006	1039.09	10.021	3.54222e-06	0.000231554	81		Tnfrsf19	29820	29820	tumor necrosis factor receptor superfamily, member 19	NM_001164155//NM_013869//NP_001157627//NP_038897
Sox21	40.22	0.462	5.135	0.18	60.201	5.912	3.25296e-07	0.00010313	82		Sox21	223227	223227	SRY (sex determining region Y)-box 21	NM_177753//NP_808421
Eif2s3y	40.99	43.709	35.286	9.447	-88.159	-6.462	1.09617e-06	0.000140236	83		Eif2s3y	26908	26908	eukaryotic translation initiation factor 2, subunit 3, structural gene Y-linked	NM_012011//NP_036141//XM_006531608//XM_006531609//XM_006531610//XM_006531611//XM_011248593//XP_006531671//XP_006531672//XP_006531673//XP_006531674//XP_011246895//XR_388245//XR_879402
Cd83	0.176	6.3	0.076	0.208	-60.713	-5.924	3.86249e-07	0.00010475	84		Cd83	12522	12522	CD83 antigen	NM_001289915//NM_009856//NP_001276844//NP_033986
Tchh	2.109	0.031	0.425	0.021	74.539	6.22	7.72498e-07	0.000123478	85		Tchh	99681	99681	trichohyalin	NM_001163098//NP_001156570
Elk3	9.172	0.097	0.851	0.029	100.223	6.647	1.60429e-06	0.000171731	86		Elk3	13713	13713	ELK3, member of ETS oncogene family	NM_001282967//NM_013508//NM_205536//NP_001269896//NP_038536//XR_380364
Gulp1	2.571	0.032	1.025	0.033	80.199	6.326	9.34965e-07	0.000129108	87		Gulp1	70676	70676	GULP, engulfment adaptor PTB domain containing 1	NM_027506//NM_028450//NP_082726//XM_006496276//XM_006496277//XM_006496278//XM_011238599//XP_006496339//XP_006496340//XP_006496341//XP_011236901
Cyp2u1	0.245	15.007	0.025	0.426	-51.994	-5.7	1.37545e-07	8.91638e-05	88		Cyp2u1	71519	71519	cytochrome P450, family 2, subfamily u, polypeptide 1	NM_027816//NP_082092//XR_375583
Slc5a1	15.974	1076.85	5.12	57.742	-48.387	-5.597	1.40174e-08	6.15587e-05	89		Slc5a1	20537	20537	solute carrier family 5 (sodium/glucose cotransporter), member 1	NM_019810//NP_062784
Gsdma	3.728	0.052	1.584	0.039	72.507	6.18	8.16079e-07	0.000127774	90		Gsdma	57911	57911	gasdermin A	NM_021347//NP_067322//XM_006533850//XP_006533913
Ccdc80	1.582	0	0.556	0	301.336	8.235	3.38347e-06	0.000231554	91		Ccdc80	67896	67896	coiled-coil domain containing 80	NM_026439//NP_080715//XM_006522498//XM_006522499//XM_006522500//XM_006522501//XP_006522561//XP_006522562//XP_006522563//XP_006522564
Sh2d7	0.019	3.147	0.008	0.131	-124.032	-6.955	1.95987e-06	0.000179241	92		Sh2d7	244885	244885	SH2 domain containing 7	NM_173778//NP_776139//XM_006511157//XM_006511158//XP_006511220//XP_006511221
Bex1	134.905	0.255	74.83	0.132	294.244	8.201	3.45423e-06	0.000231554	93		Bex1	19716	19716	brain expressed X-linked 1	NM_009052//NP_033078
Procr	1.944	0.014	1.312	0.025	165.225	7.368	2.63067e-06	0.00020464	94		Procr	19124	19124	protein C receptor, endothelial	NM_011171//NP_035301//XM_006498955//XP_006499018
Cyp3a11	2.052	376.463	3.39	25.551	-55.355	-5.791	2.97116e-07	9.90542e-05	95		Cyp3a11	13112	13112	cytochrome P450, family 3, subfamily a, polypeptide 11	NM_007818//NP_031844
Slc27a2	2.446	110.937	0.17	4.913	-46.354	-5.535	1.37042e-08	6.15587e-05	96		Slc27a2	26458	26458	solute carrier family 27 (fatty acid transporter), member 2	NM_011978//NP_036108
Ccl2	2.734	0	0.329	0	90.093	6.493	1.56964e-06	0.000169587	97		Ccl2	20296	20296	chemokine (C-C motif) ligand 2	NM_011333//NP_035463
Slc28a1	0.009	2.799	0.008	0.786	-82.475	-6.366	1.29239e-06	0.000151318	98		Slc28a1	434203	434203	solute carrier family 28 (sodium-coupled nucleoside transporter), member 1	NM_001004184//NP_001004184//XM_006540976//XM_006540977//XM_006540978//XM_006540979//XM_011250875//XP_006541039//XP_006541040//XP_006541041//XP_006541042//XP_011249177//XR_391350
Rims4	0.034	6.929	0.06	2.772	-354.646	-8.47	3.77645e-06	0.000240795	99		Rims4	241770	241770	regulating synaptic membrane exocytosis 4	NM_183023//NP_898844//XM_006499537//XP_006499600
Gpr137b	0.927	0	0.034	0	119.048	6.895	2.27165e-06	0.000195997	100		Gpr137b	83924	83924	G protein-coupled receptor 137B	NM_031999//NP_114388//XM_006516805//XP_006516868//XR_382078
1110028F11Rik	11.474	0.206	0.169	0.101	60.436	5.917	6.45446e-07	0.0001179	101		1110028F11Rik	68690	68690	RIKEN cDNA 1110028F11 gene	NR_045139
Prss22	8.975	0.143	2.8	0.051	64.756	6.017	8.56229e-07	0.000128602	102		Prss22	70835	70835	protease, serine 22	NM_133731//NP_598492//XM_006524905//XM_006524906//XP_006524968//XP_006524969
Gabrp	0.735	0	0.227	0	60.867	5.928	7.2559e-07	0.000121821	103		Gabrp	216643	216643	gamma-aminobutyric acid (GABA) A receptor, pi	NM_146017//NP_666129//XM_006514666//XP_006514729
Serpinb11	22.604	0	7.456	0	586.745	9.197	4.97266e-06	0.00028125	104		Serpinb11	66957	66957	serine (or cysteine) peptidase inhibitor, clade B (ovalbumin), member 11	NM_025867//NP_080143
Lama5	33.459	0.456	1.708	0.126	46.417	5.537	2.09351e-07	9.66729e-05	105		Lama5	16776	16776	laminin, alpha 5	NM_001081171//NP_001074640//XM_006500575//XP_006500638//XR_867114
Ctla2a	3.532	0	0.394	0	251.015	7.972	4.81322e-06	0.000275753	106		Ctla2a	13024	13024	cytotoxic T lymphocyte-associated protein 2 alpha	NM_001145799//NM_007796//NP_001139271//NP_031822
Slc34a2	0.763	30.483	0.207	3.988	-54.619	-5.771	7.24223e-07	0.000121821	107		Slc34a2	20531	20531	solute carrier family 34 (sodium phosphate), member 2	NM_011402//NP_035532//XM_006503807//XP_006503870
Spib	0.073	2.848	0.03	0.456	-46.161	-5.529	2.79656e-07	9.8212e-05	108		Spib	272382	272382	Spi-B transcription factor (Spi-1/PU.1 related)	NM_019866//NP_063919//XM_006540932//XM_006540933//XM_006540934//XM_006540935//XM_006540936//XM_006540938//XM_006540939//XP_006540995//XP_006540996//XP_006540997//XP_006540998//XP_006540999//XP_006541001//XP_006541002
Fmnl2	14.189	0.095	0.457	0.09	233.299	7.866	4.77002e-06	0.000274859	109		Fmnl2	71409	71409	formin-like 2	NM_172409//NP_765997//XM_006498330//XM_006498331//XM_006498332//XM_006498333//XM_006498334//XM_006498335//XM_006498336//XM_006498337//XM_006498338//XP_006498393//XP_006498394//XP_006498395//XP_006498396//XP_006498397//XP_006498398//XP_006498399//XP_006498400//XP_006498401
Adh1	7.571	3965.89	11.109	1243.88	-126.926	-6.988	3.50124e-06	0.000231554	110		Adh1	11522	11522	alcohol dehydrogenase 1 (class I)	NM_007409//NP_031435
Col4a2	26.348	0.036	6.021	0.021	352.218	8.46	5.53946e-06	0.000296501	111		Col4a2	12827	12827	collagen, type IV, alpha 2	NM_009932//NP_034062
Acsm3	31.307	1.053	3.427	0.525	51.667	5.691	6.64067e-07	0.0001183	112		Acsm3	20216	20216	acyl-CoA synthetase medium-chain family member 3	NM_016870//NM_212441//NM_212442//NP_058566//NP_997606//NP_997607//XM_006507475//XM_011241699//XM_011241700//XM_011241701//XP_006507538//XP_011240001//XP_011240002//XP_011240003
Slc6a4	0.191	31.624	0.307	2.302	-54.284	-5.762	8.25078e-07	0.000127774	113		Slc6a4	15567	15567	solute carrier family 6 (neurotransmitter transporter, serotonin), member 4	NM_010484//NP_034614//XM_006532299//XM_006532300//XM_006532301//XM_006532302//XP_006532362//XP_006532363//XP_006532364//XP_006532365
Creb3l3	1.359	388.178	2.214	37.183	-83.208	-6.379	2.46329e-06	0.000200999	114		Creb3l3	208677	208677	cAMP responsive element binding protein 3-like 3	NM_145365//NP_663340//XM_011243392//XP_011241694
Dnahc7b	0.351	0.001	0.043	0.002	48.875	5.611	6.45267e-07	0.0001179	115		NA	NA	NA	NA	NA
Cyp3a25	0.721	95.542	1.249	13.894	-42.123	-5.397	2.67427e-07	9.8212e-05	116		Cyp3a25	56388	56388	cytochrome P450, family 3, subfamily a, polypeptide 25	NM_019792//NP_062766//NR_030782//XR_868676//XR_868677
Bmp3	1.094	61.834	0.546	3.537	-46.359	-5.535	4.84398e-07	0.000107661	117		Bmp3	110075	110075	bone morphogenetic protein 3	NM_001310677//NM_173404//NP_001297606//NP_775580//XM_006534722//XP_006534785
2010001E11Rik	0.023	9.184	0.04	2.322	-70.256	-6.135	1.95719e-06	0.000179241	118		NA	NA	NA	NA	NA
Slc13a1	0.164	62.35	0.227	8.656	-97.078	-6.601	3.32912e-06	0.000231225	119		Slc13a1	55961	55961	solute carrier family 13 (sodium/sulfate symporters), member 1	NM_019481//NP_062354//XM_006505139//XM_006505140//XP_006505202//XP_006505203
Stra6	5.399	0	0.887	0	425.744	8.734	6.85101e-06	0.000334481	120		Stra6	20897	20897	stimulated by retinoic acid gene 6	NM_001162475//NM_001162476//NM_001162479//NM_009291//NP_001155947//NP_001155948//NP_001155951//NP_033317//XM_006510941//XM_006510943//XM_006510944//XM_006510945//XM_006510946//XM_011242695//XP_006511004//XP_006511006//XP_006511007//XP_006511008//XP_006511009//XP_011240997
Aspdh	0	4.176	0	0.625	-182.122	-7.509	5.51739e-06	0.000296501	121		Aspdh	68352	68352	aspartate dehydrogenase domain containing	NM_026690//NP_080966
Plekhg6	0.746	32.907	0.009	5.798	-41.56	-5.377	3.4136e-07	0.000103459	122		Plekhg6	213522	213522	pleckstrin homology domain containing, family G (with RhoGef domain) member 6	NM_198604//NP_941006//XM_006505867//XP_006505930
Cyp2d26	4.306	545.798	4.835	110.547	-49.553	-5.631	8.52827e-07	0.000128602	123		Cyp2d26	76279	76279	cytochrome P450, family 2, subfamily d, polypeptide 26	NM_029562//NP_083838//XM_006521524//XP_006521587
Thsd7b	0.002	0.479	0.004	0.128	-127.446	-6.994	4.7609e-06	0.000274859	124		Thsd7b	210417	210417	thrombospondin, type I, domain containing 7B	NM_172485//NP_766073//XM_011247964//XM_011247965//XM_011247966//XP_011246266//XP_011246267//XP_011246268
Dpyd	0.377	94.209	0.411	10.17	-115.522	-6.852	4.24349e-06	0.000259242	125		Dpyd	99586	99586	dihydropyrimidine dehydrogenase	NM_170778//NP_740748//XM_011240318//XP_011238620
Gcg	0.369	48.25	0.15	13.582	-85.677	-6.421	3.3106e-06	0.000231225	126		Gcg	14526	14526	glucagon	NM_008100//NP_032126//XM_006498770//XP_006498833
Slc41a2	0.45	25.281	0.136	2.48	-46.462	-5.538	8.59445e-07	0.000128602	127		Slc41a2	338365	338365	solute carrier family 41, member 2	NM_177388//NP_796362//XM_006513811//XM_011243498//XP_006513874//XP_011241800
Ugt2a3	0.782	81.288	1.337	11.793	-38.311	-5.26	2.90381e-07	9.8212e-05	128		Ugt2a3	72094	72094	UDP glucuronosyltransferase 2 family, polypeptide A3	NM_028094//NP_082370
Fgd3	7.906	0.083	0.597	0.033	146.712	7.197	5.75566e-06	0.000302547	129		Fgd3	30938	30938	FYVE, RhoGEF and PH domain containing 3	NM_015759//NP_056574//XM_006516929//XM_006516930//XM_006516931//XP_006516992//XP_006516993//XP_006516994
Arhgap40	6.478	0.198	1.353	0.068	60.308	5.914	2.02647e-06	0.000183301	130		Arhgap40	545481	545481	Rho GTPase activating protein 40	NM_001145015//NP_001138487
Ptp4a3	26.648	0.782	0.928	0.214	35.95	5.168	1.52043e-07	9.09804e-05	131		Ptp4a3	19245	19245	protein tyrosine phosphatase 4a3	NM_001166388//NM_001166389//NM_001166390//NM_008975//NP_001159860//NP_001159861//NP_001159862//NP_033001//XM_006520640//XM_006520642//XM_011245523//XP_006520703//XP_006520705//XP_011243825
Frmpd1	0.5	0.003	0.22	0.006	62.923	5.976	2.35288e-06	0.000196807	132		Frmpd1	666060	666060	FERM and PDZ domain containing 1	NM_001081172//NP_001074641//XM_006538175//XM_006538176//XM_006538177//XM_006538178//XM_011250085//XP_006538238//XP_006538239//XP_006538240//XP_006538241//XP_011248387
Slc3a1	1.546	160.985	2.331	14.653	-34.838	-5.123	7.18268e-08	7.98201e-05	133		Slc3a1	20532	20532	solute carrier family 3, member 1	NM_009205//NP_033231
Slc35f1	0.228	0	0.073	0	55.785	5.802	1.83572e-06	0.000174032	134		Slc35f1	215085	215085	solute carrier family 35, member F1	NM_178675//NP_848790
Cyp4v3	2.555	119.929	0.661	12.424	-35.105	-5.134	1.25265e-07	8.63908e-05	135		Cyp4v3	102294	102294	cytochrome P450, family 4, subfamily v, polypeptide 3	NM_133969//NP_598730
Ivl	0.824	0	0.525	0	128.386	7.004	6.05924e-06	0.000312012	136		Ivl	16447	16447	involucrin	NM_008412//NP_032438//XM_006501046//XM_006501047//XP_006501109//XP_006501110
Lrrn3	2.478	0.014	1.761	0.023	49.971	5.643	1.42702e-06	0.000158583	137		Lrrn3	16981	16981	leucine rich repeat protein 3, neuronal	NM_001271708//NM_001271709//NM_010733//NP_001258637//NP_001258638//NP_034863
Bend5	2.646	0.265	0.095	0.261	70.934	6.148	3.29604e-06	0.000231225	138		Bend5	67621	67621	BEN domain containing 5	NM_026279//NP_080555//NR_033793//XM_006503323//XM_011240594//XP_006503386//XP_011238896//XR_376343
Tspyl5	0.703	0	0.375	0	48.683	5.605	1.35235e-06	0.000153203	139		Tspyl5	239364	239364	testis-specific protein, Y-encoded-like 5	NM_001085421//NP_001078890
Cyp2c68	3.1	150.926	0.28	17.817	-41.135	-5.362	6.73922e-07	0.000119146	140		Cyp2c68	433247	433247	cytochrome P450, family 2, subfamily c, polypeptide 68	NM_001039555//NP_001034644//XM_006527177//XP_006527240
Pvrl4	8.615	0.171	1.247	0.06	42.199	5.399	8.91898e-07	0.000128602	141		Pvrl4	71740	71740	poliovirus receptor-related 4	NM_001122680//NM_027893//NP_001116152//NP_082169
H2-Q1	0.721	24.749	0.144	2.91	-41.604	-5.379	8.83781e-07	0.000128602	142		H2-Q1	15006	15006	histocompatibility 2, Q region locus 1	NM_010390//NP_034520//XM_006523687//XM_006523688//XM_006523689//XM_006523690//XM_006523691//XM_006523692//XM_006523693//XM_006536530//XM_006536531//XM_006536532//XM_006536533//XM_006536534//XM_006536535//XM_006536536//XM_006537263//XM_006537264//XM_006537265//XM_006537266//XM_006537267//XM_006537268//XM_006537269//XM_006537270//XM_006537271//XM_011238205//XM_011238210//XM_011238217//XM_011246300/…
Nat8	0.398	95.418	0.536	11.738	-83.947	-6.391	4.68505e-06	0.000274023	143		Nat8	68396	68396	N-acetyltransferase 8 (GCN5-related)	NM_023455//NP_075944//XM_006506535//XM_006506536//XM_006506537//XP_006506598//XP_006506599//XP_006506600
Krt79	0.361	0	0.208	0	50.677	5.663	1.90158e-06	0.000176465	144		Krt79	223917	223917	keratin 79	NM_146063//NP_666175//XM_006520885//XP_006520948
Kcnq5	0.998	0.004	0.125	0.008	57.396	5.843	2.59788e-06	0.000204519	145		Kcnq5	226922	226922	potassium voltage-gated channel, subfamily Q, member 5	NM_001160139//NM_001310477//NM_023872//NP_001153611//NP_001297406//NP_076361//XM_006495500//XM_011238368//XP_006495563//XP_011236670
Mdfi	5.823	0.155	1.074	0.159	85.734	6.422	4.99718e-06	0.000281505	146		Mdfi	17240	17240	MyoD family inhibitor	NM_001109973//NM_001276390//NM_001276391//NM_010783//NP_001103443//NP_001263319//NP_001263320//NP_034913//XM_006523742//XM_006523743//XM_006523744//XM_006523745//XP_006523805//XP_006523806//XP_006523807//XP_006523808
Mttp	9.954	900.77	14.186	95.12	-33.987	-5.087	2.40311e-07	9.79392e-05	147		Mttp	17777	17777	microsomal triglyceride transfer protein	NM_001163457//NM_008642//NP_001156929//NP_032668//XM_006501102//XM_006501103//XP_006501165//XP_006501166
Cyp2d13	0	1.81	0	0.334	-142.823	-7.158	7.67233e-06	0.000355256	148		Cyp2d13	68444	68444	cytochrome P450, family 2, subfamily d, polypeptide 13	NR_003552
Syt8	20.617	0.372	0.231	0.113	63.298	5.984	3.32776e-06	0.000231225	149		Syt8	55925	55925	synaptotagmin VIII	NM_001285857//NM_001285858//NM_001285861//NM_018802//NP_001272786//NP_001272787//NP_001272790//NP_061272//XM_006508632//XM_006508633//XM_006508635//XM_006508637//XM_006508638//XM_006508639//XM_006508640//XM_011242014//XM_011242015//XM_011242016//XM_011242017//XM_011242018//XM_011242019//XM_011242020//XP_006508695//XP_006508696//XP_006508698//XP_006508700//XP_006508701//XP_006508702//XP_006508703/…
Slc2a2	0.312	130.275	0.459	21.343	-124.685	-6.962	6.99329e-06	0.000339298	150		Slc2a2	20526	20526	solute carrier family 2 (facilitated glucose transporter), member 2	NM_031197//NP_112474
Adam8	5.629	0.145	1.397	0.035	43.069	5.429	1.15446e-06	0.000143307	151		Adam8	11501	11501	a disintegrin and metallopeptidase domain 8	NM_001291066//NM_007403//NP_001277995//NP_031429//XM_006536151//XM_006536152//XM_011249838//XP_006536214//XP_006536215//XP_011248140
Chrna2	0.004	0.964	0.006	0.092	-72.397	-6.178	4.14421e-06	0.000254509	152		Chrna2	110902	110902	cholinergic receptor, nicotinic, alpha polypeptide 2 (neuronal)	NM_144803//NP_659052//XM_006518434//XM_006518435//XM_006518436//XM_006518437//XM_006518438//XP_006518497//XP_006518498//XP_006518499//XP_006518500//XP_006518501
Slc7a15	0.01	5.352	0.017	1.188	-136.314	-7.091	7.79127e-06	0.00035722	153		Slc7a15	328059	328059	solute carrier family 7 (cationic amino acid transporter, y+ system), member 15	NM_001038660//NM_001286385//NM_177802//NP_001033749//NP_001273314//NP_808470//XM_006515118//XM_006515119//XM_011243876//XM_011243877//XP_006515181//XP_006515182//XP_011242178//XP_011242179
S100a7a	5.418	0.021	1.184	0.036	54.66	5.772	2.67102e-06	0.000205983	154		S100a7a	381493	381493	S100 calcium binding protein A7A	NM_199422//NP_955454//XM_006501631//XM_006501632//XM_006501633//XM_006501635//XP_006501694//XP_006501695//XP_006501696//XP_006501698
Atg9b	82.257	1.93	5.921	0.672	31.158	4.962	5.6705e-08	6.75189e-05	155		Atg9b	213948	213948	autophagy related 9B	NM_001002897//NP_001002897//XM_011249761//XP_011248063
Gpr157	0.086	4.938	0.027	0.401	-53.389	-5.738	2.59351e-06	0.000204519	156		Gpr157	269604	269604	G protein-coupled receptor 157	NM_177366//NP_796340
Sema4f	0.312	0	0.121	0	68.104	6.09	4.2332e-06	0.000259242	157		Sema4f	20355	20355	sema domain, immunoglobulin domain (Ig), TM domain, and short cytoplasmic domain	NM_001113481//NM_001308374//NM_011350//NP_001106953//NP_001295303//NP_035480//XM_006505815//XM_006507118//XM_011241264//XM_011241265//XM_011251343//XM_011251344//XP_006505878//XP_006507181//XP_011239566//XP_011239567//XP_011249645//XP_011249646
Ugt1a9	0.033	9.841	0.046	1.156	-107.488	-6.748	7.07678e-06	0.000341927	158		Ugt1a9	394434	394434	UDP glucuronosyltransferase 1 family, polypeptide A9	NM_201644//NP_964006
5730528L13Rik	6.153	0.091	1.293	0.02	43.223	5.434	1.61893e-06	0.000171731	159		NA	NA	NA	NA	NA
Evl	9.063	0.295	2.275	0.231	49.829	5.639	2.39399e-06	0.00019882	160		Evl	14026	14026	Ena-vasodilator stimulated phosphoprotein	NM_001163394//NM_001163395//NM_001163396//NM_007965//NP_001156866//NP_001156867//NP_001156868//NP_031991//XM_006515470//XM_006515471//XP_006515533//XP_006515534
Mme	0.565	159.868	0.709	21.136	-125.999	-6.977	8.10126e-06	0.000364979	161		Mme	17380	17380	membrane metallo endopeptidase	NM_001289462//NM_001289463//NM_008604//NP_001276391//NP_001276392//NP_032630//XM_006501095//XM_006501098//XP_006501158//XP_006501161
Hmgcs2	1.562	30.455	0.603	1.754	-30.204	-4.917	3.01325e-08	6.15587e-05	162		Hmgcs2	15360	15360	3-hydroxy-3-methylglutaryl-Coenzyme A synthase 2	NM_008256//NP_032282
2310002J15Rik	1.777	0.055	0.402	0.096	54.014	5.755	2.9876e-06	0.00021925	163		NA	NA	NA	NA	NA
Zfp185	9.253	0.076	1.367	0.027	82.297	6.363	5.86947e-06	0.000307811	164		Zfp185	22673	22673	zinc finger protein 185	NM_001109043//NM_009549//NP_001102513//NP_033575//XM_006527961//XM_006527962//XM_006527963//XP_006528024//XP_006528025//XP_006528026
Nat8l	0.137	0	0.061	0	53.062	5.73	2.95774e-06	0.000217744	165		Nat8l	269642	269642	N-acetyltransferase 8-like	NM_001001985//NP_001001985
Fbp1	0.339	147.294	0.445	48.602	-92.489	-6.531	7.07261e-06	0.000341927	166		Fbp1	14121	14121	fructose bisphosphatase 1	NM_019395//NP_062268//XM_011244488//XP_011242790
1110012J17Rik	4.55	0.059	1.194	0.02	35.582	5.153	6.90638e-07	0.000120947	167		NA	NA	NA	NA	NA
Bmp8b	16.533	0.498	9.864	0.305	47.088	5.557	2.30737e-06	0.000196145	168		Bmp8b	12164	12164	bone morphogenetic protein 8b	NM_007559//NP_031585//XM_011240420//XP_011238722
Thbs1	34.211	0.188	4.675	0.072	88.109	6.461	6.74162e-06	0.000331918	169		Thbs1	21825	21825	thrombospondin 1	NM_001313914//NM_011580//NP_001300843//NP_035710//XM_006499152//XP_006499215
Ly6c1	8.731	0.009	3.759	0.016	77.512	6.276	6.01824e-06	0.000312012	170		Ly6c1	17067	17067	lymphocyte antigen 6 complex, locus C1	NM_001252055//NM_001252056//NM_001252057//NM_001252058//NM_010741//NP_001238984//NP_001238985//NP_001238986//NP_001238987//NP_034871//XM_006520521//XP_006520584
Reg1	3.256	4684.31	2.958	1330.54	-435.882	-8.768	1.25189e-05	0.000455622	171		Reg1	19692	19692	regenerating islet-derived 1	NM_009042//NP_033068//XM_011241261//XP_011239563
Slc30a10	0.748	40.361	0.493	5.673	-29.198	-4.868	1.06577e-08	6.15587e-05	172		Slc30a10	226781	226781	solute carrier family 30, member 10	NM_001033286//NP_001028458
Fam47e	0	1.568	0	0.554	-70.384	-6.137	5.30276e-06	0.000290494	173		Fam47e	384198	384198	family with sequence similarity 47, member E	NM_001033478//NM_001170571//NM_001170572//NP_001028650//NP_001164042//XM_006535053//XM_006535055//XM_011249496//XM_011249497//XM_011249498//XM_011249499//XM_011249500//XM_011249501//XM_011249502//XM_011249503//XM_011249504//XP_006535116//XP_006535118//XP_011247798//XP_011247799//XP_011247800//XP_011247801//XP_011247802//XP_011247803//XP_011247804//XP_011247805//XP_011247806
Csf1	3.217	0.099	0.256	0.024	33.875	5.082	6.04947e-07	0.0001179	174		Csf1	12977	12977	colony stimulating factor 1 (macrophage)	NM_001113529//NM_001113530//NM_007778//NP_001107001//NP_001107002//NP_031804
Rorc	3.168	99.09	0.361	19.567	-30.472	-4.929	1.84007e-07	9.61295e-05	175		Rorc	19885	19885	RAR-related orphan receptor gamma	NM_001293734//NM_011281//NP_001280663//NP_035411//NR_121656//XM_006501162//XM_006501163//XM_006501164//XP_006501225//XP_006501226//XP_006501227
Cyp4f14	5.781	672.224	7.823	114.839	-34.873	-5.124	7.20043e-07	0.000121821	176		Cyp4f14	64385	64385	cytochrome P450, family 4, subfamily f, polypeptide 14	NM_001204333//NM_001204334//NM_001204335//NM_001204336//NM_022434//NP_001191262//NP_001191263//NP_001191264//NP_001191265//NP_071879//XM_006524781//XM_006524782//XP_006524844//XP_006524845
Fmo4	0.228	46.505	0.356	4.596	-70.059	-6.131	5.37763e-06	0.000292536	177		Fmo4	226564	226564	flavin containing monooxygenase 4	NM_144878//NP_659127//XM_006496773//XM_006496774//XM_006496775//XM_006496776//XM_006496777//XM_011238789//XP_006496836//XP_006496837//XP_006496838//XP_006496839//XP_006496840//XP_011237091
Slc15a2	0.009	1.898	0.016	0.857	-58.412	-5.868	3.99365e-06	0.000248993	178		Slc15a2	57738	57738	solute carrier family 15 (H+/peptide transporter), member 2	NM_001145899//NM_021301//NP_001139371//NP_067276//XM_006522428//XM_006522430//XP_006522491//XP_006522493//XR_384581
Pik3r5	0.058	3.168	0.006	0.31	-54.298	-5.763	3.49591e-06	0.000231554	179		Pik3r5	320207	320207	phosphoinositide-3-kinase, regulatory subunit 5, p101	NM_177320//NP_796294//XM_006533548//XP_006533611
Alpi	10.864	1270.56	18.231	212.418	-38.301	-5.259	1.30313e-06	0.000151318	180		Alpi	76768	76768	alkaline phosphatase, intestinal	NM_001081082//NP_001074551
Slc6a20b	0	0.583	0	0.249	-54.49	-5.768	3.51561e-06	0.000231554	181		Slc6a20b	22599	22599	solute carrier family 6 (neurotransmitter transporter), member 20B	NM_011731//NP_035861
Acot4	0.361	24.237	0.264	7.138	-32.974	-5.043	5.59256e-07	0.000114486	182		Acot4	171282	171282	acyl-CoA thioesterase 4	NM_134247//NP_599008
Lrat	0.178	6.001	0.122	0.482	-129.508	-7.017	9.53755e-06	0.000391846	183		Lrat	79235	79235	lecithin-retinol acyltransferase (phosphatidylcholine-retinol-O-acyltransferase)	NM_023624//NP_076113
Gpc1	7.502	0.147	1.205	0.034	35.433	5.147	9.11447e-07	0.000128734	184		Gpc1	14733	14733	glypican 1	NM_016696//NP_057905//XM_006529142//XM_011247925//XP_006529205//XP_011246227
Zdhhc15	2.314	0.111	1.013	0.076	64.797	6.018	5.3483e-06	0.000292303	185		Zdhhc15	108672	108672	zinc finger, DHHC domain containing 15	NM_175358//NP_780567//XM_011247504//XM_011247505//XM_011247506//XM_011247507//XM_011247508//XM_011247509//XP_011245806//XP_011245807//XP_011245808//XP_011245809//XP_011245810//XP_011245811
Npc1l1	2.108	169.958	2.342	16.737	-32.656	-5.029	5.75734e-07	0.000115827	186		Npc1l1	237636	237636	NPC1-like 1	NM_207242//NP_997125//XM_006514693//XP_006514756
Abp1	3.85	195.413	2.422	22.807	-30.178	-4.915	2.46687e-07	9.79392e-05	187		NA	NA	NA	NA	NA
Slc26a6	1.555	96.539	1.188	11.251	-29.268	-4.871	1.43119e-07	8.96324e-05	188		Slc26a6	171429	171429	solute carrier family 26, member 6	NM_134420//NP_599252
H2-Q2	4.295	217.01	1.116	29.561	-37.698	-5.236	1.5129e-06	0.000165758	189		H2-Q2	15013	15013	histocompatibility 2, Q region locus 2	NM_010392//NP_034522//XM_006523697//XM_006525328//XM_006536540//XM_006537274//XP_006523760//XP_006525391//XP_006536603//XP_006537337
Cyp2c66	4.617	463.735	7.823	37.578	-36.004	-5.17	1.21077e-06	0.000146496	190		Cyp2c66	69888	69888	cytochrome P450, family 2, subfamily c, polypeptide 66	NM_001011707//NP_001011707
Vill	10.919	0.354	2.321	0.062	37.671	5.235	1.69529e-06	0.000172591	191		Vill	22351	22351	villin-like	NM_001164567//NM_011700//NP_001158039//NP_035830//XM_006512059//XM_006512060//XM_006512061//XM_006512062//XM_006512063//XM_006512065//XM_006512066//XM_006512067//XP_006512122//XP_006512123//XP_006512124//XP_006512125//XP_006512126//XP_006512128//XP_006512129//XP_006512130
Ephx2	2.182	279.545	1.328	36.114	-54.511	-5.768	4.50453e-06	0.000268169	192		Ephx2	13850	13850	epoxide hydrolase 2, cytoplasmic	NM_001271402//NM_001271403//NM_001271421//NM_007940//NP_001258331//NP_001258332//NP_001258350//NP_031966
Spata6	2.49	0.027	0.097	0.046	141.382	7.143	1.18042e-05	0.000444313	193		Spata6	67946	67946	spermatogenesis associated 6	NM_026470//NP_080746//XM_006503346//XM_006503347//XM_006503348//XM_006503349//XP_006503409//XP_006503410//XP_006503411//XP_006503412
Papss2	8.817	389.691	0.815	101.954	-36.145	-5.176	1.629e-06	0.000172018	194		Papss2	23972	23972	3'-phosphoadenosine 5'-phosphosulfate synthase 2	NM_001201470//NM_011864//NP_001188399//NP_035994//XM_006527064//XM_006527065//XP_006527127//XP_006527128
Arhgef17	11.991	0.123	1.391	0.067	41.921	5.39	2.90506e-06	0.000215249	195		Arhgef17	207212	207212	Rho guanine nucleotide exchange factor (GEF) 17	NM_001081116//NP_001074585
5430425J12Rik	0.009	2.255	0.015	1.687	-124.346	-6.958	1.16756e-05	0.000442326	196		NA	NA	NA	NA	NA
8430419L09Rik	0.561	34.43	0.681	2.915	-26.55	-4.731	5.64803e-08	6.75189e-05	197		NA	NA	NA	NA	NA
Prrx1	0.028	5.009	0.049	1.029	-63.816	-5.996	6.91407e-06	0.000336855	198		Prrx1	18933	18933	paired related homeobox 1	NM_001025570//NM_011127//NM_175686//NP_001020741//NP_035257//NP_783617//XM_006496703//XP_006496766
1500015L24Rik	1.778	0	0.522	0	36.102	5.174	1.79515e-06	0.000174032	199		1500015L24Rik	68994	68994	RIKEN cDNA 1500015L24 gene	NM_183277//NR_045817
Rptn	0.268	0	0.042	0	39.266	5.295	2.48757e-06	0.000201526	200		Rptn	20129	20129	repetin	NM_009100//NP_033126
Slc15a1	0.068	36.923	0.084	9.752	-133.675	-7.063	1.25482e-05	0.000455622	201		Slc15a1	56643	56643	solute carrier family 15 (oligopeptide transporter), member 1	NM_053079//NP_444309
Sox5	0.326	0.008	0.038	0.001	37.929	5.245	2.22259e-06	0.000193539	202		Sox5	20678	20678	SRY (sex determining region Y)-box 5	NM_001113559//NM_001243163//NM_011444//NP_001107031//NP_001230092//NP_035574//XM_006506931//XM_006506932//XM_006506933//XM_006506934//XM_006506935//XM_006506936//XM_006506937//XM_006506938//XM_006506939//XM_006506940//XM_006506941//XM_006506942//XM_006506944//XM_006506945//XM_006506946//XM_006536047//XM_006536048//XM_006536049//XM_006536050//XM_006536051//XM_006536052//XM_006536053//XM_006536054/…
Clic5	0.793	82.997	0.762	9.521	-56.676	-5.825	5.67776e-06	0.000301141	203		Clic5	224796	224796	chloride intracellular channel 5	NM_172621//NP_766209//XM_006524135//XP_006524198
Slc14a1	8.2	0.023	4.863	0.04	49.186	5.62	4.60706e-06	0.00027109	204		Slc14a1	108052	108052	solute carrier family 14 (urea transporter), member 1	NM_001171010//NM_001171011//NM_028122//NP_001164481//NP_001164482//NP_082398
Pthlh	12.842	0.147	2.941	0.118	43.892	5.456	3.50267e-06	0.000231554	205		Pthlh	19227	19227	parathyroid hormone-like peptide	NM_008970//NP_032996
Rnd1	2.189	0.089	0.301	0.05	39.369	5.299	2.67442e-06	0.000205983	206		Rnd1	223881	223881	Rho family GTPase 1	NM_172612//NP_766200
Btnl2	0.196	56.35	0.217	18.051	-92.993	-6.539	1.0613e-05	0.000416305	207		Btnl2	547431	547431	butyrophilin-like 2	NM_079835//NP_524574//XM_006524645//XM_006524646//XM_006536671//XM_006536672//XM_006537402//XM_006537403//XP_006524708//XP_006524709//XP_006536734//XP_006536735//XP_006537465//XP_006537466
Cyp2c38	0.023	25.692	0.04	8.129	-561.37	-9.133	1.7272e-05	0.000536215	208		Cyp2c38	13097	13097	cytochrome P450, family 2, subfamily c, polypeptide 38	NM_010002//NP_034132//XM_006526637//XM_006526638//XM_011247137//XP_006526700//XP_006526701//XP_011245439
Basp1	24.822	0.492	4.291	0.301	46.294	5.533	4.01171e-06	0.000248993	209		Basp1	70350	70350	brain abundant, membrane attached signal protein 1	NM_027395//NP_081671
Hsf2bp	0.832	0.013	0.065	0.012	46.183	5.529	3.96069e-06	0.000247803	210		Hsf2bp	74377	74377	heat shock transcription factor 2 binding protein	NM_028902//NP_083178//XM_006525031//XM_006525032//XM_006525033//XM_006525034//XM_006525035//XM_006525037//XM_006525038//XM_006525039//XM_011246686//XM_011246687//XP_006525094//XP_006525095//XP_006525096//XP_006525097//XP_006525098//XP_006525100//XP_006525101//XP_006525102//XP_011244988//XP_011244989
Gm4788	0.036	17.812	0.063	5.435	-167.509	-7.388	1.39526e-05	0.000478138	211		Gm4788	214403	214403	predicted gene 4788	NM_001029977//NM_001160303//NM_001160304//NP_001025148//NP_001153775//NP_001153776
Cyp2c29	6.557	466.595	11.258	47.647	-26.091	-4.705	1.27109e-07	8.63908e-05	212		Cyp2c29	13095	13095	cytochrome P450, family 2, subfamily c, polypeptide 29	NM_007815//NP_031841//XM_006526636//XP_006526699
Lrrc39	0.02	0.93	0.011	0.098	-36.233	-5.179	2.21521e-06	0.000193539	213		Lrrc39	109245	109245	leucine rich repeat containing 39	NM_027321//NM_175413//NP_081597//NP_780622//XM_006500860//XM_006500861//XM_006500862//XM_006500863//XM_006500864//XM_006500865//XP_006500923//XP_006500924//XP_006500925//XP_006500926//XP_006500927//XP_006500928
Tmem150c	0.621	0.012	0.326	0.011	44.528	5.477	3.86464e-06	0.000244586	214		Tmem150c	231503	231503	transmembrane protein 150C	NM_182841//NP_878261//XM_006534877//XM_006534878//XM_006534881//XM_011249426//XP_006534940//XP_006534941//XP_006534944//XP_011247728
Edn1	14.487	0.233	1.059	0.134	36.187	5.177	2.3007e-06	0.000196145	215		Edn1	13614	13614	endothelin 1	NM_010104//NP_034234
Jub	42.607	1.072	2.326	0.5	25.028	4.645	4.3711e-08	6.73224e-05	216		NA	NA	NA	NA	NA
Slc25a48	15.646	0.053	3.812	0.029	151.234	7.241	1.42138e-05	0.000484246	217		Slc25a48	328258	328258	solute carrier family 25, member 48	NM_177809//NP_808477//XM_006517278//XM_011244532//XM_011244533//XP_006517341//XP_011242834//XP_011242835
Tacstd2	56.908	0.009	4.057	0.015	592.632	9.211	1.88442e-05	0.00056464	218		Tacstd2	56753	56753	tumor-associated calcium signal transducer 2	NM_020047//NP_064431
Akap5	1.01	0.019	0.106	0.019	34.336	5.102	1.89737e-06	0.000176465	219		Akap5	238276	238276	A kinase (PRKA) anchor protein 5	NM_001101471//NP_001094941//XM_006515842//XP_006515905
Igfbp4	128.197	5.677	73.615	2.796	30.748	4.942	9.64044e-07	0.000130881	220		Igfbp4	16010	16010	insulin-like growth factor binding protein 4	NM_010517//NP_034647
Apoa4	25.614	7081.54	42.362	1675.8	-67.677	-6.081	9.01404e-06	0.000383846	221		Apoa4	11808	11808	apolipoprotein A-IV	NM_007468//NP_031494
Xkr9	0.552	19.304	0.062	1.774	-28.027	-4.809	5.35407e-07	0.000111561	222		Xkr9	381246	381246	X-linked Kx blood group related 9	NM_001011873//NP_001011873//XM_006495547//XM_006495548//XP_006495610//XP_006495611
Ctla2b	1.122	0	0.208	0	49.84	5.639	5.62371e-06	0.000298953	223		Ctla2b	13025	13025	cytotoxic T lymphocyte-associated protein 2 beta	NM_001145801//NM_007797//NP_001139273//NP_031823//XM_011244472//XP_011242774//XR_382421
Rasgrp3	0.996	0.003	0.178	0.005	112.985	6.82	1.27819e-05	0.000456802	224		Rasgrp3	240168	240168	RAS, guanyl releasing protein 3	NM_001166493//NM_207246//NP_001159965//NP_997129//XM_006524271//XM_006524272//XM_006524273//XP_006524334//XP_006524335//XP_006524336
C730002L08Rik	0.013	2.127	0.023	0.269	-40.682	-5.346	3.48505e-06	0.000231554	225		C730002L08Rik	320155	320155	RIKEN cDNA C730002L08 gene	NR_045778
Hrct1	1.18	0	0.19	0	35.236	5.139	2.3139e-06	0.000196145	226		Hrct1	100039781	100039781	histidine rich carboxyl terminus 1	NM_027511//NP_081787
Syde1	3.282	0.08	0.199	0.021	34.112	5.092	2.05826e-06	0.000185427	227		Syde1	71709	71709	synapse defective 1, Rho GTPase, homolog 1 (C. elegans)	NM_027875//NP_082151//XM_006514148//XP_006514211//XR_380445
Fam38b	0.082	0	0.073	0	65.39	6.031	8.86377e-06	0.000379548	228	low	NA	NA	NA	NA	NA
Klhdc7a	10.263	0.054	0.444	0.028	150.327	7.232	1.56153e-05	0.000511099	229		Klhdc7a	242721	242721	kelch domain containing 7A	NM_173427//NP_775603
Sepp1	10.406	628.659	5.701	146.883	-29.632	-4.889	8.85851e-07	0.000128602	230		Sepp1	20363	20363	selenoprotein P, plasma, 1	NM_001042613//NM_001042614//NM_009155//NP_001036078//NP_001036079//NP_033181
Cd300lf	0	0.654	0	0.034	-90.574	-6.501	1.24217e-05	0.000452946	231		Cd300lf	246746	246746	CD300 antigen like family member F	NM_001169153//NM_145634//NP_001162624//NP_663609//XM_011249022//XM_011249023//XP_011247324//XP_011247325//XR_879663
Gm8909	1.934	28.074	1.223	2.716	-43.581	-5.446	4.75616e-06	0.000274859	232		Gm8909	667977	667977	predicted gene 8909	NM_001081032//NP_001074501//XM_006524801//XM_006524802//XM_006524804//XM_006525233//XM_011246572//XM_011246573//XM_011246574//XP_006524864//XP_006524865//XP_006524867//XP_006525296//XP_011244874//XP_011244875//XP_011244876//XR_876525
Aqp8	0.01	5.446	0.017	3.22	-136.208	-7.09	1.52945e-05	0.000503425	233		Aqp8	11833	11833	aquaporin 8	NM_001109045//NM_007474//NP_001102515//NP_031500
Gal3st2	0.037	10.941	0.064	3.3	-64.365	-6.008	9.23184e-06	0.000387051	234		Gal3st2	381334	381334	galactose-3-O-sulfotransferase 2	NM_199366//NP_955398
Bche	1.428	113.781	1.335	15.31	-40.936	-5.355	4.00843e-06	0.000248993	235		Bche	12038	12038	butyrylcholinesterase	NM_009738//NP_033868//XM_011240000//XP_011238302
Gramd1a	4.527	0.187	0.796	0.022	29.724	4.894	1.00985e-06	0.000134668	236		Gramd1a	52857	52857	GRAM domain containing 1A	NM_027898//NP_082174//XM_006540184//XM_006540185//XM_006540186//XM_006540187//XM_006540188//XP_006540247//XP_006540248//XP_006540249//XP_006540250//XP_006540251//XR_391077//XR_391078
Ly6d	30.181	0.663	3.867	0.174	38.182	5.255	3.51429e-06	0.000231554	237		Ly6d	17068	17068	lymphocyte antigen 6 complex, locus D	NM_010742//NP_034872
Zfp57	3.262	0.039	1.133	0.019	40.582	5.343	4.02415e-06	0.000249102	238		Zfp57	22715	22715	zinc finger protein 57	NM_001013745//NM_001168501//NM_001168502//NM_009559//NP_001013767//NP_001161973//NP_001161974//NR_033137//XM_006524223//XM_006524224//XM_006536598//XM_006536837//XM_006536838//XM_006536839//XM_006536841//XM_006537330//XM_006537331//XM_006537332//XM_006537333//XM_011239876//XM_011251501//XP_006524286//XP_006524287//XP_006536661//XP_006536900//XP_006536901//XP_006536902//XP_006536904//XP_006537393/…
Dak	23.474	1107.16	15.58	103.984	-23.52	-4.556	1.00289e-07	8.63908e-05	239		NA	NA	NA	NA	NA
Hkdc1	2.474	167.254	3.586	19.859	-25.006	-4.644	2.87087e-07	9.8212e-05	240		Hkdc1	216019	216019	hexokinase domain containing 1	NM_145419//NP_663394//XM_006513473//XM_011243397//XM_011243398//XP_006513536//XP_011241699//XP_011241700
Slc6a20a	0.09	91.841	0.122	14.844	-264.398	-8.047	1.93015e-05	0.000570899	241		Slc6a20a	102680	102680	solute carrier family 6 (neurotransmitter transporter), member 20A	NM_139142//NP_631881
Gm3716	0.642	0	0.212	0	56.384	5.817	8.25344e-06	0.000365569	242		Gm3716	100042198	100042198	predicted gene 3716	NR_045078
Sh3tc2	4.973	0.005	2.48	0.008	357.332	8.481	2.06632e-05	0.00059533	243		Sh3tc2	225608	225608	SH3 domain and tetratricopeptide repeats 2	NM_172628//NP_766216//XM_006525881//XM_006525882//XM_006525883//XM_006525884//XM_006525885//XP_006525944//XP_006525945//XP_006525946//XP_006525947//XP_006525948
Dpep1	0.27	89.602	0.389	23.68	-73.766	-6.205	1.17805e-05	0.000444139	244		Dpep1	13479	13479	dipeptidase 1 (renal)	NM_007876//NP_031902
A730046J19Rik	0.164	0	0.054	0	46.715	5.546	6.29971e-06	0.000317354	245		A730046J19Rik	319764	319764	RIKEN cDNA A730046J19 gene	NR_040271
Ctse	8.047	0.504	3.176	0.492	64.077	6.002	9.89657e-06	0.000396832	246		Ctse	13034	13034	cathepsin E	NM_007799//NP_031825
Bcam	36.548	1.852	3.519	0.075	22.612	4.499	5.46476e-08	6.75189e-05	247		Bcam	57278	57278	basal cell adhesion molecule	NM_020486//NP_065232
Fam125b	1.242	0.032	0.627	0.027	33.738	5.076	2.6157e-06	0.00020464	248		NA	NA	NA	NA	NA
Il33	22.027	0.755	5.172	0.387	30.379	4.925	1.65855e-06	0.000172591	249		Il33	77125	77125	interleukin 33	NM_001164724//NM_133775//NP_001158196//NP_598536//XM_006527463//XM_011247399//XP_006527526//XP_011245701
Fzd10	2.866	0	2.245	0	31.683	4.986	1.98659e-06	0.000180393	250		Fzd10	93897	93897	frizzled class receptor 10	NM_175284//NP_780493
Slc25a45	1.82	83.554	0.118	23.684	-30.94	-4.951	1.84041e-06	0.000174032	251		Slc25a45	107375	107375	solute carrier family 25, member 45	NM_134154//NP_598915//XM_006531621//XM_006531622//XP_006531684//XP_006531685
Dclk1	0.021	1.402	0.004	0.205	-76.978	-6.266	1.26885e-05	0.000456122	252		Dclk1	13175	13175	doublecortin-like kinase 1	NM_001111051//NM_001111052//NM_001111053//NM_001195538//NM_001195539//NM_001195540//NM_019978//NP_001104521//NP_001104522//NP_001104523//NP_001182467//NP_001182468//NP_001182469//NP_064362//XM_006500978//XM_006500979//XM_006500981//XM_006500982//XM_006500983//XM_011240007//XP_006501041//XP_006501042//XP_006501044//XP_006501045//XP_006501046//XP_011238309
Stox2	1.362	0.017	0.048	0.006	68.729	6.103	1.19594e-05	0.000445479	253		Stox2	71069	71069	storkhead box 2	NM_001114311//NM_001286376//NM_175162//NP_001107783//NP_001273305//NP_780371//XM_006509491//XM_006509492//XM_006509494//XM_006509495//XM_011242235//XM_011242236//XM_011242237//XM_011242238//XP_006509554//XP_006509555//XP_006509557//XP_006509558//XP_011240537//XP_011240538//XP_011240539//XP_011240540
Phldb2	22.259	0.522	1.167	0.099	30.27	4.92	1.83788e-06	0.000174032	254		Phldb2	208177	208177	pleckstrin homology like domain, family B, member 2	NM_001252442//NM_153412//NP_001239371//NP_700461//XM_006521920//XM_006521921//XM_006521922//XM_006521923//XM_006521924//XM_006521925//XM_006521926//XM_006521927//XM_006521928//XM_006521929//XM_011245858//XM_011245859//XP_006521983//XP_006521984//XP_006521985//XP_006521986//XP_006521987//XP_006521988//XP_006521989//XP_006521990//XP_006521991//XP_006521992//XP_011244160//XP_011244161
Abcg5	5.495	165.299	1.277	7.96	-22.02	-4.461	1.29566e-07	8.63908e-05	255		Abcg5	27409	27409	ATP-binding cassette, sub-family G (WHITE), member 5	NM_031884//NP_114090
Cyp2b10	9.372	823.219	13.019	66.526	-29.356	-4.876	1.59459e-06	0.000171489	256		Cyp2b10	13088	13088	cytochrome P450, family 2, subfamily b, polypeptide 10	NM_009999//NP_034129
Ptplad2	4.049	0.03	0.585	0.03	154.603	7.272	1.93302e-05	0.000571023	257		NA	NA	NA	NA	NA
2210404O07Rik	17.938	3151.69	18.424	1474.51	-56.696	-5.825	9.79692e-06	0.000395418	258		NA	NA	NA	NA	NA
Upk3a	2.624	0	1.506	0	71.839	6.167	1.30979e-05	0.000463838	259		Upk3a	22270	22270	uroplakin 3A	NM_023478//NP_075967
Wwc2	12.366	0.362	1.614	0.092	27.054	4.758	1.08772e-06	0.000140236	260		Wwc2	52357	52357	WW, C2 and coiled-coil domain containing 2	NM_133791//NP_598552
Kif6	0.384	0	0.106	0	47.349	5.565	7.92117e-06	0.000359643	261		Kif6	319991	319991	kinesin family member 6	NM_177052//NP_796026//XM_006524391//XM_006524393//XM_011246493//XM_011246494//XM_011246495//XM_011246496//XP_006524454//XP_006524456//XP_011244795//XP_011244796//XP_011244797//XP_011244798
Celf2	6.597	0.099	1.129	0.035	31.233	4.965	2.53326e-06	0.00020177	262		Celf2	14007	14007	CUGBP, Elav-like family member 2	NM_001110228//NM_001110229//NM_001110230//NM_001110231//NM_001110232//NM_001160292//NM_001160293//NM_001310447//NM_010160//NM_183219//NP_001103698//NP_001103699//NP_001103700//NP_001103701//NP_001103702//NP_001153764//NP_001153765//NP_001297376//NP_034290//XM_006497333//XM_006497334//XM_006497335//XM_006497336//XM_006497337//XM_006497338//XM_006497339//XM_011238949//XM_011238950//XM_011238951//XM…
Cyp2d22	0.095	23.857	0.139	7.632	-51.233	-5.679	9.07172e-06	0.000384223	263		Cyp2d22	56448	56448	cytochrome P450, family 2, subfamily d, polypeptide 22	NM_001163472//NM_019823//NP_001156944//NP_062797
Fscn1	2.009	0.016	0.333	0.028	127.049	6.989	1.88479e-05	0.00056464	264		Fscn1	14086	14086	fascin actin-bundling protein 1	NM_007984//NP_032010
BC024139	0.021	1.415	0.01	0.118	-43.785	-5.452	7.23117e-06	0.000344151	265		BC024139	271278	271278	cDNA sequence BC024139	NM_001142968//NM_198172//NP_001136440
Mep1a	1.349	36.123	0.242	6.393	-27.76	-4.795	1.40301e-06	0.00015666	266		Mep1a	17287	17287	meprin 1 alpha	NM_008585//NP_032611//XM_006523751//XP_006523814
Ptprb	1.394	0.027	0.373	0.01	41.63	5.38	6.65033e-06	0.000328811	267		Ptprb	19263	19263	protein tyrosine phosphatase, receptor type, B	NM_029928//NP_084204//XM_006513378//XP_006513441
Flt1	0.511	0	0.248	0	51.624	5.69	9.4114e-06	0.000388401	268		Flt1	14254	14254	FMS-like tyrosine kinase 1	NM_010228//NP_034358//XM_006504801//XM_006504802//XM_006504803//XM_011241000//XP_006504864//XP_006504865//XP_006504866//XP_011239302
Lipn	0.009	4.642	0.015	1.846	-255.654	-7.998	2.42972e-05	0.000660096	269		Lipn	70166	70166	lipase, family member N	NM_027340//NP_081616//XM_006527333//XP_006527396
Lifr	0.829	0.005	0.24	0.005	53.139	5.732	9.86173e-06	0.000396717	270		Lifr	16880	16880	leukemia inhibitory factor receptor	NM_001113386//NM_013584//NP_001106857//NP_038612//XM_006519967//XM_006519969//XM_006519970//XM_006519971//XM_011245325//XM_011245326//XP_006520030//XP_006520032//XP_006520033//XP_006520034//XP_011243627//XP_011243628
Hs6st2	5.369	0.018	1.059	0.031	175.834	7.458	2.27884e-05	0.000636902	271		Hs6st2	50786	50786	heparan sulfate 6-O-sulfotransferase 2	NM_001077202//NM_001290467//NM_001290468//NM_015819//NP_001070670//NP_001277396//NP_001277397//NP_056634//XM_006541516//XM_006541518//XM_006541519//XP_006541579//XP_006541581//XP_006541582
Tmem44	1.907	0.087	0.269	0.021	41.443	5.373	6.81525e-06	0.000333433	272		Tmem44	224090	224090	transmembrane protein 44	NM_172614//NP_766202//XM_006522059//XM_006522060//XM_006522061//XM_006522062//XM_006522063//XM_006522064//XM_006522065//XM_006522066//XM_006522067//XM_006522068//XM_006522070//XM_006522071//XP_006522122//XP_006522123//XP_006522124//XP_006522125//XP_006522126//XP_006522127//XP_006522128//XP_006522129//XP_006522130//XP_006522131//XP_006522133//XP_006522134
Arhgap23	2.541	0.045	0.214	0.011	35.598	5.154	4.61239e-06	0.00027109	273		Arhgap23	58996	58996	Rho GTPase activating protein 23	NM_021493//NP_067468//XM_006533861//XM_006533862//XM_006533863//XM_006533865//XM_006533866//XM_006533867//XM_006533868//XM_006533869//XM_006533871//XM_006533874//XP_006533924//XP_006533925//XP_006533926//XP_006533928//XP_006533929//XP_006533930//XP_006533931//XP_006533932//XP_006533934//XP_006533937
Fcgbp	11.636	430.454	5.481	72.95	-20.805	-4.379	2.01819e-07	9.66729e-05	274		Fcgbp	215384	215384	Fc fragment of IgG binding protein	NM_001122603//NM_175444//NP_001116075
Mras	7.123	0.091	1.634	0.074	100.884	6.657	1.83902e-05	0.000557675	275		Mras	17532	17532	muscle and microspikes RAS	NM_008624//NP_032650//XM_006510825//XP_006510888
Gpr155	0.477	16.882	0.084	2.768	-32.222	-5.01	3.39212e-06	0.000231554	276		Gpr155	68526	68526	G protein-coupled receptor 155	NM_001080707//NM_001190297//NM_001276443//NM_001276444//NP_001177226//NP_001263372//NP_001263373//XM_006500104//XM_006500105//XM_006500106//XM_006500107//XM_006500108//XM_011239757//XP_006500167//XP_006500168//XP_006500169//XP_006500170//XP_006500171//XP_011238059
Entpd3	7.946	0.112	2.572	0.035	58.979	5.882	1.20951e-05	0.000446713	277		Entpd3	215446	215446	ectonucleoside triphosphate diphosphohydrolase 3	NM_178676//NP_848791
Fam55c	4.709	0.045	1.047	0.038	58.59	5.873	1.21426e-05	0.000447287	278		NA	NA	NA	NA	NA
C4bp	2.367	30.055	0.982	9.63	-24.281	-4.602	8.17901e-07	0.000127774	279		C4bp	12269	12269	complement component 4 binding protein	NM_007576//NP_031602//XM_011247906//XP_011246208
AI747448	2.13	338.692	3.435	44.67	-58.264	-5.865	1.21515e-05	0.000447287	280		NA	NA	NA	NA	NA
Agpat9	1.199	31.739	0.197	1.529	-20.525	-4.359	2.36579e-07	9.79392e-05	281		Agpat9	231510	231510	1-acylglycerol-3-phosphate O-acyltransferase 9	NM_172715//NP_766303//XM_011249431//XM_011249432//XM_011249433//XP_011247733//XP_011247734//XP_011247735
Dkk3	0.984	0	0.696	0	35.619	5.155	5.24528e-06	0.000288288	282		Dkk3	50781	50781	dickkopf WNT signaling pathway inhibitor 3	NM_015814//NP_056629//XM_006508013//XM_006508014//XP_006508076//XP_006508077
Ifitm1	183.141	0.157	39.321	0.154	823.595	9.686	3.11654e-05	0.00077127	283		Ifitm1	68713	68713	interferon induced transmembrane protein 1	NM_001112715//NM_026820//NP_001106186//NP_081096//XM_006536238//XP_006536301
Gdpd2	0.106	31.594	0.147	6.39	-84.608	-6.403	1.73496e-05	0.000536987	284		Gdpd2	71584	71584	glycerophosphodiester phosphodiesterase domain containing 2	NM_001305941//NM_023608//NP_001292870//NP_076097//XM_006528295//XM_006528296//XM_006528297//XP_006528358//XP_006528359//XP_006528360
Pcsk5	0.821	41.255	1.015	3.967	-21.959	-4.457	4.75282e-07	0.000107661	285		Pcsk5	18552	18552	proprotein convertase subtilisin/kexin type 5	NM_001163144//NM_001190483//NP_001156616//NP_001177412//XM_006526759//XM_006526760//XM_006526761//XM_011247162//XP_006526822//XP_006526823//XP_006526824//XP_011245464//XR_386446
Tead2	33.163	0.852	8.16	0.319	25.951	4.698	1.47773e-06	0.00016339	286		Tead2	21677	21677	TEA domain family member 2	NM_001285498//NM_001285500//NM_011565//NP_001272427//NP_001272429//NP_035695//XM_006540777//XM_011250842//XP_006540840//XP_011249144
Dcst1	0.006	1.134	0.01	0.228	-38.02	-5.249	6.98053e-06	0.000339298	287		Dcst1	77772	77772	DC-STAMP domain containing 1	NM_029974//NP_084250
Prlr	0.112	18.313	0.157	1.149	-78.986	-6.304	1.72787e-05	0.000536215	288		Prlr	19116	19116	prolactin receptor	NM_001253781//NM_001253782//NM_011169//NP_001240710//NP_001240711//NP_035299//NR_045590//NR_045591//NR_045592//XM_006520034//XM_006520035//XM_006520036//XM_006520037//XM_006520038//XP_006520097//XP_006520098//XP_006520099//XP_006520100//XP_006520101//XR_383824//XR_875030
Robo1	8.756	0.026	0.116	0.01	118.846	6.893	2.20824e-05	0.000623894	289		Robo1	19876	19876	roundabout guidance receptor 1	NM_019413//NP_062286//XM_006522957//XM_006522958//XM_006522960//XM_006522961//XM_006522962//XM_006522963//XM_006522964//XM_006522965//XM_011246105//XM_011246106//XP_006523020//XP_006523021//XP_006523023//XP_006523024//XP_006523025//XP_006523026//XP_006523027//XP_006523028//XP_011244407//XP_011244408
Fam64a	24.854	0.565	3.372	0.27	31.407	4.973	3.74073e-06	0.000239171	290		Fam64a	109212	109212	family with sequence similarity 64, member A	NM_144526//NP_653109//XM_006531976//XP_006532039
Ctgf	45.48	0.173	12.196	0.096	114.294	6.837	2.18083e-05	0.000618396	291		Ctgf	14219	14219	connective tissue growth factor	NM_010217//NP_034347
Slco2b1	0.308	47.314	0.52	2.566	-61.791	-5.949	1.44417e-05	0.000487236	292		Slco2b1	101488	101488	solute carrier organic anion transporter family, member 2b1	NM_001252530//NM_001252531//NM_175316//NP_001239459//NP_001239460//NP_780525//XM_011241637//XM_011241638//XM_011241639//XM_011241640//XM_011241641//XP_011239939//XP_011239940//XP_011239941//XP_011239942//XP_011239943
Slc26a3	1.956	135.289	2.654	3.787	-30.395	-4.926	3.43559e-06	0.000231554	293		Slc26a3	13487	13487	solute carrier family 26, member 3	NM_021353//NP_067328//XM_011243811//XM_011243812//XP_011242113//XP_011242114
Naaladl1	0.503	48.209	0.357	15.282	-33.577	-5.069	5.10471e-06	0.000283655	294		Naaladl1	381204	381204	N-acetylated alpha-linked acidic dipeptidase-like 1	NM_001009546//NP_001009546
Akr1c14	0.601	97.98	0.512	20.493	-63.418	-5.987	1.48916e-05	0.000494346	295		Akr1c14	105387	105387	aldo-keto reductase family 1, member C14	NM_134072//NP_598833//XM_011244251//XP_011242553
Hes2	0.038	2.843	0.02	0.492	-39.678	-5.31	8.0461e-06	0.00036383	296		Hes2	15206	15206	hairy and enhancer of split 2 (Drosophila)	NM_001301805//NM_008236//NP_001288734//NP_032262
Enpep	1.355	181.997	2.206	27.828	-47.707	-5.576	1.07912e-05	0.000419026	297		Enpep	13809	13809	glutamyl aminopeptidase	NM_007934//NP_031960
Ggt1	0.37	154.232	0.54	42.935	-87.239	-6.447	1.99127e-05	0.000584869	298		Ggt1	14598	14598	gamma-glutamyltransferase 1	NM_001305992//NM_008116//NP_001292921//NP_032142//XM_006513230//XM_006513231//XM_006513232//XM_011243371//XP_006513293//XP_006513294//XP_006513295//XP_011241673
Slc7a9	1.032	67.421	1.221	5.368	-25.799	-4.689	1.77721e-06	0.000174032	299		Slc7a9	30962	30962	solute carrier family 7 (cationic amino acid transporter, y+ system), member 9	NM_001199015//NM_001199016//NM_021291//NP_001185944//NP_001185945//NP_067266//XM_006540044//XM_006540045//XM_006540046//XM_006540047//XM_011250591//XM_011250592//XP_006540107//XP_006540108//XP_006540109//XP_006540110//XP_011248893//XP_011248894
Abcg8	4.142	107.394	1.07	8.069	-19.831	-4.31	3.24722e-07	0.00010313	300		Abcg8	67470	67470	ATP-binding cassette, sub-family G (WHITE), member 8	NM_001286005//NM_026180//NP_001272934//NP_080456//NR_104382//XM_006524826//XP_006524889
Sema3f	9.352	0.079	0.459	0.075	44.786	5.485	9.87671e-06	0.000396717	301		Sema3f	20350	20350	sema domain, immunoglobulin domain (Ig), short basic domain, secreted, (semaphorin) 3F	NM_001311151//NM_011349//NP_001298080//NP_035479//XM_006511675//XM_006511676//XM_006511677//XM_011242868//XP_006511738//XP_006511739//XP_006511740//XP_011241170//XR_379758//XR_379759//XR_871078
Chrnb1	25.423	0.906	4.18	0.205	25.462	4.67	1.73574e-06	0.00017385	302		Chrnb1	11443	11443	cholinergic receptor, nicotinic, beta polypeptide 1 (muscle)	NM_009601//NP_033731//XM_006532003//XM_006532004//XM_006532005//XP_006532066//XP_006532067//XP_006532068
Ddit4l	5.957	0.394	0.354	0.169	27.993	4.807	2.62813e-06	0.00020464	303		Ddit4l	73284	73284	DNA-damage-inducible transcript 4-like	NM_030143//NP_084419
Ugt2b36	0.819	74.75	0.455	4.639	-40.969	-5.356	8.70621e-06	0.000375558	304		Ugt2b36	231396	231396	UDP glucuronosyltransferase 2 family, polypeptide B36	NM_001029867//NP_001025038
Bco2	1.293	76.943	0.283	11.067	-32.504	-5.023	4.93866e-06	0.000281106	305		Bco2	170752	170752	beta-carotene oxygenase 2	NM_133217//NP_573480//XM_006510044//XM_006510045//XM_006510046//XM_006510047//XP_006510107//XP_006510108//XP_006510109//XP_006510110
Pls3	45.962	1.318	1.463	0.458	35.325	5.143	6.39287e-06	0.000318783	306		Pls3	102866	102866	plastin 3 (T-isoform)	NM_001166453//NM_001166454//NM_145629//NP_001159925//NP_001159926//NP_663604//XM_006527731//XM_006527732//XM_006527733//XM_006527734//XM_006527735//XP_006527794//XP_006527795//XP_006527796//XP_006527797//XP_006527798
Otop3	0.043	28.52	0.062	2.539	-153.776	-7.265	2.72277e-05	0.000707587	307		Otop3	69602	69602	otopetrin 3	NM_027132//NP_081408//XM_006534116//XM_006534117//XM_006534118//XM_011249228//XP_006534179//XP_006534180//XP_006534181//XP_011247530
Sox17	20.627	0.014	11.461	0.012	1837.46	10.843	3.49528e-05	0.00081897	308		Sox17	20671	20671	SRY (sex determining region Y)-box 17	NM_001289464//NM_001289465//NM_001289466//NM_001289467//NM_011441//NP_001276393//NP_001276394//NP_001276395//NP_001276396//NP_035571//XM_006495474//XM_006495475//XM_011238363//XM_011238364//XP_006495537//XP_006495538//XP_011236665//XP_011236666
Dmrta2	2.043	0.08	0.485	0.026	25.934	4.697	1.90553e-06	0.000176465	309		Dmrta2	242620	242620	doublesex and mab-3 related transcription factor like family A2	NM_172296//NP_758500//XM_006503093//XM_006503094//XP_006503156//XP_006503157
Cnnm1	0.029	3.285	0.022	1.194	-46.23	-5.531	1.09173e-05	0.000422516	310		Cnnm1	83674	83674	cyclin M1	NM_031396//NP_113573//XM_006527480//XM_006527481//XM_006527482//XM_006527483//XM_006527484//XM_006527485//XP_006527543//XP_006527544//XP_006527545//XP_006527546//XP_006527547//XP_006527548
Mafb	0.035	5.284	0.018	1.47	-119.595	-6.902	2.45692e-05	0.000664126	311		Mafb	16658	16658	v-maf musculoaponeurotic fibrosarcoma oncogene family, protein B (avian)	NM_010658//NP_034788
Mtap6	2.873	0.038	0.57	0.029	58.138	5.861	1.45791e-05	0.000490102	312		NA	NA	NA	NA	NA
Pbld2	0.858	78.957	0.923	0.78	-37.085	-5.213	7.72048e-06	0.000355505	313		Pbld2	67307	67307	phenazine biosynthesis-like protein domain containing 2	NM_026085//NP_080361//XM_006513981//XM_006513982//XM_006513983//XP_006514044//XP_006514045//XP_006514046
Fzd3	1.046	0.04	0.143	0.014	26.63	4.735	2.334e-06	0.000196637	314		Fzd3	14365	14365	frizzled class receptor 3	NM_021458//NP_067433
Tcf23	0.553	22.754	0.802	6.565	-22.401	-4.485	9.2674e-07	0.000128734	315		Tcf23	69852	69852	transcription factor 23	NM_053085//NP_444315//XM_006504095//XM_006504096//XP_006504158//XP_006504159
Cdh5	0.589	0	0.289	0	33.809	5.079	6.10623e-06	0.000312503	316		Cdh5	12562	12562	cadherin 5	NM_009868//NP_033998//XM_006530630//XP_006530693
Rbms3	5.861	0.016	1.15	0.001	127.152	6.99	2.65828e-05	0.000696923	317		Rbms3	207181	207181	RNA binding motif, single stranded interacting protein	NM_001172121//NM_001172122//NM_001172123//NM_001172124//NM_001172126//NM_178660//NP_001165592//NP_001165593//NP_001165594//NP_001165595//NP_001165597//NP_848775//XM_006512005//XM_011242943//XP_006512068//XP_011241245
Anxa6	25.025	0.955	3.151	0.259	18.852	4.237	2.37475e-07	9.79392e-05	318		Anxa6	11749	11749	annexin A6	NM_001110211//NM_013472//NP_001103681//NP_038500
Cyp2c65	9.761	434.613	12.635	30.102	-18.839	-4.236	2.2913e-07	9.79392e-05	319		Cyp2c65	72303	72303	cytochrome P450, family 2, subfamily c, polypeptide 65	NM_028191//NP_082467
Slc4a5	0.113	28.979	0.155	6.606	-99.123	-6.631	2.40325e-05	0.000655193	320		Slc4a5	232156	232156	solute carrier family 4, sodium bicarbonate cotransporter, member 5	NM_001166067//NP_001159539//XM_006505963//XM_006505964//XM_006505965//XM_006505966//XM_006505967//XP_006506026//XP_006506027//XP_006506028//XP_006506029//XP_006506030
Hebp2	9.935	0.192	1.835	0.123	29.431	4.879	3.62453e-06	0.000234943	321		Hebp2	56016	56016	heme binding protein 2	NM_019487//NP_062360
Col18a1	10.315	0.295	1.076	0.085	40.882	5.353	9.5672e-06	0.000391846	322		Col18a1	12822	12822	collagen, type XVIII, alpha 1	NM_001109991//NM_009929//NP_001103461//NP_034059//XM_006513173//XM_006513174//XM_006513175//XM_006513176//XM_011243346//XM_011243347//XP_006513236//XP_006513237//XP_006513238//XP_006513239//XP_011241648//XP_011241649
2010110P09Rik	2.164	238.878	3.717	19.891	-35.221	-5.138	7.27027e-06	0.000344151	323		NA	NA	NA	NA	NA
Samd5	20.696	0.183	1.911	0.1	58.053	5.859	1.57468e-05	0.000513244	324		Samd5	320825	320825	sterile alpha motif domain containing 5	NM_177271//NP_796245
Pklr	32.698	806.563	5.22	118.719	-19.552	-4.289	4.64819e-07	0.000107661	325		Pklr	18770	18770	pyruvate kinase liver and red blood cell	NM_001099779//NM_013631//NP_001093249//NP_038659//XM_006501134//XM_006501135//XP_006501197//XP_006501198
Ptrf	35.348	1.496	1.233	0.232	22.287	4.478	1.09968e-06	0.000140236	326		Ptrf	19285	19285	polymerase I and transcript release factor	NM_008986//NP_033012//XM_011248817//XP_011247119
Klrg2	1.672	0.042	0.209	0.042	32.997	5.044	6.2514e-06	0.000317354	327		Klrg2	74253	74253	killer cell lectin-like receptor subfamily G, member 2	NM_001033171//NP_001028343//XM_006506711//XP_006506774
Bst1	0.124	20.612	0.155	9.117	-34.292	-5.1	7.10691e-06	0.000342263	328		Bst1	12182	12182	bone marrow stromal cell antigen 1	NM_009763//NP_033893//XM_006503706//XP_006503769
Ces1d	0.621	126.011	1.058	9.237	-62.624	-5.969	1.73216e-05	0.000536831	329		Ces1d	104158	104158	carboxylesterase 1D	NM_053200//NP_444430
Col4a1	34.402	0.014	7.945	0.005	591.731	9.209	3.68752e-05	0.000841209	330		Col4a1	12826	12826	collagen, type IV, alpha 1	NM_009931//NP_034061//NR_133670//XR_378656
Mmp11	2.253	0.007	0.596	0.012	94.251	6.558	2.48387e-05	0.000668582	331		Mmp11	17385	17385	matrix metallopeptidase 11	NM_001306184//NM_008606//NP_001293113//NP_032632//XM_006513318//XP_006513381
Nlrp1c-ps	0	0.181	0	0.099	-32.059	-5.003	6.04235e-06	0.000312012	332		Nlrp1c-ps	627984	627984	NLR family, pyrin domain containing 1C, pseudogene	NM_001039234//NR_027858//XR_390242
Igfbp1	2.512	0.014	0.972	0.024	65.157	6.026	1.87939e-05	0.000564471	333		Igfbp1	16006	16006	insulin-like growth factor binding protein 1	NM_008341//NP_032367
Gprc5b	2.76	0.06	0.688	0.02	34.32	5.101	7.42914e-06	0.000349544	334		Gprc5b	64297	64297	G protein-coupled receptor, family C, group 5, member B	NM_001195774//NM_022420//NP_001182703//NP_071865
Tubal3	0.421	27.22	0.671	2.078	-20.315	-4.345	8.08908e-07	0.000127774	335		Tubal3	238463	238463	tubulin, alpha-like 3	NM_001033879//NP_001029051//XM_006516479//XM_006516481//XP_006516542//XP_006516544
Gpr151	0.016	3.73	0.028	0.77	-47.609	-5.573	1.33516e-05	0.000469255	336		Gpr151	240239	240239	G protein-coupled receptor 151	NM_181543//NP_853521
Vwce	0.168	32.411	0.153	10.73	-67.408	-6.075	2.00276e-05	0.000586429	337		Vwce	71768	71768	von Willebrand factor C and EGF domains	NM_027913//NP_082189//XM_006527347//XM_006527348//XM_006527349//XP_006527410//XP_006527411//XP_006527412//XR_386513//XR_386514//XR_386515//XR_386516
Nlrp1b	0.074	2.624	0.034	0.111	-25.994	-4.7	2.8676e-06	0.000215249	338		Nlrp1b	637515	637515	NLR family, pyrin domain containing 1B	NM_001039680//NM_001040696//NM_001162414//NP_001035786//NP_001155886//XM_006533907//XM_006533909//XM_006533910//XM_006533911//XM_006533912//XM_006533913//XM_006533914//XM_006537200//XM_011249170//XP_006533970//XP_006533972//XP_006533973//XP_006533974//XP_006533975//XP_006533976//XP_006533977//XP_006537263//XP_011247472
Amotl1	7.418	0.033	1.414	0.011	175.669	7.457	3.26377e-05	0.000782801	339		Amotl1	75723	75723	angiomotin-like 1	NM_001081395//NP_001074864//XM_006510666//XM_006510667//XM_006510668//XM_006510669//XM_006510670//XP_006510729//XP_006510730//XP_006510731//XP_006510732//XP_006510733
Dsg3	0.222	0	0.223	0	58.964	5.882	1.83193e-05	0.000557675	340		Dsg3	13512	13512	desmoglein 3	NM_030596//NP_085099
Trim72	0.047	2.86	0.058	0.328	-22.614	-4.499	1.77257e-06	0.000174032	341		Trim72	434246	434246	tripartite motif-containing 72	NM_001079932//NP_001073401//XM_006508002//XM_006508003//XP_006508065//XP_006508066
Fgl2	0.173	13.121	0.177	1.538	-40.392	-5.336	1.13919e-05	0.000435351	342		Fgl2	14190	14190	fibrinogen-like protein 2	NM_008013//NP_032039
Lamb2	8.453	0.245	1.726	0.073	19.165	4.26	6.41276e-07	0.0001179	343		Lamb2	16779	16779	laminin, beta 2	NM_008483//NP_032509//XM_006511648//XM_006511649//XP_006511711//XP_006511712
Krt4	63.959	0.036	19.686	0.046	732.856	9.517	3.98249e-05	0.00087349	344		Krt4	16682	16682	keratin 4	NM_008475//NP_032501
Clec2e	1.963	107.905	1.802	17.421	-21.306	-4.413	1.33953e-06	0.000152491	345		Clec2e	232409	232409	C-type lectin domain family 2, member e	NM_153506//NP_705726
Marcksl1-ps4	4.738	109.184	1.587	2.197	-17.042	-4.091	1.09607e-07	8.63908e-05	346		Marcksl1-ps4	111002	111002	MARCKS-like 1, pseudogene 4	NR_028405
Pigr	39.071	1018.71	19.86	165.52	-17.537	-4.132	2.19551e-07	9.66729e-05	347		Pigr	18703	18703	polymeric immunoglobulin receptor	NM_011082//NP_035212
Pnliprp2	3.501	99.364	0.953	14.58	-31.916	-4.996	7.13478e-06	0.000342602	348		Pnliprp2	18947	18947	pancreatic lipase-related protein 2	NM_011128//NP_035258
Aspg	0.524	13.56	0.156	2.236	-39.793	-5.314	1.17501e-05	0.000444139	349		Aspg	104816	104816	asparaginase	NM_001081169//NP_001074638//XM_006515345//XM_006515346//XM_006515347//XM_006515348//XM_006515349//XP_006515408//XP_006515409//XP_006515410//XP_006515411//XP_006515412
Adck3	2.264	41.131	0.069	5.071	-16.937	-4.082	1.15511e-07	8.63908e-05	350		Adck3	67426	67426	aarF domain containing kinase 3	NM_001163290//NM_023341//NP_001156762//NP_075830//XM_006496961//XM_006496962//XM_006496963//XM_011238855//XP_006497024//XP_006497025//XP_006497026//XP_011237157
Vsig1	5.641	0.037	0.562	0.025	61.794	5.949	2.03904e-05	0.000594071	351		Vsig1	78789	78789	V-set and immunoglobulin domain containing 1	NM_026103//NM_030181//NP_080379//NP_084457//XM_006528630//XM_006528631//XP_006528693//XP_006528694
1810046K07Rik	0.245	14.246	0.069	2.789	-46.354	-5.535	1.44269e-05	0.000487236	352		1810046K07Rik	69809	69809	RIKEN cDNA 1810046K07 gene	NM_027217//NP_081493//XM_006510587//XM_006510588//XM_006510589//XP_006510650//XP_006510651//XP_006510652
Btnl1	0.462	154.706	0.714	9.885	-95.594	-6.579	2.87345e-05	0.000732871	353		Btnl1	100038862	100038862	butyrophilin-like 1	NM_001111094//NM_201405//NP_001104564//XM_006523364//XM_006536486//XM_006536487//XM_006537220//XM_006537221//XP_006523427//XP_006536549//XP_006536550//XP_006537283//XP_006537284
Myrip	0.028	0.637	0.01	0.073	-29.936	-4.904	5.59476e-06	0.000298094	354		Myrip	245049	245049	myosin VIIA and Rab interacting protein	NM_144557//NP_653140//XM_006512125//XM_006512127//XM_006512128//XP_006512188//XP_006512190//XP_006512191
Syne1	0.514	0.01	0.06	0.006	27.994	4.807	4.58067e-06	0.000270631	355		Syne1	64009	64009	spectrin repeat containing, nuclear envelope 1	NM_001079686//NM_022027//NM_153399//NP_001073154//NP_071310//NP_700448//XM_006512458//XM_006512465//XM_011243083//XM_011243084//XM_011243085//XM_011243086//XM_011243087//XM_011243088//XM_011243089//XM_011243090//XM_011243091//XM_011243092//XM_011243093//XM_011243094//XM_011243095//XM_011243096//XM_011243097//XP_006512521//XP_006512528//XP_011241385//XP_011241386//XP_011241387//XP_011241388//XP_01…
Myof	34.745	1.099	1.153	0.285	34.031	5.089	8.5644e-06	0.000371501	356		Myof	226101	226101	myoferlin	NM_001099634//NM_001302140//NM_177035//NP_001093104//NP_001289069//XM_006526994//XM_006526995//XP_006527057//XP_006527058
Kcnu1	2.396	0.089	0.055	0.017	24.877	4.637	2.94034e-06	0.000217148	357		Kcnu1	16532	16532	potassium channel, subfamily U, member 1	NM_008432//NP_032458//XM_006509024//XM_011242124//XP_006509087//XP_011240426
Dok2	4.932	0.186	0.47	0.04	28.855	4.851	5.00598e-06	0.000281505	358		Dok2	13449	13449	docking protein 2	NM_010071//NP_034201//XM_011244943//XM_011244944//XP_011243245//XP_011243246
Slc12a4	1.416	0.014	0.085	0.012	38.484	5.266	1.15265e-05	0.000438103	359		Slc12a4	20498	20498	solute carrier family 12, member 4	NM_001253804//NM_009195//NP_001240733//NP_033221//NR_045594//XM_006530792//XP_006530855
Abat	0.429	48.653	0.483	8.201	-48.518	-5.6	1.5974e-05	0.000518478	360		Abat	268860	268860	4-aminobutyrate aminotransferase	NM_001170978//NM_172961//NP_001164449//NP_766549//XM_006522195//XP_006522258
4933422H20Rik	0	1.173	0	0.127	-95.4	-6.576	2.96274e-05	0.000747037	361		NA	NA	NA	NA	NA
Sec14l5	0.285	0	0.089	0	31.901	4.996	7.72043e-06	0.000355505	362		Sec14l5	665119	665119	SEC14-like lipid binding 5	NM_001127725//NP_001121197//XM_006522462//XM_006522463//XM_006522464//XM_006522465//XM_006522466//XP_006522525//XP_006522526//XP_006522527//XP_006522528//XP_006522529//XR_384587//XR_384588
Tm6sf2	4.501	255.305	6.012	35.344	-18.515	-4.211	5.66017e-07	0.000114862	363		Tm6sf2	107770	107770	transmembrane 6 superfamily member 2	NM_001293795//NM_181540//NP_001280724//NP_853518
Ablim2	0.05	3.693	0.008	0.928	-51.699	-5.692	1.81011e-05	0.000552912	364		Ablim2	231148	231148	actin-binding LIM protein 2	NM_001177696//NM_001177697//NM_001177698//NM_001177699//NM_001177700//NM_177678//NP_001171167//NP_001171168//NP_001171169//NP_001171170//NP_001171171//NP_808346//XM_006503906//XM_006503907//XM_006503908//XM_006503909//XM_006503910//XM_006503911//XM_006503912//XM_006503913//XM_006503914//XM_006503915//XM_006503916//XM_006503917//XM_006503918//XM_006503919//XM_006503920//XM_006503921//XM_006503922/…
Slc28a3	0.14	6.377	0.06	1.32	-23.434	-4.551	2.60283e-06	0.000204519	365		Slc28a3	114304	114304	solute carrier family 28 (sodium-coupled nucleoside transporter), member 3	NM_022317//NP_071712
Olfr1372-ps1	1.348	0.012	0.16	0.021	66.868	6.063	2.44442e-05	0.00066178	366		Olfr1372-ps1	257871	257871	olfactory receptor 1372, pseudogene 1	NR_034155
Reg3d	0.016	6.133	0.028	0.617	-125.831	-6.975	3.40869e-05	0.000803521	367		Reg3d	30053	30053	regenerating islet-derived 3 delta	NM_001161741//NM_013893//NP_001155213//NP_038921
Psrc1	36.69	2.028	0.78	0.407	18.887	4.239	9.11372e-07	0.000128734	368		Psrc1	56742	56742	proline/serine-rich coiled-coil 1	NM_001190161//NM_019976//NP_001177090//NP_064360
Ephb6	2.706	0.01	0.6	0.009	68.065	6.089	2.52417e-05	0.000676309	369		Ephb6	13848	13848	Eph receptor B6	NM_001146351//NM_007680//NP_001139823//NP_031706//XM_006505506//XP_006505569//XR_377419
Plbd1	0.859	47.998	1.124	7.029	-19.463	-4.283	1.21154e-06	0.000146496	370		Plbd1	66857	66857	phospholipase B domain containing 1	NM_025806//NP_080082//XM_006506485//XP_006506548
Cndp1	0.023	5.32	0.04	1.986	-62.164	-5.958	2.37409e-05	0.000652803	371		Cndp1	338403	338403	carnosine dipeptidase 1 (metallopeptidase M20 family)	NM_177450//NP_803233//XR_386374
Fbxo43	0.187	0	0.064	0	38.88	5.281	1.33162e-05	0.000468936	372		Fbxo43	78803	78803	F-box protein 43	NM_001081253//NM_175281//NP_001074722//XM_006520196//XM_006520197//XM_006520198//XM_011245383//XM_011245384//XM_011245385//XP_006520259//XP_006520260//XP_006520261//XP_011243685//XP_011243686//XP_011243687//XR_383835//XR_875031//XR_875032
Gpc3	0.353	4.008	0.112	2.486	-33.374	-5.061	9.49586e-06	0.000390837	373		Gpc3	14734	14734	glypican 3	NM_016697//NP_057906//XM_006541429//XP_006541492
Slc23a1	0.009	2.792	0.007	0.553	-90.749	-6.504	3.19116e-05	0.000778252	374		Slc23a1	20522	20522	solute carrier family 23 (nucleobase transporters), member 1	NM_011397//NP_035527//XM_011246862//XM_011246863//XM_011246864//XP_011245164//XP_011245165//XP_011245166
4932414N04Rik	0	0.178	0	0.054	-26.526	-4.729	4.76534e-06	0.000274859	375		4932414N04Rik	75721	75721	RIKEN cDNA 4932414N04 gene	NM_183113//NP_898936//XM_006500335//XM_006500336//XM_006500337//XP_006500398//XP_006500399//XP_006500400
Prkcdbp	4.508	0.083	0.46	0.096	121.581	6.926	3.54617e-05	0.000825533	376		Prkcdbp	109042	109042	protein kinase C, delta binding protein	NM_028444//NP_082720
Ces2c	3.463	155.05	5.523	26.757	-16.845	-4.074	3.80502e-07	0.00010475	377		Ces2c	234671	234671	carboxylesterase 2C	NM_145603//NP_663578
D630003M21Rik	0.797	0.019	0.145	0.007	31.306	4.968	8.46206e-06	0.000369811	378		D630003M21Rik	228846	228846	RIKEN cDNA D630003M21 gene	NM_001131021//NM_177657//NP_001124493//NP_808325//XM_006499356//XM_011239489//XP_006499419//XP_011237791//XR_374459
Glipr1	69.84	3.743	3.477	0.349	19.326	4.272	1.28762e-06	0.000151318	379		Glipr1	73690	73690	GLI pathogenesis-related 1 (glioma)	NM_028608//NP_082884//XM_006514217//XM_006514218//XP_006514280//XP_006514281
Sult1d1	2.918	143.336	4.553	42.611	-18.411	-4.202	8.68611e-07	0.000128602	380		Sult1d1	53315	53315	sulfotransferase family 1D, member 1	NM_016771//NP_058051
Gpr133	0.01	12.305	0.004	5.989	-321.363	-8.328	4.36e-05	0.000921692	381		NA	NA	NA	NA	NA
Slc16a5	1.247	28.699	0.308	2.093	-17.83	-4.156	7.47538e-07	0.000121995	382		Slc16a5	217316	217316	solute carrier family 16 (monocarboxylic acid transporters), member 5	NM_001080934//NP_001074403//XM_006533080//XM_006533081//XM_006533082//XP_006533143//XP_006533144//XP_006533145
Cdo1	95.05	3.002	21.561	0.797	22.36	4.483	2.89542e-06	0.000215249	383		Cdo1	12583	12583	cysteine dioxygenase 1, cytosolic	NM_033037//NP_149026//XR_385971
Cd80	0.383	0	0.19	0	33.164	5.052	1.03666e-05	0.000410041	384		Cd80	12519	12519	CD80 antigen	NM_009855//NP_033985//XM_006521737//XM_006521738//XM_006521740//XM_011245811//XP_006521800//XP_006521801//XP_006521803//XP_011244113
Notum	35.322	0.155	19.311	0.051	48.591	5.603	1.91475e-05	0.000568464	385		Notum	77583	77583	notum pectinacetylesterase homolog (Drosophila)	NM_175263//NP_780472//XM_006534494//XM_006534497//XM_011249314//XM_011249315//XP_006534557//XP_006534560//XP_011247616//XP_011247617
Slc39a5	1.672	148.675	2.863	4.195	-28.152	-4.815	6.7649e-06	0.000332363	386		Slc39a5	72002	72002	solute carrier family 39 (metal ion transporter), member 5	NM_001136237//NM_028051//NM_028092//NP_001129709//NP_082327//NP_082368//XM_006514172//XM_006514173//XM_011243579//XP_006514235//XP_006514236//XP_011241881//XR_871732
Palmd	2.325	0	1.237	0	180.665	7.497	4.20588e-05	0.000905468	387		Palmd	114301	114301	palmdelphin	NM_023245//NP_075734
Hpd	0.528	6.891	0.289	0.677	-20.241	-4.339	2.15934e-06	0.000190161	388		Hpd	15445	15445	4-hydroxyphenylpyruvic acid dioxygenase	NM_008277//NP_032303
Gm826	0	0.734	0	0.27	-30.07	-4.91	8.26637e-06	0.000365569	389		Gm826	329554	329554	predicted gene 826	NM_001033411//NP_001028583//XM_006499791//XM_006499792//XM_006499793//XM_006499794//XP_006499854//XP_006499855//XP_006499856//XP_006499857
Fam43b	1.44	0	0.989	0	25.279	4.66	5.03112e-06	0.000282238	390		Fam43b	625638	625638	family with sequence similarity 43, member B	NM_001081672//NP_001075141
Tmem173	17.187	0.422	4.053	0.163	36.737	5.199	1.37746e-05	0.000476939	391		Tmem173	72512	72512	transmembrane protein 173	NM_001289591//NM_001289592//NM_028261//NP_001276520//NP_001276521//NP_082537
Abcc6	0.449	8.957	0.11	0.039	-15.332	-3.938	1.74182e-07	9.61295e-05	392		Abcc6	27421	27421	ATP-binding cassette, sub-family C (CFTR/MRP), member 6	NM_018795//NP_061265//XM_006540945//XM_006540946//XM_006540947//XM_006540948//XM_006540949//XP_006541008//XP_006541009//XP_006541010//XP_006541011//XP_006541012//XR_391346
Runx2	1.191	0.003	0.247	0.005	344.887	8.43	4.78678e-05	0.000980047	393		Runx2	12393	12393	runt related transcription factor 2	NM_001145920//NM_001146038//NM_001271627//NM_001271630//NM_001271631//NM_001271633//NM_009820//NP_001139392//NP_001139510//NP_001258556//NP_001258559//NP_001258560//NP_033950//NR_073392//NR_073425//XM_006523540//XM_006523541//XM_006523542//XM_006523543//XM_006523544//XM_006523545//XM_006523546//XM_006523547//XM_006523548//XP_006523603//XP_006523604//XP_006523605//XP_006523606//XP_006523607//XP_00…
Ctxn1	26.929	0.941	5.271	0.206	23.292	4.542	3.63262e-06	0.000234943	394		Ctxn1	330695	330695	cortexin 1	NM_183315//NP_899138
Cav2	16.298	0.196	1.43	0.079	64.557	6.012	2.92245e-05	0.000742125	395		Cav2	12390	12390	caveolin 2	NM_001277756//NM_016900//NP_001264685//NP_058596
Sult1b1	1.885	115.135	2.69	25.605	-18.121	-4.18	1.22044e-06	0.000146812	396		Sult1b1	56362	56362	sulfotransferase family 1B, member 1	NM_019878//NP_063931//XM_006535150//XM_006535151//XM_006535152//XP_006535213//XP_006535214//XP_006535215
Pzp	0	0.187	0	0.101	-53.252	-5.735	2.38117e-05	0.000652803	397		Pzp	11287	11287	pregnancy zone protein	NM_007376//NP_031402
Muc6	0.225	0	0.06	0	42.844	5.421	1.77486e-05	0.000544044	398		Muc6	353328	353328	mucin 6, gastric	NM_181729//NP_859418
Ceacam18	1.257	53.528	1.095	7.486	-18.112	-4.179	1.23033e-06	0.000147242	399		Ceacam18	72431	72431	carcinoembryonic antigen-related cell adhesion molecule 18	NM_028236//NP_082512//XM_006541215//XP_006541278
Fam115a	9.625	0.393	0.077	0.185	17.266	4.11	8.71389e-07	0.000128602	400		NA	NA	NA	NA	NA
Cideb	3.905	320.554	3.686	75.06	-28.942	-4.855	8.22695e-06	0.000365569	401		Cideb	12684	12684	cell death-inducing DNA fragmentation factor, alpha subunit-like effector B	NM_009894//NM_026804//NP_034024
Glis2	6.243	0.275	1.321	0.083	16.392	4.035	6.13167e-07	0.0001179	402		Glis2	83396	83396	GLIS family zinc finger 2	NM_031184//NP_112461//XM_006522768//XM_011246048//XM_011246049//XM_011246050//XP_006522831//XP_011244350//XP_011244351//XP_011244352
Akap12	0.212	0	0.048	0	63.319	5.985	2.9414e-05	0.000744507	403		Akap12	83397	83397	A kinase (PRKA) anchor protein (gravin) 12	NM_031185//NP_112462
Marcksl1	144.802	7.021	18.872	1.706	17.061	4.093	8.68527e-07	0.000128602	404		Marcksl1	17357	17357	MARCKS-like 1	NM_010807//NP_034937
Nags	0.802	48.78	1.371	2.756	-18.704	-4.225	1.6834e-06	0.000172591	405		Nags	217214	217214	N-acetylglutamate synthase	NM_145829//NM_178053//NP_665828
Ptpn14	10.133	0.032	0.515	0.015	127.262	6.992	4.17752e-05	0.00090353	406		Ptpn14	19250	19250	protein tyrosine phosphatase, non-receptor type 14	NM_001033287//NM_008976//NP_033002//XM_006497129//XM_006497130//XM_006497131//XM_006497132//XM_006497133//XM_006497134//XP_006497192//XP_006497193//XP_006497194//XP_006497195//XP_006497196//XP_006497197
Fam163a	0.413	0	0.208	0	60.634	5.922	2.88997e-05	0.00073628	407		Fam163a	329274	329274	family with sequence similarity 163, member A	NM_177838//NP_808506
H2-T3	0.158	65.688	0.161	15.845	-114.929	-6.845	3.94171e-05	0.000871094	408		H2-T3	15043	15043	histocompatibility 2, T region locus 3	NM_001030310//NM_008208//NP_032234//XM_006536545//XM_006536546//XM_006537279//XM_006537280//XM_011251496//XM_011251497//XP_006536608//XP_006536609//XP_006537342//XP_006537343//XP_011249798//XP_011249799//XR_390056//XR_390258//XR_882599//XR_882600
Gpd1	15.22	611.301	9.562	160.655	-19.744	-4.303	2.5214e-06	0.00020177	409		Gpd1	14555	14555	glycerol-3-phosphate dehydrogenase 1 (soluble)	NM_010271//NP_034401
Dhrs11	7.237	280.326	3.573	63.732	-21.833	-4.448	3.53732e-06	0.000231554	410		Dhrs11	192970	192970	dehydrogenase/reductase (SDR family) member 11	NM_177564//NP_808232//XM_011248821//XP_011247123//XR_388375
Dscaml1	0.625	0.017	0.158	0.016	54.155	5.759	2.60189e-05	0.000690003	411		Dscaml1	114873	114873	Down syndrome cell adhesion molecule like 1	NM_001081270//NP_001074739//XM_006509947//XM_006509948//XP_006510010//XP_006510011
Otc	3.175	104.227	3.037	16.95	-14.667	-3.874	1.80856e-07	9.61295e-05	412		Otc	18416	18416	ornithine transcarbamylase	NM_008769//NP_032795//XM_011247449//XP_011245751
Slc2a5	0.63	95.383	0.667	18.244	-44.284	-5.469	2.03053e-05	0.00059233	413		Slc2a5	56485	56485	solute carrier family 2 (facilitated glucose transporter), member 5	NM_019741//NP_062715//XM_006539076//XP_006539139
2010106E10Rik	0.93	237.222	1.553	45.114	-71.647	-6.163	3.29018e-05	0.000786711	414		2010106E10Rik	67715	67715	RIKEN cDNA 2010106E10 gene	NM_001168590//NM_026333//NP_001162062//NP_080609
1700007K13Rik	2.19	0.071	0.762	0.078	29.602	4.888	9.20592e-06	0.000387051	415		1700007K13Rik	69327	69327	RIKEN cDNA 1700007K13 gene	NM_027040//NP_081316
Cd302	0.974	50.411	1.193	8.164	-19.832	-4.31	2.71144e-06	0.000207888	416		Cd302	66205	66205	CD302 antigen	NM_001290660//NM_025422//NP_001277589//NP_079698
Dgat1	16.764	457.374	7.577	52.72	-15.905	-3.991	5.55089e-07	0.000114486	417		Dgat1	13350	13350	diacylglycerol O-acyltransferase 1	NM_010046//NP_034176//XM_006520405//XP_006520468//XR_383978
Gjb5	0.485	0	0.04	0	35.668	5.157	1.47329e-05	0.000490474	418		Gjb5	14622	14622	gap junction protein, beta 5	NM_010291//NP_034421
Cwh43	6.783	0.496	1.158	0.034	15.835	3.985	5.32078e-07	0.000111561	419		Cwh43	231293	231293	cell wall biogenesis 43 C-terminal homolog	NM_181323//NP_851840//XM_006503949//XM_006503950//XP_006504012//XP_006504013//XR_868286
St3gal4	14.705	591.651	11.023	133.526	-16.927	-4.081	9.83511e-07	0.000132672	420		St3gal4	20443	20443	ST3 beta-galactoside alpha-2,3-sialyltransferase 4	NM_009178//NP_033204//XM_006510108//XM_006510109//XM_006510110//XM_006510111//XM_006510112//XM_006510113//XM_011242428//XM_011242429//XM_011242430//XM_011242431//XM_011242432//XM_011242433//XP_006510171//XP_006510172//XP_006510173//XP_006510174//XP_006510175//XP_006510176//XP_011240730//XP_011240731//XP_011240732//XP_011240733//XP_011240734//XP_011240735
Abcb1b	2.663	0.056	0.248	0.014	56.701	5.825	2.84519e-05	0.000729587	421		Abcb1b	18669	18669	ATP-binding cassette, sub-family B (MDR/TAP), member 1B	NM_011075//NP_035205//XM_006503549//XM_006503550//XP_006503612//XP_006503613
Cyp3a13	9.602	328.46	5.688	66.825	-17.071	-4.093	1.12206e-06	0.000140782	422		Cyp3a13	13113	13113	cytochrome P450, family 3, subfamily a, polypeptide 13	NM_007819//NP_031845
Ptpn13	1.359	0.013	1.096	0.012	74.407	6.217	3.54805e-05	0.000825533	423		Ptpn13	19249	19249	protein tyrosine phosphatase, non-receptor type 13	NM_011204//NP_035334//XM_006534833//XM_006534834//XM_006534835//XM_006534836//XM_006534837//XM_006534838//XP_006534896//XP_006534897//XP_006534898//XP_006534899//XP_006534900//XP_006534901
Mdfic	5.292	0.035	1.291	0.022	103.305	6.691	4.18797e-05	0.00090495	424		Mdfic	16543	16543	MyoD family inhibitor domain containing	NM_175088//NP_780297//XM_006504998//XP_006505061
Ctrb1	0.283	297.222	0.332	101.568	-338.863	-8.405	5.46462e-05	0.00106531	425		Ctrb1	66473	66473	chymotrypsinogen B1	NM_025583//NP_079859
Gm1123	3.657	205.099	4.409	34.327	-18.084	-4.177	1.83606e-06	0.000174032	426		Gm1123	382097	382097	predicted gene 1123	NM_001080776//NP_001074245
2610019F03Rik	6.772	0.253	0.876	0.08	28.331	4.824	9.38401e-06	0.000388401	427		NA	NA	NA	NA	NA
Frmd3	0	0.076	0	0.041	-27.078	-4.759	8.271e-06	0.000365569	428	low	Frmd3	242506	242506	FERM domain containing 3	NM_001163732//NM_172869//NP_001157204//NP_766457//XM_006537928//XP_006537991
Aspa	8.953	0.939	4.215	0.72	47.948	5.583	2.5185e-05	0.000676309	429		Aspa	11484	11484	aspartoacylase	NM_023113//NP_075602//XM_006532010//XM_006532011//XM_006532012//XM_006532013//XM_006536285//XM_006536286//XM_006536287//XM_006536288//XM_011248672//XM_011248673//XM_011251198//XM_011251199//XP_006532073//XP_006532074//XP_006532075//XP_006532076//XP_006536348//XP_006536349//XP_006536350//XP_006536351//XP_011246974//XP_011246975//XP_011249500//XP_011249501
Pck1	0.03	4.313	0.026	0.797	-115.041	-6.846	4.36023e-05	0.000921692	430		Pck1	18534	18534	phosphoenolpyruvate carboxykinase 1, cytosolic	NM_011044//NP_035174
Il17re	4.582	0.262	0.951	0.081	18.851	4.237	2.50631e-06	0.000201689	431		Il17re	57890	57890	interleukin 17 receptor E	NM_001034029//NM_001034031//NM_145826//NP_001029201//NP_001029203//NP_665825//XM_006506426//XM_011241418//XM_011241419//XP_006506489//XP_011239720//XP_011239721
Tnni2	7.839	0.031	0.763	0.054	222.13	7.795	5.35268e-05	0.00105325	432		Tnni2	21953	21953	troponin I, skeletal, fast 2	NM_009405//NP_033431//XM_006508539//XP_006508602
Pcdh19	0.117	4.547	0.068	0.62	-24.009	-4.586	6.50592e-06	0.00032304	433		Pcdh19	279653	279653	protocadherin 19	NM_001105245//NM_001105246//NP_001098715//NP_001098716//XM_006528556//XM_006528557//XM_006528558//XM_006528559//XP_006528619//XP_006528620//XP_006528621//XP_006528622
Krt16	0.291	0	0.117	0	24.847	4.635	7.26149e-06	0.000344151	434		Krt16	16666	16666	keratin 16	NM_001313958//NM_008470//NP_001300887//NP_032496//XM_006532331//XP_006532394
Krt6a	0.807	0	0.483	0	28.644	4.84	1.01763e-05	0.000404772	435		Krt6a	16687	16687	keratin 6A	NM_008476//NP_032502
Tuba1a	16.719	1.127	2.461	0.361	17.282	4.111	1.7756e-06	0.000174032	436		Tuba1a	22142	22142	tubulin, alpha 1A	NM_011653//NP_035783
Ces1f	2.511	202.7	4.255	16.504	-26.956	-4.753	9.05819e-06	0.000384223	437		Ces1f	234564	234564	carboxylesterase 1F	NM_144930//NP_659179//XR_387740
Rgs12	13.754	0.604	3.992	0.057	14.75	3.883	4.82585e-07	0.000107661	438		Rgs12	71729	71729	regulator of G-protein signaling 12	NM_001163512//NM_173402//NP_001156984//NP_775578//XM_006504120//XM_006504121//XM_006504122//XM_006504123//XM_006504124//XM_006504125//XM_006504126//XP_006504183//XP_006504184//XP_006504185//XP_006504186//XP_006504187//XP_006504188//XP_006504189
Rbm11	0.779	0.008	0.474	0.013	23.823	4.574	6.57344e-06	0.000325699	439		Rbm11	224344	224344	RNA binding motif protein 11	NM_198302//NP_938044//XM_006523004//XP_006523067//XR_384936
Gm19589	0.347	0	0.041	0	29.896	4.902	1.19214e-05	0.000445479	440		Gm19589	100503197	100503197	predicted gene, 19589	NR_037971
Btbd17	0.579	0.028	0.231	0.028	48.656	5.605	2.74656e-05	0.000710566	441		Btbd17	72014	72014	BTB (POZ) domain containing 17	NM_028055//NP_082331//XM_006534277//XM_006534278//XM_006534280//XP_006534340//XP_006534341//XP_006534343
Clic3	9.975	0.205	0.368	0.135	109.389	6.773	4.59823e-05	0.000954706	442		Clic3	69454	69454	chloride intracellular channel 3	NM_027085//NP_081361//XM_006498296//XP_006498359
Synpo	0.154	5.766	0.016	1.267	-38.039	-5.249	1.94164e-05	0.000572123	443		Synpo	104027	104027	synaptopodin	NM_001109975//NM_177340//NP_001103445//NP_796314//XM_006525468//XM_006525469//XM_006525470//XM_006525471//XM_006525472//XM_006525474//XM_006525475//XM_006525476//XP_006525531//XP_006525532//XP_006525533//XP_006525534//XP_006525535//XP_006525537//XP_006525538//XP_006525539
Mfap3l	2.539	0.026	0.172	0.012	92.196	6.527	4.39835e-05	0.000928909	444		Mfap3l	71306	71306	microfibrillar-associated protein 3-like	NM_001177881//NM_001177882//NM_001293769//NM_027756//NP_001171352//NP_001171353//NP_001280698//NP_082032
Slc6a3	0.015	7.948	0.017	0.953	-115.165	-6.848	4.75753e-05	0.000977346	445		Slc6a3	13162	13162	solute carrier family 6 (neurotransmitter transporter, dopamine), member 3	NM_010020//NP_034150//XM_006517082//XM_006517083//XM_006517084//XP_006517145//XP_006517146//XP_006517147//XR_382422
Krt39	0.597	0	0.056	0	30.658	4.938	1.30536e-05	0.000463671	446		Krt39	237934	237934	keratin 39	NM_213730//NP_998895//XM_006533245//XP_006533308
Katnal2	0.504	0	0.112	0	23.949	4.582	7.19803e-06	0.000344151	447		Katnal2	71206	71206	katanin p60 subunit A-like 2	NM_027721//NP_081997//XM_006526437//XM_006526438//XM_006526440//XM_011247073//XP_006526500//XP_006526501//XP_006526503//XP_011245375
Sorbs2	42.927	0.664	3.503	0.305	35.923	5.167	1.83532e-05	0.000557675	448		Sorbs2	234214	234214	sorbin and SH3 domain containing 2	NM_001205219//NM_001310707//NM_001310708//NM_172752//NP_001192148//NP_001297636//NP_001297637//NP_766340//XM_006509329//XM_006509330//XM_006509331//XM_006509335//XM_006509336//XM_006509337//XM_006509339//XM_006509347//XM_006509348//XM_006509349//XM_006509350//XM_006509351//XM_006509352//XM_006509353//XM_006509354//XM_006509355//XM_006509356//XM_006509357//XM_006509358//XM_006509375//XM_006509382/…
Prr18	1.735	0.073	0.783	0.017	26.438	4.725	9.19665e-06	0.000387051	449		Prr18	320111	320111	proline rich 18	NM_178774//NP_848889//NR_028280
Slc5a4b	0.196	62.248	0.295	7.355	-74.795	-6.225	4.02794e-05	0.000880976	450		Slc5a4b	64454	64454	solute carrier family 5 (neutral amino acid transporters, system A), member 4b	NM_023219//NP_075708//XM_006513945//XM_011243522//XP_006514008//XP_011241824
Chpt1	3.008	55.088	0.898	1.951	-14.995	-3.906	7.38415e-07	0.000121995	451		Chpt1	212862	212862	choline phosphotransferase 1	NM_001146690//NM_144807//NP_001140162//NP_659056//NR_027477//XM_006513454//XM_006513455//XM_006513457//XP_006513517//XP_006513518//XP_006513520
Flna	74.844	2.069	3.574	0.488	22.317	4.48	6.28185e-06	0.000317354	452		Flna	192176	192176	filamin, alpha	NM_001290421//NM_010227//NP_001277350//NP_034357//XM_006527911//XM_011247549//XP_006527974//XP_011245851
Mal	9.601	0.247	1.698	0.11	33.194	5.053	1.685e-05	0.000532829	453		Mal	17153	17153	myelin and lymphocyte protein, T cell differentiation protein	NM_001171187//NM_010762//NP_001164658//NP_034892
Kcnk5	3.426	53.602	0.581	2.458	-13.878	-3.795	3.88886e-07	0.00010475	454		Kcnk5	16529	16529	potassium channel, subfamily K, member 5	NM_021542//NP_067517//XM_006518590//XP_006518653
Slc22a13	0	0.84	0	0.166	-75.056	-6.23	4.20562e-05	0.000905468	455		Slc22a13	102570	102570	solute carrier family 22 (organic cation transporter), member 13	NM_133980//NP_598741//XM_006511917//XP_006511980
Ces2e	18.332	786.686	20.125	72.114	-16.327	-4.029	1.7026e-06	0.000172591	456		Ces2e	234673	234673	carboxylesterase 2E	NM_001163756//NM_172759//NP_001157228//NP_766347
Dzip1l	0.3	0.015	0.401	0.017	43.112	5.43	2.64811e-05	0.000695934	457		Dzip1l	72507	72507	DAZ interacting protein 1-like	NM_001311142//NM_028258//NP_001298071//NP_082534//XM_006511472//XM_006511473//XM_006511474//XM_006511475//XM_006511476//XM_006511477//XM_006511478//XM_006511479//XP_006511535//XP_006511536//XP_006511537//XP_006511538//XP_006511539//XP_006511540//XP_006511541//XP_006511542//XR_870769//XR_870770
Cyp2j6	16.758	498.829	4.517	83.758	-18.11	-4.179	3.0292e-06	0.000221606	458		Cyp2j6	13110	13110	cytochrome P450, family 2, subfamily j, polypeptide 6	NM_010008//NP_034138//XM_006502721//XM_006502722//XM_011240424//XP_006502784//XP_006502785//XP_011238726
Lrrc8c	2.617	0.015	0.636	0.025	128.058	7.001	5.43595e-05	0.00106158	459		Lrrc8c	100604	100604	leucine rich repeat containing 8 family, member C	NM_133897//NP_598658//XM_006534685//XM_006534686//XP_006534748//XP_006534749
Jdp2	5.784	0	0.878	0	243.388	7.927	6.43663e-05	0.00119121	460		Jdp2	81703	81703	Jun dimerization protein 2	NM_001205052//NM_001205053//NM_030887//NP_001191981//NP_001191982//NP_112149//XM_011244218//XM_011244219//XM_011244220//XM_011244221//XP_011242520//XP_011242521//XP_011242522//XP_011242523
Unc93a	0	0.774	0	0.322	-74.291	-6.215	4.24158e-05	0.000907293	461		Unc93a	381058	381058	unc-93 homolog A (C. elegans)	NM_199252//NP_954860//XM_006523333//XM_011246215//XM_011246216//XM_011246217//XM_011246218//XP_006523396//XP_011244517//XP_011244518//XP_011244519//XP_011244520
Samd4	1.158	0.022	0.284	0.012	30.961	4.952	1.49888e-05	0.000496866	462		Samd4	74480	74480	sterile alpha motif domain containing 4	NM_001037221//NM_001163433//NM_001310544//NM_028966//NP_001032298//NP_001156905//NP_001297473//NP_083242//XM_006519627//XM_006519628//XM_006519629//XM_006519630//XM_006519631//XP_006519690//XP_006519691//XP_006519692//XP_006519693//XP_006519694
Phlda3	60.081	3.014	5.226	0.858	17.423	4.123	2.55061e-06	0.000202461	463		Phlda3	27280	27280	pleckstrin homology like domain, family A, member 3	NM_013750//NP_038778
Ascl2	52.726	1.445	9.985	1.006	20.51	4.358	5.46046e-06	0.000295663	464		Ascl2	17173	17173	achaete-scute family bHLH transcription factor 2	NM_008554//NP_032580//XM_006508498//XM_011241984//XM_011241985//XM_011241986//XP_006508561//XP_011240286//XP_011240287//XP_011240288
Trpm5	0.308	2.845	0.081	0.505	-16.362	-4.032	1.84196e-06	0.000174032	465		Trpm5	56843	56843	transient receptor potential cation channel, subfamily M, member 5	NM_020277//NP_064673//XM_006508645//XM_006508646//XP_006508708//XP_006508709
Tead4	6.718	0.21	0.213	0.08	31.459	4.975	1.60765e-05	0.000518917	466		Tead4	21679	21679	TEA domain family member 4	NM_001080979//NM_011567//NP_001074448//NP_035697
Gpr161	1.214	0.008	0.216	0.014	30.12	4.913	1.41498e-05	0.000482769	467		Gpr161	240888	240888	G protein-coupled receptor 161	NM_001081126//NM_001310429//NM_001310430//NP_001074595//NP_001297358//NP_001297359//XM_006496850//XM_006496851//XM_006496852//XM_011238820//XM_011238821//XP_006496913//XP_006496914//XP_006496915//XP_011237122//XP_011237123
Cited4	24.73	0.67	1.071	0.254	35.155	5.136	2.00203e-05	0.000586429	468		Cited4	56222	56222	Cbp/p300-interacting transactivator, with Glu/Asp-rich carboxy-terminal domain, 4	NM_019563//NP_062509
Kif26b	2.476	0.013	0.519	0.01	119.573	6.902	5.38743e-05	0.00105652	469		Kif26b	269152	269152	kinesin family member 26B	NM_001161665//NM_177724//NM_177757//NP_001155137//XM_006496865//XM_011238822//XP_006496928//XP_011237124
Ctss	1.148	45.922	0.696	6.013	-20.834	-4.381	6.12003e-06	0.000312523	470		Ctss	13040	13040	cathepsin S	NM_001267695//NM_021281//NP_001254624//NP_067256//XM_006500975//XP_006501038
Epha4	9.113	0.196	1.35	0.106	24.149	4.594	9.02639e-06	0.000383846	471		Epha4	13838	13838	Eph receptor A4	NM_007936//NP_031962//XM_006496407//XM_006496408//XP_006496470//XP_006496471
Fut2	7.552	0.619	0.286	0.031	14.173	3.825	7.09026e-07	0.000121666	472		Fut2	14344	14344	fucosyltransferase 2	NM_001271993//NM_018876//NP_001258922//NP_061364//XM_011250795//XP_011249097
Fabp1	59.914	11950.4	98.876	2914.69	-44.624	-5.48	3.01531e-05	0.000752858	473		Fabp1	14080	14080	fatty acid binding protein 1, liver	NM_017399//NP_059095
Ces1b	0.027	2.745	0.046	0.92	-32.071	-5.003	1.77451e-05	0.000544044	474		Ces1b	382044	382044	carboxylesterase 1B	NM_001081372//NP_001074841//XM_006531152//XP_006531215
Fam20a	0.113	14.147	0.094	3.222	-44.332	-5.47	3.11025e-05	0.00077053	475		Fam20a	208659	208659	family with sequence similarity 20, member A	NM_153782//NP_722477//XM_006532724//XP_006532787//XR_388388
Icam1	8.262	0.106	1.496	0.042	66.612	6.058	4.30576e-05	0.00091682	476		Icam1	15894	15894	intercellular adhesion molecule 1	NM_010493//NP_034623
Anxa5	67.922	6.757	3.247	1.634	12.429	3.636	9.83213e-08	8.63908e-05	477		Anxa5	11747	11747	annexin A5	NM_009673//NP_033803
Rps4y2	17.667	21.671	15.192	7.701	-73.641	-6.202	4.6466e-05	0.000958852	478		NA	NA	NA	NA	NA
Rgs13	0.154	3.919	0.103	1.333	-54.057	-5.756	3.7413e-05	0.000847337	479		Rgs13	246709	246709	regulator of G-protein signaling 13	NM_153171//NP_694811//XM_006529613//XP_006529676
Prkch	5.195	0.036	1.154	0.034	100.178	6.646	5.51043e-05	0.00106808	480		Prkch	18755	18755	protein kinase C, eta	NM_001313977//NM_008856//NP_001300906//NP_032882
Rab11fip5	4.799	0.035	1.09	0.016	79.001	6.304	4.90279e-05	0.000993444	481		Rab11fip5	52055	52055	RAB11 family interacting protein 5 (class I)	NM_001003955//NM_177466//NP_001003955//NP_803417//XM_006506366//XP_006506429
Serpinb9b	16.109	0.63	2.722	0.163	18.296	4.193	4.13676e-06	0.000254509	482		Serpinb9b	20706	20706	serine (or cysteine) peptidase inhibitor, clade B, member 9b	NM_011452//NP_035582
Ier5l	13.309	0.719	1.699	0.138	24.84	4.635	1.06141e-05	0.000416305	483		Ier5l	72500	72500	immediate early response 5-like	NM_030244//NP_084520
Bbox1	0.137	8.983	0.096	0.94	-35.038	-5.131	2.29508e-05	0.0006396	484		Bbox1	170442	170442	butyrobetaine (gamma), 2-oxoglutarate dioxygenase 1 (gamma-butyrobetaine hydroxylase)	NM_130452//NP_569719//XM_006498822//XM_006498823//XP_006498885//XP_006498886
1500002O10Rik	1.046	0	0.097	0	30.257	4.919	1.67382e-05	0.000530687	485		NA	NA	NA	NA	NA
Fat2	0.199	0	0.027	0	70.827	6.146	4.71945e-05	0.000972091	486		Fat2	245827	245827	FAT atypical cadherin 2	NM_001029988//NP_001025159//XM_006533322//XM_006533323//XM_011249019//XP_006533385//XP_006533386//XP_011247321
Dmbt1	9.388	626.406	15.982	88.885	-23.618	-4.562	9.5876e-06	0.000391849	487		Dmbt1	12945	12945	deleted in malignant brain tumors 1	NM_007769//NP_031795//XM_006507298//XM_006507299//XM_006507300//XM_006507301//XM_006507302//XM_006507303//XM_006507304//XM_006507305//XM_006507306//XM_006507307//XM_011241670//XP_006507361//XP_006507362//XP_006507363//XP_006507364//XP_006507365//XP_006507366//XP_006507367//XP_006507368//XP_006507369//XP_006507370//XP_011239972
Slc25a34	0.063	5.343	0.086	0.92	-29.715	-4.893	1.63408e-05	0.00052527	488		Slc25a34	384071	384071	solute carrier family 25, member 34	NM_001013780//NP_001013802//XM_006538996//XP_006539059
Zdhhc8	3.566	0.224	0.263	0.032	16.341	4.03	2.71696e-06	0.000207888	489		Zdhhc8	27801	27801	zinc finger, DHHC domain containing 8	NM_172151//NP_742163//XM_006522223//XM_006522224//XM_006522225//XM_006536863//XM_006536864//XM_006536865//XP_006522286//XP_006522287//XP_006522288//XP_006536926//XP_006536927//XP_006536928
Spnb3	3.732	0.055	0.836	0.024	38.055	5.25	2.74457e-05	0.000710566	490		NA	NA	NA	NA	NA
Col2a1	0.15	0.004	0.026	0.007	57.092	5.835	4.13903e-05	0.000899372	491		Col2a1	12824	12824	collagen, type II, alpha 1	NM_001113515//NM_031163//NP_001106987//NP_112440//XM_006520386//XP_006520449
Fam171a2	1.82	0.069	0.246	0.032	21.986	4.459	8.66706e-06	0.000374561	492		Fam171a2	217219	217219	family with sequence similarity 171, member A2	NM_199200//NP_954670//XM_006533049//XP_006533112
Pdgfd	3.767	0.029	1.005	0.026	48.034	5.586	3.62872e-05	0.000836658	493		Pdgfd	71785	71785	platelet-derived growth factor, D polypeptide	NM_027924//NP_082200//XM_006509885//XM_006509886//XM_006509887//XM_011242370//XM_011242371//XM_011242372//XP_006509948//XP_006509949//XP_006509950//XP_011240672//XP_011240673//XP_011240674
9430020K01Rik	1.948	0.014	0.086	0.005	194.848	7.606	7.13708e-05	0.00126853	494		9430020K01Rik	240185	240185	RIKEN cDNA 9430020K01 gene	NM_001081963//NP_001075432//XM_006525903//XM_006525904//XP_006525966//XP_006525967
Zc3h12c	6.229	0.009	2.029	0.002	221.896	7.794	7.26672e-05	0.00128181	495		Zc3h12c	244871	244871	zinc finger CCCH type containing 12C	NM_001162921//NP_001156393//XM_006510333//XM_006510334//XM_006510335//XP_006510396//XP_006510397//XP_006510398
Tlr4	7.171	0.011	0.508	0.019	648.243	9.34	8.36057e-05	0.00141078	496		Tlr4	21898	21898	toll-like receptor 4	NM_021297//NP_067272
Dclk3	0.004	1.34	0.007	0.403	-82.55	-6.367	5.40902e-05	0.00105761	497		Dclk3	245038	245038	doublecortin-like kinase 3	NM_172928//NP_766516
Cyp2d10	0.113	4.864	0.027	1.665	-42.24	-5.401	3.23368e-05	0.000780396	498		Cyp2d10	13101	13101	cytochrome P450, family 2, subfamily d, polypeptide 10	NM_010005//NP_034135//XM_006520391//XP_006520454
Nr1i3	0.483	102.667	0.787	6.133	-58.508	-5.871	4.35582e-05	0.000921692	499		Nr1i3	12355	12355	nuclear receptor subfamily 1, group I, member 3	NM_001243062//NM_001243063//NM_009803//NP_001229991//NP_001229992//NP_033933//XM_006496628//XM_006496629//XM_006496630//XM_006496631//XM_006496632//XM_011238743//XM_011238744//XP_006496691//XP_006496692//XP_006496693//XP_006496694//XP_006496695//XP_011237045//XP_011237046//XR_373594//XR_373595
Vash2	3.589	0.262	1.462	0.145	13.713	3.777	9.16378e-07	0.000128734	500		Vash2	226841	226841	vasohibin 2	NM_144879//NP_659128//NR_027352//XM_006497149//XM_006497150//XM_011238913//XP_006497212//XP_006497213//XP_011237215
Trim6	0.377	0.026	0.226	0.02	26.511	4.728	1.37305e-05	0.000476939	501		Trim6	94088	94088	tripartite motif-containing 6	NM_001013616//NP_001013637//XM_006508364//XM_006508365//XM_006508366//XP_006508427//XP_006508428//XP_006508429//XR_378281
H1fx	2.811	0.104	0.193	0.039	19.437	4.281	6.81497e-06	0.000333433	502		H1fx	243529	243529	H1 histone family, member X	NM_198622//NP_941024
Cnpy1	0.071	2.649	0.062	0.74	-210.435	-7.717	7.6252e-05	0.00132699	503		Cnpy1	269637	269637	canopy FGF signaling regulator 1	NM_001310511//NM_001310512//NM_175651//NP_001297440//NP_001297441//NP_783582//XM_006535721//XM_006535722//XM_006535723//XM_006535725//XP_006535784//XP_006535785//XP_006535786//XP_006535788
Ghrl	0.48	53.259	0.365	15.389	-35.393	-5.145	2.64034e-05	0.000695459	504		Ghrl	58991	58991	ghrelin	NM_001286404//NM_001286405//NM_001286406//NM_021488//NP_001273333//NP_001273334//NP_001273335//NP_067463//XM_006506446//XM_006506447//XM_011241422//XM_011241423//XP_006506509//XP_006506510//XP_011239724//XP_011239725
Dab1	0.06	24.316	0.039	4.712	-187.429	-7.55	7.45613e-05	0.00130535	505		Dab1	13131	13131	disabled 1	NM_010014//NM_177259//NP_034144//NP_796233//NR_104385//XM_006502725//XM_006502726//XM_006502727//XM_006502735//XM_011240425//XM_011240426//XM_011240427//XM_011240428//XM_011240429//XM_011240430//XM_011240431//XM_011240432//XM_011240433//XM_011240434//XM_011240435//XP_006502788//XP_006502789//XP_006502790//XP_006502798//XP_011238727//XP_011238728//XP_011238729//XP_011238730//XP_011238731//XP_01123…
Mogat2	5.029	222.119	4.846	28.278	-17.873	-4.16	4.82098e-06	0.000275753	506		Mogat2	233549	233549	monoacylglycerol O-acyltransferase 2	NM_177448//NP_803231//XM_011241737//XP_011240039
Tmem86b	1.611	41.997	0.554	5.167	-20.136	-4.332	7.84882e-06	0.000358417	507		Tmem86b	68255	68255	transmembrane protein 86B	NM_023440//NP_075929//XM_011250686//XM_011250687//XP_011248988//XP_011248989
Hic1	0.136	0.013	0.095	0.002	16.263	4.024	3.34471e-06	0.000231554	508		Hic1	15248	15248	hypermethylated in cancer 1	NM_001098203//NM_010430//NP_001091673//NP_034560//XM_006532275//XP_006532338
Rep15	0.616	16.529	0.201	1.348	-17.426	-4.123	4.72422e-06	0.000274859	509		Rep15	66532	66532	RAB15 effector protein	NM_025620//NP_079896
Akr1b7	0.56	83.457	0.827	9.919	-44.003	-5.46	3.63368e-05	0.000836658	510		Akr1b7	11997	11997	aldo-keto reductase family 1, member B7	NM_009731//NP_033861
Cyp1a1	0.506	14.829	0.078	1.191	-42.665	-5.415	3.5171e-05	0.000822431	511		Cyp1a1	13076	13076	cytochrome P450, family 1, subfamily a, polypeptide 1	NM_001136059//NM_009992//NP_001129531//NP_034122//XM_006510810//XP_006510873
Cdr2	7.88	123.399	1.364	8.902	-12.347	-3.626	4.05327e-07	0.00010475	512		Cdr2	12585	12585	cerebellar degeneration-related 2	NM_007672//NP_031698//XM_011241666//XP_011239968
Ptk7	16.239	0.455	2.597	0.077	27.16	4.763	1.64017e-05	0.000526501	513		Ptk7	71461	71461	PTK7 protein tyrosine kinase 7	NM_175168//NP_780377//XM_006524922//XM_006524923//XM_006524924//XP_006524985//XP_006524986//XP_006524987
Glyctk	0.642	6.169	0.154	0.765	-12.269	-3.617	4.22507e-07	0.00010475	514		Glyctk	235582	235582	glycerate kinase	NM_001039586//NM_174846//NP_001034675//NP_777271//XM_006511715//XM_011242879//XM_011242880//XP_006511778//XP_011241181//XP_011241182
2810429I04Rik	3.167	0.088	0.059	0.08	18.003	4.17	5.70055e-06	0.000301664	515		2810429I04Rik	76937	76937	RIKEN cDNA 2810429I04 gene	NR_015522
Ugt8a	0.87	0.022	1.086	0.011	65.983	6.044	5.33352e-05	0.0010511	516		Ugt8a	22239	22239	UDP galactosyltransferase 8A	NM_011674//NP_035804//XM_006501309//XM_006501310//XP_006501372//XP_006501373
Ehhadh	4.301	101.785	2.659	12.759	-13.95	-3.802	1.71578e-06	0.000172591	517		Ehhadh	74147	74147	enoyl-Coenzyme A, hydratase/3-hydroxyacyl Coenzyme A dehydrogenase	NM_023737//NP_076226//XM_006522658//XP_006522721
Plaur	27.367	2.375	2.813	0.296	12.068	3.593	4.15191e-07	0.00010475	518		Plaur	18793	18793	plasminogen activator, urokinase receptor	NM_011113//NP_035243//XM_006539638//XM_006539639//XM_006539640//XM_006539641//XP_006539701//XP_006539702//XP_006539703//XP_006539704
Klkb1	0.006	0.428	0.01	0.096	-44.645	-5.48	3.876e-05	0.000861415	519		Klkb1	16621	16621	kallikrein B, plasma 1	NM_008455//NP_032481
Ddah2	5.25	0.277	0.529	0.136	23.835	4.575	1.33224e-05	0.000468936	520		Ddah2	51793	51793	dimethylarginine dimethylaminohydrolase 2	NM_001190449//NM_016765//NP_001177378//NP_058045//XM_006524612//XM_006525412//XM_006536656//XM_006537387//XP_006524675//XP_006525475//XP_006536719//XP_006537450
Gda	1.194	21.712	0.164	8.426	-15.847	-3.986	3.52235e-06	0.000231554	521		Gda	14544	14544	guanine deaminase	NM_010266//NP_034396//XM_006526680//XP_006526743
Rnf152	0.256	5.679	0.009	0.566	-34.261	-5.099	2.91863e-05	0.000741963	522		Rnf152	320311	320311	ring finger protein 152	NM_001160368//NM_178779//NP_001153840//NP_848894//XM_006529699//XP_006529762
Nefh	1.19	0.015	0.152	0.027	31.893	4.995	2.52803e-05	0.000676566	523		Nefh	380684	380684	neurofilament, heavy polypeptide	NM_010904//NP_035034
Tnf	5.088	0.167	0.776	0.142	50.491	5.658	4.45223e-05	0.000934368	524		Tnf	21926	21926	tumor necrosis factor	NM_001278601//NM_013693//NP_001265530//NP_038721
Crp	0.015	1.244	0.013	0.478	-46.182	-5.529	4.0378e-05	0.000882304	525		Crp	12944	12944	C-reactive protein, pentraxin-related	NM_007768//NP_031794
Hpgds	0.347	0.958	0.253	0.13	-15.115	-3.918	3.1058e-06	0.000223704	526		Hpgds	54486	54486	hematopoietic prostaglandin D synthase	NM_019455//NP_062328//XM_006506398//XM_006506399//XP_006506461//XP_006506462
Ninl	8.085	0.345	0.915	0.128	16.026	4.002	4.31587e-06	0.000262975	527		Ninl	78177	78177	ninein-like	NM_207204//NP_997087//XM_006500406//XM_006500407//XM_006500408//XM_006500409//XM_006500410//XM_006500411//XM_006500412//XM_011239847//XP_006500469//XP_006500470//XP_006500471//XP_006500472//XP_006500473//XP_006500474//XP_006500475//XP_011238149
Enpp7	0	7.655	0	2.829	-461.659	-8.851	9.51179e-05	0.00152143	528		Enpp7	238011	238011	ectonucleotide pyrophosphatase/phosphodiesterase 7	NM_001030291//NP_001025462//XM_006533258//XP_006533321
6530418L21Rik	5.014	0.179	0.242	0.012	27.542	4.784	1.89189e-05	0.000565314	529		NA	NA	NA	NA	NA
Gckr	0.013	1.358	0.022	0.585	-89.66	-6.486	6.98319e-05	0.00125359	530		Gckr	231103	231103	glucokinase regulatory protein	NM_144909//NP_659158//XM_006503881//XM_006503882//XM_006503883//XP_006503944//XP_006503945//XP_006503946
Lhx6	0.915	0.016	0.17	0.018	48.617	5.603	4.44144e-05	0.000933783	531		Lhx6	16874	16874	LIM homeobox protein 6	NM_001083125//NM_001083126//NM_001083127//NM_008500//NP_001076594//NP_001076595//NP_001076596//NP_032526//XM_006497744//XM_006497745//XP_006497807//XP_006497808//XR_374064
Vdr	5.179	151.937	5.142	24.7	-14.188	-3.827	2.4127e-06	0.000199273	532		Vdr	22337	22337	vitamin D receptor	NM_009504//NP_033530
9930023K05Rik	18.522	0.155	1.151	0.092	131.439	7.038	8.13287e-05	0.00138538	533		NA	NA	NA	NA	NA
Slco2a1	0.151	6.537	0.031	1.511	-41.834	-5.387	3.91872e-05	0.0008677	534		Slco2a1	24059	24059	solute carrier organic anion transporter family, member 2a1	NM_033314//NP_201571//XM_006511731//XP_006511794
Fbxo16	0.496	0	0.32	0	32.234	5.011	2.79874e-05	0.000720112	535		Fbxo16	50759	50759	F-box protein 16	NM_015795//NP_056610//XM_006519230//XM_006519231//XP_006519293//XP_006519294
Iyd	0.625	17.529	0.072	1.818	-20.558	-4.362	1.10612e-05	0.00042667	536		Iyd	70337	70337	iodotyrosine deiodinase	NM_027391//NP_081667
Fam23a	2.457	81.198	2.185	9.804	-20.258	-4.34	1.05447e-05	0.000415678	537		NA	NA	NA	NA	NA
Pcp4l1	0.558	22.774	0.37	11.112	-64.929	-6.021	5.91862e-05	0.00111992	538		Pcp4l1	66425	66425	Purkinje cell protein 4-like 1	NM_025557//NP_079833
Slc44a2	37.511	2.23	3.452	0.224	12.048	3.591	7.39901e-07	0.000121995	539		Slc44a2	68682	68682	solute carrier family 44, member 2	NM_001199186//NM_152808//NP_001186115//NP_690021//XM_006510575//XM_006510576//XM_011242593//XP_006510638//XP_006510639//XP_011240895
Siglec15	1.058	0	0.435	0	20.632	4.367	1.18292e-05	0.000444539	540		Siglec15	620235	620235	sialic acid binding Ig-like lectin 15	NM_001101038//NP_001094508//XM_006526515//XM_006526516//XM_011247091//XM_011247092//XP_006526578//XP_006526579//XP_011245393//XP_011245394
Ttc28	0.097	0	0.036	0	43.174	5.432	4.22167e-05	0.00090686	541	low	Ttc28	209683	209683	tetratricopeptide repeat domain 28	NM_001267622//NM_024477//NP_001254551//XM_006534844//XM_006534845//XM_006534846//XP_006534907//XP_006534908//XP_006534909
Fam89a	12.186	0.086	6.14	0.11	31.014	4.955	2.67908e-05	0.000699347	542		Fam89a	69627	69627	family with sequence similarity 89, member A	NM_001081120//NP_001074589
Laptm5	0.609	0	0.644	0	80.914	6.338	7.11344e-05	0.00126853	543		Laptm5	16792	16792	lysosomal-associated protein transmembrane 5	NM_010686//NP_034816
Car2	75.797	5.474	12.883	0.746	10.893	3.445	2.6203e-07	9.8212e-05	544		Car2	12349	12349	carbonic anhydrase 2	NM_009801//NP_033931//XM_006530050//XP_006530113
Chst4	1.356	40.224	0.757	1.258	-14.951	-3.902	3.66189e-06	0.00023542	545		Chst4	26887	26887	carbohydrate (chondroitin 6/keratan) sulfotransferase 4	NM_011998//NP_036128//XM_006531043//XM_006531044//XM_006531045//XP_006531106//XP_006531107//XP_006531108
Rnf150	4.868	0.127	0.997	0.012	20.735	4.374	1.26162e-05	0.000455622	546		Rnf150	330812	330812	ring finger protein 150	NM_177378//NP_796352//XM_011248409//XP_011246711
Kcnq4	0.742	0.008	0.145	0.014	86.761	6.439	7.59447e-05	0.00132461	547		Kcnq4	60613	60613	potassium voltage-gated channel, subfamily Q, member 4	NM_001081142//NP_001074611//XM_006503255//XM_006503256//XM_011240582//XM_011240583//XP_006503318//XP_006503319//XP_011238884//XP_011238885
Homer3	13.417	0.948	1.707	0.279	13.39	3.743	2.27601e-06	0.000195997	548		Homer3	26558	26558	homer scaffolding protein 3	NM_001146153//NM_011984//NP_001139625//NP_036114//XM_006509679//XM_006509680//XM_006509681//XP_006509742//XP_006509743//XP_006509744
Adh6a	4.069	351.236	3.574	34.645	-33.314	-5.058	3.26209e-05	0.000782801	549		Adh6a	69117	69117	alcohol dehydrogenase 6A (class V)	NM_026945//NP_081221
Gm17727	2.272	0	1.332	0	17.989	4.169	8.55769e-06	0.000371501	550		Gm17727	100312986	100312986	predicted gene, 17727	NM_001167673//NP_001161145
Tmem40	2.88	0.034	0.351	0.038	51.883	5.697	5.51007e-05	0.00106808	551		Tmem40	94346	94346	transmembrane protein 40	NM_001168256//NM_001168257//NM_001168258//NM_001168259//NM_144805//NP_001161728//NP_001161729//NP_001161730//NP_001161731//NP_659054//XM_006506819//XM_011241509//XM_011241510//XM_011241511//XM_011241512//XM_011241513//XP_006506882//XP_011239811//XP_011239812//XP_011239813//XP_011239814//XP_011239815
Abcc4	23.405	0.871	3.447	0.416	19.709	4.301	1.19879e-05	0.000445479	552		Abcc4	239273	239273	ATP-binding cassette, sub-family C (CFTR/MRP), member 4	NM_001033336//NM_001163675//NM_001163676//NP_001028508//NP_001157147//NP_001157148//XM_006519010//XP_006519073//XR_874344
Gm11127	0.029	6.319	0.051	0.953	-50.609	-5.661	5.47198e-05	0.00106531	553		Gm11127	100529082	100529082	predicted gene 11127	NM_001199967//NP_001186896
Btnl6	0.463	76.893	0.463	6.851	-72.917	-6.188	7.32447e-05	0.0012881	554		Btnl6	624681	624681	butyrophilin-like 6	NM_030747//NP_109672
Dao	0.099	30.842	0.118	9.44	-84.501	-6.401	7.92103e-05	0.00135821	555		Dao	13142	13142	D-amino acid oxidase	NM_001286396//NM_001286397//NM_010018//NP_001273325//NP_001273326//NP_034148//XM_006530161//XM_006530162//XP_006530224//XP_006530225
Gramd3	13.285	129.188	2.465	12.169	-11.136	-3.477	6.59199e-07	0.0001183	556		Gramd3	107022	107022	GRAM domain containing 3	NM_026240//NP_080516//XM_006525494//XM_011246800//XM_011246801//XP_006525557//XP_011245102//XP_011245103
Fam169b	0	0.323	0	0.151	-37.936	-5.245	4.17332e-05	0.00090353	557		Fam169b	434197	434197	family with sequence similarity 169, member B	NM_001013811//NP_001013833//XM_006540972//XM_006540973//XM_006540974//XM_006540975//XM_011250874//XP_006541035//XP_006541036//XP_006541037//XP_006541038//XP_011249176
Gja1	0.635	0.005	0.173	0.009	22.738	4.507	1.68769e-05	0.00053288	558		Gja1	14609	14609	gap junction protein, alpha 1	NM_010288//NP_034418//XM_006512541//XM_011243118//XM_011243119//XP_006512604//XP_011241420//XP_011241421
Anxa8	14.435	0.246	0.588	0.076	48.488	5.6	5.40553e-05	0.00105761	559		Anxa8	11752	11752	annexin A8	NM_001281845//NM_013473//NP_001268774//NP_038501
Glrp1	0.389	0	0.111	0	26.423	4.724	2.26763e-05	0.000636818	560		Glrp1	14659	14659	glutamine repeat protein 1	NM_008132//NP_032158
Fmo5	1.561	45.038	1.655	7.603	-11.032	-3.464	7.0304e-07	0.000121532	561		Fmo5	14263	14263	flavin containing monooxygenase 5	NM_001161763//NM_001161765//NM_010232//NP_001155235//NP_001155237//NP_034362//XM_006500995//XM_006500996//XM_011240012//XM_011240013//XP_006501058//XP_006501059//XP_011238314//XP_011238315
Krt20	7.818	309.277	10.796	59.693	-12.397	-3.632	1.7797e-06	0.000174032	562		Krt20	66809	66809	keratin 20	NM_023256//NP_075745
Slc7a8	0.695	81.238	1.072	16.688	-46.314	-5.533	5.33723e-05	0.0010511	563		Slc7a8	50934	50934	solute carrier family 7 (cationic amino acid transporter, y+ system), member 8	NM_016972//NP_058668//XM_006519250//XM_011245114//XP_006519313//XP_011243416
Gcnt4	1.186	74.315	1.503	5.036	-34.366	-5.103	3.81234e-05	0.000854542	564		Gcnt4	218476	218476	glucosaminyl (N-acetyl) transferase 4, core 2 (beta-1,6-N-acetylglucosaminyltransferase)	NM_001166065//NP_001159537//XM_006517596//XM_006517597//XM_006517598//XM_006517599//XM_006517600//XM_006517601//XP_006517659//XP_006517660//XP_006517661//XP_006517662//XP_006517663//XP_006517664
Hdac7	13.073	0.744	0.787	0.255	14.311	3.839	4.52037e-06	0.000268427	565		Hdac7	56233	56233	histone deacetylase 7	NM_001204275//NM_001204276//NM_001204277//NM_001204278//NM_001204279//NM_001204280//NM_001204281//NM_019572//NP_001191204//NP_001191205//NP_001191206//NP_001191207//NP_001191208//NP_001191209//NP_001191210//NP_062518//XM_006521203//XM_006521205//XM_006521207//XM_006521208//XM_006521209//XM_006521210//XM_011245699//XM_011245700//XP_006521266//XP_006521268//XP_006521270//XP_006521271//XP_006521272/…
Ccl25	9.801	583.244	10.144	67.22	-20.299	-4.343	1.46418e-05	0.000490102	566		Ccl25	20300	20300	chemokine (C-C motif) ligand 25	NM_009138//NP_033164//NR_033527//XM_006508736//XM_006508737//XM_006508739//XM_006508740//XM_011242043//XM_011242044//XM_011242045//XP_006508799//XP_006508800//XP_006508802//XP_006508803//XP_011240345//XP_011240346//XP_011240347
Cdkn2a	19.307	0.106	1.958	0.099	241.522	7.916	0.000107902	0.0016426	567		Cdkn2a	12578	12578	cyclin-dependent kinase inhibitor 2A	NM_001040654//NM_009877//NP_001035744//NP_034007
Gm766	1.408	158.246	2.272	12.761	-30.898	-4.949	3.32039e-05	0.000791501	568		Gm766	330440	330440	predicted gene 766	NM_001033417//NM_001145390//NP_001138862
Tubb6	21.484	0.268	2.073	0.122	41.336	5.369	4.93013e-05	0.000996142	569		Tubb6	67951	67951	tubulin, beta 6 class V	NM_026473//NP_080749
St6gal1	7.839	0.084	2.167	0.047	81.847	6.355	8.53209e-05	0.00142939	570		St6gal1	20440	20440	beta galactoside alpha 2,6 sialyltransferase 1	NM_001252505//NM_001252506//NM_145933//NP_001239434//NP_001239435//NP_666045//XM_006521873//XM_006521874//XM_006521875//XM_006521876//XM_011245848//XP_006521936//XP_006521937//XP_006521938//XP_006521939//XP_011244150
Aldh1a1	58.234	804.077	4.463	21.508	-13.732	-3.779	3.82756e-06	0.000243389	571		Aldh1a1	11668	11668	aldehyde dehydrogenase family 1, subfamily A1	NM_013467//NP_038495
Zfp503	23.799	2.402	4.793	0.318	13.338	3.737	3.42192e-06	0.000231554	572		Zfp503	218820	218820	zinc finger protein 503	NM_145459//NP_663434
Trpa1	0.003	1.475	0.005	0.182	-75.623	-6.241	8.48852e-05	0.00142397	573		Trpa1	277328	277328	transient receptor potential cation channel, subfamily A, member 1	NM_177781//NP_808449//XM_006495526//XM_011238386//XP_006495589//XP_011236688
Tigit	1.083	0.016	0.445	0.028	28.007	4.808	2.94714e-05	0.00074515	574		Tigit	100043314	100043314	T cell immunoreceptor with Ig and ITIM domains	NM_001146325//NP_001139797
Itgb6	12.107	1.093	0.718	0.164	10.969	3.455	8.98238e-07	0.000128602	575		Itgb6	16420	16420	integrin beta 6	NM_001159564//NM_021359//NP_001153036//NP_067334//XM_006498808//XM_006498809//XM_006498810//XM_006498811//XP_006498871//XP_006498872//XP_006498873//XP_006498874
Ccl6	1.432	36.974	0.626	6.98	-31.185	-4.963	3.60168e-05	0.0008348	576		Ccl6	20305	20305	chemokine (C-C motif) ligand 6	NM_009139//NP_033165
Gdf15	31.136	2.001	1.893	0.838	20.576	4.363	1.6627e-05	0.000530687	577		Gdf15	23886	23886	growth differentiation factor 15	NM_011819//NP_035949//XM_011242304//XP_011240606
Ttc39c	1.118	20.98	0.278	1.539	-20.8	-4.378	1.69358e-05	0.00053288	578		Ttc39c	72747	72747	tetratricopeptide repeat domain 39C	NM_028341//NP_082617
4930552P12Rik	0.026	1.285	0.033	0.413	-16.001	-4	8.22766e-06	0.000365569	579		4930552P12Rik	77594	77594	RIKEN cDNA 4930552P12 gene	NR_045318
Rassf8	2.499	0.083	0.252	0.122	52.063	5.702	6.73544e-05	0.00122875	580		Rassf8	71323	71323	Ras association (RalGDS/AF-6) domain family (N-terminal) member 8	NM_027760//NP_082036//XM_011241598//XM_011241599//XM_011241600//XP_011239900//XP_011239901//XP_011239902
Lce1h	0.618	0	0.115	0	17.514	4.13	1.07742e-05	0.000419026	581		Lce1h	67718	67718	late cornified envelope 1H	NM_026335//NP_080611
Epb4.1l4a	2.967	0.241	0.762	0.071	11.487	3.522	1.67024e-06	0.000172591	582		NA	NA	NA	NA	NA
1700061I17Rik	0.257	0	0.036	0	21.818	4.447	1.83957e-05	0.000557675	583		1700061I17Rik	433646	433646	RIKEN cDNA 1700061I17 gene	NR_038029
Cxcr4	1.699	0.02	0.411	0.018	52.168	5.705	6.80628e-05	0.00123513	584		Cxcr4	12767	12767	chemokine (C-X-C motif) receptor 4	NM_009911//NP_034041//XM_006529113//XM_006529114//XP_006529176//XP_006529177
Chst11	12.018	0.37	2.288	0.17	16.002	4	8.37521e-06	0.000367392	585		Chst11	58250	58250	carbohydrate sulfotransferase 11	NM_021439//NP_067414//XM_006513908//XM_006513909//XP_006513971//XP_006513972
Oas1f	4.807	0.211	0.961	0.037	13.572	3.763	4.34569e-06	0.000263417	586		Oas1f	243262	243262	2'-5' oligoadenylate synthetase 1F	NM_145153//NP_660135
Ltbp3	1.959	0.007	0.069	0.006	71.716	6.164	8.49368e-05	0.00142397	587		Ltbp3	16998	16998	latent transforming growth factor beta binding protein 3	NM_008520//NP_032546//XM_006531668//XM_006531669//XM_006531670//XM_006531671//XM_006531672//XM_006531673//XM_006531674//XP_006531731//XP_006531732//XP_006531733//XP_006531734//XP_006531735//XP_006531736//XP_006531737
Cyp2c70	0.062	2.93	0.066	0.552	-19.424	-4.28	1.46793e-05	0.000490102	588		Cyp2c70	226105	226105	cytochrome P450, family 2, subfamily c, polypeptide 70	NM_145499//NP_663474//XM_011247235//XP_011245537
Inf2	23.354	2.067	1.956	0.691	10.335	3.37	5.19213e-07	0.000110153	589		Inf2	70435	70435	inverted formin, FH2 and WH2 domain containing	NM_198411//NP_940803//XM_006516224//XM_006516225//XP_006516287//XP_006516288
Fam78a	0.171	5.566	0.159	0.666	-13.539	-3.759	4.44349e-06	0.000265892	590		Fam78a	241303	241303	family with sequence similarity 78, member A	NM_175511//NP_780720//XM_006498030//XM_011239095//XM_011239096//XM_011239097//XM_011239098//XM_011239099//XM_011239100//XM_011239101//XP_006498093//XP_011237397//XP_011237398//XP_011237399//XP_011237400//XP_011237401//XP_011237402//XP_011237403
Pgr	0.071	0	0.057	0	29.478	4.882	3.33951e-05	0.000794436	591	low	Pgr	18667	18667	progesterone receptor	NM_008829//NP_032855//XM_006509848//XP_006509911
Gcnt1	7.495	0.189	0.891	0.097	24.391	4.608	2.42338e-05	0.000659592	592		Gcnt1	14537	14537	glucosaminyl (N-acetyl) transferase 1, core 2	NM_001136484//NM_010265//NM_173442//NP_001129956//NP_034395//NP_775618//XM_006526679//XM_011247144//XP_006526742//XP_011245446
Pitpnm3	2.387	0.179	0.382	0.063	12.097	3.597	2.49565e-06	0.000201526	593		Pitpnm3	327958	327958	PITPNM family member 3	NM_001024927//NM_001081641//NP_001020098//NP_001075110//XM_006533563//XM_006533564//XM_006533565//XM_006533566//XM_011249083//XP_006533626//XP_006533627//XP_006533628//XP_006533629//XP_011247385//XR_388480
Dio1	1.334	18.905	0.118	1.933	-16.568	-4.05	9.72401e-06	0.000393291	594		Dio1	13370	13370	deiodinase, iodothyronine, type I	NM_007860//NP_031886
Ptprt	1.333	0.015	0.7	0.005	50.323	5.653	6.87144e-05	0.00124309	595		Ptprt	19281	19281	protein tyrosine phosphatase, receptor type, T	NM_001291149//NM_001291150//NM_001291151//NM_021464//NP_001278078//NP_001278079//NP_001278080//NP_067439//XM_006498995//XM_006498997//XM_006498999//XM_006499000//XM_006499001//XM_006499003//XM_006499004//XM_006499005//XM_006499006//XM_011239379//XM_011239380//XM_011239381//XM_011239382//XM_011239383//XM_011239384//XM_011239385//XM_011239386//XP_006499058//XP_006499060//XP_006499062//XP_006499063/…
Ppic	21.612	0.194	2.304	0.08	43.069	5.429	5.68594e-05	0.00108854	596		Ppic	19038	19038	peptidylprolyl isomerase C	NM_008908//NP_032934
Galntl4	0.581	0	0.293	0	23.205	4.536	2.23153e-05	0.000628194	597		NA	NA	NA	NA	NA
Ano3	1.504	0.009	0.103	0.016	46.88	5.551	6.4886e-05	0.00119609	598		Ano3	228432	228432	anoctamin 3	NM_001081556//NM_001128103//NP_001121575//XM_006499260//XM_006499261//XM_006499262//XM_011239463//XP_006499323//XP_006499324//XP_006499325//XP_011237765
Sp5	33.679	1.372	7.341	0.493	22.211	4.473	2.14177e-05	0.000612172	599		Sp5	64406	64406	trans-acting transcription factor 5	NM_022435//NP_071880//XM_011239730//XP_011238032
Itga7	0.24	3.204	0.048	0.245	-19.057	-4.252	1.55749e-05	0.000510495	600		Itga7	16404	16404	integrin alpha 7	NM_008398//NP_032424//XM_006513267//XM_006513269//XM_006513270//XP_006513330//XP_006513332//XP_006513333
Apoa1	21.676	4857.94	36.071	1012.44	-50.31	-5.653	7.06624e-05	0.00126364	601		Apoa1	11806	11806	apolipoprotein A-I	NM_009692//NP_033822
Esam	4.963	0.282	0.912	0.184	14.829	3.89	7.52387e-06	0.000351546	602		Esam	69524	69524	endothelial cell-specific adhesion molecule	NM_027102//NP_081378//XM_006510583//XM_006510584//XP_006510646//XP_006510647//XR_379135
Mira	0	0.344	0	0.255	-29.955	-4.905	3.70653e-05	0.000844719	603		Mira	100736249	100736249	mistral long non-coding RNA	NR_045199
Afp	0.336	17.799	0.282	6.583	-22.432	-4.488	2.27772e-05	0.000636902	604		Afp	11576	11576	alpha fetoprotein	NM_007423//NP_031449
Efr3b	0.549	5.97	0.027	0.437	-12.02	-3.587	2.8077e-06	0.00021205	605		Efr3b	668212	668212	EFR3 homolog B	NM_001082483//NP_001075952//XM_006515163//XM_011243887//XM_011243888//XP_006515226//XP_011242189//XP_011242190
Maoa	15.097	201.222	3.188	22.409	-9.806	-3.294	3.30808e-07	0.00010313	606		Maoa	17161	17161	monoamine oxidase A	NM_173740//NP_776101
Acsm5	0.09	3.058	0.021	0.349	-28.296	-4.823	3.44128e-05	0.000809568	607		Acsm5	272428	272428	acyl-CoA synthetase medium-chain family member 5	NM_178758//NP_848873//XM_006507904//XM_006507905//XM_011241825//XP_006507967//XP_006507968//XP_011240127
Nudt17	1.407	0.151	0.439	0.105	23.968	4.583	2.6287e-05	0.000693959	608		Nudt17	78373	78373	nudix (nucleoside diphosphate linked moiety X)-type motif 17	NM_001162925//NM_030094//NP_001156397//NP_084370//XM_006502316//XM_006502317//XP_006502379//XP_006502380//XR_375600
Fam188b	0.511	0.006	0.051	0.011	40.604	5.344	5.77551e-05	0.00110117	609		Fam188b	330323	330323	family with sequence similarity 188, member B	NM_001142781//NM_177883//NP_001136253//NP_808551//XM_006506296//XM_006506297//XM_006506298//XP_006506359//XP_006506360//XP_006506361//XR_377470//XR_377471
Cml5	0.414	70.925	0.575	10.232	-38.704	-5.274	5.5765e-05	0.00107677	610		NA	NA	NA	NA	NA
2010003K15Rik	0.312	79.164	0.54	12.443	-58.6	-5.873	8.37515e-05	0.00141152	611		NA	NA	NA	NA	NA
2010106C02Rik	0	0.662	0	0.112	-21.436	-4.422	2.15071e-05	0.000613582	612		2010106C02Rik	72104	72104	RIKEN cDNA 2010106C02 gene	NR_045435
Bpnt1	55.463	643.267	11.917	10.897	-9.319	-3.22	9.94469e-08	8.63908e-05	613		Bpnt1	23827	23827	bisphosphate 3'-nucleotidase 1	NM_011794//NP_035924//XM_006497159//XM_006497160//XM_006497161//XM_006497162//XP_006497222//XP_006497223//XP_006497224//XP_006497225
Sdc2	5.087	0.374	3.46	0.363	17.391	4.12	1.27601e-05	0.000456722	614		Sdc2	15529	15529	syndecan 2	NM_008304//NP_032330
A930004D18Rik	0.605	0.016	0.159	0.003	23.419	4.55	2.50433e-05	0.000673312	615		A930004D18Rik	77940	77940	RIKEN cDNA A930004D18 gene	NR_028376//NR_028377
Slc7a11	10.86	0.428	6.854	0.142	25.126	4.651	2.93114e-05	0.000743521	616		Slc7a11	26570	26570	solute carrier family 7 (cationic amino acid transporter, y+ system), member 11	NM_011990//NP_036120//XM_006500776//XM_006500777//XM_006500778//XP_006500839//XP_006500840//XP_006500841
Cxcl5	0.304	0	0.043	0	43.78	5.452	6.56699e-05	0.00120767	617		Cxcl5	20311	20311	chemokine (C-X-C motif) ligand 5	NM_009141//NP_033167
Ugt2b5	0.243	96.617	0.384	1.786	-85.764	-6.422	0.000102283	0.00158814	618		Ugt2b5	22238	22238	UDP glucuronosyltransferase 2 family, polypeptide B5	NM_009467//NP_033493
Sh2d5	3.188	0.244	0.222	0.036	13.313	3.735	5.36428e-06	0.000292491	619		Sh2d5	230863	230863	SH2 domain containing 5	NM_001099631//NP_001093101
Shpk	1.124	21.698	0.509	2.371	-12.505	-3.644	3.88346e-06	0.000244586	620		Shpk	74637	74637	sedoheptulokinase	NM_029031//NP_083307//XM_006534380//XM_006536302//XP_006534443//XP_006536365
Cdc42ep1	48.962	3.535	6.409	0.383	10.233	3.355	9.22907e-07	0.000128734	621		Cdc42ep1	104445	104445	CDC42 effector protein (Rho GTPase binding) 1	NM_027219//NP_081495
Adamtsl5	1.293	30.715	0.541	2.264	-13.178	-3.72	5.11534e-06	0.000283655	622		Adamtsl5	66548	66548	ADAMTS-like 5	NM_001113548//NM_001285435//NM_025629//NP_001272364//NR_104339//NR_104340//XM_011243525//XM_011243526//XM_011243527//XM_011243528//XP_011241827//XP_011241828//XP_011241829//XP_011241830
Agmo	1.575	42.54	1.136	3.858	-14.664	-3.874	8.29828e-06	0.000365754	623		Agmo	319660	319660	alkylglycerol monooxygenase	NM_178767//NP_848882//XM_011243874//XM_011243875//XP_011242176//XP_011242177
Hemgn	0.017	2.926	0.001	1.431	-85.967	-6.426	0.00010484	0.00161844	624		Hemgn	93966	93966	hemogen	NM_053149//NP_444379//XM_011250137//XP_011248439
Slc47a2	0	0.198	0	0.16	-16.401	-4.036	1.20975e-05	0.000446713	625		Slc47a2	380701	380701	solute carrier family 47, member 2	NM_001033542//NP_001028714//XM_006533616//XP_006533679
Ccdc114	0.026	2.325	0.032	0.696	-57.135	-5.836	8.56014e-05	0.00143272	626		Ccdc114	211535	211535	coiled-coil domain containing 114	NM_001033243//NP_001028415//XM_006540764//XM_006540765//XM_006540766//XM_006540767//XM_006540768//XM_006540769//XM_006540770//XM_006540771//XM_006540772//XM_006540773//XM_006540774//XP_006540827//XP_006540828//XP_006540829//XP_006540830//XP_006540831//XP_006540832//XP_006540833//XP_006540834//XP_006540835//XP_006540836//XP_006540837//XR_391330//XR_391331
Clec2h	1.563	87.83	2.248	21.142	-15.252	-3.931	9.60997e-06	0.000392077	627		Clec2h	94071	94071	C-type lectin domain family 2, member h	NM_053165//NP_444395
Olfr165	0.028	4.76	0.048	1.416	-67.567	-6.078	9.49819e-05	0.00152134	628		Olfr165	258458	258458	olfactory receptor 165	NM_146466//NP_666677//XM_006522143//XP_006522206
0610031O16Rik	0	0.522	0	0.375	-26.894	-4.749	3.51086e-05	0.000821794	629		0610031O16Rik	68369	68369	RIKEN cDNA 0610031O16 gene	NR_045760
4933404M02Rik	1.064	0.033	0.123	0.006	19.997	4.322	2.06413e-05	0.00059533	630		NA	NA	NA	NA	NA
Ltb4r2	0.231	7.263	0.109	0.078	-18.354	-4.198	1.67595e-05	0.000530687	631		Ltb4r2	57260	57260	leukotriene B4 receptor 2	NM_020490//NP_065236//XM_006519323//XM_006519325//XM_006519326//XP_006519386//XP_006519388//XP_006519389
Slc16a9	0	0.655	0	0.485	-26.259	-4.715	3.3635e-05	0.000797702	632		Slc16a9	66859	66859	solute carrier family 16 (monocarboxylic acid transporters), member 9	NM_025807//NP_080083//XM_006513960//XP_006514023
Pla2g2a	88.632	1.436	41.518	0.81	31.237	4.965	4.55044e-05	0.000947704	633		Pla2g2a	18780	18780	phospholipase A2, group IIA (platelets, synovial fluid)	NM_001082531//NM_011108//NP_001076000//NR_002926
Tgfb3	0.675	0.012	0.373	0.021	127.421	6.993	0.000123758	0.00179946	634		Tgfb3	21809	21809	transforming growth factor, beta 3	NM_009368//NP_033394
Hif3a	0.91	18.343	0.105	0.593	-32.471	-5.021	4.81113e-05	0.000981662	635		Hif3a	53417	53417	hypoxia inducible factor 3, alpha subunit	NM_001162950//NM_016868//NP_001156422//NP_058564//XM_011250628//XP_011248930
Cyr61	18.883	0.962	0.42	0.327	13.008	3.701	5.57628e-06	0.000297789	636		Cyr61	16007	16007	cysteine rich protein 61	NM_010516//NP_034646
Eomes	0.564	0.026	0.586	0.032	15.959	3.996	1.2066e-05	0.000446713	637		Eomes	13813	13813	eomesodermin	NM_001164789//NM_010136//NP_001158261//NP_034266//XM_006511940//XP_006512003
Dusp9	8.869	0.334	0.524	0.127	27.7	4.792	3.76174e-05	0.000849832	638		Dusp9	75590	75590	dual specificity phosphatase 9	NM_029352//NP_083628//XM_006528331//XM_006528332//XM_006528333//XP_006528394//XP_006528395//XP_006528396
Atoh8	2.447	0.095	0.726	0.012	15.682	3.971	1.16535e-05	0.000442209	639		Atoh8	71093	71093	atonal bHLH transcription factor 8	NM_153778//NP_722473//XR_377494
Abcb9	1.016	11.408	0.104	0.698	-10.42	-3.381	1.71485e-06	0.000172591	640		Abcb9	56325	56325	ATP-binding cassette, sub-family B (MDR/TAP), member 9	NM_019875//NP_063928//XM_011248232//XP_011246534
Lrrc4	0.93	0.042	0.142	0.01	29.826	4.899	4.25968e-05	0.000909498	641		Lrrc4	192198	192198	leucine rich repeat containing 4	NM_138682//NP_619623
Gm4980	0.027	4.031	0.026	0.25	-139.317	-7.122	0.000131692	0.00187739	642		NA	NA	NA	NA	NA
Slc16a10	4.716	26.677	1.407	2.528	-9.792	-3.292	7.63845e-07	0.000122937	643		Slc16a10	72472	72472	solute carrier family 16 (monocarboxylic acid transporters), member 10	NM_001114332//NM_028247//NP_001107804//NP_082523//XM_006512863//XP_006512926//XR_380076
Fgr	0.012	0.933	0.012	0.325	-27.814	-4.798	3.91891e-05	0.0008677	644		Fgr	14191	14191	FGR proto-oncogene, Src family tyrosine kinase	NM_010208//NP_034338//XM_006538544//XM_006538545//XP_006538607//XP_006538608
Inpp5d	0.017	0.555	0.009	0.125	-55.01	-5.782	9.12026e-05	0.00148698	645		Inpp5d	16331	16331	inositol polyphosphate-5-phosphatase D	NM_001110192//NM_001110193//NM_010566//NP_001103662//NP_001103663//NP_034696//NR_122078//XM_006529149//XM_006529150//XM_006529151//XM_006529152//XM_006529154//XP_006529212//XP_006529213//XP_006529214//XP_006529215//XP_006529217
Ldlrad3	4.531	0.236	1.113	0.046	10.746	3.426	2.4774e-06	0.000201446	646		Ldlrad3	241576	241576	low density lipoprotein receptor class A domain containing 3	NM_001290784//NM_178886//NP_001277713//NP_849217//XM_006499481//XM_006499482//XP_006499544//XP_006499545
Agxt2	0	0.4	0	0.185	-35.214	-5.138	5.9174e-05	0.00111992	647		Agxt2	268782	268782	alanine-glyoxylate aminotransferase 2	NM_001031851//NM_001310735//NM_001310736//NP_001027021//NP_001297664//NP_001297665//XM_006520067//XM_006520068//XM_006520069//XM_006520070//XM_011245353//XM_011245354//XM_011245355//XP_006520130//XP_006520131//XP_006520132//XP_006520133//XP_011243655//XP_011243656//XP_011243657
Khk	8.033	869.523	5.531	75.487	-41.258	-5.367	7.19111e-05	0.00127522	648		Khk	16548	16548	ketohexokinase	NM_001310524//NM_001310525//NM_008439//NP_001297453//NP_001297454//NP_032465//XM_006503747//XM_006503748//XM_006503749//XM_006503750//XP_006503810//XP_006503811//XP_006503812//XP_006503813
Dok7	8.13	0.089	2.12	0.133	31.02	4.955	4.94541e-05	0.000997924	649		Dok7	231134	231134	docking protein 7	NM_172708//NP_766296//XM_006503898//XM_006503899//XM_006503900//XP_006503961//XP_006503962//XP_006503963
Sertad4	2.805	0.087	0.292	0.057	19.172	4.261	2.23625e-05	0.000628763	650		Sertad4	214791	214791	SERTA domain containing 4	NM_001177794//NM_198247//NP_001171265//NP_937890//XM_006497248//XP_006497311
Itpka	0.692	20.863	0.31	1.409	-16.353	-4.031	1.46798e-05	0.000490102	651		Itpka	228550	228550	inositol 1,4,5-trisphosphate 3-kinase A	NM_146125//NP_666237//XM_006499268//XP_006499331
Ipcef1	0.003	0.287	0.003	0.072	-77.121	-6.269	0.000114111	0.00170583	652		Ipcef1	320495	320495	interaction protein for cytohesin exchange factors 1	NM_001033391//NM_001170800//NM_001170801//NM_001170802//NP_001028563//NP_001164271//NP_001164272//NP_001164273//XM_011243080//XM_011243081//XM_011243082//XP_011241382//XP_011241383//XP_011241384
Tmeff1	4.631	0.024	1.419	0.027	130.963	7.033	0.000138059	0.00193972	653		Tmeff1	230157	230157	transmembrane protein with EGF-like and two follistatin-like domains 1	NM_021436//NP_067411//XM_006537836//XM_006537837//XM_006537838//XP_006537899//XP_006537900//XP_006537901
Tmod2	0.449	0.015	0.055	0.015	34.436	5.106	6.0948e-05	0.0011489	654		Tmod2	50876	50876	tropomodulin 2	NM_001038710//NM_016711//NP_001033799//NP_057920//XM_006511267//XM_006511268//XM_011242769//XP_006511330//XP_006511331//XP_011241071
Arhgap6	2.621	0.13	0.328	0.076	12.195	3.608	5.51563e-06	0.000296501	655		Arhgap6	11856	11856	Rho GTPase activating protein 6	NM_001287530//NM_009707//NM_178754//NP_001274459//NP_033837//NP_848869//NR_109847//XM_006528694//XM_011247783//XP_006528757//XP_011246085//XR_878254//XR_878255
Ppara	0.572	36.267	0.85	1.513	-30.655	-4.938	5.06355e-05	0.00101869	656		Ppara	19013	19013	peroxisome proliferator activated receptor alpha	NM_001113418//NM_011144//NP_001106889//NP_035274//XM_006520619//XM_006520620//XM_006520621//XM_006520622//XM_006520623//XM_006520624//XM_011245516//XM_011245517//XM_011245518//XM_011245519//XP_006520682//XP_006520683//XP_006520684//XP_006520685//XP_006520686//XP_006520687//XP_011243818//XP_011243819//XP_011243820//XP_011243821
Nrg4	0.278	10.661	0.03	2.47	-24.04	-4.587	3.49228e-05	0.00081897	657		Nrg4	83961	83961	neuregulin 4	NM_032002//NP_114391
Fam43a	4.505	0.213	0.647	0.046	19.068	4.253	2.29967e-05	0.000639659	658		Fam43a	224093	224093	family with sequence similarity 43, member A	NM_177632//NP_808300
Ptafr	0.007	1.504	0.012	0.54	-43.648	-5.448	8.09997e-05	0.00138078	659		Ptafr	19204	19204	platelet-activating factor receptor	NM_001081211//NP_001074680
Pdzd2	0.039	1.758	0.021	0.348	-25.938	-4.697	3.82788e-05	0.000855664	660		Pdzd2	68070	68070	PDZ domain containing 2	NM_001081064//NP_001074533//XM_006520159//XM_006520160//XM_006520161//XM_006520162//XM_006520163//XM_006520164//XM_006520165//XM_006520166//XM_006520167//XM_006520168//XM_006520169//XM_006520170//XM_006520171//XM_006520172//XP_006520222//XP_006520223//XP_006520224//XP_006520225//XP_006520226//XP_006520227//XP_006520228//XP_006520229//XP_006520230//XP_006520231//XP_006520232//XP_006520233//XP_0065…
Gpt	2.847	87.679	1.095	5.745	-18.577	-4.215	2.1339e-05	0.000612172	661		Gpt	76282	76282	glutamic pyruvic transaminase, soluble	NM_182805//NP_877957
Leprel2	0.187	0	0.016	0	27.369	4.774	4.22972e-05	0.00090686	662		NA	NA	NA	NA	NA
Hsd17b13	6.846	237.623	6.192	48.198	-14.217	-3.83	1.07415e-05	0.000419026	663		Hsd17b13	243168	243168	hydroxysteroid (17-beta) dehydrogenase 13	NM_001163486//NM_198030//NP_001156958//NP_932147
Krt80	10.36	0.107	1.678	0.038	38.646	5.272	7.39473e-05	0.00129558	664		Krt80	74127	74127	keratin 80	NM_028770//NP_083046//XM_006521487//XP_006521550
C1qa	0	0.261	0	0.035	-16.678	-4.06	1.70449e-05	0.000533574	665		C1qa	12259	12259	complement component 1, q subcomponent, alpha polypeptide	NM_007572//NP_031598
Mex3a	12.926	0.554	2.815	0.159	12.549	3.649	7.2071e-06	0.000344151	666		Mex3a	72640	72640	mex3 RNA binding family member A	NM_001029890//NP_001025061
Capn2	40.471	3.607	2.092	0.79	10.624	3.409	3.1622e-06	0.000225677	667		Capn2	12334	12334	calpain 2	NM_009794//NP_033924
Stx11	2.441	0.066	0.122	0.06	50.145	5.648	9.40644e-05	0.00151183	668		Stx11	74732	74732	syntaxin 11	NM_001163590//NM_001163591//NM_029075//NP_001157062//NP_001157063//NP_083351//XM_006512886//XM_006512887//XM_006512888//XP_006512949//XP_006512950//XP_006512951
Grap	1.548	0.099	0.51	0.055	17.082	4.094	1.8419e-05	0.000557675	669		Grap	71520	71520	GRB2-related adaptor protein	NM_027817//NP_082093
Wdr35	4.656	0.306	0.534	0.089	13.485	3.753	9.32266e-06	0.000388401	670		Wdr35	74682	74682	WD repeat domain 35	NM_001159527//NM_172470//NP_001152999//NP_766058//XM_006515232//XP_006515295
Osbpl6	0.959	15.034	0.237	2.622	-14.978	-3.905	1.31179e-05	0.000463838	671		Osbpl6	99031	99031	oxysterol binding protein-like 6	NM_001290733//NM_001290734//NM_001290735//NM_145525//NP_001277662//NP_001277663//NP_001277664//NP_663500//XM_011239859//XM_011239860//XM_011239861//XM_011239862//XM_011239863//XM_011239864//XM_011239865//XM_011239866//XM_011239867//XM_011239868//XM_011239869//XP_011238161//XP_011238162//XP_011238163//XP_011238164//XP_011238165//XP_011238166//XP_011238167//XP_011238168//XP_011238169//XP_011238170/…
Sdpr	0.739	0.021	0.121	0.021	50.656	5.663	9.63875e-05	0.00153438	672		Sdpr	20324	20324	serum deprivation response	NM_138741//NP_620080
Prokr1	0.973	0.02	0.285	0.023	13.319	3.735	9.16096e-06	0.000386599	673		Prokr1	58182	58182	prokineticin receptor 1	NM_021381//NP_067356//XM_006506431//XM_006506432//XM_006506433//XP_006506494//XP_006506495//XP_006506496
Hepacam2	2.889	21.904	1.146	3.008	-10.051	-3.329	2.12627e-06	0.000188672	674		Hepacam2	101202	101202	HEPACAM family member 2	NM_178899//NP_849230//XM_006504957//XM_006504958//XM_006504960//XM_006504961//XP_006505020//XP_006505021//XP_006505023//XP_006505024
Il1rn	19.405	1.306	2.786	0.309	14.671	3.875	1.27238e-05	0.000456122	675		Il1rn	16181	16181	interleukin 1 receptor antagonist	NM_001039701//NM_001159562//NM_031167//NP_001034790//NP_001153034//NP_112444//XM_006497727//XP_006497790
Acsbg1	0.544	0.011	0.233	0.019	26.75	4.741	4.28257e-05	0.000913549	676		Acsbg1	94180	94180	acyl-CoA synthetase bubblegum family member 1	NM_053178//NP_444408//XM_006511588//XM_006511589//XP_006511651//XP_006511652
Cyp2j9	0.232	27.253	0.328	6.461	-37.021	-5.21	7.26596e-05	0.00128181	677		Cyp2j9	74519	74519	cytochrome P450, family 2, subfamily j, polypeptide 9	NM_028979//NP_083255//XM_006503444//XP_006503507
Arhgap44	3.695	0.065	0.272	0.048	63.993	6	0.000114208	0.00170583	678		Arhgap44	216831	216831	Rho GTPase activating protein 44	NM_001099288//NM_175003//NP_001092758//NP_778168//XM_006532871//XM_006532872//XM_006532873//XM_006532874//XP_006532934//XP_006532935//XP_006532936//XP_006532937
Cyp4f40	0.884	39.012	1.158	6.458	-18.865	-4.238	2.57333e-05	0.00068437	679		Cyp4f40	631304	631304	cytochrome P450, family 4, subfamily f, polypeptide 40	NM_001101588//NP_001095058//XM_006524757//XM_006524758//XM_006524759//XM_011246560//XP_006524820//XP_006524821//XP_006524822//XP_011244862
Dnase1	0.16	54.078	0.206	5.199	-131.632	-7.04	0.000151759	0.00205018	680		Dnase1	13419	13419	deoxyribonuclease I	NM_010061//NP_034191//XM_006521774//XM_006521775//XM_006521776//XP_006521837//XP_006521838//XP_006521839
4831426I19Rik	0.041	1.394	0.009	0.368	-26.482	-4.727	4.44764e-05	0.000934244	681		NA	NA	NA	NA	NA
Scml2	0.197	0	0.039	0	38.297	5.259	8.15351e-05	0.00138788	682		Scml2	107815	107815	sex comb on midleg-like 2 (Drosophila)	NM_001290651//NM_001290652//NM_133194//NP_001277580//NP_001277581//XM_006528670//XM_006528671//XM_006528672//XM_006528673//XP_006528733//XP_006528734//XP_006528735//XP_006528736
Aldh1a3	2.481	0.019	0.354	0.033	173.85	7.442	0.000161044	0.00213055	683		Aldh1a3	56847	56847	aldehyde dehydrogenase family 1, subfamily A3	NM_053080//NP_444310
Gfra4	0.622	0	0.157	0	20.468	4.355	3.22197e-05	0.000780396	684		Gfra4	14588	14588	glial cell line derived neurotrophic factor family receptor alpha 4	NM_001136063//NM_001271001//NM_001271002//NM_020014//NP_001129535//NP_001257930//NP_001257931//NP_064398//XM_006498771//XM_011239301//XM_011239302//XP_006498834//XP_011237603//XP_011237604//XR_374412//XR_866224//XR_866225//XR_866226
Fgf13	0.724	0	0.436	0	31.874	4.994	6.37366e-05	0.00118143	685		Fgf13	14168	14168	fibroblast growth factor 13	NM_001290414//NM_001290415//NM_010200//NP_001277343//NP_001277344//NP_034330//XM_006527793//XM_006527795//XM_006527796//XM_006527797//XM_006527799//XP_006527856//XP_006527858//XP_006527859//XP_006527860//XP_006527862
Igf2bp3	6.538	13.732	4.702	0.635	-15.292	-3.935	1.60386e-05	0.000518917	686		Igf2bp3	140488	140488	insulin-like growth factor 2 mRNA binding protein 3	NM_023670//NP_076159//XM_006505517//XM_006505519//XP_006505580//XP_006505582//XR_377421
St3gal2	1.097	0.094	0.439	0.032	23.596	4.56	3.90805e-05	0.000866941	687		St3gal2	20444	20444	ST3 beta-galactoside alpha-2,3-sialyltransferase 2	NM_009179//NP_033205//XM_006530786//XM_006530787//XM_006530788//XP_006530849//XP_006530850//XP_006530851
Jam2	0.081	0	0.062	0	38.218	5.256	8.42141e-05	0.00141695	688	low	Jam2	67374	67374	junction adhesion molecule 2	NM_023844//NP_076333//XM_006523075//XP_006523138
S100a3	0.424	0	0.241	0	21.663	4.437	3.61061e-05	0.000834869	689		S100a3	20197	20197	S100 calcium binding protein A3	NM_011310//NP_035440//XM_006501171//XM_006501172//XM_006501173//XM_006501174//XM_006501175//XM_006501176//XM_011240047//XM_011240048//XP_006501234//XP_006501235//XP_006501236//XP_006501237//XP_006501238//XP_006501239//XP_011238349//XP_011238350
Ncs1	5.424	0.424	0.589	0.051	10.721	3.422	4.57633e-06	0.000270631	690		Ncs1	14299	14299	neuronal calcium sensor 1	NM_019681//NP_062655//XR_866007//XR_866008
Pappa2	0.005	0.255	0.005	0.063	-85.154	-6.412	0.000140842	0.00196296	691		Pappa2	23850	23850	pappalysin 2	NM_001085376//NP_001078845//XM_006496823//XM_006496824//XM_011238806//XP_006496886//XP_006496887//XP_011237108
Ptn	1.507	0	0.406	0	54.202	5.76	0.000109993	0.00166467	692		Ptn	19242	19242	pleiotrophin	NM_008973//NP_032999//XM_006505757//XP_006505820
Pla2g5	7.315	0.525	5.058	0.259	28.878	4.852	5.53209e-05	0.00107139	693		Pla2g5	18784	18784	phospholipase A2, group V	NM_001122954//NM_011110//NP_001116426//NP_035240//XM_006538658//XM_011250208//XP_006538721//XP_011248510
Cd200r2	0.871	0	0.543	0	20.117	4.33	3.2901e-05	0.000786711	694		Cd200r2	271375	271375	Cd200 receptor 2	NM_206535//NP_996258
Scel	1.303	0.007	0.102	0.012	87.846	6.457	0.000145634	0.00200629	695		Scel	64929	64929	sciellin	NM_022886//NP_075024//XM_006519355//XM_006519356//XP_006519418//XP_006519419
Eci3	0.039	9.866	0.068	3.58	-38.875	-5.281	8.90393e-05	0.00146748	696		Eci3	69123	69123	enoyl-Coenzyme A delta isomerase 3	NM_026947//NP_081223//XM_006516765//XM_011244343//XP_006516828//XP_011242645
Lama3	5.962	0.181	0.39	0.067	33.029	5.046	7.23654e-05	0.00127939	697		Lama3	16774	16774	laminin, alpha 3	NM_010680//NP_034810//XM_006525685//XM_006525686//XM_006525687//XM_006525688//XM_006525689//XM_006525690//XM_006525691//XP_006525748//XP_006525749//XP_006525750//XP_006525751//XP_006525752//XP_006525753//XP_006525754//XR_385977
Slc5a11	0.011	21.692	0.019	3.636	-618.561	-9.273	0.000201519	0.00250122	698		Slc5a11	233836	233836	solute carrier family 5 (sodium/glucose cotransporter), member 11	NM_146198//NP_666310//XM_006507712//XM_011241766//XM_011241767//XM_011241768//XM_011241769//XM_011241770//XP_006507775//XP_011240068//XP_011240069//XP_011240070//XP_011240071//XP_011240072
Tmc5	2.736	33.304	0.823	3.634	-8.393	-3.069	4.04046e-07	0.00010475	699		Tmc5	74424	74424	transmembrane channel-like gene family 5	NM_001105252//NM_028930//NP_001098722//NP_083206//XM_006508253//XM_011241923//XM_011241924//XM_011241925//XP_006508316//XP_011240225//XP_011240226//XP_011240227
Itgb8	0.567	0	0.298	0	58.498	5.87	0.000121923	0.00178614	700		Itgb8	320910	320910	integrin beta 8	NM_177290//NP_796264//XM_006516016//XP_006516079
Mylk3	0.435	11.419	0.071	1.712	-20.617	-4.366	3.62723e-05	0.000836658	701		Mylk3	213435	213435	myosin light chain kinase 3	NM_001297612//NM_175441//NP_001284541//NP_780650//XM_006530825//XM_006530826//XM_011248347//XP_006530888//XP_006530889//XP_011246649
Rbp2	19.335	3006.2	31.417	441.27	-36.974	-5.208	8.58184e-05	0.00143463	702		Rbp2	19660	19660	retinol binding protein 2, cellular	NM_009034//NP_033060
Vav1	0.072	0.742	0.038	0.249	-16.798	-4.07	2.32864e-05	0.000645409	703		Vav1	22324	22324	vav 1 oncogene	NM_001163815//NM_001163816//NM_011691//NP_001157287//NP_001157288//NP_035821//XR_385313
Nceh1	17.373	1.343	1.49	0.22	14.57	3.865	1.60513e-05	0.000518917	704		Nceh1	320024	320024	neutral cholesterol ester hydrolase 1	NM_178772//NP_848887//XM_011249684//XP_011247986
Chst7	0.319	0	0.115	0	24.616	4.622	4.57065e-05	0.000950671	705		Chst7	60322	60322	carbohydrate (N-acetylglucosamino) sulfotransferase 7	NM_021715//NP_068361//XR_878032
F3	43.426	6.867	15.861	0.574	8.272	3.048	3.6343e-07	0.00010475	706		F3	14066	14066	coagulation factor III	NM_010171//NP_034301
H2-Ab1	0.08	1.91	0.073	0.972	-50.38	-5.655	0.000111583	0.00168109	707		H2-Ab1	14961	14961	histocompatibility 2, class II antigen A, beta 1	NM_207105//NP_996988
St8sia3	0	0.132	0	0.066	-38.225	-5.256	9.04649e-05	0.00147945	708		St8sia3	20451	20451	ST8 alpha-N-acetyl-neuraminide alpha-2,8-sialyltransferase 3	NM_009182//NP_033208
Cited1	5.846	0.06	2.772	0.067	72.172	6.173	0.000140828	0.00196296	709		Cited1	12705	12705	Cbp/p300-interacting transactivator with Glu/Asp-rich carboxy-terminal domain 1	NM_001276466//NM_001276473//NM_001276474//NM_007709//NP_001263395//NP_001263402//NP_001263403//NP_031735
Sult4a1	1.079	0.088	0.067	0.043	16.175	4.016	2.16617e-05	0.000615736	710		Sult4a1	29859	29859	sulfotransferase family 4A, member 1	NM_013873//NP_038901//XM_006521065//XP_006521128
AU022754	0.192	0	0.019	0	20.392	4.35	3.67301e-05	0.000841189	711		AU022754	105975	105975	expressed sequence AU022754	NR_040433
Emp2	63.558	2.348	7.882	1.9	13.753	3.782	1.3894e-05	0.000476939	712		Emp2	13731	13731	epithelial membrane protein 2	NM_007929//NP_031955
Emid1	0.007	0.259	0.011	0.196	-31.681	-4.986	7.20145e-05	0.00127608	713		Emid1	140703	140703	EMI domain containing 1	NM_080595//NP_542162//XM_006514514//XM_006514515//XM_006514516//XM_006514517//XM_006514518//XM_006514520//XM_006514521//XM_006514522//XM_006514524//XM_006514525//XM_011243662//XM_011243663//XP_006514577//XP_006514578//XP_006514579//XP_006514580//XP_006514581//XP_006514583//XP_006514584//XP_006514585//XP_006514587//XP_006514588//XP_011241964//XP_011241965//XR_380959
Gm1332	0.574	38.083	0.944	4.673	-27.295	-4.771	5.59503e-05	0.00107849	714		NA	NA	NA	NA	NA
Mtus2	0.046	0.519	0.009	0.372	-27.271	-4.769	5.62817e-05	0.00108148	715		Mtus2	77521	77521	microtubule associated tumor suppressor candidate 2	NM_029920//NP_084196//XM_006504890//XM_006504891//XM_006504892//XM_006504893//XM_006504894//XM_011241018//XP_006504953//XP_006504954//XP_006504955//XP_006504956//XP_006504957//XP_011239320
Nr1h4	1.392	22.173	0.596	1.921	-9.684	-3.276	2.75116e-06	0.000209817	716		Nr1h4	20186	20186	nuclear receptor subfamily 1, group H, member 4	NM_001163504//NM_001163700//NM_009108//NP_001156976//NP_001157172//NP_033134//XM_006513391//XM_006513393//XP_006513454//XP_006513456
Ero1lb	0.564	5.93	0.121	0.467	-9.984	-3.32	3.52356e-06	0.000231554	717		Ero1lb	67475	67475	ERO1-like beta (S. cerevisiae)	NM_026184//NP_080460//XM_006516730//XM_006516731//XM_006516732//XP_006516793//XP_006516794//XP_006516795
Epas1	2.56	21.952	0.953	3.387	-17.146	-4.1	2.66083e-05	0.000696923	718		Epas1	13819	13819	endothelial PAS domain protein 1	NM_010137//NP_034267
Zmat4	0.016	0.699	0.01	0.431	-40.711	-5.347	9.77808e-05	0.00154287	719		Zmat4	320158	320158	zinc finger, matrin type 4	NM_001277239//NM_177086//NP_001264168//NP_796060//XM_006509139//XM_006509140//XM_006509141//XM_006509142//XM_011242141//XM_011242142//XP_006509202//XP_006509203//XP_006509204//XP_006509205//XP_011240443//XP_011240444
Btnl5	4.286	77.263	1.238	8.684	-15.454	-3.95	2.05837e-05	0.00059533	720		NA	NA	NA	NA	NA
Mei4	0.319	0	0.034	0	31.091	4.958	7.25145e-05	0.00128105	721		Mei4	75033	75033	meiotic double-stranded break formation protein 4	NM_175213//NP_780422//XM_006511521//XP_006511584
Trim30d	0.071	6.943	0.053	0.157	-37.734	-5.238	9.27897e-05	0.00149795	722		Trim30d	209387	209387	tripartite motif-containing 30D	NM_001167828//NM_199146//NP_001161300//NP_954597//XM_006507546//XM_006507547//XM_006507548//XM_006507549//XP_006507609//XP_006507610//XP_006507611//XP_006507612
Pfkfb4	1.67	38.612	0.585	2.761	-12.556	-3.65	1.15e-05	0.000437806	723		Pfkfb4	270198	270198	6-phosphofructo-2-kinase/fructose-2,6-biphosphatase 4	NM_001039215//NM_001039216//NM_001039217//NM_173019//NP_766607//XM_006512133//XM_006512134//XM_006512135//XM_006512136//XM_006512137//XM_006512138//XM_006512139//XM_011242973//XP_006512196//XP_006512197//XP_006512198//XP_006512199//XP_006512200//XP_006512201//XP_006512202//XP_011241275
Cgnl1	16.128	0.698	3.246	0.241	19.408	4.279	3.52765e-05	0.000823378	724		Cgnl1	68178	68178	cingulin-like 1	NM_001304362//NM_026599//NP_001291291//NP_080875//XM_006511394//XM_006511395//XP_006511457//XP_006511458
Ccr9	0	0.249	0	0.159	-36.24	-5.18	9.1553e-05	0.00148831	725		Ccr9	12769	12769	chemokine (C-C motif) receptor 9	NM_001166625//NM_009913//NP_001160097//NP_034043
S100g	2.632	557.414	3.76	38.949	-57.229	-5.839	0.000131322	0.00187605	726		S100g	12309	12309	S100 calcium binding protein G	NM_009789//NP_033919
Fam69b	7.464	0.687	0.696	0.099	10.248	3.357	5.17348e-06	0.000285422	727		Fam69b	56279	56279	family with sequence similarity 69, member B	NM_019833//NP_062807//XM_006498197//XP_006498260
Cdhr2	18.56	191.212	4.197	18.931	-8.063	-3.011	4.30016e-07	0.00010475	728		Cdhr2	268663	268663	cadherin-related family member 2	NM_001033364//NP_001028536
Dnahc2	0.046	6.805	0.039	0.795	-59.792	-5.902	0.000138292	0.00194066	729		NA	NA	NA	NA	NA
Slc25a4	135.455	14.908	9.023	2.535	10.005	3.323	4.41833e-06	0.000265749	730		Slc25a4	11739	11739	solute carrier family 25 (mitochondrial carrier, adenine nucleotide translocator), member 4	NM_007450//NP_031476
Prss30	0.08	15.922	0.139	6.993	-47.47	-5.569	0.000118702	0.00176106	731		Prss30	30943	30943	protease, serine 30	NM_013921//NP_038949//XM_006524382//XM_011246483//XM_011246484//XM_011246485//XP_006524445//XP_011244785//XP_011244786//XP_011244787
Smad9	0.178	0	0.043	0	24.498	4.615	5.19155e-05	0.00103199	732		Smad9	55994	55994	SMAD family member 9	NM_019483//NP_062356//XM_006501728//XM_006501729//XP_006501791//XP_006501792
Pdzk1ip1	19.35	2.548	1.329	1.213	17.413	4.122	3.00384e-05	0.000752858	733		Pdzk1ip1	67182	67182	PDZK1 interacting protein 1	NM_001164557//NM_001164558//NM_026018//NP_001158029//NP_001158030//NP_080294//XM_006503306//XM_006503307//XP_006503369//XP_006503370
B3gnt7	3.958	42.245	0.464	7.722	-10.424	-3.382	6.0031e-06	0.000312012	734		B3gnt7	227327	227327	UDP-GlcNAc:betaGal beta-1,3-N-acetylglucosaminyltransferase 7	NM_145222//NP_660257
Tmem132a	18.813	1.406	2.547	0.452	9.494	3.247	3.08606e-06	0.000223298	735		Tmem132a	98170	98170	transmembrane protein 132A	NM_133804//NP_598565//XM_006527503//XP_006527566//XR_386529
Cds1	7.082	105.863	5.2	8.236	-7.978	-2.996	4.33103e-07	0.00010475	736		Cds1	74596	74596	CDP-diacylglycerol synthase 1	NM_173370//NP_775546//XM_006535263//XM_006535264//XP_006535326//XP_006535327
Dnm1	3.133	63.009	1.169	15.323	-12.429	-3.636	1.23721e-05	0.000452946	737		Dnm1	13429	13429	dynamin 1	NM_001301737//NM_010065//NP_001288666//NP_034195//NR_125959//XM_006497649//XM_006497650//XM_006497651//XM_006497652//XM_006497653//XM_006497654//XM_006497655//XM_006497658//XM_006497659//XM_006497660//XM_006497661//XM_006497662//XP_006497712//XP_006497713//XP_006497714//XP_006497715//XP_006497716//XP_006497717//XP_006497718//XP_006497721//XP_006497722//XP_006497723//XP_006497724//XP_006497725//XR…
Serpinb5	17.601	2.07	1.202	0.438	9.183	3.199	2.52888e-06	0.00020177	738		Serpinb5	20724	20724	serine (or cysteine) peptidase inhibitor, clade B, member 5	NM_009257//NP_033283//XM_006529290//XM_006529291//XP_006529353//XP_006529354
Snn	10.4	0.941	1.558	0.076	9.283	3.215	2.79723e-06	0.000211945	739		Snn	20621	20621	stannin	NM_009223//NP_033249//XM_006521880//XP_006521943
Hsd3b3	0.065	9.366	0.074	3.076	-34.867	-5.124	9.14696e-05	0.00148831	740		Hsd3b3	15494	15494	hydroxy-delta-5-steroid dehydrogenase, 3 beta- and steroid delta-isomerase 3	NM_001012306//NM_001161742//NM_001161743//NM_001161744//NM_001161745//NP_001012306//NP_001155214//NP_001155215//NP_001155216//NP_001155217//XM_006501041//XM_006501042//XM_011240026//XP_006501104//XP_006501105//XP_011238328
Rgn	7.115	85.616	1.821	5.318	-8.465	-3.082	1.10695e-06	0.000140396	741		Rgn	19733	19733	regucalcin	NM_009060//NP_033086//XM_006527572//XP_006527635
Sec14l2	3.216	59.467	1.047	11.455	-11.332	-3.502	9.39634e-06	0.000388401	742		Sec14l2	67815	67815	SEC14-like lipid binding 2	NM_144520//NP_653103
1110038D17Rik	9.749	93.939	1.659	8.121	-7.84	-2.971	3.58948e-07	0.00010475	743		NA	NA	NA	NA	NA
Tcea3	0.606	25.665	0.516	8.12	-20.011	-4.323	4.12481e-05	0.000897117	744		Tcea3	21401	21401	transcription elongation factor A (SII), 3	NM_011542//NP_035672//XM_006538710//XM_006538711//XM_006538712//XP_006538773//XP_006538774//XP_006538775
Cdhr5	22.73	455.201	5.568	141.974	-13.199	-3.722	1.51865e-05	0.000500717	745		Cdhr5	72040	72040	cadherin-related family member 5	NM_001114322//NM_028069//NP_001107794//NP_082345//XM_006536260//XP_006536323
Gas7	0.533	0.024	0.202	0.004	15.502	3.954	2.4341e-05	0.000660517	746		Gas7	14457	14457	growth arrest specific 7	NM_001109657//NM_001277079//NM_001277080//NM_008088//NP_001103127//NP_001264008//NP_001264009//NP_032114//XM_006532202//XM_006532205//XM_006532207//XM_006532208//XM_006532209//XM_006532210//XM_006532211//XP_006532265//XP_006532268//XP_006532270//XP_006532271//XP_006532272//XP_006532273//XP_006532274
Cldn15	21.013	414.273	6.399	26.778	-12.011	-3.586	1.17785e-05	0.000444139	747		Cldn15	60363	60363	claudin 15	NM_021719//NP_068365
Acad11	8.179	84.461	1.679	7.111	-7.963	-2.993	4.98493e-07	0.000108998	748		Acad11	102632	102632	acyl-Coenzyme A dehydrogenase family, member 11	NM_175324//NP_780533
Wnt7a	1.336	0.025	0.338	0.032	82.42	6.365	0.000166423	0.00217727	749		Wnt7a	22421	22421	wingless-type MMTV integration site family, member 7A	NM_009527//NP_033553
Ugt1a6a	0.751	26.975	0.611	9.298	-25.557	-4.676	6.18302e-05	0.00115991	750		Ugt1a6a	94284	94284	UDP glucuronosyltransferase 1 family, polypeptide A6A	NM_145079//NP_659545//XM_006544485//XM_011238184//XP_006544548//XP_011236486
Fam19a3	0.006	0.892	0.011	0.451	-25.461	-4.67	6.15596e-05	0.0011567	751		Fam19a3	329731	329731	family with sequence similarity 19, member A3	NM_183224//NP_899047
Slc46a3	0.531	5.236	0.063	1.253	-10.627	-3.41	8.12915e-06	0.00036553	752		Slc46a3	71706	71706	solute carrier family 46, member 3	NM_027872//NP_082148//XM_006504865//XM_006504866//XM_006504867//XP_006504928//XP_006504929//XP_006504930
Cd36	0.057	14.829	0.09	4.405	-79.419	-6.311	0.000170645	0.00221738	753		Cd36	12491	12491	CD36 antigen	NM_001159555//NM_001159556//NM_001159557//NM_001159558//NM_007643//NP_001153027//NP_001153028//NP_001153029//NP_001153030//NP_031669//XM_006535620//XM_006535621//XM_006535622//XM_006535623//XM_006535624//XM_006535625//XP_006535683//XP_006535684//XP_006535685//XP_006535686//XP_006535687//XP_006535688
Pdx1	0.112	9.934	0.169	3.88	-27.846	-4.799	7.17006e-05	0.00127245	754		Pdx1	18609	18609	pancreatic and duodenal homeobox 1	NM_008814//NP_032840
Cd14	12.05	1.716	1.372	0.865	10.583	3.404	8.25231e-06	0.000365569	755		Cd14	12475	12475	CD14 antigen	NM_009841//NP_033971
Vasn	5.989	0.431	0.844	0.195	9.202	3.202	3.46459e-06	0.000231554	756		Vasn	246154	246154	vasorin	NM_139307//NP_647468
Hspb1	0.584	0	0.3	0	31.887	4.995	8.99941e-05	0.00147485	757		Hspb1	15507	15507	heat shock protein 1	NM_013560//NP_038588
Plcd3	6.817	0.802	0.437	0.109	9.242	3.208	3.5069e-06	0.000231554	758		Plcd3	72469	72469	phospholipase C, delta 3	NM_152813//NP_690026//XM_006534308//XM_006534309//XM_006534310//XP_006534371//XP_006534372//XP_006534373
Ctsl	72.784	12.774	11.359	2.087	8.531	3.093	1.78698e-06	0.000174032	759		Ctsl	13039	13039	cathepsin L	NM_009984//NP_034114//XM_006517080//XM_006517081//XP_006517143//XP_006517144
Hspb8	1.636	0.035	0.611	0.034	41.423	5.372	0.00011977	0.00177116	760		Hspb8	80888	80888	heat shock protein 8	NM_030704//NP_109629
Capn9	0.192	7.343	0.071	1.223	-19.56	-4.29	4.31399e-05	0.000917494	761		Capn9	73647	73647	calpain 9	NM_023709//NP_076198//XM_006531404//XM_006531405//XP_006531467//XP_006531468
Ret	0.158	1.606	0.098	0.229	-20.089	-4.328	4.55233e-05	0.000947704	762		Ret	19713	19713	ret proto-oncogene	NM_001080780//NM_009050//NP_001074249//NP_033076
Btnl4	1.406	54.133	1.243	2.034	-21.377	-4.418	5.09458e-05	0.00102141	763		Btnl4	632126	632126	butyrophilin-like 4	NM_030746//NP_109671//XM_006524760//XM_006525433//XM_006536682//XM_006537413//XM_011242243//XM_011251323//XP_006524823//XP_006525496//XP_006536745//XP_006537476//XP_011240545//XP_011249625
Trim38	0.046	8.958	0.08	1.037	-126.003	-6.977	0.00020813	0.00255185	764		Trim38	214158	214158	tripartite motif-containing 38	NM_001029935//NP_001025106//XM_006516636//XM_006516637//XM_011244303//XP_006516699//XP_006516700//XP_011242605
Gpx8	0.836	0.021	0.289	0.037	31.899	4.995	9.22821e-05	0.00149507	765		Gpx8	69590	69590	glutathione peroxidase 8 (putative)	NM_027127//NP_081403
B9d1	9.894	1.14	1.567	0.163	9.613	3.265	4.95868e-06	0.00028125	766		B9d1	27078	27078	B9 protein domain 1	NM_013717//NP_038745//XM_006533445//XM_006533446//XM_006533447//XM_006533448//XP_006533508//XP_006533509//XP_006533510//XP_006533511
4930461G14Rik	37.308	3.312	2.677	0.931	10.555	3.4	8.59077e-06	0.000371953	767		4930461G14Rik	74879	74879	RIKEN cDNA 4930461G14 gene	NR_040736
Tns4	51.953	2.318	4.261	0.436	14.278	3.836	2.36845e-05	0.000652803	768		Tns4	217169	217169	tensin 4	NM_172564//NP_766152
Dyrk3	26.993	1.212	2.553	0.343	15.174	3.924	2.74386e-05	0.000710566	769		Dyrk3	226419	226419	dual-specificity tyrosine-(Y)-phosphorylation regulated kinase 3	NM_145508//NP_663483//XM_006529427//XP_006529490
Micalcl	0.94	23.73	0.386	5.631	-15.211	-3.927	2.74745e-05	0.000710566	770		Micalcl	100504195	100504195	MICAL C-terminal like	NM_027587//NP_081863
Myo1a	32.191	498.221	14.913	89.175	-8.894	-3.153	3.06197e-06	0.000223298	771		Myo1a	432516	432516	myosin IA	NM_001081219//NP_001074688//XM_006513859//XM_006513860//XM_011251968//XP_006513922//XP_006513923//XP_011250270
Gm5082	0.222	0	0.203	0	31.018	4.955	9.13553e-05	0.00148776	772		Gm5082	328231	328231	predicted gene 5082	NM_001145878//NM_177808//NP_001139350//NP_808476//XM_011244403//XP_011242705
Cyp2c53-ps	0.036	2.895	0.063	0.394	-50.043	-5.645	0.000143613	0.00198548	773		Cyp2c53-ps	638988	638988	cytochrome P450, family 2, subfamily c, polypeptide 53-ps	NR_033614
Mslnl	0.156	0	0.086	0	36.149	5.176	0.00010898	0.00165362	774		Mslnl	328783	328783	mesothelin-like	NM_177822//NP_808490//XM_006524428//XM_006524429//XM_006524430//XM_006524432//XP_006524491//XP_006524492//XP_006524493//XP_006524495
Endod1	30.881	2.355	2.404	0.529	10.578	3.403	9.38325e-06	0.000388401	775		Endod1	71946	71946	endonuclease domain containing 1	NM_028013//NP_082289
Cyp2c37	0.007	1.199	0.012	0.43	-31.651	-4.984	9.41887e-05	0.00151279	776		Cyp2c37	13096	13096	cytochrome P450, family 2. subfamily c, polypeptide 37	NM_010001//NP_034131
Hmha1	0.583	0.063	0.067	0.043	13.146	3.717	1.86965e-05	0.000562269	777		Hmha1	70719	70719	histocompatibility (minor) HA-1	NM_001142701//NM_027521//NP_001136173//NP_081797//XM_006514108//XM_006514109//XM_006514110//XM_006514111//XP_006514171//XP_006514172//XP_006514173//XP_006514174
Atcay	0.011	0.865	0.012	0.093	-37.509	-5.229	0.000115248	0.00171637	778		Atcay	16467	16467	ataxia, cerebellar, Cayman type	NM_178662//NP_848777
Aldh4a1	8.933	0.801	0.424	0.236	8.062	3.011	1.30978e-06	0.000151318	779		Aldh4a1	212647	212647	aldehyde dehydrogenase 4 family, member A1	NM_175438//NP_780647//XM_006538693//XM_011250224//XP_006538756//XP_011248526
Kcnj4	0.118	0	0.041	0	13.821	3.789	2.29672e-05	0.0006396	780	low	Kcnj4	16520	16520	potassium inwardly-rectifying channel, subfamily J, member 4	NM_008427//NP_032453//XM_006520486//XM_006520487//XM_006520488//XP_006520549//XP_006520550//XP_006520551//XR_383985
9430069I07Rik	0.161	6.234	0.278	1.138	-11.412	-3.512	1.29478e-05	0.000460615	781		9430069I07Rik	77358	77358	RIKEN cDNA 9430069I07 gene	NM_001256161//NP_001243090
Mpdz	0.528	0	0.22	0	52.522	5.715	0.000151309	0.00204745	782		Mpdz	17475	17475	multiple PDZ domain protein	NM_001305284//NM_001305286//NM_010820//NP_001292213//NP_001292215//NP_034950//XM_006537642//XM_006537643//XM_006537644//XM_006537646//XM_006537647//XM_006537649//XM_006537650//XM_011249940//XM_011249941//XP_006537705//XP_006537706//XP_006537707//XP_006537709//XP_006537710//XP_006537712//XP_006537713//XP_011248242//XP_011248243
Dgat2	13.617	165.974	5.996	25.44	-8.408	-3.072	2.14195e-06	0.000189344	783		Dgat2	67800	67800	diacylglycerol O-acyltransferase 2	NM_026384//NP_080660
Cck	0.464	72.262	0.294	15.782	-46.503	-5.539	0.000142168	0.00197722	784		Cck	12424	12424	cholecystokinin	NM_001284508//NM_031161//NP_001271437//NP_112438
Gfi1b	0.015	0.334	0.013	0.141	-28.613	-4.839	8.45035e-05	0.00141986	785		Gfi1b	14582	14582	growth factor independent 1B	NM_001160406//NM_008114//NP_001153878//NP_032140
Pcdh18	0.696	0	0.372	0	32.662	5.03	0.000100165	0.00156882	786		Pcdh18	73173	73173	protocadherin 18	NM_130448//NP_569715//XM_006500789//XP_006500852
Xpnpep2	1.693	12.297	0.366	2.127	-8.086	-3.016	1.53515e-06	0.000167411	787		Xpnpep2	170745	170745	X-prolyl aminopeptidase (aminopeptidase P) 2, membrane-bound	NM_001289729//NM_133213//NP_001276658//NP_573476//XM_006541432//XP_006541495
Sh3bp5	4.647	0.204	0.102	0.073	23.806	4.573	6.50283e-05	0.00119776	788		Sh3bp5	24056	24056	SH3-domain binding protein 5 (BTK-associated)	NM_011894//NP_036024//XM_006519013//XM_006519015//XP_006519076//XP_006519078
I730030J21Rik	0	0.322	0	0.075	-12.944	-3.694	1.8667e-05	0.000562269	789		I730030J21Rik	619313	619313	RIKEN cDNA I730030J21 gene	NR_045781//NR_045782
Ptges	0.673	0.01	0.088	0.009	29.957	4.905	9.06081e-05	0.00148006	790		Ptges	64292	64292	prostaglandin E synthase	NM_022415//NP_071860
Casq1	0.486	0.011	0.174	0.019	46.195	5.53	0.000140944	0.00196296	791		Casq1	12372	12372	calsequestrin 1	NM_009813//NP_033943
Arhgef40	4.441	0.456	0.093	0.081	7.792	2.962	8.74144e-07	0.000128602	792		Arhgef40	268739	268739	Rho guanine nucleotide exchange factor (GEF) 40	NM_001145921//NM_001145922//NM_198249//NP_001139393//NP_001139394//NP_937892//XM_006519041//XM_006519042//XM_006519044//XM_006519045//XM_006519046//XM_011245074//XM_011245075//XM_011245076//XP_006519104//XP_006519105//XP_006519107//XP_006519108//XP_006519109//XP_011243376//XP_011243377//XP_011243378
Scg3	0.048	1.042	0.035	0.165	-23.978	-4.584	6.74574e-05	0.00122893	793		Scg3	20255	20255	secretogranin III	NM_001164790//NM_009130//NP_001158262//NP_033156//XM_006510881//XP_006510944
Gm15292	0.096	1.177	0.083	0.686	-38.832	-5.279	0.00012403	0.00180229	794		Gm15292	100041787	100041787	predicted gene 15292	NM_001177487//NP_001170958
Gdf9	0.051	2.21	0.05	0.113	-17.614	-4.139	3.97498e-05	0.00087349	795		Gdf9	14566	14566	growth differentiation factor 9	NM_008110//NP_032136//XM_006532220//XM_006532221//XP_006532283//XP_006532284
2010002M12Rik	0.564	27.927	0.84	6.432	-15.966	-3.997	3.31911e-05	0.000791501	796		NA	NA	NA	NA	NA
C87977	0.044	12.54	0.043	2.384	-96.214	-6.588	0.000212182	0.00258059	797		C87977	97187	97187	expressed sequence C87977	NM_001177542//NP_001171013//XM_006503516//XM_006539328//XP_006503579//XP_006539391
Fstl4	2.652	0.116	0.665	0.052	10.847	3.439	1.18993e-05	0.000445479	798		Fstl4	320027	320027	follistatin-like 4	NM_177059//NP_796033//XM_006533539//XP_006533602//XR_388477
Afap1	3.901	0.185	0.505	0.122	26.009	4.701	7.64829e-05	0.0013293	799		Afap1	70292	70292	actin filament associated protein 1	NM_027373//NP_081649//XM_006504098//XM_006504100//XP_006504161//XP_006504163
1700119H24Rik	0.022	5.159	0.039	1.668	-59.057	-5.884	0.000170243	0.00221459	800		1700119H24Rik	76649	76649	RIKEN cDNA 1700119H24 gene	NR_040536
Krtap3-1	0	2.184	0	1.415	-41.505	-5.375	0.00013405	0.00189825	801		Krtap3-1	69473	69473	keratin associated protein 3-1	NM_023511//NP_076000
D730001G18Rik	0.226	0	0.014	0	13.39	3.743	2.21703e-05	0.000624866	802		D730001G18Rik	78725	78725	RIKEN cDNA D730001G18 gene	NM_172433//NR_027836//NR_027837
Armcx4	0.182	0.006	0.06	0.007	15.262	3.932	3.1678e-05	0.000776653	803		Armcx4	100503043	100503043	armadillo repeat containing, X-linked 4	NM_001202500//NP_001189429//XM_006528468//XM_006528469//XM_006528470//XM_006528472//XM_006528473//XP_006528531//XP_006528532//XP_006528533//XP_006528535//XP_006528536
Tmprss13	0.442	0.005	0.08	0.008	17.04	4.091	3.87942e-05	0.000861415	804		Tmprss13	214531	214531	transmembrane protease, serine 13	NM_001013373//NP_001013391//XM_006510132//XM_011242445//XP_006510195//XP_011240747
Pde3b	6.723	0.327	0.165	0.121	17.656	4.142	4.23218e-05	0.00090686	805		Pde3b	18576	18576	phosphodiesterase 3B, cGMP-inhibited	NM_011055//NP_035185//XM_006507438//XM_006507439//XP_006507501//XP_006507502
E030010A14Rik	0.006	3.382	0.01	2.337	-95.745	-6.581	0.00021695	0.00261828	806		NA	NA	NA	NA	NA
Nckap5	0.176	5.517	0.034	1.079	-36.265	-5.18	0.000122676	0.0017938	807		Nckap5	210356	210356	NCK-associated protein 5	NM_001081756//NM_172484//NM_176957//NP_001075225//NP_766072//NP_795931//XM_006529325//XM_006529326//XM_006529329//XM_006529330//XM_006529331//XM_006529332//XM_006529333//XM_006529334//XM_006529335//XM_006529336//XM_011247958//XM_011247959//XM_011247960//XM_011247961//XM_011247962//XM_011247963//XP_006529388//XP_006529389//XP_006529392//XP_006529393//XP_006529394//XP_006529395//XP_006529396//XP_00…
Fam65b	2.183	0.093	0.404	0.052	11.082	3.47	1.36226e-05	0.000475202	808		Fam65b	193385	193385	family with sequence similarity 65, member B	NM_001080381//NM_001286100//NM_001286101//NM_029679//NM_178658//NP_001073850//NP_001273029//NP_001273030//NP_083955//NP_848773//XM_006516587//XM_006516588//XM_006516589//XM_006516590//XM_006516591//XM_006516592//XM_006516594//XM_006516595//XP_006516650//XP_006516651//XP_006516652//XP_006516653//XP_006516654//XP_006516655//XP_006516657//XP_006516658
Hck	0.033	4.2	0.031	0.458	-197.615	-7.627	0.000248644	0.00285561	809		Hck	15162	15162	hemopoietic cell kinase	NM_001172117//NM_010407//NP_001165588//NP_034537//XM_011251804//XM_011251805//XM_011251806//XP_011250106//XP_011250107//XP_011250108
Pkhd1	0.848	0.005	0.285	0.005	70.612	6.142	0.000196183	0.00244861	810		Pkhd1	241035	241035	polycystic kidney and hepatic disease 1	NM_153179//NP_694819//XM_006495521//XM_011238383//XM_011238384//XM_011238385//XP_006495584//XP_011236685//XP_011236686//XP_011236687
6430573F11Rik	3.458	0.095	1.057	0.017	23.327	4.544	6.95681e-05	0.00125163	811		6430573F11Rik	319582	319582	RIKEN cDNA 6430573F11 gene	NM_176952//NP_795926//XM_006509133//XM_006509135//XM_006509136//XM_006509137//XM_006509138//XP_006509196//XP_006509198//XP_006509199//XP_006509200//XP_006509201
Guca2b	7.035	739.369	1.913	188.28	-41.525	-5.376	0.000140974	0.00196296	812		Guca2b	14916	14916	guanylate cyclase activator 2b (retina)	NM_008191//NP_032217
Cldn4	230.111	22.515	25.944	5.296	10.006	3.323	9.14819e-06	0.000386599	813		Cldn4	12740	12740	claudin 4	NM_009903//NP_034033
Nfe2	0.031	1.968	0.055	0.433	-13.913	-3.798	2.8185e-05	0.000724397	814		Nfe2	18022	18022	nuclear factor, erythroid derived 2	NM_001302338//NM_001302339//NM_001302340//NM_001302341//NM_001302343//NM_008685//NP_001289267//NP_001289268//NP_001289269//NP_001289270//NP_001289272//NP_032711//XM_006520569//XM_006520570//XM_006520573//XP_006520632//XP_006520633//XP_006520636
Ccdc102a	0.888	0.016	0.163	0.014	26.781	4.743	8.70266e-05	0.0014486	815		Ccdc102a	234582	234582	coiled-coil domain containing 102A	NM_001033533//NP_001028705//XM_011248354//XP_011246656
Mb	2.815	0.037	0.462	0.064	33.886	5.083	0.000119617	0.00177014	816		Mb	17189	17189	myoglobin	NM_001164047//NM_001164048//NM_013593//NP_001157519//NP_001157520//NP_038621
P2ry1	1.286	13.479	0.223	1.797	-9.989	-3.32	9.23801e-06	0.000387051	817		P2ry1	18441	18441	purinergic receptor P2Y, G-protein coupled 1	NM_001282016//NM_008772//NP_001268945//NP_032798
Acot3	0.015	1.253	0.026	0.19	-37.892	-5.244	0.000133467	0.00189382	818		Acot3	171281	171281	acyl-CoA thioesterase 3	NM_134246//NP_599007//XM_006515508//XM_006515509//XP_006515571//XP_006515572
Expi	0.949	0	0.164	0	28.802	4.848	9.52651e-05	0.00152274	819		NA	NA	NA	NA	NA
2010010A06Rik	0.011	0.832	0.019	0.227	-27.262	-4.769	8.98814e-05	0.00147404	820		2010010A06Rik	100503117	100503117	RIKEN cDNA 2010010A06 gene	NR_045393//NR_045394
Alb	0.133	1.822	0.11	0.497	-21.892	-4.452	6.84382e-05	0.00124002	821		Alb	11657	11657	albumin	NM_009654//NP_033784
Naip1	2.415	39.251	3.043	4.847	-7.537	-2.914	1.04349e-06	0.000137582	822		Naip1	17940	17940	NLR family, apoptosis inhibitory protein 1	NM_008670//NP_032696//XM_006517550//XP_006517613
Soat2	4.877	62.38	1.835	4.491	-7.949	-2.991	2.06587e-06	0.000185427	823		Soat2	223920	223920	sterol O-acyltransferase 2	NM_146064//NP_666176//XM_006520887//XP_006520950
Maml2	1.476	0.019	0.138	0.003	51.236	5.679	0.00017094	0.00221974	824		Maml2	270118	270118	mastermind like 2 (Drosophila)	NM_001013813//NM_001013819//NM_173776//NP_001013835//NP_776137
Adam11	0.373	0.023	0.13	0.033	17.597	4.137	4.66252e-05	0.000961211	825		Adam11	11488	11488	a disintegrin and metallopeptidase domain 11	NM_001110778//NM_009613//NP_001104248//NP_033743//XM_006532014//XM_006532015//XM_006532016//XM_006532017//XM_006532018//XM_006532019//XM_006532020//XP_006532077//XP_006532078//XP_006532079//XP_006532080//XP_006532081//XP_006532082//XP_006532083//XR_388328//XR_388329
Gprc5a	47.954	6.22	5.957	2.06	8.355	3.063	3.42867e-06	0.000231554	826		Gprc5a	232431	232431	G protein-coupled receptor, family C, group 5, member A	NM_181444//NP_852109//XM_006506038//XP_006506101
Cyp2s1	9.404	178.162	7.305	37.895	-9.753	-3.286	8.95504e-06	0.000382754	827		Cyp2s1	74134	74134	cytochrome P450, family 2, subfamily s, polypeptide 1	NM_028775//NP_083051
Muc13	55.502	623.622	6.281	68.483	-9.353	-3.225	7.54419e-06	0.000351546	828		Muc13	17063	17063	mucin 13, epithelial transmembrane	NM_010739//NP_034869//XM_006521815//XM_011245835//XP_006521878//XP_011244137
Cyp2d9	0.025	0.673	0.024	0.284	-18.069	-4.175	4.94957e-05	0.000997924	829		Cyp2d9	13105	13105	cytochrome P450, family 2, subfamily d, polypeptide 9	NM_010006//NP_034136
Dpysl3	9.283	0.505	2.478	0.261	27.373	4.775	9.40396e-05	0.00151183	830		Dpysl3	22240	22240	dihydropyrimidinase-like 3	NM_001136086//NM_001291455//NM_009468//NP_001129558//NP_001278384//NP_033494
Zfp750	6.203	0.033	2.204	0.03	167.039	7.384	0.000259158	0.00292596	831		Zfp750	319530	319530	zinc finger protein 750	NM_178763//NP_848878
Galm	17.791	212.204	4.246	40.145	-8.194	-3.035	3.09059e-06	0.000223298	832		Galm	319625	319625	galactose mutarotase	NM_176963//NP_795937//XM_006524390//XP_006524453
Ffar1	0	0.409	0	0.107	-23.462	-4.552	7.68626e-05	0.00133265	833		Ffar1	233081	233081	free fatty acid receptor 1	NM_194057//NP_918946
Tmem86a	2.444	33.216	0.098	5.179	-10.079	-3.333	1.13352e-05	0.000435083	834		Tmem86a	67893	67893	transmembrane protein 86A	NM_026436//NP_080712
Rab30	1.428	11.828	0.196	2.831	-7.966	-2.994	2.43309e-06	0.000199273	835		Rab30	75985	75985	RAB30, member RAS oncogene family	NM_029494//NP_083770//XM_006508293//XM_006508294//XP_006508356//XP_006508357
Mlxipl	9.567	189.144	2.255	82.829	-13.784	-3.785	3.05177e-05	0.000760075	836		Mlxipl	58805	58805	MLX interacting protein-like	NM_021455//NP_067430//XM_006504477//XM_006504478//XM_006504479//XM_006504480//XM_006504481//XM_006504482//XM_006504483//XM_011240903//XP_006504540//XP_006504541//XP_006504542//XP_006504543//XP_006504544//XP_006504545//XP_006504546//XP_011239205//XR_377107//XR_377108//XR_377109//XR_377110//XR_377111//XR_377112//XR_377113
Chgb	5.052	120.353	2.102	37.499	-13.07	-3.708	2.62389e-05	0.000693797	837		Chgb	12653	12653	chromogranin B	NM_007694//NP_031720
Cyp2c39	0	0.215	0	0.057	-25.487	-4.672	8.91717e-05	0.00146767	838		Cyp2c39	13098	13098	cytochrome P450, family 2, subfamily c, polypeptide 39	NM_010003//NP_034133
G630090E17Rik	0.288	14.272	0.253	1.59	-17.917	-4.163	5.10355e-05	0.00102145	839		NA	NA	NA	NA	NA
Ces1e	0.75	53.965	1.095	8.268	-20.94	-4.388	7.03081e-05	0.00125923	840		Ces1e	13897	13897	carboxylesterase 1E	NM_133660//NP_598421//XM_006530651//XP_006530714
Ostb	0.214	51.665	0.306	21.681	-60.902	-5.928	0.000206399	0.00254047	841		NA	NA	NA	NA	NA
Itga4	0	0.063	0	0.023	-32.01	-5	0.000122647	0.0017938	842	low	Itga4	16401	16401	integrin alpha 4	NM_010576//NP_034706
Vwf	0.849	0.035	0.183	0.024	25.036	4.646	8.95929e-05	0.00147297	843		Vwf	22371	22371	Von Willebrand factor homolog	NM_011708//NP_035838//XM_006505917//XM_006505918//XP_006505980//XP_006505981
Zfp52	3.589	0.293	0.345	0.137	22.458	4.489	7.78595e-05	0.00134394	844		Zfp52	22710	22710	zinc finger protein 52	NM_144515//NP_653098//XM_011246425//XM_011246426//XP_011244727//XP_011244728
Thnsl2	1.007	32.227	0.843	3.389	-13.054	-3.706	2.74946e-05	0.000710566	845		Thnsl2	232078	232078	threonine synthase-like 2 (bacterial)	NM_001033929//NM_178413//NP_001029101//NP_848500
Gstm3	40.379	1098.68	56.731	194.886	-9.002	-3.17	7.28682e-06	0.000344236	846		Gstm3	14864	14864	glutathione S-transferase, mu 3	NM_010359//NP_034489
Id3	52.874	3.606	14.451	0.969	12.737	3.671	2.65229e-05	0.000696249	847		Id3	15903	15903	inhibitor of DNA binding 3	NM_008321//NP_032347
Apoc2	4.969	536.435	7.427	126.445	-27.759	-4.795	0.000102539	0.00159107	848		Apoc2	11813	11813	apolipoprotein C-II	NM_001277944//NM_001309795//NP_001264873//NP_001296724
Tcp11l1	0.441	0.023	0.11	0.027	11.428	3.515	2.05694e-05	0.00059533	849		Tcp11l1	320554	320554	t-complex 11 like 1	NM_177190//NP_796164//XM_006499734//XM_006499735//XP_006499797//XP_006499798
Apol10a	0.143	3.426	0.191	0.421	-9.592	-3.262	1.01206e-05	0.000404772	850		Apol10a	245282	245282	apolipoprotein L 10A	NM_177744//NP_808412
Slc6a15	0.2	0	0.135	0	23.62	4.562	8.74934e-05	0.00145326	851		Slc6a15	103098	103098	solute carrier family 6 (neurotransmitter transporter), member 15	NM_001252330//NM_175328//NP_001239259//NP_780537//XM_006512982//XM_006512983//XM_006512984//XP_006513045//XP_006513046//XP_006513047
Plat	12.853	1.473	1.046	0.482	10.098	3.336	1.30997e-05	0.000463838	852		Plat	18791	18791	plasminogen activator, tissue	NM_008872//NP_032898
Vipr1	8.066	82.243	3.063	1.786	-7.197	-2.847	8.94517e-07	0.000128602	853		Vipr1	22354	22354	vasoactive intestinal peptide receptor 1	NM_011703//NP_035833//XM_006512068//XP_006512131
Arhgap9	0.074	2.236	0.033	0.306	-15.182	-3.924	4.04231e-05	0.000882464	854		Arhgap9	216445	216445	Rho GTPase activating protein 9	NM_001285785//NM_146011//NP_001272714//NP_666123//XM_006513569//XM_006513570//XM_006513571//XP_006513632//XP_006513633//XP_006513634
Lrp1	1.182	24.257	0.44	4.558	-16.865	-4.076	5.086e-05	0.00102114	855		Lrp1	16971	16971	low density lipoprotein receptor-related protein 1	NM_008512//NP_032538
Irak1bp1	0.779	0.011	0.284	0.019	27.906	4.802	0.000106048	0.00162604	856		Irak1bp1	65099	65099	interleukin-1 receptor-associated kinase 1 binding protein 1	NM_001168240//NM_022986//NP_001161712//NP_075362
Capn8	0.241	3.216	0.014	0.519	-16.439	-4.039	4.79977e-05	0.000980843	857		Capn8	170725	170725	calpain 8	NM_001145806//NM_130890//NP_001139278//NP_570960//XM_006496686//XM_006496687//XM_006496688//XP_006496749//XP_006496750//XP_006496751//XR_373596//XR_865595
Aqp3	0.111	9.894	0.157	1.53	-28.698	-4.843	0.000111044	0.00167405	858		Aqp3	11828	11828	aquaporin 3	NM_016689//NP_057898
Hadh	79.187	808.653	12.683	75.616	-7.532	-2.913	1.96192e-06	0.000179241	859		Hadh	15107	15107	hydroxyacyl-Coenzyme A dehydrogenase	NM_008212//NP_032238
Ghr	1.422	18.245	0.404	2.034	-10.558	-3.4	1.64427e-05	0.000527092	860		Ghr	14600	14600	growth hormone receptor	NM_001048147//NM_001048178//NM_001286370//NM_010284//NP_001041643//NP_001273299//NP_034414//XM_006519963//XM_006519965//XP_006520026//XP_006520028
Aph1c	0.08	0.008	0.013	0.014	16.756	4.067	5.12331e-05	0.00102365	861	low	Aph1c	68318	68318	aph1 homolog C, gamma secretase subunit	NM_026674//NP_080950//XM_006511398//XP_006511461
Pdk2	4.377	69.548	0.384	27.145	-12.716	-3.669	2.85512e-05	0.000730546	862		Pdk2	18604	18604	pyruvate dehydrogenase kinase, isoenzyme 2	NM_133667//NP_598428//XM_006532457//XP_006532520
Ptpro	6.347	0.185	2.318	0.1	13.441	3.749	3.23705e-05	0.000780404	863		Ptpro	19277	19277	protein tyrosine phosphatase, receptor type, O	NM_001164401//NM_001164402//NM_001164403//NM_011216//NP_001157873//NP_001157874//NP_001157875//NP_035346
Mapk12	1.291	0.031	0.036	0.005	30.551	4.933	0.000123107	0.00179418	864		Mapk12	29857	29857	mitogen-activated protein kinase 12	NM_013871//NP_038899//XM_006521058//XM_006521059//XM_006521060//XM_006521061//XM_006521063//XP_006521121//XP_006521122//XP_006521123//XP_006521124//XP_006521126
Hsbp1l1	2.592	0.165	1.131	0.137	17.236	4.107	5.39822e-05	0.00105761	865		Hsbp1l1	66255	66255	heat shock factor binding protein 1-like 1	NM_001136181//NP_001129653//XM_006526517//XM_006526518//XP_006526580//XP_006526581
Proz	0.06	20.249	0.104	6.874	-105.122	-6.716	0.000266142	0.00298011	866		Proz	66901	66901	protein Z, vitamin K-dependent plasma glycoprotein	NM_025834//NP_080110//XM_006508856//XM_006508857//XM_006508858//XM_006508859//XP_006508919//XP_006508920//XP_006508921//XP_006508922
Ankrd1	8.746	0.101	0.757	0.066	66.562	6.057	0.000229262	0.0027049	867		Ankrd1	107765	107765	ankyrin repeat domain 1 (cardiac muscle)	NM_013468//NP_038496
Slc26a9	0.163	0.006	0.123	0.01	33.687	5.074	0.000142438	0.00197745	868		Slc26a9	320718	320718	solute carrier family 26, member 9	NM_177243//NP_796217//XM_006529700//XM_006529701//XP_006529763//XP_006529764//XR_387176
Tnnt2	5.226	0.289	0.583	0.112	24.806	4.633	9.66295e-05	0.00153613	869		Tnnt2	21956	21956	troponin T2, cardiac	NM_001130174//NM_001130175//NM_001130176//NM_001130177//NM_001130178//NM_001130179//NM_001130180//NM_001130181//NM_011619//NP_001123646//NP_001123647//NP_001123648//NP_001123649//NP_001123650//NP_001123651//NP_001123652//NP_001123653//NP_035749//XM_006529383//XM_006529384//XM_006529385//XM_006529386//XM_006529387//XM_006529388//XM_006529389//XM_006529390//XM_006529391//XM_006529392//XM_006529393/…
Cdr2l	6.46	0.434	0.526	0.099	10.021	3.325	1.40526e-05	0.000480156	870		Cdr2l	237988	237988	cerebellar degeneration-related protein 2-like	NM_001080929//NP_001074398//XM_011249000//XP_011247302
2210415F13Rik	87.126	2249.34	53.803	441.965	-11.495	-3.523	2.38112e-05	0.000652803	871		NA	NA	NA	NA	NA
Zfp647	1.551	0.104	0.121	0.042	12.836	3.682	3.13635e-05	0.000773716	872		Zfp647	239546	239546	zinc finger protein 647	NM_001168276//NM_172817//NP_001161748//NP_766405//XM_006520928//XM_006520929//XM_011245617//XP_006520991//XP_006520992//XP_011243919
Cacna1h	0.092	0.474	0.059	0.138	-13.552	-3.76	3.58327e-05	0.000832067	873		Cacna1h	58226	58226	calcium channel, voltage-dependent, T type, alpha 1H subunit	NM_001163691//NM_021415//NP_001157163//NP_067390//XM_006524733//XM_006524734//XM_011246555//XP_006524796//XP_006524797//XP_011244857//XR_385352//XR_385353
Fabp2	40.446	2352.55	36.437	221.962	-21.017	-4.394	8.37709e-05	0.00141152	874		Fabp2	14079	14079	fatty acid binding protein 2, intestinal	NM_007980//NP_032006
Pcsk1	0.879	3.657	0.45	0.296	-9.381	-3.23	1.12626e-05	0.00043372	875		Pcsk1	18548	18548	proprotein convertase subtilisin/kexin type 1	NM_013628//NP_038656//XM_006517153//XM_006517154//XM_006517155//XP_006517216//XP_006517217//XP_006517218
Scarb1	18.947	223.021	1.828	54.682	-8.789	-3.136	7.88086e-06	0.00035851	876		Scarb1	20778	20778	scavenger receptor class B, member 1	NM_001205082//NM_001205083//NM_016741//NP_001192011//NP_001192012//NP_058021//XM_006504285//XM_006504286//XP_006504348//XP_006504349
Mtap7d2	0.186	0	0.088	0	18.543	4.213	6.682e-05	0.00122017	877		NA	NA	NA	NA	NA
Plcb2	0.016	0.227	0.009	0.107	-23.639	-4.563	9.4846e-05	0.00152021	878		Plcb2	18796	18796	phospholipase C, beta 2	NM_001290790//NM_177568//NP_001277719//NP_808236//XM_006498934//XM_006498935//XP_006498997//XP_006498998
A330049M08Rik	3.483	0.461	1.248	0.086	11.326	3.502	2.3756e-05	0.000652803	879		NA	NA	NA	NA	NA
0610005C13Rik	1.011	79.866	1.131	23.958	-26.873	-4.748	0.000110364	0.00166703	880		0610005C13Rik	71661	71661	RIKEN cDNA 0610005C13 gene	NR_038165//NR_038166
Tph1	0.206	4.411	0.112	0.215	-16.008	-4.001	5.13933e-05	0.00102422	881		Tph1	21990	21990	tryptophan hydroxylase 1	NM_001136084//NM_001276372//NM_009414//NP_001129556//NP_001263301//NP_033440//XM_011250845//XM_011250846//XP_011249147//XP_011249148
Fam83f	2.979	20.915	0.124	1.174	-6.615	-2.726	3.69112e-07	0.00010475	882		Fam83f	213956	213956	family with sequence similarity 83, member F	NM_145986//NP_666098//XM_006520725//XM_006520726//XM_006520727//XP_006520788//XP_006520789//XP_006520790
Efemp1	32.439	0.021	3.745	0.018	581.474	9.184	0.000330914	0.00343072	883		Efemp1	216616	216616	epidermal growth factor-containing fibulin-like extracellular matrix protein 1	NM_146015//NP_666127//XM_006514660//XM_011243695//XM_011243696//XP_006514723//XP_011241997//XP_011241998
Retsat	14.997	166.062	3.875	26.678	-7.55	-2.916	2.78067e-06	0.000211376	884		Retsat	67442	67442	retinol saturase (all trans retinol 13,14 reductase)	NM_026159//NP_080435
Rnf183	0.591	0	0.244	0	45.48	5.507	0.000197829	0.00246226	885		Rnf183	76072	76072	ring finger protein 183	NM_153504//NP_705724//XM_006538339//XP_006538402
Igf2bp1	0.121	0.007	0.04	0.001	17.41	4.122	6.22699e-05	0.00116315	886	low	Igf2bp1	140486	140486	insulin-like growth factor 2 mRNA binding protein 1	NM_009951//NP_034081
Trim35	16.227	1.408	2.386	0.38	13.532	3.758	3.73546e-05	0.000847177	887		Trim35	66854	66854	tripartite motif-containing 35	NM_029979//NP_084255
Slc43a2	2.866	19.823	0.183	2.277	-7.072	-2.822	1.32456e-06	0.000151526	888		Slc43a2	215113	215113	solute carrier family 43, member 2	NM_001199283//NM_001199284//NM_173388//NP_001186212//NP_001186213//NP_775564//XM_006532819//XM_006532820//XM_006532821//XM_006532822//XM_006532823//XM_006532824//XM_006532825//XM_006532826//XM_006532827//XM_006532828//XP_006532882//XP_006532883//XP_006532884//XP_006532885//XP_006532886//XP_006532887//XP_006532888//XP_006532889//XP_006532890//XP_006532891
Snph	0.023	2.422	0.013	0.75	-43.261	-5.435	0.000194914	0.00243898	889		Snph	241727	241727	syntaphilin	NM_001291076//NM_001291077//NM_198214//NP_001278005//NP_001278006//NP_937857//XM_011239535//XM_011239536//XM_011239537//XM_011239538//XM_011239539//XP_011237837//XP_011237838//XP_011237839//XP_011237840//XP_011237841
Tulp3	6.781	0.686	0.113	0.16	8.151	3.027	5.73942e-06	0.000302547	890		Tulp3	22158	22158	tubby-like protein 3	NM_011657//NP_035787//XM_006505909//XP_006505972//XR_868853
Sstr2	0.057	1.117	0.017	0.258	-10.185	-3.348	1.73905e-05	0.000537538	891		Sstr2	20606	20606	somatostatin receptor 2	NM_001042606//NM_009217//NP_001036071//NP_033243
Angptl2	0.172	0	0.083	0	12.828	3.681	3.40794e-05	0.000803521	892		Angptl2	26360	26360	angiopoietin-like 2	NM_011923//NP_036053//XM_006498051//XP_006498114
Gm5105	0.008	0.314	0.013	0.017	-23.468	-4.553	9.81236e-05	0.00154619	893		Gm5105	329763	329763	predicted gene 5105	NM_177860//NR_037975
Slco1c1	0	0.071	0	0.009	-11.517	-3.526	2.69196e-05	0.000701141	894	low	Slco1c1	58807	58807	solute carrier organic anion transporter family, member 1c1	NM_001177772//NM_021471//NP_001171243//NP_067446//XR_378099
Stc1	2.601	0.022	0.795	0.025	19.387	4.277	7.88379e-05	0.0013555	895		Stc1	20855	20855	stanniocalcin 1	NM_009285//NP_033311
Atxn10	38.759	5.448	0.969	0.817	7.265	2.861	2.08553e-06	0.000186476	896		Atxn10	54138	54138	ataxin 10	NM_016843//NP_058539
Gna11	52.146	486.157	12.365	57.541	-7.289	-2.866	2.23981e-06	0.000194314	897		Gna11	14672	14672	guanine nucleotide binding protein, alpha 11	NM_010301//NP_034431
9530008L14Rik	2.276	34.668	0.861	4.899	-9.02	-3.173	1.07021e-05	0.000418349	898		NA	NA	NA	NA	NA
BC100451	0.502	0	0.298	0	13.933	3.8	4.22775e-05	0.00090686	899		BC100451	58251	58251	cDNA sequence BC100451	NM_021440//NP_067415//XM_006533859//XM_006533860//XM_011249166//XP_006533922//XP_006533923//XP_011247468
Ptk6	0.012	2.15	0.01	0.174	-40.832	-5.352	0.000191611	0.00240921	900		Ptk6	20459	20459	PTK6 protein tyrosine kinase 6	NM_009184//NP_033210//XM_006500585//XP_006500648
Serpinb9	4.344	0.316	0.382	0.222	13.914	3.798	4.25019e-05	0.000908303	901		Serpinb9	20723	20723	serine (or cysteine) peptidase inhibitor, clade B, member 9	NM_009256//NP_033282//XM_006516625//XM_006516626//XM_006516628//XM_006516629//XP_006516688//XP_006516689//XP_006516691//XP_006516692
Ms4a18	7.514	129.476	2.154	29.226	-11.096	-3.472	2.57478e-05	0.00068437	902		Ms4a18	76002	76002	membrane-spanning 4-domains, subfamily A, member 18	NM_001251849//NP_001238778//XM_006527428//XM_006527429//XP_006527491//XP_006527492
Lamc2	32.822	4.297	2.663	0.653	7.137	2.835	1.87513e-06	0.000175742	903		Lamc2	16782	16782	laminin, gamma 2	NM_008485//NP_032511//XM_011247926//XM_011247927//XP_011246228//XP_011246229
Cpm	6.477	0.609	0.396	0.109	11.887	3.571	3.09258e-05	0.000766966	904		Cpm	70574	70574	carboxypeptidase M	NM_027468//NP_081744//XM_006514090//XP_006514153
Pgf	1.856	0.064	0.608	0.03	17.653	4.142	7.1004e-05	0.00126853	905		Pgf	18654	18654	placental growth factor	NM_001271705//NM_008827//NP_001258634//NP_032853//XM_006515585//XM_011244015//XM_011244016//XP_006515648//XP_011242317//XP_011242318
Aadac	3.866	350.362	6.667	71.152	-27.133	-4.762	0.00012365	0.00179902	906		Aadac	67758	67758	arylacetamide deacetylase (esterase)	NM_023383//NP_075872
Pdzd3	0.169	21.369	0.292	1.272	-37.269	-5.22	0.000180076	0.00230148	907		Pdzd3	170761	170761	PDZ domain containing 3	NM_133226//NP_573489
Tspan33	5.485	0.054	0.427	0.05	164.266	7.36	0.000324003	0.00338873	908		Tspan33	232670	232670	tetraspanin 33	NM_001301407//NM_146173//NP_001288336//NP_666285
Sgk2	0.343	3.523	0.053	0.913	-8.071	-3.013	6.4342e-06	0.00032016	909		Sgk2	27219	27219	serum/glucocorticoid regulated kinase 2	NM_001291152//NM_001291154//NM_013731//NP_001278081//NP_001278083//NP_038759//XM_006499658//XM_006499660//XM_011239580//XP_006499721//XP_006499723//XP_011237882
Pmepa1	29.039	4.377	3.938	0.919	6.815	2.769	1.16352e-06	0.000143667	910		Pmepa1	65112	65112	prostate transmembrane protein, androgen induced 1	NM_022995//NP_075371//XM_006499991//XP_006500054
Id2	77.46	11.303	2.984	2.468	7.583	2.923	4.08048e-06	0.000251921	911		Id2	15902	15902	inhibitor of DNA binding 2	NM_010496//NP_034626
Zik1	0.884	0.028	0.087	0.005	23.304	4.542	0.000104928	0.00161844	912		Zik1	22775	22775	zinc finger protein interacting with K protein 1	NM_009577//NP_033603//XM_011250493//XP_011248795
Sepn1	10.03	0.173	0.757	0.13	37.251	5.219	0.0001835	0.0023337	913		Sepn1	74777	74777	selenoprotein N, 1	NM_029100//NP_083376
Slc35e4	4.326	0.339	0.544	0.079	12.525	3.647	3.60577e-05	0.0008348	914		Slc35e4	103710	103710	solute carrier family 35, member E4	NM_153142//NP_694782
Tmem158	6.476	0.736	1.94	0.261	10.159	3.345	1.98982e-05	0.000584869	915		Tmem158	72309	72309	transmembrane protein 158	NM_001002267//NP_001002267
Kcna1	0.019	0	0.029	0	26.019	4.701	0.000122564	0.0017938	916	low	Kcna1	16485	16485	potassium voltage-gated channel, shaker-related subfamily, member 1	NM_010595//NP_034725
Cd44	60.793	3.337	3.504	0.799	12.562	3.651	3.64248e-05	0.000836658	917		Cd44	12505	12505	CD44 antigen	NM_001039150//NM_001039151//NM_001177785//NM_001177786//NM_001177787//NM_009851//NP_001034239//NP_001034240//NP_001171256//NP_001171257//NP_001171258//NP_033981//XM_006498645//XM_006498646//XM_006498647//XM_006498648//XM_006498649//XP_006498708//XP_006498709//XP_006498710//XP_006498711//XP_006498712
Gm12888	4.814	0.057	1.939	0.059	33.48	5.065	0.000165657	0.00217139	918		Gm12888	545677	545677	predicted gene 12888	NM_001033791//NP_001028963
Mep1b	7.477	145.411	8.445	22.422	-7.335	-2.875	3.20713e-06	0.000227055	919		Mep1b	17288	17288	meprin 1 beta	NM_008586//NP_032612
Vtcn1	8.495	0.008	0.159	0.014	281.331	8.136	0.000356466	0.00362794	920		Vtcn1	242122	242122	V-set domain containing T cell activation inhibitor 1	NM_178594//NP_848709
Ascl4	0.765	0	0.456	0	11.19	3.484	2.86472e-05	0.000731443	921		Ascl4	67341	67341	achaete-scute family bHLH transcription factor 4	NM_001163614//NP_001157086
Ccnd1	204.339	18.022	16.174	4.412	8.628	3.109	9.81048e-06	0.000395418	922		Ccnd1	12443	12443	cyclin D1	NM_007631//NP_031657//XM_011241977//XP_011240279
Fam132a	0.485	23.686	0.129	1.954	-24.314	-4.604	0.000113245	0.00169845	923		Fam132a	67389	67389	family with sequence similarity 132, member A	NM_026125//NP_080401
Cyp2d34	0.968	13.395	0.056	2.856	-14.208	-3.829	4.83903e-05	0.000982842	924		Cyp2d34	223706	223706	cytochrome P450, family 2, subfamily d, polypeptide 34	NM_145474//NP_663449
Mall	12.806	217.698	3.961	53.901	-10.173	-3.347	2.13383e-05	0.000612172	925		Mall	228576	228576	mal, T cell differentiation protein-like	NM_145532//NP_663507
Rasgef1a	0.299	0.006	0.046	0.011	26.135	4.708	0.000124594	0.00180599	926		Rasgef1a	70727	70727	RasGEF domain family, member 1A	NM_001316749//NM_027526//NP_001303678//NP_081802//XM_006506595//XM_006506596//XM_006506597//XM_006506599//XP_006506658//XP_006506659//XP_006506660//XP_006506662
Tmem184c	15.073	1.129	0.629	0.288	11.389	3.51	3.06779e-05	0.00076244	927		Tmem184c	234463	234463	transmembrane protein 184C	NM_145599//NP_663574//XM_006530853//XP_006530916
Phlda1	128.473	13.379	22.321	2.847	6.805	2.767	1.37885e-06	0.000154766	928		Phlda1	21664	21664	pleckstrin homology like domain, family A, member 1	NM_009344//NP_033370//XR_871712
Ptprh	2.238	26.87	0.137	3.203	-10.12	-3.339	2.04946e-05	0.00059533	929		Ptprh	545902	545902	protein tyrosine phosphatase, receptor type, H	NM_207270//NP_997153//XM_006540204//XM_011250634//XM_011250635//XM_011250636//XM_011250637//XM_011250638//XM_011250639//XP_006540267//XP_011248936//XP_011248937//XP_011248938//XP_011248939//XP_011248940//XP_011248941//XR_881746
Lrig3	0.981	29.253	1.323	1.521	-12.848	-3.683	3.92393e-05	0.000867989	930		Lrig3	320398	320398	leucine-rich repeats and immunoglobulin-like domains 3	NM_177152//NP_796126
Plod2	8.41	1.74	3.043	1.306	11.374	3.508	3.13637e-05	0.000773716	931		Plod2	26432	26432	procollagen lysine, 2-oxoglutarate 5-dioxygenase 2	NM_001142916//NM_011961//NP_001136388//NP_036091
Cd276	21.009	2.014	1.621	0.762	7.59	2.924	4.97734e-06	0.00028125	932		Cd276	102657	102657	CD276 antigen	NM_133983//NP_598744
Trh	0	0.196	0	0.103	-10.53	-3.396	2.45878e-05	0.000664126	933		Trh	22044	22044	thyrotropin releasing hormone	NM_009426//NP_033452
Mgst1	58.753	789.149	36.969	123.133	-6.707	-2.746	1.26455e-06	0.000150565	934		Mgst1	56615	56615	microsomal glutathione S-transferase 1	NM_019946//NP_064330//XM_006506418//XP_006506481
Mir194-1	0.588	84.293	1.018	12.14	-36.544	-5.192	0.000192213	0.00241235	935		Mir194-1	387189	387189	microRNA 194-1	NR_029580
Sypl2	0	0.395	0	0.117	-35.631	-5.155	0.000188319	0.00238459	936		Sypl2	17306	17306	synaptophysin-like 2	NM_008596//NP_032622//XM_006501094//XP_006501157
Ildr1	26.754	2.585	2.843	0.923	7.673	2.94	5.53586e-06	0.000296501	937		Ildr1	106347	106347	immunoglobulin-like domain containing receptor 1	NM_001285788//NM_001285791//NM_134109//NP_001272717//NP_001272720//NP_598870//XM_006521674//XP_006521737
Klk1	2.56	63.156	0.629	5.593	-15.907	-3.992	6.44246e-05	0.00119134	938		Klk1	16612	16612	kallikrein 1	NM_001320331//NM_001320332//NM_010639//NP_001307260//NP_001307261//NP_034769
Ift57	1.966	0.079	0.519	0.046	21.269	4.411	0.000102006	0.00158533	939		Ift57	73916	73916	intraflagellar transport 57	NM_028680//NP_082956
Dennd5a	6.486	0.487	1.057	0.179	7.305	2.869	3.46594e-06	0.000231554	940		Dennd5a	19347	19347	DENN/MADD domain containing 5A	NM_001311139//NM_021494//NP_001298068//NP_067469//XM_006507463//XP_006507526
Zbtb8b	0.259	0	0.123	0	23.264	4.54	0.000111894	0.00168469	941		Zbtb8b	215627	215627	zinc finger and BTB domain containing 8b	NM_153541//NP_705769//XM_006502926//XM_006502927//XM_006536965//XM_011240480//XM_011240481//XM_011251224//XM_011251225//XP_006502989//XP_006502990//XP_006537028//XP_011238782//XP_011238783//XP_011249526//XP_011249527
Abca14	0.037	0.621	0.002	0.107	-19.53	-4.288	9.24762e-05	0.00149508	942		Abca14	67928	67928	ATP-binding cassette, sub-family A (ABC1), member 14	NM_026458//NP_080734//XM_006508142//XM_006508143//XM_006508144//XM_006508146//XM_011241883//XM_011241884//XM_011241885//XP_006508205//XP_006508206//XP_006508207//XP_006508209//XP_011240185//XP_011240186//XP_011240187
Chrm1	0.02	0.399	0.014	0.115	-33.026	-5.046	0.000172032	0.00222607	943		Chrm1	12669	12669	cholinergic receptor, muscarinic 1, CNS	NM_001112697//NM_007698//NP_001106167//NP_031724
Col15a1	0.008	0.133	0	0.066	-15.743	-3.977	6.32096e-05	0.00117259	944		Col15a1	12819	12819	collagen, type XV, alpha 1	NM_009928//NP_034058//XM_006537600//XM_006537601//XM_006537602//XP_006537663//XP_006537664//XP_006537665
Prr5l	0.012	0.635	0.014	0.196	-16.639	-4.056	7.1171e-05	0.00126853	945		Prr5l	72446	72446	proline rich 5 like	NM_001083810//NM_001110849//NM_175181//NP_001077279//NP_001104319//NP_780390//XM_006500236//XM_006500238//XM_006500239//XM_006500240//XM_006500241//XP_006500299//XP_006500301//XP_006500302//XP_006500303//XP_006500304
Slc25a15	16.892	158.817	4.96	22.331	-7.18	-2.844	3.08844e-06	0.000223298	946		Slc25a15	18408	18408	solute carrier family 25 (mitochondrial carrier ornithine transporter), member 15	NM_181325//NP_851842//XM_006509026//XP_006509089
N4bp2l1	0.335	10.454	0.213	0.366	-29.263	-4.871	0.000148047	0.00202164	947		N4bp2l1	100637	100637	NEDD4 binding protein 2-like 1	NM_133898//NP_598659//XM_006504900//XP_006504963
2610018G03Rik	8.744	0.157	2.229	0.2	69.174	6.112	0.000287233	0.00313871	948		NA	NA	NA	NA	NA
Fam198b	1.147	0.041	0.254	0.014	17.675	4.144	8.27296e-05	0.00140106	949		Fam198b	68659	68659	family with sequence similarity 198, member B	NM_133187//NP_573450//XM_006501984//XM_006501985//XP_006502047//XP_006502048
Nrn1	0.076	6.838	0.029	6.872	-24.773	-4.631	0.000126505	0.00182802	950		Nrn1	68404	68404	neuritin 1	NM_153529//NP_705757//XM_006516738//XP_006516801
Gm2061	0.148	3.129	0.047	0.527	-13.597	-3.765	4.90694e-05	0.000993444	951		Gm2061	100039138	100039138	predicted gene 2061	NR_040305
1500011H22Rik	12.74	1.501	0.861	0.45	8.949	3.162	1.43709e-05	0.000487236	952		NA	NA	NA	NA	NA
Naip5	4.452	23.889	0.819	1.856	-6.51	-2.703	1.14003e-06	0.000142272	953		Naip5	17951	17951	NLR family, apoptosis inhibitory protein 5	NM_010870//NP_035000//XM_011238324//XM_011238325//XM_011244627//XM_011244628//XM_011244629//XM_011244630//XM_011244631//XM_011244632//XM_011244633//XP_011236626//XP_011236627//XP_011242929//XP_011242930//XP_011242931//XP_011242932//XP_011242933//XP_011242934//XP_011242935
Faah	16.715	120.793	0.89	8.174	-6.217	-2.636	5.14121e-07	0.000110074	954		Faah	14073	14073	fatty acid amide hydrolase	NM_010173//NP_034303
Pou6f1	1.507	0.08	0.489	0.048	9.63	3.268	1.90199e-05	0.000566882	955		Pou6f1	19009	19009	POU domain, class 6, transcription factor 1	NM_001304965//NM_010127//NP_001291894//NP_034257//XM_006520608//XM_006520609//XM_006520610//XM_006520611//XM_006520614//XM_011245511//XM_011245512//XM_011245513//XM_011245514//XM_011245515//XP_006520671//XP_006520672//XP_006520673//XP_006520674//XP_006520677//XP_011243813//XP_011243814//XP_011243815//XP_011243816//XP_011243817//XR_875257
Ifit2	3.263	0.226	0.304	0.06	9.283	3.215	1.70584e-05	0.000533574	956		Ifit2	15958	15958	interferon-induced protein with tetratricopeptide repeats 2	NM_008332//NP_032358//XM_006526705//XM_006526706//XP_006526768//XP_006526769//XR_386444
4930503L19Rik	2.779	0.181	0.361	0.065	9.833	3.298	2.14202e-05	0.000612172	957		4930503L19Rik	269033	269033	RIKEN cDNA 4930503L19 gene	NM_172967//NP_766555//XM_006525964//XM_006525965//XM_006525966//XM_011246936//XM_011246937//XP_006526027//XP_006526028//XP_006526029//XP_011245238//XP_011245239//XR_385993//XR_385995//XR_385996//XR_877131//XR_877132//XR_877133//XR_877134//XR_877135
Lmx1a	0.016	0.578	0.007	0.097	-20.513	-4.358	0.000106408	0.00162942	958		Lmx1a	110648	110648	LIM homeobox transcription factor 1 alpha	NM_033652//NP_387501//XM_006496611//XP_006496674
Slc27a6	0	0.404	0	0.192	-30.264	-4.92	0.000165175	0.00216922	959		Slc27a6	225579	225579	solute carrier family 27 (fatty acid transporter), member 6	NM_001081072//NP_001074541
Mgam	34.257	286.238	3.31	26.079	-8.681	-3.118	1.32583e-05	0.000468092	960		Mgam	232714	232714	maltase-glucoamylase	NM_001171003//NP_001164474//XM_006506042//XM_006506043//XM_006506044//XM_006506045//XM_006506046//XM_006506047//XM_006506048//XM_011241330//XP_006506105//XP_006506106//XP_006506107//XP_006506108//XP_006506109//XP_006506110//XP_006506111//XP_011239632
Gm7030	0.016	1.545	0.028	0.221	-55.428	-5.793	0.000273525	0.0030348	961		Gm7030	630294	630294	predicted gene 7030	NM_001177467//NP_001170938//XM_006536846//XM_006536847//XM_006536848//XM_006536849//XP_006536909//XP_006536910//XP_006536911//XP_006536912
Dennd2a	0.259	0.013	0.071	0.002	10.077	3.333	2.52414e-05	0.000676309	962		Dennd2a	209773	209773	DENN/MADD domain containing 2A	NM_172477//NP_766065//XM_006505836//XM_006505840//XM_011241272//XM_011241273//XM_011241274//XP_006505899//XP_006505903//XP_011239574//XP_011239575//XP_011239576
Sval1	0.128	6.608	0.221	0.696	-26.718	-4.74	0.000146341	0.00201063	963		Sval1	71578	71578	seminal vesicle antigen-like 1	NM_027832//NP_082108
6030419C18Rik	1.874	0.014	0.448	0.025	58.01	5.858	0.000279848	0.00308348	964		6030419C18Rik	319477	319477	RIKEN cDNA 6030419C18 gene	NM_176921//NP_795895
Adh7	0.116	8.409	0.068	0.202	-27.905	-4.802	0.000153661	0.00206924	965		Adh7	11529	11529	alcohol dehydrogenase 7 (class IV), mu or sigma polypeptide	NM_009626//NP_033756//XM_006500919//XM_006500920//XM_006500921//XP_006500982//XP_006500983//XP_006500984
Prap1	27.157	2981.39	44.798	449.091	-24.95	-4.641	0.000136878	0.00192777	966		Prap1	22264	22264	proline-rich acidic protein 1	NM_009475//NP_033501
Amotl2	12.057	0.918	2.007	0.007	8.765	3.132	1.40391e-05	0.000480156	967		Amotl2	56332	56332	angiomotin-like 2	NM_019764//NP_062738//XM_006511771//XM_006511772//XM_006511773//XP_006511834//XP_006511835//XP_006511836
Ntn4	0.518	4.409	0.088	0.509	-8.856	-3.147	1.46524e-05	0.000490102	968		Ntn4	57764	57764	netrin 4	NM_021320//NP_067295
Adssl1	1.167	0.038	0.087	0.039	16.663	4.059	8.07623e-05	0.00137875	969		Adssl1	11565	11565	adenylosuccinate synthetase like 1	NM_007421//NP_031447
Sema4g	16.36	187.37	4.692	38.068	-9.008	-3.171	1.66782e-05	0.000530687	970		Sema4g	26456	26456	sema domain, immunoglobulin domain (Ig), transmembrane domain (TM) and short cytoplasmic domain, (semaphorin) 4G	NM_011976//NP_036106//XR_386476//XR_386477//XR_386478//XR_386479
Eya2	3.438	0.025	0.285	0.028	71.005	6.15	0.000312229	0.00331355	971		Eya2	14049	14049	EYA transcriptional coactivator and phosphatase 2	NM_001271962//NM_001271963//NM_010165//NP_001258891//NP_001258892//NP_034295//XM_006498739//XP_006498802
Plek	0.007	0.308	0.012	0.077	-58.566	-5.872	0.000288365	0.00314614	972		Plek	56193	56193	pleckstrin	NM_019549//NP_062422
Slc37a2	0.143	3.033	0.145	0.735	-8.093	-3.017	1.0312e-05	0.000408577	973		Slc37a2	56857	56857	solute carrier family 37 (glycerol-3-phosphate transporter), member 2	NM_001145960//NM_020258//NP_001139432//NP_064654
Msx1	11.539	0.079	5.097	0.019	39.064	5.288	0.000228239	0.00269828	974		Msx1	17701	17701	msh homeobox 1	NM_010835//NP_034965
Atp8b2	0.933	0.034	0.122	0.023	16.225	4.02	7.90884e-05	0.00135751	975		Atp8b2	54667	54667	ATPase, class I, type 8B, member 2	NM_001081182//NP_001074651//XM_006501714//XM_006501715//XP_006501777//XP_006501778
D730048I06Rik	2.851	0.016	1.953	0.027	26.867	4.748	0.000151086	0.00204745	976		D730048I06Rik	68171	68171	RIKEN cDNA D730048I06 gene	NM_026593//NP_080869
Etv5	11.29	1.605	3.997	0.477	7.626	2.931	7.58894e-06	0.000352094	977		Etv5	104156	104156	ets variant 5	NM_023794//NP_076283//XM_006521657//XP_006521720
Pdgfrl	2.281	0.182	0.396	0.083	14.664	3.874	6.61938e-05	0.00121214	978		Pdgfrl	68797	68797	platelet-derived growth factor receptor-like	NM_026840//NP_081116
Rab38	1.097	0.01	0.583	0.017	12.459	3.639	4.55009e-05	0.000947704	979		Rab38	72433	72433	RAB38, member RAS oncogene family	NM_028238//NP_082514
Crat	4.773	42.936	0.309	8.808	-7.762	-2.956	8.37067e-06	0.000367392	980		Crat	12908	12908	carnitine acetyltransferase	NM_007760//NP_031786//XM_006497645//XM_006497646//XM_006497647//XM_006497648//XP_006497708//XP_006497709//XP_006497710//XP_006497711
Fam92a	21.737	3.117	2.083	1.509	8.299	3.053	1.23248e-05	0.000452239	981		Fam92a	68099	68099	family with sequence similarity 92, member A	NM_001310743//NM_026558//NP_001297672//NP_080834//XM_006538209//XM_006538210//XM_006538211//XM_006538212//XM_006538213//XM_011250091//XM_011250092//XP_006538272//XP_006538273//XP_006538274//XP_006538275//XP_006538276//XP_011248393//XP_011248394//XR_881072//XR_881073
St8sia5	0.189	0	0.064	0	37.108	5.214	0.000223025	0.00266062	982		St8sia5	225742	225742	ST8 alpha-N-acetyl-neuraminide alpha-2,8-sialyltransferase 5	NM_013666//NM_153124//NP_038694//NP_694764//XM_006526429//XM_006526430//XM_006526431//XP_006526492//XP_006526493//XP_006526494
Slc45a3	2.413	0.195	0.444	0.066	10.283	3.362	3.01055e-05	0.000752858	983		Slc45a3	212980	212980	solute carrier family 45, member 3	NM_001177628//NM_145977//NP_001171099//NP_666089//XM_006529341//XM_006529342//XP_006529404//XP_006529405
BC030870	9.636	69.038	0.687	13.193	-6.003	-2.586	3.78638e-07	0.00010475	984		BC030870	407795	407795	cDNA sequence BC030870	NR_033217
Lancl3	1.937	0.037	0.206	0.018	21.995	4.459	0.000127394	0.00183809	985		Lancl3	236285	236285	LanC lantibiotic synthetase component C-like 3 (bacterial)	NM_173414//NP_775590
Tm4sf5	37.449	965.862	24.788	118.699	-11.282	-3.496	3.83569e-05	0.000856589	986		Tm4sf5	75604	75604	transmembrane 4 superfamily member 5	NM_029360//NP_083636
Akr1b8	47.641	15.814	36.226	1.891	7.363	2.88	6.30338e-06	0.000317354	987		Akr1b8	14187	14187	aldo-keto reductase family 1, member B8	NM_008012//NP_032038
Ugt2b34	64.849	596.131	15.952	95.371	-8.577	-3.1	1.46601e-05	0.000490102	988		Ugt2b34	100727	100727	UDP glucuronosyltransferase 2 family, polypeptide B34	NM_153598//NP_705826
Ces2a	18.06	580.243	24.739	132.014	-11.435	-3.515	4.07202e-05	0.000886462	989		Ces2a	102022	102022	carboxylesterase 2A	NM_001190330//NM_133960//NP_001177259//NP_598721
Tymp	0.133	4.048	0.067	1.521	-18.121	-4.18	9.9164e-05	0.00155815	990		Tymp	72962	72962	thymidine phosphorylase	NM_138302//NP_612175
Anpep	19.325	243.936	2.867	52.508	-10.987	-3.458	3.74343e-05	0.000847337	991		Anpep	16790	16790	alanyl (membrane) aminopeptidase	NM_008486//NP_032512//XM_006540678//XP_006540741
Gm5485	0.604	129.926	0.894	31.886	-40.593	-5.343	0.000245643	0.00283372	992		Gm5485	433023	433023	predicted gene 5485	NR_015373
Snai3	6.841	0.855	0.822	0.064	8.814	3.14	1.6963e-05	0.00053288	993		Snai3	30927	30927	snail family zinc finger 3	NM_013914//NP_038942//XM_006531074//XP_006531137
Wnt10a	3.798	0	0.993	0	91.651	6.518	0.000365117	0.00369503	994		Wnt10a	22409	22409	wingless-type MMTV integration site family, member 10A	NM_009518//NP_033544
Itprip	3.319	0.222	0.663	0.023	14.94	3.901	7.29359e-05	0.00128461	995		Itprip	414801	414801	inositol 1,4,5-triphosphate receptor interacting protein	NM_001001738//NP_001001738//XM_006527174//XM_006527175//XP_006527237//XP_006527238
Grasp	9.441	1.028	0.405	0.455	7.071	2.822	4.78239e-06	0.000274893	996		Grasp	56149	56149	GRP1 (general receptor for phosphoinositides 1)-associated scaffold protein	NM_019518//NP_062391//XM_006521196//XP_006521259
Hmx3	0.019	0.821	0.032	0.137	-73.466	-6.199	0.000334395	0.00345761	997		Hmx3	15373	15373	H6 homeobox 3	NM_008257//NP_032283//XM_006507378//XM_006507379//XM_011241679//XP_006507441//XP_006507442//XP_011239981
Gm5420	0	0.076	0	0.017	-10.121	-3.339	3.08724e-05	0.000766457	998	low	Gm5420	432436	432436	predicted gene 5420	NM_001004162//NR_045843
Csrp1	78.451	11.739	6.227	0.525	6.644	2.732	2.88745e-06	0.000215249	999		Csrp1	13007	13007	cysteine and glycine-rich protein 1	NM_007791//NP_031817
Frmd6	6.825	0.451	2.417	0.049	8.228	3.04	1.35e-05	0.000471631	1000		Frmd6	319710	319710	FERM domain containing 6	NM_028127//NP_082403//XM_006515977//XM_006515978//XM_006515979//XP_006516040//XP_006516041//XP_006516042
Sec22c	2.68	18.836	0.333	0.987	-6.818	-2.769	3.56682e-06	0.000232511	1001		Sec22c	215474	215474	SEC22 homolog C, vesicle trafficking protein	NM_001164562//NM_178677//NP_001158034//NP_848792//XM_006512042//XM_006512043//XM_006512044//XM_006512045//XP_006512105//XP_006512106//XP_006512107//XP_006512108
Pdilt	0	0.282	0	0.085	-19.147	-4.259	0.000113328	0.00169861	1002		Pdilt	71830	71830	protein disulfide isomerase-like, testis expressed	NM_027943//NP_082219//XM_006508213//XM_006508214//XM_006508215//XP_006508276//XP_006508277//XP_006508278
C77370	0.467	0.005	0.452	0.004	88.574	6.469	0.000370425	0.00372612	1003		C77370	245555	245555	expressed sequence C77370	NM_001077354//NP_001070822//XM_006528031//XM_006528033//XM_006528034//XP_006528094//XP_006528096//XP_006528097
Rsad2	1.016	0.018	0.193	0.018	31.44	4.975	0.000208198	0.00255185	1004		Rsad2	58185	58185	radical S-adenosyl methionine domain containing 2	NM_021384//NP_067359//XM_011243886//XP_011242188
Nap1l1	53.246	7.523	2.392	1.957	6.652	2.734	3.21079e-06	0.000227055	1005		Nap1l1	53605	53605	nucleosome assembly protein 1-like 1	NM_001146707//NM_015781//NP_001140179//NP_056596//XM_006513890//XM_006513891//XM_006513892//XM_006513893//XP_006513953//XP_006513954//XP_006513955//XP_006513956
Trim31	6.333	74.397	1.099	11.888	-9.107	-3.187	2.1544e-05	0.000613885	1006		Trim31	224762	224762	tripartite motif-containing 31	NM_146077//NP_666189
Dnm3	0.068	0.288	0.04	0.049	-9.036	-3.176	2.13158e-05	0.000612172	1007		Dnm3	103967	103967	dynamin 3	NM_001038619//NM_172646//NP_001033708//NP_766234//XM_006496601//XM_006496602//XM_006496603//XM_006496604//XM_006496605//XP_006496664//XP_006496665//XP_006496666//XP_006496667//XP_006496668
Faim2	0.14	0.003	0.078	0.006	13.859	3.793	6.8191e-05	0.0012365	1008		Faim2	72393	72393	Fas apoptotic inhibitory molecule 2	NM_001038658//NM_028224//NP_001033747//NP_082500//XM_006521449//XP_006521512
Fahd1	7.796	156.942	2.245	10.012	-12.982	-3.698	5.70407e-05	0.00109111	1009		Fahd1	68636	68636	fumarylacetoacetate hydrolase domain containing 1	NM_023480//NP_075969
Lmcd1	0.407	6.268	0.138	0.741	-15.752	-3.977	8.69727e-05	0.0014486	1010		Lmcd1	30937	30937	LIM and cysteine-rich domains 1	NM_144799//NP_659048//XM_006506225//XP_006506288
C730036E19Rik	0	0.16	0	0.088	-10.683	-3.417	3.80982e-05	0.000854542	1011		C730036E19Rik	402734	402734	RIKEN cDNA C730036E19 gene	NR_038011
Fam174b	1.211	17.993	0.596	4.191	-10.034	-3.327	3.19144e-05	0.000778252	1012		Fam174b	100038347	100038347	family with sequence similarity 174, member B	NM_001162532//NP_001156004
Mfhas1	2.972	0.119	0.358	0.067	17.194	4.104	9.92507e-05	0.00155815	1013		Mfhas1	52065	52065	malignant fibrous histiocytoma amplified sequence 1	NM_001081279//NP_001074748//XM_006509170//XM_011242154//XP_006509233//XP_011240456//XR_378790
Ppp1r18	2.119	0.516	0.475	0.173	7.849	2.973	1.19704e-05	0.000445479	1014		Ppp1r18	76448	76448	protein phosphatase 1, regulatory subunit 18	NM_001146710//NM_001146711//NM_175242//NP_001140182//NP_001140183//NP_780451//XM_006525092//XM_006525093//XM_006536702//XM_006536703//XM_006537433//XM_006537434//XP_006525155//XP_006525156//XP_006536765//XP_006536766//XP_006537496//XP_006537497
Kif3c	1.109	0.069	0.175	0.004	11.363	3.506	4.48213e-05	0.000938343	1015		Kif3c	16570	16570	kinesin family member 3C	NM_008445//NP_032471//XM_011243817//XP_011242119
1700019G17Rik	3.26	31.768	0.167	8.957	-8.472	-3.083	1.69187e-05	0.00053288	1016		NA	NA	NA	NA	NA
Mmp7	596.44	22.128	228.131	10.654	16.197	4.018	9.25098e-05	0.00149508	1017		Mmp7	17393	17393	matrix metallopeptidase 7	NM_001319986//NM_010810//NP_001306915//NP_034940
Skint4	0.091	0	0.022	0	14.242	3.832	7.53789e-05	0.0013167	1018	low	Skint4	320640	320640	selection and upkeep of intraepithelial T cells 4	NM_178786//NP_848901//XM_006503165//XM_011240554//XP_006503228//XP_011238856
Sh3bp4	18.833	1.929	0.57	0.433	8.849	3.145	2.05441e-05	0.00059533	1019		Sh3bp4	98402	98402	SH3-domain binding protein 4	NM_133816//NP_598577//XM_006529975//XP_006530038
Fam69c	0	0.134	0	0.117	-23.463	-4.552	0.000151604	0.00204981	1020		Fam69c	240479	240479	family with sequence similarity 69, member C	NM_173770//NP_776131//XM_006526471//XM_006526472//XM_006526473//XM_006526474//XM_006526475//XP_006526534//XP_006526535//XP_006526536//XP_006526537//XP_006526538
Clps	4.666	81.533	1.308	12.171	-16.849	-4.075	0.000100773	0.00157623	1021		Clps	109791	109791	colipase, pancreatic	NM_001317065//NM_025469//NP_001303994//NP_079745
Aqp9	0.64	0.079	0.18	0.082	14.668	3.875	8.2092e-05	0.0013933	1022		Aqp9	64008	64008	aquaporin 9	NM_001271843//NM_022026//NP_001258772//NP_071309//NR_073483//XM_006511331//XM_006511332//XM_011242781//XM_011242782//XM_011242783//XP_006511394//XP_006511395//XP_011241083//XP_011241084//XP_011241085
Srrm4	0.096	0	0.038	0	20.767	4.376	0.000140193	0.00195792	1023	low	Srrm4	68955	68955	serine/arginine repetitive matrix 4	NM_026886//NP_081162//XM_006530456//XM_011248239//XP_006530519//XP_011246541
Nlrc3	0.13	8.599	0.031	1	-70.024	-6.13	0.000363096	0.00367777	1024		Nlrc3	268857	268857	NLR family, CARD domain containing 3	NM_001081280//NM_175547//NP_001074749//NP_780756//XM_006522150//XM_011245902//XM_011245903//XM_011245904//XM_011245905//XM_011245906//XP_006522213//XP_011244204//XP_011244205//XP_011244206//XP_011244207//XP_011244208//XR_875809//XR_875811
Plk2	36.745	5.606	2.155	0.321	6.26	2.646	2.31478e-06	0.000196145	1025		Plk2	20620	20620	polo-like kinase 2	NM_152804//NP_690017
Dpp4	2.552	32.518	1.234	6.058	-8.023	-3.004	1.44526e-05	0.000487236	1026		Dpp4	13482	13482	dipeptidylpeptidase 4	NM_001159543//NM_010074//NP_001153015//NP_034204//XM_006498691//XM_006498692//XM_006498693//XM_011239274//XP_006498754//XP_006498755//XP_006498756//XP_011237576
Cyp4f16	7.797	112.792	1.059	10.955	-10.126	-3.34	3.67115e-05	0.000841189	1027		Cyp4f16	70101	70101	cytochrome P450, family 4, subfamily f, polypeptide 16	NM_024442//NP_077762//XM_006524880//XM_006524881//XM_006524882//XM_006524884//XP_006524943//XP_006524944//XP_006524945//XP_006524947//XR_385364//XR_876529
4933406C10Rik	3.208	0.281	0.296	0.055	9.758	3.287	3.20445e-05	0.000779097	1028		4933406C10Rik	74076	74076	RIKEN cDNA 4933406C10 gene	NR_044986
Tekt5	2.421	0.169	0.881	0.052	11.713	3.55	5.31262e-05	0.00104891	1029		Tekt5	70426	70426	tektin 5	NM_001099275//NM_001291001//NP_001092745//NP_001277930
Dock2	0.007	0.282	0.011	0.068	-24.286	-4.602	0.000165651	0.00217139	1030		Dock2	94176	94176	dedicator of cyto-kinesis 2	NM_033374//NP_203538
Acot12	0.022	1.298	0.027	0.666	-16.718	-4.063	0.000104735	0.00161844	1031		Acot12	74156	74156	acyl-CoA thioesterase 12	NM_028790//NP_083066//XM_006517413//XP_006517476
Ubtd2	10.593	0.994	1.026	0.506	9.671	3.274	3.14665e-05	0.000774614	1032		Ubtd2	327900	327900	ubiquitin domain containing 2	NM_173784//NP_776145//XM_011243729//XP_011242031
Gm7854	0.009	0.492	0.015	0.049	-26.816	-4.745	0.000188969	0.00238546	1033		Gm7854	665934	665934	predicted gene 7854	NR_028417
Tnfsf13	0.238	3.325	0.01	1.392	-13.792	-3.786	7.64986e-05	0.0013293	1034		Tnfsf13	69583	69583	tumor necrosis factor (ligand) superfamily, member 13	NM_001159505//NM_023517//NP_001152977//NP_076006
Pdgfc	1.149	0.095	0.29	0.021	7.104	2.829	7.4968e-06	0.000351311	1035		Pdgfc	54635	54635	platelet-derived growth factor, C polypeptide	NM_019971//NP_064355//XM_006501712//XP_006501775
C1rl	0.332	3.403	0.02	0.313	-10.856	-3.44	4.48161e-05	0.000938343	1036		C1rl	232371	232371	complement component 1, r subcomponent-like	NM_181344//NP_851989
Kcnj2	0.519	4.123	0.262	0.743	-21.647	-4.436	0.000149717	0.00203492	1037		Kcnj2	16518	16518	potassium inwardly-rectifying channel, subfamily J, member 2	NM_008425//NP_032451
Hnf4g	7.059	188.066	2.742	31.281	-22.92	-4.519	0.000157445	0.00209468	1038		Hnf4g	30942	30942	hepatocyte nuclear factor 4, gamma	NM_013920//NP_038948//XM_006530072//XP_006530135
Il1r1	2.245	0.058	0.135	0.013	47.866	5.581	0.000313247	0.0033138	1039		Il1r1	16177	16177	interleukin 1 receptor, type I	NM_001123382//NM_008362//NP_001116854//NP_032388//XM_006495713//XM_006495714//XM_006495715//XM_006495716//XM_006495717//XM_006495718//XM_006495719//XM_006495720//XM_006495721//XM_006495722//XM_006495723//XM_011238436//XP_006495776//XP_006495777//XP_006495778//XP_006495779//XP_006495780//XP_006495781//XP_006495782//XP_006495783//XP_006495784//XP_006495785//XP_006495786//XP_011236738
Ace	5.082	49.323	1.241	8.968	-14.339	-3.842	8.56426e-05	0.00143272	1040		Ace	11421	11421	angiotensin I converting enzyme (peptidyl-dipeptidase A) 1	NM_001281819//NM_009598//NM_207624//NP_001268748//NP_033728//NP_997507
Epn3	10.524	2.019	2.165	0.188	5.908	2.563	1.08905e-06	0.000140236	1041		Epn3	71889	71889	epsin 3	NM_027984//NP_082260//XM_006534266//XM_006534267//XP_006534329//XP_006534330
Reck	0.03	0.259	0.019	0.068	-19.41	-4.279	0.000136701	0.00192644	1042		Reck	53614	53614	reversion-inducing-cysteine-rich protein with kazal motifs	NM_016678//NP_057887//XM_006538086//XP_006538149
Cyp2c44	0.012	5.965	0.011	2.726	-100.595	-6.652	0.000435546	0.00417453	1043		Cyp2c44	226143	226143	cytochrome P450, family 2, subfamily c, polypeptide 44	NM_001001446//NM_001167905//NP_001001446//NP_001161377
Gltpd2	0.011	2.355	0.019	0.039	-35.1	-5.133	0.000257871	0.00292193	1044		Gltpd2	216871	216871	glycolipid transfer protein domain containing 2	NM_146020//NP_666132
H2-Q10	5.75	205.588	7.615	15.614	-11.899	-3.573	5.75285e-05	0.00109864	1045		H2-Q10	15007	15007	histocompatibility 2, Q region locus 10	NM_010391//NP_034521//XM_011238222//XM_011246303//XM_011251291//XM_011251361//XP_011236524//XP_011244605//XP_011249593//XP_011249663//XR_385288//XR_385289//XR_385934//XR_385935//XR_390050//XR_390051//XR_390252//XR_390253//XR_864827//XR_864831//XR_876462//XR_876463//XR_882470//XR_882471//XR_882505//XR_882506
Ppp1r9a	3.025	0.297	0.157	0.155	18.773	4.231	0.000131356	0.00187605	1046		Ppp1r9a	243725	243725	protein phosphatase 1, regulatory (inhibitor) subunit 9A	NM_181595//NP_853626//XM_006505070//XM_006505071//XM_006505072//XM_006505073//XM_006505075//XM_006505076//XM_006505078//XM_006505079//XM_006505080//XM_006505082//XM_011241059//XP_006505133//XP_006505134//XP_006505135//XP_006505136//XP_006505138//XP_006505139//XP_006505141//XP_006505142//XP_006505143//XP_006505145//XP_011239361
Arntl2	6.793	0.386	0.224	0.084	13.005	3.701	7.15764e-05	0.00127122	1047		Arntl2	272322	272322	aryl hydrocarbon receptor nuclear translocator-like 2	NM_001289679//NM_001289680//NM_001289681//NM_172309//NP_001276608//NP_001276609//NP_001276610//NP_758513//XM_006507048//XM_006507049//XM_006507050//XM_006507051//XM_006507052//XM_006507053//XM_006507054//XM_006507055//XM_006507056//XM_006507057//XM_006507059//XM_006507060//XM_006507061//XP_006507111//XP_006507112//XP_006507113//XP_006507114//XP_006507115//XP_006507116//XP_006507117//XP_006507118/…
Dmpk	13.124	0.523	5.632	0.332	9.223	3.205	3.02009e-05	0.000752989	1048		Dmpk	13400	13400	dystrophia myotonica-protein kinase	NM_001190490//NM_001190491//NM_032418//NP_001177419//NP_001177420//NP_115794//NR_126095//XM_006539516//XM_006539517//XM_006539518//XM_006539519//XM_006539520//XM_006539521//XM_006539522//XM_011250433//XP_006539579//XP_006539580//XP_006539581//XP_006539582//XP_006539583//XP_006539584//XP_006539585//XP_011248735//XR_391041//XR_391043//XR_391044
E130012A19Rik	30.747	2.247	2.035	1.211	11.949	3.579	6.13366e-05	0.00115402	1049		E130012A19Rik	103551	103551	RIKEN cDNA E130012A19 gene	NM_175332//NP_780541
Gip	0.613	118.382	0.575	14.81	-61.948	-5.953	0.000377959	0.00378234	1050		Gip	14607	14607	gastric inhibitory polypeptide	NM_008119//NP_032145//XM_006532224//XM_006532225//XP_006532287//XP_006532288
Eda2r	4.312	0.64	5.691	0.124	12.717	3.669	7.01621e-05	0.00125855	1051		Eda2r	245527	245527	ectodysplasin A2 receptor	NM_001161432//NM_001161433//NM_175540//NP_001154904//NP_001154905//NP_780749//XM_006528025//XM_006528026//XP_006528088//XP_006528089
Fbxo32	2.453	0.194	0.441	0.094	6.798	2.765	6.36021e-06	0.000317833	1052		Fbxo32	67731	67731	F-box protein 32	NM_026346//NP_080622
Rassf10	4.307	0.105	1.611	0.107	18.669	4.223	0.000132069	0.00188162	1053		Rassf10	78748	78748	Ras association (RalGDS/AF-6) domain family (N-terminal) member 10	NM_175279//NP_780488
Lipe	2.791	25.324	0.016	4.366	-6.963	-2.8	7.97394e-06	0.000361336	1054		Lipe	16890	16890	lipase, hormone sensitive	NM_001039507//NM_010719//NP_001034596//NP_034849//XM_006539570//XM_006539571//XM_006539572//XP_006539633//XP_006539634//XP_006539635
Mcoln2	0.333	6.192	0.327	1.464	-9.396	-3.232	3.25332e-05	0.000781903	1055		Mcoln2	68279	68279	mucolipin 2	NM_001005846//NM_026656//NP_001005846//NP_080932//XM_006501969//XM_011240209//XM_011240210//XP_006502032//XP_011238511//XP_011238512//XR_375570
4632428N05Rik	0.03	0.829	0.009	0.247	-16.224	-4.02	0.000108565	0.00164947	1056		NA	NA	NA	NA	NA
Fam18a	0.015	0.142	0.027	0.046	-32.88	-5.039	0.000253179	0.00288639	1057		NA	NA	NA	NA	NA
Aldh7a1	11.87	2.154	1.556	0.182	6.718	2.748	6.08327e-06	0.000312012	1058		Aldh7a1	110695	110695	aldehyde dehydrogenase family 7, member A1	NM_001127338//NM_138600//NP_001120810//NP_613066//XR_385969
Pdzk1	1.099	9.386	0.701	3.552	-12.376	-3.629	6.753e-05	0.00122929	1059		Pdzk1	59020	59020	PDZ domain containing 1	NM_001146001//NM_021517//NP_001139473//NP_067492//XM_006501833//XM_011240178//XP_006501896//XP_011238480
Neto2	9.749	0.668	0.426	0.214	9.327	3.221	3.24682e-05	0.000781903	1060		Neto2	74513	74513	neuropilin (NRP) and tolloid (TLL)-like 2	NM_001081324//NP_001074793//XM_006531437//XM_006531439//XM_006531440//XM_011248528//XP_006531500//XP_006531502//XP_006531503//XP_011246830
Ugt1a1	1.518	77.558	1.704	14.495	-25.562	-4.676	0.000196374	0.00244938	1061		Ugt1a1	394436	394436	UDP glucuronosyltransferase 1 family, polypeptide A1	NM_201645//NP_964007
Kctd12	0.304	5.207	0.033	0.765	-24.404	-4.609	0.000185227	0.00234927	1062		Kctd12	239217	239217	potassium channel tetramerisation domain containing 12	NM_177715//NP_808383
H2-Bl	0.104	8.346	0.068	1.004	-31.121	-4.96	0.000242839	0.00281107	1063		H2-Bl	14963	14963	histocompatibility 2, blastocyst	NM_008199//NP_032225//XM_011238153//XM_011251287//XP_011236455//XP_011249589
Hpgd	10.808	60.833	0.908	5.762	-6.944	-2.796	8.30654e-06	0.000365754	1064		Hpgd	15446	15446	hydroxyprostaglandin dehydrogenase 15 (NAD)	NM_008278//NP_032304
Glod5	2.391	130.501	2.726	25.409	-16.271	-4.024	0.000113468	0.00169961	1065		Glod5	69824	69824	glyoxalase domain containing 5	NM_027227//NP_081503//XM_006527699//XP_006527762
Ano1	19.965	2.179	5.189	0.569	8.457	3.08	2.37515e-05	0.000652803	1066		Ano1	101772	101772	anoctamin 1, calcium activated chloride channel	NM_001242349//NM_178642//NP_001229278//NP_848757//XM_006508458//XM_006508459//XM_006508463//XM_006508464//XM_011241973//XM_011241974//XM_011241975//XM_011241976//XP_006508521//XP_006508522//XP_006508526//XP_006508527//XP_011240275//XP_011240276//XP_011240277//XP_011240278
Myo3b	0.034	0	0.009	0	15.139	3.92	0.000101323	0.00158059	1067	low	Myo3b	329421	329421	myosin IIIB	NM_001042509//NM_177376//NP_796350//XM_006499745//XM_006499750//XM_011239622//XP_006499808//XP_006499813//XP_011237924
Tmem37	0.376	77.2	0.547	10.284	-53.677	-5.746	0.00036544	0.00369509	1068		Tmem37	170706	170706	transmembrane protein 37	NM_019432//NP_062305//XR_878316
Mov10	4.971	35.283	0.5	5.006	-6.825	-2.771	7.72341e-06	0.000355505	1069		Mov10	17454	17454	Moloney leukemia virus 10	NM_001163440//NM_001163441//NM_008619//NP_001156912//NP_001156913//NP_032645//XM_006501100//XM_006501101//XP_006501163//XP_006501164//XR_375493
Tspan2	0.954	0.018	0.324	0.01	39.108	5.289	0.000304541	0.00326013	1070		Tspan2	70747	70747	tetraspanin 2	NM_001243132//NM_027533//NP_001230061//NP_081809
Lrrc19	0.313	33.851	0.504	6.163	-38.098	-5.252	0.000299384	0.00322563	1071		Lrrc19	100061	100061	leucine rich repeat containing 19	NM_175305//NP_780514//XM_006502614//XP_006502677
Kcnk10	0.611	13.537	1.033	1.329	-8.806	-3.138	2.82491e-05	0.000725248	1072		Kcnk10	72258	72258	potassium channel, subfamily K, member 10	NM_001316664//NM_001316665//NM_001316666//NM_029911//NP_001303593//NP_001303594//NP_001303595//NP_084187//XM_006516254//XM_006516255//XM_006516256//XM_006516257//XM_006516258//XM_006516259//XM_011244181//XP_006516317//XP_006516318//XP_006516319//XP_006516320//XP_006516321//XP_006516322//XP_011242483
E2f2	3.237	24.454	0.719	3.91	-5.728	-2.518	1.37941e-06	0.000154766	1073		E2f2	242705	242705	E2F transcription factor 2	NM_001305399//NM_177733//NM_183301//NP_001292328//NP_808401//XM_006538853//XM_006538854//XP_006538916//XP_006538917
Tcn2	12.897	126.946	1.153	31.878	-7.589	-2.924	1.54675e-05	0.000507687	1074		Tcn2	21452	21452	transcobalamin 2	NM_001130458//NM_001130459//NM_015749//NP_001123930//NP_001123931//NP_056564//XM_006514610//XM_006514611//XM_006514612//XM_006514613//XP_006514673//XP_006514674//XP_006514675//XP_006514676
Cd200r3	0.575	0.009	0.158	0.016	23.616	4.562	0.000191709	0.00240921	1075		Cd200r3	74603	74603	CD200 receptor 3	NM_001128132//NM_001128133//NM_027578//NM_029018//NP_001121604//NP_001121605//NP_081854//NP_083294//XM_006522674//XM_011246030//XM_011246031//XM_011246032//XM_011246033//XM_011246034//XM_011246035//XP_006522737//XP_011244332//XP_011244333//XP_011244334//XP_011244335//XP_011244336//XP_011244337
Mpz	0.053	5.007	0.009	3.108	-45.242	-5.5	0.000338342	0.00349067	1076		Mpz	17528	17528	myelin protein zero	NM_001315499//NM_001315500//NM_008623//NP_001302428//NP_001302429//NP_032649//XM_006496694//XP_006496757
Rgl3	1.765	0.16	0.313	0.046	12.501	3.644	7.6064e-05	0.00132495	1077		Rgl3	71746	71746	ral guanine nucleotide dissociation stimulator-like 3	NM_023622//NP_076111//XM_006510612//XM_006510613//XM_011242607//XM_011242608//XP_006510675//XP_006510676//XP_011240909//XP_011240910
Abca12	1.42	0.026	0.42	0.027	59.43	5.893	0.000400995	0.00394354	1078		Abca12	74591	74591	ATP-binding cassette, sub-family A (ABC1), member 12	NM_175210//NP_780419
Dqx1	5.533	36.691	0.904	1.386	-6.071	-2.602	2.90541e-06	0.000215249	1079		Dqx1	93838	93838	DEAQ RNA-dependent ATPase	NM_033606//NP_291084//XM_006506807//XM_006506808//XM_006506809//XM_006506810//XM_006506811//XM_006506812//XM_011241506//XM_011241507//XP_006506870//XP_006506871//XP_006506872//XP_006506873//XP_006506874//XP_006506875//XP_011239808//XP_011239809
Serpinf2	0.381	3.111	0.168	0.604	-12.763	-3.674	7.98902e-05	0.00136887	1080		Serpinf2	18816	18816	serine (or cysteine) peptidase inhibitor, clade F, member 2	NM_008878//NP_032904
Cxcl10	2.192	0.066	0.637	0.059	22.196	4.472	0.000182106	0.0023185	1081		Cxcl10	15945	15945	chemokine (C-X-C motif) ligand 10	NM_021274//NP_067249
Thrb	0.736	17.623	0.455	0.723	-17.171	-4.102	0.000132524	0.00188695	1082		Thrb	21834	21834	thyroid hormone receptor beta	NM_001113417//NM_009380//NP_001106888//NP_033406//XM_006517966//XM_006517967//XM_006517968//XM_006517970//XM_006517971//XM_006517972//XM_011244737//XM_011244738//XM_011244739//XM_011244740//XM_011244741//XM_011244742//XM_011244743//XM_011244744//XM_011244745//XP_006518029//XP_006518030//XP_006518031//XP_006518033//XP_006518034//XP_006518035//XP_011243039//XP_011243040//XP_011243041//XP_011243042/…
Agt	0.225	1.138	0.122	0.269	-12.682	-3.665	8.01525e-05	0.00137236	1083		Agt	11606	11606	angiotensinogen (serpin peptidase inhibitor, clade A, member 8)	NM_007428//NP_031454
P2rx2	6.177	0.122	1.444	0.04	25.582	4.677	0.00021549	0.00260835	1084		P2rx2	231602	231602	purinergic receptor P2X, ligand-gated ion channel, 2	NM_001164833//NM_001164834//NM_001310700//NM_001310701//NM_153400//NP_001158305//NP_001158306//NP_001297629//NP_001297630//NP_700449//XM_006534919//XM_006534920//XM_006534921//XM_006534922//XM_011249447//XM_011249448//XP_006534982//XP_006534983//XP_006534984//XP_006534985//XP_011247749//XP_011247750
Rgs19	8.52	0.659	0.969	0.229	12.451	3.638	7.75533e-05	0.00134064	1085		Rgs19	56470	56470	regulator of G-protein signaling 19	NM_001291205//NM_001291206//NM_001291207//NM_001291208//NM_001291209//NM_001291210//NM_026446//NP_001278134//NP_001278135//NP_001278136//NP_001278137//NP_001278138//NP_001278139//NP_080722
Pygl	0.21	3.208	0.055	0.658	-20.723	-4.373	0.000171539	0.00222153	1086		Pygl	110095	110095	liver glycogen phosphorylase	NM_133198//NP_573461
5430427M07Rik	0	0.372	0	0.255	-21.773	-4.444	0.000180838	0.00230992	1087		5430427M07Rik	71349	71349	RIKEN cDNA 5430427M07 gene	NR_045858
Gm9926	5.943	40.976	0.107	3.055	-6.356	-2.668	5.4123e-06	0.000293737	1088		Gm9926	100503565	100503565	predicted gene 9926	NR_040528
Tbc1d19	3.613	0.154	0.488	0.038	17.413	4.122	0.000138205	0.00194061	1089		Tbc1d19	67249	67249	TBC1 domain family, member 19	NM_144517//NP_653100//XM_006504065//XM_006504067//XP_006504128//XP_006504130//XR_376821
Pvt1	5.377	0.176	0.679	0.202	17.123	4.098	0.000135997	0.00192116	1090		Pvt1	19296	19296	plasmacytoma variant translocation 1	NM_011222//NR_003368//NR_132746//NR_132747
Lca5	1.938	0.115	0.068	0.051	10.192	3.349	5.0188e-05	0.00101056	1091		Lca5	75782	75782	Leber congenital amaurosis 5 (human)	NM_027448//NM_029434//NP_081724//NP_083710//XM_006511534//XM_006511535//XM_006511536//XM_006511537//XM_006511538//XM_011242832//XM_011242833//XP_006511597//XP_006511598//XP_006511599//XP_006511600//XP_006511601//XP_011241134//XP_011241135
Zc3h12d	0.301	6.209	0.358	1.219	-8.522	-3.091	2.84807e-05	0.000729587	1092		Zc3h12d	237256	237256	zinc finger CCCH type containing 12D	NM_172785//NP_766373//XM_006512723//XM_006512724//XP_006512786//XP_006512787
Apobec1	3.489	27.983	0.362	3.689	-6.749	-2.755	8.53918e-06	0.000371501	1093		Apobec1	11810	11810	apolipoprotein B mRNA editing enzyme, catalytic polypeptide 1	NM_001134391//NM_031159//NP_001127863//NP_112436//XM_006505401//XM_011241159//XM_011241160//XP_006505464//XP_011239461//XP_011239462
Slc17a4	13.576	67.539	2.267	6.157	-6.379	-2.673	5.75614e-06	0.000302547	1094		Slc17a4	319848	319848	solute carrier family 17 (sodium phosphate), member 4	NM_177016//NP_795990//XM_006516693//XM_006516694//XM_006516695//XM_006516696//XM_006516697//XM_006516700//XP_006516756//XP_006516757//XP_006516758//XP_006516759//XP_006516760//XP_006516763
Enpp2	0.912	0.109	0.435	0.054	29.08	4.862	0.000247686	0.00285163	1095		Enpp2	18606	18606	ectonucleotide pyrophosphatase/phosphodiesterase 2	NM_001136077//NM_001285994//NM_001285995//NM_015744//NP_001129549//NP_001272923//NP_001272924//NP_056559//XM_006520593//XM_006520594//XM_006520595//XM_006520596//XM_006520598//XM_011245510//XP_006520656//XP_006520657//XP_006520658//XP_006520659//XP_006520661//XP_011243812
Slc4a3	0.275	0.023	0.025	0.018	16.333	4.03	0.000127541	0.00183843	1096		Slc4a3	20536	20536	solute carrier family 4 (anion exchanger), member 3	NM_009208//NP_033234//XM_006496449//XM_006496450//XM_006496451//XM_006496452//XM_006496453//XM_006496454//XM_006496455//XM_006496456//XM_006496457//XM_006496458//XM_011238679//XP_006496512//XP_006496513//XP_006496514//XP_006496515//XP_006496516//XP_006496517//XP_006496518//XP_006496519//XP_006496520//XP_006496521//XP_011236981
Anks4b	21.259	122.446	0.709	7.435	-5.882	-2.556	2.42258e-06	0.000199273	1097		Anks4b	72074	72074	ankyrin repeat and sterile alpha motif domain containing 4B	NM_028085//NP_082361
Piwil4	0.138	0.398	0.107	0.154	-15.71	-3.974	0.000121495	0.00178323	1098		Piwil4	330890	330890	piwi-like RNA-mediated gene silencing 4	NM_177905//NP_808573//XM_006510433//XM_011242558//XP_006510496//XP_011240860
Gm15915	0	0.532	0	0.435	-26.407	-4.723	0.000226182	0.00267928	1099		Gm15915	100504069	100504069	predicted gene 15915	NR_038017
Abcd1	2.224	31.859	0.049	7.772	-13.487	-3.754	9.60904e-05	0.00153278	1100		Abcd1	11666	11666	ATP-binding cassette, sub-family D (ALD), member 1	NM_007435//NP_031461
Cadm1	7.849	1.618	1.559	0.393	6.794	2.764	9.57073e-06	0.000391846	1101		Cadm1	54725	54725	cell adhesion molecule 1	NM_001025600//NM_001310841//NM_018770//NM_207675//NM_207676//NP_001020771//NP_001297770//NP_061240//NP_997558//NP_997559//XM_006510496//XM_006510497//XP_006510559//XP_006510560
Col4a5	0.246	0	0.233	0	58.349	5.867	0.000428477	0.00413368	1102		Col4a5	12830	12830	collagen, type IV, alpha 5	NM_001163155//NM_007736//NP_001156627//NP_031762//XM_006528696//XM_006528697//XP_006528759//XP_006528760
Hexb	9.177	93.13	1.726	16.794	-7.533	-2.913	1.74429e-05	0.000538445	1103		Hexb	15212	15212	hexosaminidase B	NM_010422//NP_034552
Upb1	0.238	3.433	0.172	0.984	-45.008	-5.492	0.000370208	0.00372555	1104		Upb1	103149	103149	ureidopropionase, beta	NM_133995//NP_598756
2010009K17Rik	0.441	0	0.082	0	9.94	3.313	4.83538e-05	0.000982842	1105		2010009K17Rik	72340	72340	RIKEN cDNA 2010009K17 gene	NR_040609
Hspa1a	0.601	0.105	0.13	0.037	9.263	3.211	3.97111e-05	0.00087349	1106		Hspa1a	193740	193740	heat shock protein 1A	NM_010479//NP_034609
Cat	34.456	421.827	4.906	101.78	-10.675	-3.416	6.2309e-05	0.00116315	1107		Cat	12359	12359	catalase	NM_009804//NP_033934
Acox1	27.127	185.106	5.695	14.109	-5.614	-2.489	1.82069e-06	0.000174032	1108		Acox1	11430	11430	acyl-Coenzyme A oxidase 1, palmitoyl	NM_001271898//NM_015729//NP_001258827//NP_056544//XM_006532002//XP_006532065
Osmr	0.188	0	0.03	0	20.808	4.379	0.000193403	0.00242398	1109		Osmr	18414	18414	oncostatin M receptor	NM_001310469//NM_011019//NP_001297398//NP_035149//XM_006519973//XM_006519975//XM_006519976//XM_006519977//XP_006520036//XP_006520038//XP_006520039//XP_006520040
Tgfbi	2.052	8.443	0.952	2.09	-8.764	-3.132	3.43588e-05	0.000809113	1110		Tgfbi	21810	21810	transforming growth factor, beta induced	NM_009369//NP_033395
0610008F07Rik	0.031	3.85	0.027	0.555	-35.88	-5.165	0.000321906	0.00337661	1111		NA	NA	NA	NA	NA
Cav1	4.21	0.087	0.825	0.051	34.462	5.107	0.00031311	0.0033138	1112		Cav1	12389	12389	caveolin 1, caveolae protein	NM_001243064//NM_007616//NP_001229993//NP_031642//XM_006504974//XM_006504975//XM_006504976//XP_006505037//XP_006505038//XP_006505039
Fgfr3	2.435	10.344	0.24	0.672	-5.523	-2.465	1.67588e-06	0.000172591	1113		Fgfr3	14184	14184	fibroblast growth factor receptor 3	NM_001163215//NM_001163216//NM_001163217//NM_001205270//NM_008010//NP_001156687//NP_001156688//NP_001156689//NP_001192199//NP_032036//XM_006503713//XM_006503714//XM_006503715//XM_006503716//XM_006503717//XM_006503718//XM_006503719//XM_006503720//XM_006503721//XM_006503722//XM_006503723//XM_006503724//XM_006503725//XM_006503726//XM_006503727//XM_006503728//XM_006503729//XM_006503730//XM_006503731/…
Sh3kbp1	3.882	0.289	1.221	0.068	6.912	2.789	1.20976e-05	0.000446713	1114		Sh3kbp1	58194	58194	SH3-domain kinase binding protein 1	NM_001135727//NM_001135728//NM_001290661//NM_001290664//NM_021389//NP_001129199//NP_001129200//NP_001277590//NP_001277593//NP_067364//NR_110969//NR_110970//XM_006528924//XM_006528925//XM_006528926//XM_006528927//XM_006528928//XM_006528929//XM_006528932//XM_011247849//XM_011247850//XM_011247851//XP_006528987//XP_006528988//XP_006528989//XP_006528990//XP_006528991//XP_006528992//XP_006528995//XP_01…
Gm10768	2.421	63.315	2.832	16.625	-13.681	-3.774	0.000105902	0.00162542	1115		Gm10768	100038628	100038628	predicted gene 10768	NR_033472
Fcrl1	0.316	0	0.168	0	18.184	4.185	0.000162498	0.00214129	1116		Fcrl1	229499	229499	Fc receptor-like 1	NM_001136236//NM_001310545//NM_153090//NM_178165//NP_001129708//NP_001297474//NP_694730//NP_835459//XM_006501336//XM_006501337//XM_011240084//XP_006501399//XP_006501400//XP_011238386
Wbp5	142.267	19.463	36.287	1.333	5.829	2.543	3.2025e-06	0.000227055	1117		Wbp5	22381	22381	WW domain binding protein 5	NM_011712//NP_035842
Rgs5	0.218	0	0.321	0	27.534	4.783	0.000258308	0.00292193	1118		Rgs5	19737	19737	regulator of G-protein signaling 5	NM_001313705//NM_009063//NP_001300634//NP_033089
Ak1	1.236	0.04	0.122	0.014	46.015	5.524	0.000397226	0.00392234	1119		Ak1	11636	11636	adenylate kinase 1	NM_001198790//NM_001198791//NM_001198792//NM_021515//NP_001185719//NP_001185720//NP_001185721//NP_067490//XM_006497624//XP_006497687
2010003K11Rik	0.869	44.211	0.8	4.841	-18.945	-4.244	0.00017534	0.00225948	1120		2010003K11Rik	69861	69861	RIKEN cDNA 2010003K11 gene	NM_027237//NP_081513
Capsl	1.269	0.044	0.457	0.076	38.732	5.275	0.000359793	0.00365633	1121		Capsl	75568	75568	calcyphosine-like	NM_029341//NP_083617//XM_006520185//XM_006520186//XP_006520248//XP_006520249
Unc13d	5.396	0.727	0.466	0.105	6.217	2.636	6.66551e-06	0.000328865	1122		Unc13d	70450	70450	unc-13 homolog D (C. elegans)	NM_001009573//NP_001009573//XM_006534188//XM_006534189//XM_006534190//XM_006534192//XM_011249253//XM_011249254//XP_006534251//XP_006534252//XP_006534253//XP_006534255//XP_011247555//XP_011247556//XR_879738
Ces1g	0.229	7.191	0.397	0.241	-12.836	-3.682	9.6971e-05	0.00153979	1123		Ces1g	12623	12623	carboxylesterase 1G	NM_021456//NP_067431
Bai1	0.007	0.36	0.007	0.101	-19.027	-4.25	0.000179334	0.00229825	1124		NA	NA	NA	NA	NA
Ppp1r36	0.218	0	0.063	0	24.713	4.627	0.000237073	0.00276629	1125		Ppp1r36	210762	210762	protein phosphatase 1, regulatory subunit 36	NM_001163103//NP_001156575//XM_011244053//XP_011242355
Ypel1	2.884	0.103	1.003	0.077	11.449	3.517	8.25881e-05	0.00139968	1126		Ypel1	106369	106369	yippee-like 1 (Drosophila)	NM_001291047//NM_001291053//NM_023249//NP_001277976//NP_001277982//NP_075738//XM_006521675//XM_006521676//XM_006521677//XM_006521679//XM_006521680//XM_006521681//XP_006521738//XP_006521739//XP_006521740//XP_006521742//XP_006521743//XP_006521744
Dhrs1	29.66	327.335	3.678	27.236	-8.093	-3.017	2.99882e-05	0.00075258	1127		Dhrs1	52585	52585	dehydrogenase/reductase (SDR family) member 1	NM_026819//NP_081095//XM_006519259//XP_006519322
Ugt1a2	0	0.096	0	0.05	-16.049	-4.004	0.000144464	0.00199607	1128	low	Ugt1a2	22236	22236	UDP glucuronosyltransferase 1 family, polypeptide A2	NM_013701//NP_038729
Dse	0.408	0.022	0.197	0.007	29.405	4.878	0.000280542	0.00308822	1129		Dse	212898	212898	dermatan sulfate epimerase	NM_172508//NP_766096//XM_006512651//XM_006512652//XM_011243156//XP_006512714//XP_006512715//XP_011241458
Grin2d	0.127	2.543	0.028	0.336	-16.616	-4.054	0.000150065	0.00203846	1130		Grin2d	14814	14814	glutamate receptor, ionotropic, NMDA2D (epsilon 4)	NM_008172//NP_032198//XM_006540631//XM_006540633//XM_011250799//XM_011250800//XM_011250801//XM_011250802//XM_011250803//XM_011250804//XM_011250805//XM_011250806//XP_006540694//XP_006540696//XP_011249101//XP_011249102//XP_011249103//XP_011249104//XP_011249105//XP_011249106//XP_011249107//XP_011249108//XR_882021
Scn4b	0.09	0.004	0.052	0.006	10.789	3.432	7.23124e-05	0.00127939	1131	low	Scn4b	399548	399548	sodium channel, type IV, beta	NM_001013390//NP_001013408
Gstt1	6.931	85.309	3.276	4.799	-7.048	-2.817	1.57051e-05	0.000512601	1132		Gstt1	14871	14871	glutathione S-transferase, theta 1	NM_008185//NP_032211//XM_006513239//XP_006513302
Fyn	1.623	0.212	0.287	0.06	7.961	2.993	2.96421e-05	0.000747037	1133		Fyn	14360	14360	Fyn proto-oncogene	NM_001122892//NM_001122893//NM_008054//NP_001116364//NP_001116365//NP_032080//XM_006512539//XM_006512540//XM_011243117//XP_006512602//XP_006512603//XP_011241419
Pam	24.523	3.3	3.457	0.87	6.421	2.683	9.72374e-06	0.000393291	1134		Pam	18484	18484	peptidylglycine alpha-amidating monooxygenase	NM_013626//NP_038654//XM_006529243//XM_006529244//XM_006529245//XM_006529246//XM_006529247//XM_006529248//XM_011247937//XM_011247938//XM_011247939//XP_006529306//XP_006529307//XP_006529308//XP_006529309//XP_006529310//XP_006529311//XP_011246239//XP_011246240//XP_011246241
Xdh	4.448	57.97	3.168	8.012	-7.652	-2.936	2.56651e-05	0.000683728	1135		Xdh	22436	22436	xanthine dehydrogenase	NM_011723//NP_035853//XM_011246381//XP_011244683
Osgin1	3.811	48.21	1.388	12.249	-8.065	-3.012	3.17881e-05	0.000777609	1136		Osgin1	71839	71839	oxidative stress induced growth inhibitor 1	NM_027950//NP_082226//XM_006531377//XM_006531381//XP_006531440//XP_006531444
Eepd1	1.726	10.752	0.189	0.53	-5.86	-2.551	4.43177e-06	0.000265872	1137		Eepd1	67484	67484	endonuclease/exonuclease/phosphatase family domain containing 1	NM_026189//NP_080465//XM_006510556//XP_006510619
Prex2	0.704	0	0.486	0	38.759	5.276	0.000384653	0.00383352	1138		Prex2	109294	109294	phosphatidylinositol-3,4,5-trisphosphate-dependent Rac exchange factor 2	NM_001033636//NM_029525//NP_001028808//NP_083801//XM_006495441//XM_006495442//XP_006495504//XP_006495505
Ceacam20	0.218	18.567	0.131	5.123	-33.086	-5.048	0.000329637	0.0034257	1139		Ceacam20	71601	71601	carcinoembryonic antigen-related cell adhesion molecule 20	NM_027839//NP_082115//XM_006540360//XP_006540423
Enah	12.447	0.024	7.481	0.03	169.092	7.402	0.000637827	0.00545505	1140		Enah	13800	13800	enabled homolog (Drosophila)	NM_001083120//NM_001083121//NM_008680//NM_010135//NP_001076589//NP_001076590//NP_032706//NP_034265//XM_006496643//XM_006496644//XM_006496645//XM_006496646//XM_006496647//XM_006496648//XM_006496649//XM_006496650//XM_006496651//XM_006496652//XM_011238749//XM_011238750//XM_011238751//XM_011238752//XM_011238753//XM_011238754//XM_011238755//XM_011238756//XP_006496706//XP_006496707//XP_006496708//XP_00…
Fkbp9	10.446	2.658	2.119	0.559	5.749	2.523	3.8782e-06	0.000244586	1141		Fkbp9	27055	27055	FK506 binding protein 9	NM_012056//NP_036186
4933404O12Rik	0.551	6.24	0.034	1.061	-9.183	-3.199	4.79168e-05	0.000980047	1142		4933404O12Rik	66752	66752	RIKEN cDNA 4933404O12 gene	NR_015555
Ano7	0.294	12.349	0.099	2.311	-29.065	-4.861	0.000292377	0.00317506	1143		Ano7	404545	404545	anoctamin 7	NM_001271884//NM_207031//NP_001258813//NP_996914//XM_006529733//XM_006529734//XM_006529735//XM_006529736//XM_006529737//XP_006529796//XP_006529797//XP_006529798//XP_006529799//XP_006529800//XR_387178
Pik3cg	0.083	0.507	0.079	0.143	-24.675	-4.625	0.000252138	0.00288015	1144		Pik3cg	30955	30955	phosphoinositide-3-kinase, catalytic, gamma polypeptide	NM_001146200//NM_001146201//NM_020272//NP_001139672//NP_001139673//NP_064668//XM_006515112//XM_006515113//XP_006515175//XP_006515176//XR_872416
Tm4sf20	48.276	513.055	8.184	46.775	-7.355	-2.879	2.13884e-05	0.000612172	1145		Tm4sf20	66261	66261	transmembrane 4 L six family member 20	NM_025453//NP_079729
Espn	3.423	30.059	0.861	10.701	-11.409	-3.512	8.91781e-05	0.00146767	1146		Espn	56226	56226	espin	NM_019585//NM_207687//NM_207688//NM_207689//NM_207690//NM_207691//NP_062531//NP_997570//NP_997571//NP_997572//NP_997573//NP_997574//XM_006539059//XM_006539060//XM_006539061//XM_006539063//XP_006539122//XP_006539123//XP_006539124//XP_006539126
Sst	0.11	35.413	0.19	18.035	-99.527	-6.637	0.000595954	0.00521512	1147		Sst	20604	20604	somatostatin	NM_009215//NP_033241
Ceacam12	0	0.117	0	0.035	-18.402	-4.202	0.000188718	0.00238546	1148	low	Ceacam12	67315	67315	carcinoembryonic antigen-related cell adhesion molecule 12	NM_001162523//NM_001162524//NM_026087//NP_001155995//NP_001155996//NP_080363
Rnf130	16.619	3.957	2.11	1.352	6.302	2.656	9.29136e-06	0.000387893	1149		Rnf130	59044	59044	ring finger protein 130	NM_001290749//NM_001290750//NM_021540//NP_001277678//NP_001277679//NP_067515
Gm7457	0.022	1.54	0.024	0.512	-23.112	-4.531	0.000240421	0.00279279	1150		Gm7457	665037	665037	predicted gene 7457	NR_045707
Bmp6	1.886	0.055	1.187	0.027	9.255	3.21	5.1337e-05	0.00102398	1151		Bmp6	12161	12161	bone morphogenetic protein 6	NM_007556//NP_031582
Alpk1	3.998	0.137	1.42	0.03	15.628	3.966	0.000150262	0.00203995	1152		Alpk1	71481	71481	alpha-kinase 1	NM_027808//NP_082084//XM_006502101//XM_006502102//XM_006502103//XM_006502104//XM_006502106//XM_006502107//XM_006502108//XP_006502164//XP_006502165//XP_006502166//XP_006502167//XP_006502169//XP_006502170//XP_006502171//XR_375582
Srr	1.994	17.532	0.079	2.735	-8.283	-3.05	3.67853e-05	0.000841209	1153		Srr	27364	27364	serine racemase	NM_001163311//NM_013761//NP_001156783//NP_038789//XM_006533457//XM_011249056//XM_011249057//XP_006533520//XP_011247358//XP_011247359
Tifa	23.159	1.234	9.638	0.572	10.57	3.402	7.71976e-05	0.00133647	1154		Tifa	211550	211550	TRAF-interacting protein with forkhead-associated domain	NM_145133//NP_660115//XM_006501236//XM_006501237//XM_006501238//XM_006501239//XP_006501299//XP_006501300//XP_006501301//XP_006501302
Gkn3	13.052	1.122	9.126	1.043	17.568	4.135	0.000179887	0.00230148	1155		Gkn3	68888	68888	gastrokine 3	NM_026860//NP_081136
Cml1	0.838	24.653	0.325	2.235	-16.177	-4.016	0.000157676	0.00209549	1156		NA	NA	NA	NA	NA
Ttc26	2.303	0.125	0.202	0.086	9.407	3.234	5.48859e-05	0.00106739	1157		Ttc26	264134	264134	tetratricopeptide repeat domain 26	NM_153600//NP_705828//XM_006506152//XP_006506215
AK129341	0.925	0.02	0.111	0.005	41.708	5.382	0.000424325	0.00410721	1158		NA	NA	NA	NA	NA
Rnf208	4.155	0.695	0.65	0.163	7.22	2.852	2.05891e-05	0.00059533	1159		Rnf208	68846	68846	ring finger protein 208	NM_176834//NP_789804
Tlr2	2.366	0.147	0.324	0.05	13.281	3.731	0.000121129	0.00178297	1160		Tlr2	24088	24088	toll-like receptor 2	NM_011905//NP_036035//XM_006501460//XP_006501523
Fam118a	11.664	1.833	1.462	0.102	5.345	2.418	1.96623e-06	0.000179241	1161		Fam118a	73225	73225	family with sequence similarity 118, member A	NM_133750//NM_177067//NP_598511//XM_006521474//XM_006521475//XM_006521476//XM_006521478//XM_006521479//XM_006521480//XM_006521481//XM_006521482//XM_006521483//XM_011245743//XP_006521537//XP_006521538//XP_006521539//XP_006521541//XP_006521542//XP_006521543//XP_006521544//XP_006521545//XP_006521546//XP_011244045//XR_384052
Mboat1	53.584	8.201	7.915	1.641	6.645	2.732	1.38842e-05	0.000476939	1162		Mboat1	218121	218121	membrane bound O-acyltransferase domain containing 1	NM_153546//NP_705774//XM_011244305//XP_011242607
Ltf	1.805	0.237	0.305	0.042	11.569	3.532	9.54844e-05	0.00152416	1163		Ltf	17002	17002	lactotransferrin	NM_008522//NP_032548
Acaa1b	0.488	45.484	0.54	0.991	-30.921	-4.951	0.0003275	0.00341657	1164		Acaa1b	235674	235674	acetyl-Coenzyme A acyltransferase 1B	NM_146230//NP_666342//XM_006512114//XM_006512116//XM_011242970//XP_006512177//XP_006512179//XP_011241272
Nfatc4	0.237	0.009	0.072	0.008	10.039	3.328	6.96154e-05	0.00125163	1165		Nfatc4	73181	73181	nuclear factor of activated T cells, cytoplasmic, calcineurin dependent 4	NM_001168346//NM_023699//NP_001161818//NP_076188
Wdr31	3.951	0.39	0.356	0.057	7.386	2.885	2.39489e-05	0.00065368	1166		Wdr31	71354	71354	WD repeat domain 31	NM_001290521//NM_001290522//NM_023597//NP_001277450//NP_001277451//NP_076086//XM_006538254//XM_006538257//XM_006538258//XM_006538259//XP_006538317//XP_006538320//XP_006538321//XP_006538322//XR_390342
Slc7a5	72.168	9.384	3.752	2.24	6.494	2.699	1.24092e-05	0.000452946	1167		Slc7a5	20539	20539	solute carrier family 7 (cationic amino acid transporter, y+ system), member 5	NM_011404//NP_035534
Sfta2	4.183	0.301	1.32	0.073	9.422	3.236	5.63052e-05	0.00108148	1168		Sfta2	433102	433102	surfactant associated 2	NM_001163194//NP_001156666//XM_006536655//XM_006537386//XM_011238269//XP_006536718//XP_006537449//XP_011236571
Igfbp2	4.273	0.039	2.644	0.036	21.839	4.449	0.000239223	0.0027807	1169		Igfbp2	16008	16008	insulin-like growth factor binding protein 2	NM_001310659//NM_008342//NP_001297588//NP_032368//XM_006495707//XP_006495770
Vgll3	1.515	0.061	0.274	0.007	21.66	4.437	0.000238372	0.00277867	1170		Vgll3	73569	73569	vestigial like 3 (Drosophila)	NM_028572//NP_082848//XM_006523097//XM_006523098//XM_006523099//XP_006523160//XP_006523161//XP_006523162
Pipox	9.623	71.656	0.292	12.534	-6.637	-2.73	1.38972e-05	0.000476939	1171		Pipox	19193	19193	pipecolic acid oxidase	NM_008952//NP_032978//XM_011248807//XP_011247109
Cpt1c	0.899	0.064	0.201	0.039	17.291	4.112	0.000183476	0.0023337	1172		Cpt1c	78070	78070	carnitine palmitoyltransferase 1c	NM_001252470//NM_153679//NP_001239399//NP_710146//XM_006541282//XM_006541283//XM_006541284//XM_006541285//XM_011250916//XM_011250917//XM_011250918//XP_006541345//XP_006541346//XP_006541347//XP_006541348//XP_011249218//XP_011249219//XP_011249220//XR_882037//XR_882038//XR_882039
Gm7092	0.274	37.171	0.475	4.074	-36.635	-5.195	0.000396815	0.0039206	1173		NA	NA	NA	NA	NA
Mrgprb2	0.2	0	0.032	0	13.807	3.787	0.000132836	0.00188909	1174		Mrgprb2	243979	243979	MAS-related GPR, member B2	NM_175531//NP_780740//XM_006540895//XP_006540958
Hpcal4	0.94	0.011	0.08	0.01	45.441	5.506	0.000453528	0.00428848	1175		Hpcal4	170638	170638	hippocalcin-like 4	NM_174998//NP_778163
Ifitm3	656.569	11.766	477.917	3.694	9.522	3.251	6.0484e-05	0.00114108	1176		Ifitm3	66141	66141	interferon induced transmembrane protein 3	NM_025378//NP_079654
Adrbk2	0.032	1.306	0.003	0.301	-126.028	-6.978	0.000660286	0.00560535	1177		Adrbk2	320129	320129	adrenergic receptor kinase, beta 2	NM_001035531//NM_001285806//NM_177078//NP_001272735//NP_796052//XM_011249476//XP_011247778//XR_389274//XR_389275//XR_880393//XR_880394
Gpsm1	4.731	0.441	0.803	0.236	8.592	3.103	4.40456e-05	0.000929377	1178		Gpsm1	67839	67839	G-protein signalling modulator 1 (AGS3-like, C. elegans)	NM_001199146//NM_001199147//NM_153410//NP_001186075//NP_001186076//NP_700459//XM_006498253//XM_006498255//XP_006498316//XP_006498318
Mbl2	0.025	1.66	0.043	0.382	-14.612	-3.869	0.000146777	0.00201063	1179		Mbl2	17195	17195	mannose-binding lectin (protein C) 2	NM_010776//NP_034906//XM_006526730//XP_006526793
Aldh1l1	8.641	58.706	0.843	6.025	-6.182	-2.628	9.68683e-06	0.000393291	1180		Aldh1l1	107747	107747	aldehyde dehydrogenase 1 family, member L1	NM_027406//NP_081682//XM_006505279//XP_006505342
Acvr1c	0.062	1.233	0.01	0.18	-22.649	-4.501	0.00025507	0.00289804	1181		Acvr1c	269275	269275	activin A receptor, type IC	NM_001033369//NM_001111030//NP_001028541//NP_001104500//XM_006498085//XM_006498086//XM_011239108//XP_006498148//XP_006498149//XP_011237410//XR_374097
Tpsg1	1.065	21.386	0.251	1.631	-16.676	-4.06	0.000180079	0.00230148	1182		Tpsg1	26945	26945	tryptase gamma 1	NM_012034//NP_036164//XM_006524358//XM_006524359//XM_006524360//XM_006524361//XM_006524362//XM_006524363//XM_006524364//XP_006524421//XP_006524422//XP_006524423//XP_006524424//XP_006524425//XP_006524426//XP_006524427
Shroom4	1.699	0.01	0.311	0.008	103.181	6.689	0.000649165	0.00552904	1183		Shroom4	208431	208431	shroom family member 4	NM_001040459//NM_001313764//NM_001313765//NP_001035549//NP_001300693//NP_001300694//XM_006527547//XM_006527549//XP_006527610//XP_006527612//XR_877997
Paqr9	0.052	2.438	0.018	1.301	-18.936	-4.243	0.000219336	0.00263305	1184		Paqr9	75552	75552	progestin and adipoQ receptor family member IX	NM_198414//NP_940806
Neurl1b	2.972	15.875	0.202	0.515	-5.503	-2.46	3.89913e-06	0.000244608	1185		Neurl1b	240055	240055	neuralized E3 ubiquitin protein ligase 1B	NM_001081656//NP_001075125//XM_006524234//XP_006524297
Sox11	0.36	0	0.186	0	33.455	5.064	0.000385324	0.00383636	1186		Sox11	20666	20666	SRY (sex determining region Y)-box 11	NM_009234//NP_033260
Adcy1	6.077	0.208	2.018	0.113	9.292	3.216	6.17114e-05	0.00115862	1187		Adcy1	432530	432530	adenylate cyclase 1	NM_009622//NP_033752
Rnf122	2.573	0.157	1.043	0.077	10.109	3.338	7.81254e-05	0.00134699	1188		Rnf122	68867	68867	ring finger protein 122	NM_175136//NP_780345//XM_006509189//XM_006509190//XM_011242157//XP_006509252//XP_006509253//XP_011240459
Ptprs	19.205	1.333	1.101	0.54	9.024	3.174	5.56634e-05	0.00107624	1189		Ptprs	19280	19280	protein tyrosine phosphatase, receptor type, S	NM_001252453//NM_001252455//NM_001252456//NM_011218//NP_001239382//NP_001239384//NP_001239385//NP_035348//XM_006523874//XM_006523875//XM_006523876//XM_006523877//XM_006523878//XM_006523879//XM_006523880//XM_006523881//XM_006523882//XM_006523883//XM_006523884//XM_006523886//XP_006523937//XP_006523938//XP_006523939//XP_006523940//XP_006523941//XP_006523942//XP_006523943//XP_006523944//XP_006523945/…
Epha2	51.557	4.827	2.818	0.841	8.386	3.068	4.35306e-05	0.000921692	1190		Epha2	13836	13836	Eph receptor A2	NM_010139//NP_034269//XM_006538528//XP_006538591
Scg2	0.263	3.975	0.022	1.269	-9.361	-3.227	6.28077e-05	0.00116699	1191		Scg2	20254	20254	secretogranin II	NM_001310680//NM_009129//NP_001297609//NP_033155//XM_006496446//XP_006496509
Aqp11	8.225	71.229	3.214	8.235	-5.52	-2.465	4.38611e-06	0.000265178	1192		Aqp11	66333	66333	aquaporin 11	NM_175105//NP_780314//XM_011241879//XP_011240181
Ccl9	1.943	9.952	0.596	1.87	-7.859	-2.974	3.6397e-05	0.000836658	1193		Ccl9	20308	20308	chemokine (C-C motif) ligand 9	NM_011338//NP_035468
Fndc4	0.412	0.035	0.057	0.018	19.733	4.303	0.000235142	0.00275201	1194		Fndc4	64339	64339	fibronectin type III domain containing 4	NM_022424//NP_071869//XM_006504044//XM_011240762//XP_006504107//XP_011239064
Syt12	3.714	0.099	0.359	0.07	30.349	4.924	0.000348665	0.00356792	1195		Syt12	171180	171180	synaptotagmin XII	NM_134164//NP_598925
Abcc5	15.208	1.337	1.628	0.044	8.01	3.002	3.86134e-05	0.000860858	1196		Abcc5	27416	27416	ATP-binding cassette, sub-family C (CFTR/MRP), member 5	NM_013790//NM_176839//NP_038818//NP_789809//XM_006522208//XM_006522209//XM_006522212//XM_006522213//XM_006522214//XM_006522215//XP_006522271//XP_006522272//XP_006522275//XP_006522276//XP_006522277//XP_006522278//XR_384568//XR_384569
Edn2	0.223	10.197	0.051	1.92	-33.39	-5.061	0.000391659	0.00388447	1197		Edn2	13615	13615	endothelin 2	NM_007902//NP_031928
A430035B10Rik	0.225	2.294	0.134	0.415	-12.29	-3.619	0.000116019	0.00172675	1198		A430035B10Rik	320312	320312	RIKEN cDNA A430035B10 gene	NR_040452
Rxra	9.087	53.519	1.063	2.153	-5.432	-2.441	3.65859e-06	0.00023542	1199		Rxra	20181	20181	retinoid X receptor alpha	NM_001290481//NM_001290482//NM_011305//NP_001277410//NP_001277411//NP_035435//XM_006497801//XM_006497802//XM_006497803//XM_006497805//XM_011239037//XM_011239038//XM_011239039//XM_011239040//XM_011239041//XM_011239042//XP_006497864//XP_006497865//XP_006497866//XP_006497868//XP_011237339//XP_011237340//XP_011237341//XP_011237342//XP_011237343//XP_011237344
Slc5a8	0.038	0.837	0.01	0.43	-25.591	-4.678	0.000300776	0.00323466	1200		Slc5a8	216225	216225	solute carrier family 5 (iodide transporter), member 8	NM_145423//NP_663398
Nr1h3	0.879	31.536	1.098	3.95	-10.956	-3.454	9.70476e-05	0.00153979	1201		Nr1h3	22259	22259	nuclear receptor subfamily 1, group H, member 3	NM_001177730//NM_013839//NP_001171201//NP_038867//XM_006499166//XM_006499167//XM_006499168//XP_006499229//XP_006499230//XP_006499231
Aim1l	4.567	34.406	1.231	6.468	-6.289	-2.653	1.27197e-05	0.000456122	1202		Aim1l	230806	230806	absent in melanoma 1-like	NM_001162970//NP_001156442//XM_006538748//XM_006538749//XM_006538750//XM_006538751//XP_006538811//XP_006538812//XP_006538813//XP_006538814
Hip1	0.668	0.039	0.342	0.032	13.208	3.723	0.000134831	0.00190585	1203		Hip1	215114	215114	huntingtin interacting protein 1	NM_146001//NP_666113//XM_006504415//XM_011240878//XM_011240879//XP_006504478//XP_011239180//XP_011239181//XR_868560
Ttc8	0.817	0.035	0.115	0.044	20.281	4.342	0.000246589	0.0028404	1204		Ttc8	76260	76260	tetratricopeptide repeat domain 8	NM_029553//NM_198311//NP_083829//NP_938053//XM_011244207//XP_011242509
Sowaha	3.186	24.739	0.817	2.755	-6.294	-2.654	1.29329e-05	0.000460615	1205		Sowaha	237761	237761	sosondowah ankyrin repeat domain family member A	NM_183173//NP_898996
Tsc22d3	5.263	51.814	0.557	6.521	-8.319	-3.056	4.48456e-05	0.000938343	1206		Tsc22d3	14605	14605	TSC22 domain family, member 3	NM_001077364//NM_010286//NP_001070832//NP_034416//NR_122039//XM_006528499//XM_006528500//XM_006528501//XM_006528503//XM_006528504//XM_006528505//XP_006528562//XP_006528563//XP_006528564//XP_006528566//XP_006528567//XP_006528568
Foxj1	0.181	0.006	0.018	0.01	10.599	3.406	9.23501e-05	0.00149507	1207		Foxj1	15223	15223	forkhead box J1	NM_008240//NP_032266//XM_006532269//XP_006532332
Hectd3	7.958	56.401	0.804	9.837	-6.149	-2.62	1.13982e-05	0.000435351	1208		Hectd3	76608	76608	HECT domain containing 3	NM_175244//NP_780453//XR_376373
Il5ra	0.159	0.014	0.179	0.013	14.903	3.898	0.000161944	0.0021364	1209		Il5ra	16192	16192	interleukin 5 receptor, alpha	NM_008370//NP_032396//XM_011241227//XP_011239529
Arid5a	1.83	0.262	0.11	0.048	7.401	2.888	3.06176e-05	0.00076175	1210		Arid5a	214855	214855	AT rich interactive domain 5A (MRF1-like)	NM_001172205//NM_001172206//NM_001290726//NM_001290727//NM_145996//NP_001165676//NP_001165677//NP_001277655//NP_001277656//NP_666108//NR_033310//XM_006495849//XM_006495850//XM_006495851//XP_006495912//XP_006495913//XP_006495914
Spock2	1.898	0.08	0.529	0.032	19.16	4.26	0.000234614	0.0027489	1211		Spock2	94214	94214	sparc/osteonectin, cwcv and kazal-like domains proteoglycan 2	NM_052994//NP_443720//XM_006514347//XP_006514410
X99384	0.959	0.116	0.201	0.038	7.564	2.919	3.33277e-05	0.000793641	1212		NA	NA	NA	NA	NA
Zfp385b	0.019	0.729	0.014	0.412	-25.165	-4.653	0.000303233	0.00325209	1213		Zfp385b	241494	241494	zinc finger protein 385B	NM_001113399//NM_001113400//NM_178723//NP_001106870//NP_001106871//NP_848838//XM_006499455//XM_006499456//XM_006499457//XM_006499458//XM_006499460//XM_006499461//XM_006499462//XM_006499463//XM_006499464//XP_006499518//XP_006499519//XP_006499520//XP_006499521//XP_006499523//XP_006499524//XP_006499525//XP_006499526//XP_006499527
Cth	19.352	129.919	5.567	9.116	-4.973	-2.314	1.27898e-06	0.000151318	1214		Cth	107869	107869	cystathionase (cystathionine gamma-lyase)	NM_145953//NP_666065//XM_006500815//XP_006500878
Acot2	0.61	7.211	0.229	1.121	-9.174	-3.198	6.47922e-05	0.00119609	1215		Acot2	171210	171210	acyl-CoA thioesterase 2	NM_134188//NP_598949
Pga5	0.009	0.941	0.016	0.454	-26.834	-4.746	0.000321558	0.00337661	1216		Pga5	58803	58803	pepsinogen 5, group I	NM_021453//NP_067428
Gcgr	0	0.297	0	0.269	-13.955	-3.803	0.000153613	0.00206924	1217		Gcgr	14527	14527	glucagon receptor	NM_008101//NP_032127//XM_006532216//XM_006532217//XM_011248730//XM_011248731//XM_011248732//XP_006532279//XP_006532280//XP_011247032//XP_011247033//XP_011247034
Itgb5	1.276	12.119	0.662	0.169	-6.085	-2.605	1.07698e-05	0.000419026	1218		Itgb5	16419	16419	integrin beta 5	NM_001145884//NM_010580//NP_001139356//NP_034710
Neb	0.319	0.002	0.198	0.001	22.993	4.523	0.000285471	0.00313034	1219		Neb	17996	17996	nebulin	NM_010889//NP_035019//XM_006497749//XM_006497750//XM_006497751//XM_006497753//XM_006497754//XM_006497755//XM_006497756//XM_006497757//XM_006497758//XM_006497759//XM_006497760//XM_006497761//XM_006497762//XM_006497763//XM_006497764//XM_006497765//XM_006497766//XM_006497767//XM_006497768//XM_006497769//XM_006497770//XM_006497771//XM_006497772//XM_006497774//XM_006497775//XM_006497776//XM_011239032/…
D630045M09Rik	0.338	0	0.068	0	30.37	4.925	0.000369503	0.00372005	1220		D630045M09Rik	432777	432777	RIKEN cDNA D630045M09 gene	NR_045293
BC089597	0.034	9.57	0.059	1.632	-281.626	-8.138	0.000807178	0.00648215	1221		BC089597	216454	216454	cDNA sequence BC089597	NM_145424//NP_663399
Enkur	0.492	0	0.07	0	17.462	4.126	0.000216241	0.00261201	1222		Enkur	71233	71233	enkurin, TRPC channel interacting protein	NM_027728//NP_082004
Ypel2	1.631	15.08	0.355	1.685	-8.931	-3.159	6.13675e-05	0.00115402	1223		Ypel2	77864	77864	yippee-like 2 (Drosophila)	NM_001005341//NP_001005341//XM_011249316//XM_011251991//XP_011247618//XP_011250293
Mapk11	6.715	0.591	0.97	0.192	7.543	2.915	3.44644e-05	0.000809966	1224		Mapk11	19094	19094	mitogen-activated protein kinase 11	NM_011161//NP_035291//XM_006520630//XM_011245521//XP_006520693//XP_011243823
Hlf	0.005	0.978	0.008	0.361	-95.684	-6.58	0.000691616	0.0057806	1225		Hlf	217082	217082	hepatic leukemia factor	NM_172563//NP_766151//XM_006533004//XM_006533005//XM_006533006//XM_006533007//XP_006533067//XP_006533068//XP_006533069//XP_006533070
Ndrg1	106.842	738.363	7.804	95.847	-6.553	-2.712	1.75822e-05	0.000541313	1226		Ndrg1	17988	17988	N-myc downstream regulated gene 1	NM_008681//NP_032707
Tmprss11f	0.049	0	0.027	0	10.698	3.419	9.96991e-05	0.00156363	1227	low	Tmprss11f	243083	243083	transmembrane protease, serine 11f	NM_178730//NP_848845//XM_006534929//XM_006534930//XP_006534992//XP_006534993
Fbxo10	1.634	0.211	0.275	0.011	6.153	2.621	1.26318e-05	0.000455622	1228		Fbxo10	269529	269529	F-box protein 10	NM_001024142//NP_001019313
Atp1a1	315.201	1799	40.639	114.38	-4.711	-2.236	3.92126e-07	0.00010475	1229		Atp1a1	11928	11928	ATPase, Na+/K+ transporting, alpha 1 polypeptide	NM_144900//NP_659149
Zbtb32	2.395	0.249	0.002	0.058	7.033	2.814	2.59146e-05	0.000688019	1230		Zbtb32	58206	58206	zinc finger and BTB domain containing 32	NM_021397//NP_067372//XM_006540245//XM_006540246//XM_006540248//XM_011250663//XP_006540308//XP_006540309//XP_006540311//XP_011248965
Ifi27l2b	33.934	673.841	15.215	144.413	-10.606	-3.407	9.89874e-05	0.00155765	1231		Ifi27l2b	217845	217845	interferon, alpha-inducible protein 27 like 2B	NM_145449//NP_663424//XM_006515758//XP_006515821
Insig1	46.572	286.885	8.715	46.664	-5.238	-2.389	3.30588e-06	0.000231225	1232		Insig1	231070	231070	insulin induced gene 1	NM_153526//NP_705746
Sgk3	3.224	0.392	0.62	0.179	7.82	2.967	3.98115e-05	0.00087349	1233		Sgk3	170755	170755	serum/glucocorticoid regulated kinase 3	NM_001037759//NM_133220//NM_177547//NP_001032848//NP_573483//NP_808215
AI597468	2.16	14.722	0.503	3.187	-6.631	-2.729	1.92209e-05	0.000569235	1234		NA	NA	NA	NA	NA
Atp10d	0.259	0.003	0.087	0.006	48.684	5.605	0.000546005	0.00489193	1235		Atp10d	231287	231287	ATPase, class V, type 10D	NM_153389//NP_700438//NR_003966
Slc27a4	9.708	100.179	1.387	13.821	-7.29	-2.866	3.15983e-05	0.00077622	1236		Slc27a4	26569	26569	solute carrier family 27 (fatty acid transporter), member 4	NM_011989//NP_036119
H2-DMa	0.476	8.333	0.115	1.833	-14.946	-3.902	0.000177665	0.00228313	1237		H2-DMa	14998	14998	histocompatibility 2, class II, locus DMa	NM_010386//NP_034516//XM_006523684//XM_006525314//XP_006523747//XP_006525377
Pik3ip1	0.653	0.007	0.119	0.012	30.546	4.933	0.000387327	0.00384804	1238		Pik3ip1	216505	216505	phosphoinositide-3-kinase interacting protein 1	NM_178149//NP_835362//XM_006514614//XM_006514615//XM_006514616//XM_006514617//XP_006514677//XP_006514678//XP_006514679//XP_006514680
Cybrd1	2.469	62.831	3.009	21.42	-8.59	-3.103	5.50822e-05	0.00106808	1239		Cybrd1	73649	73649	cytochrome b reductase 1	NM_028593//NP_082869
BC021785	0.005	0.528	0.004	0.091	-42.721	-5.417	0.000514477	0.00469181	1240		NA	NA	NA	NA	NA
Ndufa4l2	0	3.945	0	3.391	-22.149	-4.469	0.000290866	0.00316454	1241		Ndufa4l2	407790	407790	NADH dehydrogenase (ubiquinone) 1 alpha subcomplex, 4-like 2	NM_001098789//NP_001092259//XM_006513834//XM_006513835//XP_006513897//XP_006513898
Rnf43	75.937	10.191	8.062	1.211	5.559	2.475	7.11306e-06	0.000342263	1242		Rnf43	207742	207742	ring finger protein 43	NM_172448//NP_766036//XM_006532701//XM_006536449//XM_011248844//XM_011251825//XP_006532764//XP_006536512//XP_011247146//XP_011250127
Gfra3	0.201	1.745	0.053	0.195	-8.574	-3.1	5.66131e-05	0.0010856	1243		Gfra3	14587	14587	glial cell line derived neurotrophic factor family receptor alpha 3	NM_010280//NP_034410
Lef1	5.14	0.039	2.177	0.039	32.543	5.024	0.000427237	0.0041261	1244		Lef1	16842	16842	lymphoid enhancer binding factor 1	NM_001276402//NM_001276403//NM_010703//NP_001263331//NP_001263332//NP_034833//XM_006501068//XM_006501069//XM_006501070//XP_006501131//XP_006501132//XP_006501133
Dmwd	7.156	0.825	0.812	0.28	6.802	2.766	2.38506e-05	0.000652803	1245		Dmwd	13401	13401	dystrophia myotonica-containing WD repeat motif	NM_010058//NP_034188//XM_006539524//XM_006539525//XP_006539587//XP_006539588
Tmem181c-ps	0.385	4.288	0.166	0.756	-6.931	-2.793	2.64649e-05	0.000695934	1246		Tmem181c-ps	100040525	100040525	transmembrane protein 181C, pseudogene	NR_028305
Pyroxd2	0.05	2.253	0.032	0.588	-25.207	-4.656	0.000328132	0.00341695	1247		Pyroxd2	74580	74580	pyridine nucleotide-disulphide oxidoreductase domain 2	NM_029011//NP_083287//XM_011247383//XM_011247384//XP_011245685//XP_011245686//XR_877691
Gjb1	3.88	45.084	4.368	5.856	-4.935	-2.303	1.70929e-06	0.000172591	1248		Gjb1	14618	14618	gap junction protein, beta 1	NM_001302496//NM_001302497//NM_001302498//NM_008124//NP_001289425//NP_001289426//NP_001289427//NP_032150
Cdk14	2.196	0.074	0.529	0.041	27.508	4.782	0.000362121	0.00366948	1249		Cdk14	18647	18647	cyclin-dependent kinase 14	NM_001310448//NM_011074//NP_001297377//NP_035204//XM_006503544//XM_006503546//XM_006503547//XP_006503607//XP_006503609//XP_006503610
Gpr119	0	0.192	0	0.079	-17.579	-4.136	0.000234758	0.0027489	1250		Gpr119	236781	236781	G-protein coupled receptor 119	NM_181751//NP_861416//XM_006541488//XP_006541551
Cyp2j8	0.009	0.903	0.016	0.362	-55.78	-5.802	0.000609613	0.00528868	1251		Cyp2j8	665095	665095	cytochrome P450, family 2, subfamily j, polypeptide 8	NM_001104927//NP_001098397//XM_006503273//XP_006503336
Nanos3	0.713	0.03	0.246	0.051	23.827	4.574	0.000316758	0.00333733	1252		Nanos3	244551	244551	nanos homolog 3 (Drosophila)	NM_194059//NP_918948//XM_006530981//XP_006531044
Ptprc	0.004	0.074	0.008	0.012	-25.27	-4.659	0.00033596	0.0034707	1253	low	Ptprc	19264	19264	protein tyrosine phosphatase, receptor type, C	NM_001111316//NM_001268286//NM_011210//NP_001104786//NP_001255215//NP_035340//XM_006529257//XM_006529258//XM_006529259//XM_006529260//XM_006529261//XM_006529262//XP_006529320//XP_006529321//XP_006529322//XP_006529323//XP_006529324//XP_006529325
Sec23a	11.194	100.95	3.269	7.872	-8.198	-3.035	5.32308e-05	0.00105008	1254		Sec23a	20334	20334	SEC23 homolog A, COPII coat complex component	NM_009147//NP_033173//XM_006515628//XP_006515691
Naprt1	3.898	100.695	1.464	4.594	-13.945	-3.802	0.000175509	0.00226041	1255		NA	NA	NA	NA	NA
Odz4	3.04	0.017	1.44	0.005	40.301	5.333	0.000520411	0.0047293	1256		NA	NA	NA	NA	NA
Adora3	0	0.208	0	0.026	-24.909	-4.639	0.000335047	0.00346279	1257		Adora3	11542	11542	adenosine A3 receptor	NM_009631//NP_033761
Slc16a12	0.697	5.501	0.278	2.097	-8.699	-3.121	6.59564e-05	0.00120913	1258		Slc16a12	240638	240638	solute carrier family 16 (monocarboxylic acid transporters), member 12	NM_172838//NP_766426//XM_006527078//XM_006527079//XM_011247246//XP_006527141//XP_006527142//XP_011245548
Mir3057	0.435	2.043	0.419	1.77	-19.606	-4.293	0.000275098	0.00304408	1259		Mir3057	100526465	100526465	microRNA 3057	NR_037218
Ccl5	0.731	0	0.083	0	24.51	4.615	0.000330816	0.00343072	1260		Ccl5	20304	20304	chemokine (C-C motif) ligand 5	NM_013653//NP_038681
Hmcn1	0.01	0	0.017	0	15.998	4	0.000216984	0.00261828	1261	low	Hmcn1	545370	545370	hemicentin 1	NM_001024720//NP_001019891//XM_006529757//XM_006529758//XM_011248051//XP_006529820//XP_006529821//XP_011246353//XR_387184
Asah2	4.192	64.835	0.66	12.77	-14.417	-3.85	0.000189001	0.00238546	1262		Asah2	54447	54447	N-acylsphingosine amidohydrolase 2	NM_018830//NP_061300//XM_011247283//XM_011247284//XM_011247285//XM_011247286//XM_011247287//XM_011247288//XM_011247289//XM_011247290//XP_011245585//XP_011245586//XP_011245587//XP_011245588//XP_011245589//XP_011245590//XP_011245591//XP_011245592
Cd68	6.783	0.807	1.442	0.642	10.01	3.323	9.71359e-05	0.00153999	1263		Cd68	12514	12514	CD68 antigen	NM_001291058//NM_009853//NP_001277987//NR_110993
Ptprm	0.002	0.255	0.004	0.06	-61.061	-5.932	0.000666227	0.00563743	1264		Ptprm	19274	19274	protein tyrosine phosphatase, receptor type, M	NM_008984//NP_033010//XM_006523864//XM_006523865//XM_006523866//XM_006523867//XM_006523868//XM_006523869//XM_006523870//XM_006523871//XM_006523872//XM_006523873//XM_011246324//XM_011246325//XP_006523927//XP_006523928//XP_006523929//XP_006523930//XP_006523931//XP_006523932//XP_006523933//XP_006523934//XP_006523935//XP_006523936//XP_011244626//XP_011244627
Coro7	4.185	28.285	0.572	3.678	-5.604	-2.486	9.26504e-06	0.000387488	1265		Coro7	78885	78885	coronin 7	NM_030205//NP_084481
Gpr64	0.563	0.044	0.133	0.028	8.054	3.01	5.38587e-05	0.00105652	1266		NA	NA	NA	NA	NA
Pld5	0.096	0	0.085	0	25.173	4.654	0.00035081	0.00358037	1267	low	Pld5	319455	319455	phospholipase D family, member 5	NM_001195816//NM_176916//NP_001182745//NP_795890//XM_006496897//XM_006496898//XM_006496900//XM_011238826//XM_011238827//XM_011238828//XM_011238829//XM_011238830//XP_006496960//XP_006496961//XP_006496963//XP_011237128//XP_011237129//XP_011237130//XP_011237131//XP_011237132
Ccdc141	4.052	0.29	0.668	0.096	10.148	3.343	0.00010412	0.00161238	1268		Ccdc141	545428	545428	coiled-coil domain containing 141	NM_001025576//NP_001020747//XM_006499911//XM_006499912//XM_006499913//XM_006499914//XM_006499915//XM_006499916//XM_006499917//XM_011239699//XM_011239700//XP_006499974//XP_006499975//XP_006499976//XP_006499977//XP_006499978//XP_006499979//XP_006499980//XP_011238001//XP_011238002
Car12	13.729	1.313	6.008	0.481	12.163	3.604	0.000146658	0.00201063	1269		Car12	76459	76459	carbonic anhydrase 12	NM_001306148//NM_178396//NP_001293077//NP_848483//XM_006511548//XM_006511549//XP_006511611//XP_006511612
Fermt2	0.804	0.018	0.254	0.003	15.421	3.947	0.000212637	0.00258319	1270		Fermt2	218952	218952	fermitin family member 2	NM_146054//NP_666166//XM_006518826//XM_006518827//XM_006518828//XP_006518889//XP_006518890//XP_006518891
Afap1l1	56.129	7.508	5.536	2.006	6.106	2.61	1.62795e-05	0.000524019	1271		Afap1l1	106877	106877	actin filament associated protein 1-like 1	NM_178928//NP_849259
Sema3c	40.225	1.664	8.979	0.234	12.717	3.669	0.000156917	0.00209303	1272		Sema3c	20348	20348	sema domain, immunoglobulin domain (Ig), short basic domain, secreted, (semaphorin) 3C	NM_013657//NP_038685
Dennd2c	2.783	0.212	0.296	0.146	8.396	3.07	6.2591e-05	0.00116482	1273		Dennd2c	329727	329727	DENN/MADD domain containing 2C	NM_177857//NP_808525//XM_006501600//XM_006501602//XM_006501603//XM_006501604//XM_006501605//XM_006501606//XP_006501663//XP_006501665//XP_006501666//XP_006501667//XP_006501668//XP_006501669//XR_375532
Hsd11b2	0.343	6.337	0.311	1.743	-7.158	-2.839	3.57632e-05	0.000831281	1274		Hsd11b2	15484	15484	hydroxysteroid 11-beta dehydrogenase 2	NM_008289//NP_032315
Irs1	2.606	0.056	0.811	0.01	18.077	4.176	0.00026017	0.00293171	1275		Irs1	16367	16367	insulin receptor substrate 1	NM_010570//NP_034700
Adamts4	0.297	0.043	0.04	0.015	8.913	3.156	7.7197e-05	0.00133647	1276		Adamts4	240913	240913	a disintegrin-like and metallopeptidase (reprolysin type) with thrombospondin type 1 motif, 4	NM_172845//NP_766433
Gm10516	0.356	5.042	0.149	1.552	-10.144	-3.343	0.000107368	0.00163928	1277		Gm10516	100038712	100038712	predicted gene 10516	NR_033536
Trim36	0.56	6.516	0.214	0.626	-10.599	-3.406	0.000121281	0.00178311	1278		Trim36	28105	28105	tripartite motif-containing 36	NM_001170855//NM_178872//NP_001164326//NP_849203
Wls	48.608	5.238	10.615	1.237	5.476	2.453	8.78246e-06	0.000378148	1279		Wls	68151	68151	wntless homolog (Drosophila)	NM_026582//NP_080858//NR_037590//XM_006501964//XP_006502027
Dusp22	3.05	0.015	1.192	0.013	66.399	6.053	0.000725098	0.00599931	1280		Dusp22	105352	105352	dual specificity phosphatase 22	NM_001037955//NM_134068//NP_001033044//NP_598829//XM_006516519//XP_006516582
Galnt5	0.182	1.95	0.096	0.397	-15.443	-3.949	0.000221709	0.00265063	1281		Galnt5	241391	241391	UDP-N-acetyl-alpha-D-galactosamine:polypeptide N-acetylgalactosaminyltransferase 5	NM_172855//NP_766443//XM_006498048//XM_006498049//XP_006498111//XP_006498112
Ctso	1.889	7.221	0.609	1.081	-5.416	-2.437	8.25256e-06	0.000365569	1282		Ctso	229445	229445	cathepsin O	NM_177662//NP_808330
1110032A04Rik	5.604	1.452	3.845	0.412	6.606	2.724	2.67479e-05	0.00069901	1283		NA	NA	NA	NA	NA
A930038C07Rik	0.113	0	0.048	0	27.512	4.782	0.000406681	0.003978	1284	low	NA	NA	NA	NA	NA
Fam134b	6.55	28.893	0.917	2.371	-5.878	-2.555	1.3861e-05	0.000476939	1285		Fam134b	66270	66270	family with sequence similarity 134, member B	NM_001034851//NM_001277315//NM_001277316//NM_001277317//NM_001277318//NM_025459//NP_001030023//NP_001264244//NP_001264245//NP_001264246//NP_001264247//NP_079735//XM_006520134//XM_006520136//XP_006520197//XP_006520199
Slc2a10	0.039	0.93	0.036	0.067	-33.812	-5.079	0.000500858	0.00460359	1286		Slc2a10	170441	170441	solute carrier family 2 (facilitated glucose transporter), member 10	NM_130451//NP_569718
Gm11437	0.418	74.045	0.693	16.741	-58.186	-5.863	0.000691076	0.00577945	1287		Gm11437	628813	628813	predicted gene 11437	NM_001037932//NP_001033021
Mxra7	0.305	9.23	0.35	3.131	-9.984	-3.32	0.000106491	0.00162962	1288		Mxra7	67622	67622	matrix-remodelling associated 7	NM_026280//NP_080556//XM_006534005//XM_006534006//XM_011249191//XP_006534068//XP_006534069//XP_011247493
Myo7a	2.527	26.15	1.291	2.753	-7.583	-2.923	4.83343e-05	0.000982842	1289		Myo7a	17921	17921	myosin VIIA	NM_001256081//NM_001256082//NM_001256083//NM_008663//NP_001243010//NP_001243011//NP_001243012//NP_032689//XM_006507427//XM_006507428//XM_006507429//XM_011241688//XM_011241689//XM_011241690//XM_011241691//XP_006507490//XP_006507491//XP_006507492//XP_011239990//XP_011239991//XP_011239992//XP_011239993
Zfp248	0.74	0.03	0.096	0.011	19.011	4.249	0.000293716	0.00318577	1290		Zfp248	72720	72720	zinc finger protein 248	NM_028335//NP_082611//XM_006506676//XM_011241479//XP_006506739//XP_011239781
Lix1l	0.139	0.009	0.049	0.015	17.539	4.132	0.000266478	0.00298121	1291		Lix1l	280411	280411	Lix1-like	NM_001163170//NP_001156642
Abcg2	6.657	51.147	2.012	5.102	-5.182	-2.374	6.06606e-06	0.000312012	1292		Abcg2	26357	26357	ATP-binding cassette, sub-family G (WHITE), member 2	NM_011920//NP_036050//XM_006506148//XM_006506149//XM_006506150//XM_006506151//XM_011241362//XP_006506211//XP_006506212//XP_006506213//XP_006506214//XP_011239664
Tpst1	9.321	1.022	0.302	0.408	7.19	2.846	3.966e-05	0.00087349	1293		Tpst1	22021	22021	protein-tyrosine sulfotransferase 1	NM_001130476//NM_013837//NP_001123948//NP_038865//XM_006504418//XP_006504481
Col27a1	0.22	0.006	0.069	0.01	24.975	4.642	0.000386964	0.00384607	1294		Col27a1	373864	373864	collagen, type XXVII, alpha 1	NM_025685//NP_079961//XM_006538035//XM_006538036//XM_006538038//XM_006538039//XM_006538040//XM_011250057//XM_011250058//XP_006538098//XP_006538099//XP_006538101//XP_006538102//XP_006538103//XP_011248359//XP_011248360//XR_390328//XR_881070
Rasgef1b	9.601	1.477	0.726	0.273	7.245	2.857	4.1963e-05	0.000905222	1295		Rasgef1b	320292	320292	RasGEF domain family, member 1B	NM_145839//NM_181318//NP_665838//NP_851835
Hsd17b6	0.055	6.7	0.071	1.84	-30.528	-4.932	0.00047367	0.00443225	1296		Hsd17b6	27400	27400	hydroxysteroid (17-beta) dehydrogenase 6	NM_013786//NP_038814//XM_011243463//XM_011243464//XM_011243465//XM_011243466//XM_011243467//XM_011243468//XP_011241765//XP_011241766//XP_011241767//XP_011241768//XP_011241769//XP_011241770
C2cd2l	5.568	45.216	0.704	11.25	-6.802	-2.766	3.3202e-05	0.000791501	1297		C2cd2l	71764	71764	C2 calcium-dependent domain containing 2-like	NM_027909//NP_082185//XM_006510614//XP_006510677
Hp	0.485	0	0.249	0	13.047	3.706	0.00018395	0.00233815	1298		Hp	15439	15439	haptoglobin	NM_017370//NP_059066
H2afy2	1.506	0	0.75	0	29.415	4.878	0.00045031	0.00426796	1299		H2afy2	404634	404634	H2A histone family, member Y2	NM_207000//NP_996883//XM_006513833//XP_006513896
1110051M20Rik	5.679	0.881	1.755	0.436	5.957	2.575	1.66605e-05	0.000530687	1300		1110051M20Rik	228356	228356	RIKEN cDNA 1110051M20 gene	NM_001311144//NM_175123//NP_001298073//NP_780332//XM_006499241//XM_011239456//XP_006499304//XP_011237758
Cyp2c67	0.033	1.218	0.039	0.72	-48.079	-5.587	0.000662637	0.00561917	1301		Cyp2c67	545288	545288	cytochrome P450, family 2, subfamily c, polypeptide 67	NM_001024719//NP_001019890//XM_011247291//XP_011245593
Ptprn2	0.411	6.263	0.037	0.429	-17.249	-4.108	0.000271114	0.00301442	1302		Ptprn2	19276	19276	protein tyrosine phosphatase, receptor type, N polypeptide 2	NM_011215//NP_035345//XM_011244019//XP_011242321//XR_381487
Lor	3.957	0.146	0.997	0.1	29.706	4.893	0.000461466	0.00434243	1303		Lor	16939	16939	loricrin	NM_008508//NP_032534
Mycl1	56.058	8.457	8.45	1.131	4.806	2.265	2.66803e-06	0.000205983	1304		NA	NA	NA	NA	NA
Baiap2	12.935	3.186	0.936	0.362	4.679	2.226	1.81952e-06	0.000174032	1305		Baiap2	108100	108100	brain-specific angiogenesis inhibitor 1-associated protein 2	NM_001037754//NM_001037755//NM_130862//NP_001032843//NP_001032844//NP_570932//XM_006531966//XM_006531967//XM_006531968//XM_006531969//XP_006532029//XP_006532030//XP_006532031//XP_006532032
Fras1	0.039	0.696	0.012	0.337	-19.786	-4.306	0.000324909	0.00339552	1306		Fras1	231470	231470	Fraser extracellular matrix complex subunit 1	NM_175473//NP_780682//XM_006534873//XP_006534936
Agpat3	23.266	107.667	0.975	1.524	-4.549	-2.186	1.05681e-06	0.000138555	1307		Agpat3	28169	28169	1-acylglycerol-3-phosphate O-acyltransferase 3	NM_053014//NP_443747//XM_006513716//XM_006513717//XM_006513718//XM_006513719//XM_006513720//XM_006513721//XM_006513722//XM_006513723//XP_006513779//XP_006513780//XP_006513781//XP_006513782//XP_006513783//XP_006513784//XP_006513785//XP_006513786
Tsku	7.823	48.416	1.813	4.277	-5.536	-2.469	1.26096e-05	0.000455622	1308		Tsku	244152	244152	tsukushi, small leucine rich proteoglycan	NM_001024619//NM_001168539//NM_001168540//NM_001168541//NP_001019790//NP_001162011//NP_001162012//NP_001162013//XM_006507832//XM_006507833//XM_006507834//XM_006507835//XM_006507836//XM_006507837//XP_006507895//XP_006507896//XP_006507897//XP_006507898//XP_006507899//XP_006507900
Gm12886	0.079	0	0.086	0	8.916	3.156	9.20178e-05	0.00149253	1309	low	Gm12886	666921	666921	predicted gene 12886	NM_001144948//NP_001138420
Ros1	0.043	0.852	0.011	0.085	-17.471	-4.127	0.000288141	0.00314578	1310		Ros1	19886	19886	Ros1 proto-oncogene	NM_011282//NP_035412//XM_011243147//XP_011241449
Myh15	0.027	0	0.014	0	14.613	3.869	0.000232791	0.00273409	1311	low	Myh15	667772	667772	myosin, heavy chain 15	NM_001166210//NP_001159682
Gucy2c	37.494	166.425	2.078	14.249	-4.514	-2.174	9.64625e-07	0.000130881	1312		Gucy2c	14917	14917	guanylate cyclase 2c	NM_001127318//NM_145067//NP_001120790//NP_659504
Dennd3	2.532	10.082	0.25	1.391	-4.782	-2.258	3.12784e-06	0.000223909	1313		Dennd3	105841	105841	DENN/MADD domain containing 3	NM_001081066//NP_001074535//XM_006520252//XP_006520315//XR_383965
Pcyt1b	1.02	0.166	0.147	0.046	8.514	3.09	8.46779e-05	0.00142167	1314		Pcyt1b	236899	236899	phosphate cytidylyltransferase 1, choline, beta isoform	NM_177546//NM_211138//NP_808214//NP_997593//XM_006527985//XP_006528048
Greb1l	0.948	0.061	0.087	0.047	7.483	2.904	5.46569e-05	0.00106531	1315		Greb1l	381157	381157	growth regulation by estrogen in breast cancer-like	NM_001083628//NP_001077097//XM_006526068//XM_006526069//XM_011246970//XP_006526131//XP_006526132//XP_011245272
Prox1	25.811	0.323	8.151	0.149	28.281	4.822	0.00047258	0.0044256	1316		Prox1	19130	19130	prospero homeobox 1	NM_008937//NP_032963//XM_006497124//XM_006497125//XM_006497126//XM_006497127//XM_006497128//XP_006497187//XP_006497188//XP_006497189//XP_006497190//XP_006497191
Camsap2	4.775	0.147	0.552	0.059	17.271	4.11	0.000292267	0.00317506	1317		Camsap2	67886	67886	calmodulin regulated spectrin-associated protein family, member 2	NM_001081360//NP_001074829//XM_006529832//XM_006529833//XM_006529834//XM_006529835//XM_011248066//XP_006529895//XP_006529896//XP_006529897//XP_006529898//XP_011246368
Kcnj5	0	0.059	0	0.043	-13.766	-3.783	0.000221358	0.0026479	1318	low	Kcnj5	16521	16521	potassium inwardly-rectifying channel, subfamily J, member 5	NM_010605//NP_034735//XM_006510039//XM_006510040//XM_006510041//XP_006510102//XP_006510103//XP_006510104
Nr0b2	0	1.537	0	0.936	-49.638	-5.633	0.000723565	0.00599455	1319		Nr0b2	23957	23957	nuclear receptor subfamily 0, group B, member 2	NM_011850//NP_035980
Arsg	0.928	7.206	0.07	1.247	-7.24	-2.856	4.8307e-05	0.000982842	1320		Arsg	74008	74008	arylsulfatase G	NM_001166177//NM_028710//NP_001159649//NP_082986//XM_006534347//XM_006534348//XM_006534349//XM_006534350//XP_006534410//XP_006534411//XP_006534412//XP_006534413
A730036I17Rik	0	0.251	0	0.08	-28.324	-4.824	0.000482612	0.0044961	1321		A730036I17Rik	329513	329513	RIKEN cDNA A730036I17 gene	NM_177847//NR_045838
Cadm4	4.06	0.332	0.995	0.183	8.74	3.128	9.15978e-05	0.00148831	1322		Cadm4	260299	260299	cell adhesion molecule 4	NM_153112//NP_694752
Adipor2	52.596	248.541	3.248	5.874	-4.864	-2.282	4.33401e-06	0.000263393	1323		Adipor2	68465	68465	adiponectin receptor 2	NM_197985//NP_932102//XM_006506538//XM_011241448//XP_006506601//XP_011239750
Lass3	2.964	0.055	1.492	0.024	23.492	4.554	0.000406445	0.003978	1324		NA	NA	NA	NA	NA
Sgcb	3.288	0.665	0.136	0.115	5.167	2.369	8.54213e-06	0.000371501	1325		Sgcb	24051	24051	sarcoglycan, beta (dystrophin-associated glycoprotein)	NM_011890//NP_036020
Xrcc5	29.439	5.444	0.867	1.417	4.994	2.32	6.28628e-06	0.000317354	1326		Xrcc5	22596	22596	X-ray repair complementing defective repair in Chinese hamster cells 5	NM_009533//NP_033559//XM_006495892//XM_006495893//XM_006495894//XP_006495955//XP_006495956//XP_006495957
Dennd1c	1.17	0.029	0.503	0.026	16.199	4.018	0.000277797	0.00306812	1327		Dennd1c	70785	70785	DENN/MADD domain containing 1C	NM_153551//NP_705779//XM_006524898//XM_006524899//XM_006524900//XM_006524901//XM_006524902//XM_011246600//XM_011246601//XP_006524961//XP_006524962//XP_006524963//XP_006524964//XP_006524965//XP_011244902//XP_011244903//XR_385365
Fam59b	0.058	0	0.031	0	13.175	3.72	0.000212942	0.00258555	1328	low	NA	NA	NA	NA	NA
Sh3pxd2b	22.888	1.522	1.05	0.39	9.301	3.217	0.000110194	0.00166555	1329		Sh3pxd2b	268396	268396	SH3 and PX domains 2B	NM_177364//NP_796338//XM_006514712//XP_006514775
Gstm6	9.263	102.029	3.3	9.745	-6.373	-2.672	3.15627e-05	0.000776164	1330		Gstm6	14867	14867	glutathione S-transferase, mu 6	NM_008184//NP_032210//XM_006501022//XM_006501023//XM_006501024//XM_006501025//XP_006501085//XP_006501086//XP_006501087//XP_006501088
Pm20d1	0.113	14.7	0.098	7.638	-25.72	-4.685	0.00044717	0.00424937	1331		Pm20d1	212933	212933	peptidase M20 domain containing 1	NM_178079//NP_835180//XM_006529338//XM_006529339//XM_011247967//XP_006529401//XP_006529402//XP_011246269
Adam12	0.095	0	0.047	0	11.007	3.46	0.000161935	0.0021364	1332	low	Adam12	11489	11489	a disintegrin and metallopeptidase domain 12 (meltrin alpha)	NM_007400//NP_031426//XM_006507208//XP_006507271
Fmnl3	1.366	0.185	0.253	0.058	11.452	3.518	0.000175142	0.00225817	1333		Fmnl3	22379	22379	formin-like 3	NM_001310622//NM_001310623//NM_011711//NP_001297551//NP_001297552//NP_035841//XM_006520843//XM_006520844//XM_006520845//XM_006520846//XP_006520906//XP_006520907//XP_006520908//XP_006520909
Rap2b	8.843	1.989	0.964	0.117	4.595	2.2	2.18452e-06	0.000191655	1334		Rap2b	74012	74012	RAP2B, member of RAS oncogene family	NM_028712//NP_082988
Rnf157	8.42	1.579	0.469	0.286	5.105	2.352	8.43984e-06	0.000369532	1335		Rnf157	217340	217340	ring finger protein 157	NM_027258//NP_081534//XM_006533103//XM_006533104//XP_006533166//XP_006533167
Defa17	9.127	219.31	2.768	52.893	-13.416	-3.746	0.000222573	0.00265824	1336		Defa17	23855	23855	defensin, alpha, 17	NM_001167790//NP_001161262
Fhl3	9.752	1.814	1.053	0.151	5.326	2.413	1.12894e-05	0.000434036	1337		Fhl3	14201	14201	four and a half LIM domains 3	NM_010213//NP_034343//XM_006502766//XM_006502768//XM_006502769//XP_006502829//XP_006502831//XP_006502832
Tenc1	1.052	7.566	0.069	1.728	-6.769	-2.759	4.06207e-05	0.000885121	1338		NA	NA	NA	NA	NA
Krt23	89.932	15.583	9.763	2.951	6.031	2.593	2.42503e-05	0.000659592	1339		Krt23	94179	94179	keratin 23	NM_033373//NP_203537
Alox5ap	0.122	3.391	0.065	1.134	-20.62	-4.366	0.000386201	0.00384049	1340		Alox5ap	11690	11690	arachidonate 5-lipoxygenase activating protein	NM_001308462//NM_009663//NP_001295391//NP_033793
Msrb2	1.385	0.128	0.252	0.083	13.419	3.746	0.000227442	0.00269022	1341		Msrb2	76467	76467	methionine sulfoxide reductase B2	NM_029619//NP_083895//XM_006497563//XP_006497626
Ier3	73.677	11.869	9.796	0.635	5.544	2.471	1.61391e-05	0.000520219	1342		Ier3	15937	15937	immediate early response 3	NM_133662//NP_598423
Eda	0.052	0.004	0.013	0.007	14.643	3.872	0.000258221	0.00292193	1343	low	Eda	13607	13607	ectodysplasin-A	NM_001177937//NM_001177938//NM_001177939//NM_001177940//NM_001177941//NM_001177942//NM_001177943//NM_001177944//NM_010099//NP_001171408//NP_001171409//NP_001171410//NP_001171411//NP_001171412//NP_001171413//NP_001171414//NP_001171415//NP_034229//XM_006527778//XP_006527841
Tesk2	4.127	26.577	0.806	2.738	-5.694	-2.509	1.88847e-05	0.000565016	1344		Tesk2	230661	230661	testis-specific kinase 2	NM_146151//NP_666263//XM_006503008//XM_011240492//XP_006503071//XP_011238794
Nr1i2	8.306	68.958	2.28	6.043	-5.78	-2.531	1.99242e-05	0.000584869	1345		Nr1i2	18171	18171	nuclear receptor subfamily 1, group I, member 2	NM_001098404//NM_010936//NP_001091874//NP_035066//XM_006521846//XM_006521847//XM_006521848//XM_011245839//XM_011245840//XP_006521909//XP_006521910//XP_006521911//XP_011244141//XP_011244142//XR_384533
Tbc1d24	2.395	17.88	0.153	1.487	-9.936	-3.313	0.000138027	0.00193972	1346		Tbc1d24	224617	224617	TBC1 domain family, member 24	NM_001163847//NM_001163848//NM_001163849//NM_001163850//NM_001163851//NM_001163852//NM_001163853//NM_173186//NP_001157319//NP_001157320//NP_001157321//NP_001157322//NP_001157323//NP_001157324//NP_001157325//NP_775278
Guca2a	13.627	239.619	2.822	25.01	-15.472	-3.952	0.000279115	0.00307976	1347		Guca2a	14915	14915	guanylate cyclase activator 2a (guanylin)	NM_008190//NP_032216
Il18rap	0.756	0.024	0.212	0.026	35.038	5.131	0.000624531	0.00537612	1348		Il18rap	16174	16174	interleukin 18 receptor accessory protein	NM_010553//NP_034683//XM_006495709//XM_006495710//XM_006495711//XM_006495712//XP_006495772//XP_006495773//XP_006495774//XP_006495775
Crisp2	0	0.295	0	0.081	-16.204	-4.018	0.000298438	0.00322288	1349		Crisp2	22024	22024	cysteine-rich secretory protein 2	NM_001204071//NM_009420//NP_001191000//NP_033446//XM_006524036//XP_006524099
Il17rb	0.534	3.491	0.055	0.296	-5.857	-2.55	2.18797e-05	0.000619668	1350		Il17rb	50905	50905	interleukin 17 receptor B	NM_019583//NP_062529//XM_006519245//XP_006519308
Scara3	0.378	0.012	0.204	0.011	41.302	5.368	0.000703245	0.00585568	1351		Scara3	219151	219151	scavenger receptor class A, member 3	NM_172604//NP_766192
Ckap4	10.842	1.886	0.707	0.192	5.48	2.454	1.56699e-05	0.00051217	1352		Ckap4	216197	216197	cytoskeleton-associated protein 4	NM_175451//NP_780660
Msrb3	1.56	0.017	0.772	0.029	13.318	3.735	0.000230503	0.00271405	1353		Msrb3	320183	320183	methionine sulfoxide reductase B3	NM_177092//NP_796066//XM_006513763//XM_006513764//XM_006513766//XP_006513826//XP_006513827//XP_006513829
Paqr6	0.277	0.009	0.062	0.016	9.159	3.195	0.000114592	0.00170768	1354		Paqr6	68957	68957	progestin and adipoQ receptor family member VI	NM_001310597//NM_198410//NP_001297526//NP_940802//XM_006502007//XM_006502009//XM_006502010//XM_006502011//XM_011240217//XM_011240218//XP_006502070//XP_006502072//XP_006502073//XP_006502074//XP_011238519//XP_011238520
Fam164a	2.495	0.288	0.046	0.075	7.107	2.829	5.26347e-05	0.00104008	1355		NA	NA	NA	NA	NA
Mirlet7c-2	0	3.885	0	1.943	-14.079	-3.815	0.000252811	0.00288461	1356		Mirlet7c-2	723966	723966	microRNA let7c-2	NR_029729
Mgat4c	16.79	1.513	1.213	0.523	10.977	3.456	0.000173717	0.00224476	1357		Mgat4c	67569	67569	MGAT4 family, member C	NM_001162368//NM_001162369//NM_001205098//NM_026243//NP_001155840//NP_001155841//NP_001192027//NP_080519//XM_006514002//XM_006514003//XM_006514004//XM_006514005//XM_011243538//XM_011243539//XP_006514065//XP_006514066//XP_006514067//XP_006514068//XP_011241840//XP_011241841
Thbs2	0.038	0	0.008	0	10.021	3.325	0.000145052	0.00200063	1358	low	Thbs2	21826	21826	thrombospondin 2	NM_011581//NP_035711
Zbtb10	0.727	0.026	0.254	0.015	8.864	3.148	0.000106857	0.00163309	1359		Zbtb10	229055	229055	zinc finger and BTB domain containing 10	NM_177660//NP_808328
Upk3b	1.606	16.431	0.117	4.371	-8.255	-3.045	9.12436e-05	0.00148698	1360		Upk3b	100647	100647	uroplakin 3B	NM_175309//NP_780518
Gm11818	0.149	0.454	0.1	0.215	-8.036	-3.006	8.6518e-05	0.00144529	1361		NA	NA	NA	NA	NA
Tep1	2.327	20.73	1.842	1.18	-4.859	-2.281	6.01121e-06	0.000312012	1362		Tep1	21745	21745	telomerase associated protein 1	NM_009351//NP_033377//XM_006518797//XM_006518798//XP_006518860//XP_006518861
Ubxn11	0.749	0.033	0.084	0.03	9.372	3.228	0.000124579	0.00180599	1363		Ubxn11	67586	67586	UBX domain protein 11	NM_026257//NP_080533//NR_045571//XM_006539120//XM_006539122//XM_006539123//XM_006539124//XM_006539126//XM_006539127//XM_011250325//XM_011250326//XP_006539183//XP_006539185//XP_006539186//XP_006539187//XP_006539189//XP_006539190//XP_011248627//XP_011248628//XR_390778
Hunk	42.305	4.15	5.552	1.615	5.76	2.526	2.14314e-05	0.000612172	1364		Hunk	26559	26559	hormonally upregulated Neu-associated kinase	NM_015755//NP_056570//XM_011246130//XP_011244432//XR_384941
Rarg	5.603	1.229	0.768	0.369	6.622	2.727	4.16273e-05	0.000902841	1365		Rarg	19411	19411	retinoic acid receptor, gamma	NM_001042727//NM_011244//NP_001036192//NP_035374//XM_006520650//XM_011245525//XP_006520713//XP_011243827
Rin3	8.962	1.473	0.103	0.189	4.962	2.311	7.86345e-06	0.000358417	1366		Rin3	217835	217835	Ras and Rab interactor 3	NM_001161365//NM_177620//NP_001154837//NP_808288//XM_006515741//XM_011244094//XP_006515804//XP_011242396
Cebpa	12.738	94.872	5.621	10.652	-5.107	-2.353	1.02163e-05	0.000405473	1367		Cebpa	12606	12606	CCAAT/enhancer binding protein (C/EBP), alpha	NM_001287514//NM_001287515//NM_001287521//NM_001287523//NM_007678//NP_001274443//NP_001274444//NP_001274450//NP_001274452//NP_031704
Clcf1	2.899	0.078	0.788	0.079	49.723	5.636	0.00080318	0.00645747	1368		Clcf1	56708	56708	cardiotrophin-like cytokine factor 1	NM_001310038//NM_001310039//NM_019952//NP_001296967//NP_001296968//NP_064336
1700025G04Rik	1.145	7.285	0.354	0.471	-4.528	-2.179	2.34424e-06	0.000196789	1369		1700025G04Rik	69399	69399	RIKEN cDNA 1700025G04 gene	NM_197990//NP_932107//XM_011248069//XP_011246371
Nlrp9b	0.052	3.761	0.038	0.854	-18.985	-4.247	0.000367571	0.0037066	1370		Nlrp9b	243874	243874	NLR family, pyrin domain containing 9B	NM_194058//NP_918947//XM_006539938//XM_006539939//XM_011250563//XM_011250564//XM_011250565//XP_006540001//XP_006540002//XP_011248865//XP_011248866//XP_011248867
Clca5	0	0.048	0	0.015	-19.55	-4.289	0.000386112	0.00384049	1371	low	NA	NA	NA	NA	NA
Ptprn	0.03	1.105	0.023	0.344	-13.758	-3.782	0.000251367	0.00287488	1372		Ptprn	19275	19275	protein tyrosine phosphatase, receptor type, N	NM_008985//NP_033011//XM_006496444//XM_006496445//XM_011238677//XM_011238678//XP_006496507//XP_006496508//XP_011236979//XP_011236980
Mtap	52.106	9.124	1.79	2.084	4.908	2.295	7.26486e-06	0.000344151	1373		Mtap	66902	66902	methylthioadenosine phosphorylase	NM_024433//NP_077753
Syna	0.05	10.155	0.074	4.549	-63.137	-5.98	0.00090109	0.00701426	1374		Syna	214292	214292	syncytin a	NM_001013751//NP_001013773//XM_006504404//XM_006504406//XM_011240874//XM_011240875//XM_011240876//XM_011240877//XP_006504467//XP_006504469//XP_011239176//XP_011239177//XP_011239178//XP_011239179
Slc11a2	11.132	68.834	1.488	14.336	-4.923	-2.299	7.76782e-06	0.000356846	1375		Slc11a2	18174	18174	solute carrier family 11 (proton-coupled divalent metal ion transporters), member 2	NM_001146161//NM_008732//NP_001139633//NP_032758//XM_006520577//XM_006520578//XM_006520579//XM_006520580//XM_011245487//XP_006520640//XP_006520641//XP_006520642//XP_006520643//XP_011243789
Stk36	0.256	0.022	0.031	0.004	11.605	3.537	0.000206821	0.00254432	1376		Stk36	269209	269209	serine/threonine kinase 36	NM_175031//NP_778196//XM_006496039//XM_006496040//XM_011238528//XP_006496102//XP_006496103//XP_011236830
Ntng1	0.11	0	0.033	0	11.823	3.564	0.000209746	0.00256543	1377	low	Ntng1	80883	80883	netrin G1	NM_001163348//NM_001163349//NM_001163350//NM_001163351//NM_030699//NM_133488//NP_001156820//NP_001156821//NP_001156822//NP_001156823//NP_109624//NP_597995//XM_006502355//XM_011240291//XM_011240292//XM_011240293//XM_011240294//XM_011240295//XP_006502418//XP_011238593//XP_011238594//XP_011238595//XP_011238596//XP_011238597
Apoc3	2.018	715.841	3.079	177.745	-59.68	-5.899	0.0009031	0.00702378	1378		Apoc3	11814	11814	apolipoprotein C-III	NM_001289755//NM_001289756//NM_001289833//NM_023114//NP_001276684//NP_001276685//NP_001276762//NP_075603
Isl1	0.099	0.58	0.098	0.079	-37.039	-5.211	0.000693688	0.00579198	1379		Isl1	16392	16392	ISL1 transcription factor, LIM/homeodomain	NM_021459//NP_067434//XM_006517533//XM_011244624//XP_006517596//XP_011242926
Serpina1b	0.019	1.058	0.017	0.111	-22.684	-4.504	0.000452416	0.00428492	1380		Serpina1b	20701	20701	serine (or cysteine) preptidase inhibitor, clade A, member 1B	NM_009244//NP_033270//XM_006543029//XM_011251483//XP_006543092//XP_011249785
Adam28	0.058	0	0.009	0	8.278	3.049	9.74568e-05	0.00154193	1381	low	Adam28	13522	13522	a disintegrin and metallopeptidase domain 28	NM_001048175//NM_010082//NM_176991//NM_183366//NP_001041640//NP_034212//NP_899222//NR_102399//XM_006518514//XP_006518577//XR_874291
Spaca7	0.384	0	0.04	0	13.778	3.784	0.00025938	0.00292706	1382		Spaca7	78634	78634	sperm acrosome associated 7	NM_024279//NP_077241//XM_006508929//XP_006508992
1700016M24Rik	0	0.031	0	0.028	-7.724	-2.949	8.20836e-05	0.0013933	1383	low	NA	NA	NA	NA	NA
Tcf7	22.402	1.395	1.201	0.184	11.027	3.463	0.000192268	0.00241235	1384		Tcf7	21414	21414	transcription factor 7, T cell specific	NM_001313981//NM_009331//NP_001300910//NP_033357//XM_006532798//XM_006532799//XM_006532800//XM_006532801//XM_006532802//XM_006532803//XM_006532804//XM_006532805//XM_006532806//XM_006532807//XM_006532808//XP_006532861//XP_006532862//XP_006532863//XP_006532864//XP_006532865//XP_006532866//XP_006532867//XP_006532868//XP_006532869//XP_006532870//XP_006532871
Dock8	0.446	9.416	0.253	1.667	-13.557	-3.761	0.000256081	0.00290719	1385		Dock8	76088	76088	dedicator of cytokinesis 8	NM_028785//NM_175233//NP_083061//XM_006527435//XM_006527436//XM_011247397//XP_006527498//XP_006527499//XP_011245699
Lrrc16b	0.082	0.831	0.028	0.16	-12.313	-3.622	0.000224476	0.00266834	1386		Lrrc16b	268747	268747	leucine rich repeat containing 16B	NM_001024645//NP_001019816//XM_006519047//XM_006519048//XM_006519049//XM_006519050//XM_006519051//XM_006519052//XM_006519053//XM_006519054//XM_006519055//XM_006519056//XM_006519057//XM_006519058//XM_006519059//XM_006519060//XM_006519061//XP_006519110//XP_006519111//XP_006519112//XP_006519113//XP_006519114//XP_006519115//XP_006519116//XP_006519117//XP_006519118//XP_006519119//XP_006519120//XP_0065…
Dpysl5	0.232	1.569	0.037	0.47	-8.745	-3.128	0.000113893	0.00170488	1387		Dpysl5	65254	65254	dihydropyrimidinase-like 5	NM_023047//NP_075534//XM_006504045//XP_006504108
Vopp1	24.219	4.616	4.191	1.424	4.977	2.315	9.42003e-06	0.000388401	1388		Vopp1	232023	232023	vesicular, overexpressed in cancer, prosurvival protein 1	NM_146168//NP_666280//XM_006505951//XM_006505952//XP_006506014//XP_006506015
Gm10345	1.312	0.025	0.092	0.044	32.022	5.001	0.000636053	0.00544718	1389		NA	NA	NA	NA	NA
G630016D24Rik	4.076	65.793	3.619	14.935	-6.813	-2.768	5.20873e-05	0.00103364	1390		NA	NA	NA	NA	NA
Baiap2l2	31.109	199.366	1.539	31.219	-5.885	-2.557	2.78433e-05	0.000718782	1391		Baiap2l2	207495	207495	BAI1-associated protein 2-like 2	NM_177580//NP_808248//XM_006520679//XM_006520680//XM_006520681//XM_006520682//XP_006520742//XP_006520743//XP_006520744//XP_006520745
4930425O10Rik	0.343	0	0.161	0	15.08	3.915	0.000300641	0.00323466	1392		4930425O10Rik	74635	74635	RIKEN cDNA 4930425O10 gene	NR_040545
Them5	0.311	0	0.059	0	18.899	4.24	0.000399211	0.00393429	1393		Them5	66198	66198	thioesterase superfamily member 5	NM_025416//NP_079692
Filip1l	15.927	1.707	1.189	0.067	8.783	3.135	0.000120902	0.00178151	1394		Filip1l	78749	78749	filamin A interacting protein 1-like	NM_001040397//NM_001177871//NP_001035487//NP_001171342
Dlc1	0.108	1.171	0.053	0.578	-15.455	-3.95	0.000313072	0.0033138	1395		Dlc1	50768	50768	deleted in liver cancer 1	NM_001194940//NM_001194941//NM_015802//NM_178735//NP_001181869//NP_001181870//NP_056617//XM_006509166//XM_006509167//XM_006509168//XM_006509169//XM_011242151//XM_011242152//XM_011242153//XP_006509229//XP_006509230//XP_006509231//XP_006509232//XP_011240453//XP_011240454//XP_011240455
Prokr2	0.068	0	0.022	0	10.367	3.374	0.000178639	0.00229187	1396	low	Prokr2	246313	246313	prokineticin receptor 2	NM_144944//NP_659193//XM_011239555//XM_011239556//XM_011239557//XM_011239558//XP_011237857//XP_011237858//XP_011237859//XP_011237860
Smox	30.362	5.088	5.31	0.811	4.839	2.275	8.06016e-06	0.00036383	1397		Smox	228608	228608	spermine oxidase	NM_001177833//NM_001177834//NM_001177835//NM_001177836//NM_001177837//NM_001177838//NM_001177839//NM_001177840//NM_145533//NP_001171304//NP_001171305//NP_001171306//NP_001171307//NP_001171308//NP_001171309//NP_001171310//NP_001171311//NP_663508//XM_006499287//XM_006499288//XM_006499289//XM_006499290//XM_006499291//XM_006499292//XM_006499293//XM_011239475//XP_006499350//XP_006499351//XP_006499352/…
Ces3a	0	0.598	0	0.273	-32.582	-5.026	0.000669705	0.00565445	1398		Ces3a	382053	382053	carboxylesterase 3A	NM_001164681//NM_198672//NP_001158153//NP_941074//XM_006531161//XM_011248427//XP_006531224//XP_011246729
Mir192	2.513	27.274	1.152	4.705	-11.049	-3.466	0.000210261	0.00256904	1399		Mir192	387187	387187	microRNA 192	NR_029720
5330417C22Rik	3.813	13.217	1.624	0.78	-6.482	-2.697	4.63802e-05	0.000958852	1400		5330417C22Rik	229722	229722	RIKEN cDNA 5330417C22 gene	NM_001033304//NP_001028476//XM_006501411//XM_006501412//XM_006501413//XM_006501414//XM_006501415//XM_011240106//XP_006501474//XP_006501475//XP_006501476//XP_006501477//XP_006501478//XP_011238408
Ehd2	3.674	0.101	1.139	0.036	18.175	4.184	0.00039541	0.00391169	1401		Ehd2	259300	259300	EH-domain containing 2	NM_153068//NP_694708//XM_011250582//XP_011248884
Mast3	5.596	41.238	0.178	9.813	-7.268	-2.861	7.22832e-05	0.00127939	1402		Mast3	546071	546071	microtubule associated serine/threonine kinase 3	NM_199308//NP_955012//XM_006509707//XM_006509708//XM_006509709//XM_006509710//XM_006509711//XM_006509712//XM_006509713//XM_011242315//XP_006509770//XP_006509771//XP_006509772//XP_006509773//XP_006509774//XP_006509775//XP_006509776//XP_011240617
Smo	20.325	1.245	3.069	0.236	11.242	3.491	0.000213144	0.00258666	1403		Smo	319757	319757	smoothened, frizzled class receptor	NM_176996//NP_795970//XM_006505106//XP_006505169
Mertk	0.189	25.138	0.268	4.806	-50.285	-5.652	0.000897322	0.00699192	1404		Mertk	17289	17289	c-mer proto-oncogene tyrosine kinase	NM_008587//NP_032613//XM_006498860//XP_006498923
Gm5475	0.005	0.208	0.009	0.043	-13.675	-3.773	0.000279326	0.00308064	1405		Gm5475	432982	432982	predicted gene 5475	NM_001034883//NR_040351
2310005G13Rik	0	0.036	0	0.013	-8.808	-3.139	0.000126646	0.00182893	1406	low	NA	NA	NA	NA	NA
Gtse1	42.028	8.87	3.4	0.973	5.247	2.392	1.66206e-05	0.000530687	1407		Gtse1	29870	29870	G two S phase expressed protein 1	NM_001168672//NM_013882//NP_001162143//NP_038910
Nlrp6	28.324	203.199	16.068	5.956	-4.762	-2.252	7.57258e-06	0.000352034	1408		Nlrp6	101613	101613	NLR family, pyrin domain containing 6	NM_001081389//NM_133946//NP_598707//XM_006536149//XP_006536212
Spsb1	1.373	12.851	0.49	2.146	-5.955	-2.574	3.23256e-05	0.000780396	1409		Spsb1	74646	74646	splA/ryanodine receptor domain and SOCS box containing 1	NM_029035//NP_083311//XM_006537089//XM_006539234//XM_011250344//XM_011250345//XM_011251255//XP_006537152//XP_006539297//XP_011248646//XP_011248647//XP_011249557
2410076I21Rik	0.538	0	0.167	0	21.619	4.434	0.000479857	0.004474	1410		NA	NA	NA	NA	NA
Spin2	1.777	0.04	0.574	0.036	14.366	3.845	0.000303931	0.00325658	1411		NA	NA	NA	NA	NA
Ppap2a	10.519	56.278	1.002	5.563	-4.986	-2.318	1.19563e-05	0.000445479	1412		NA	NA	NA	NA	NA
Ptprr	0.564	4.918	0.257	1.462	-5.054	-2.337	1.34623e-05	0.000471021	1413		Ptprr	19279	19279	protein tyrosine phosphatase, receptor type, R	NM_001161837//NM_001161838//NM_001161839//NM_001161840//NM_011217//NP_001155309//NP_001155310//NP_001155311//NP_001155312//NP_035347//XM_006513382//XM_006513383//XP_006513445//XP_006513446
Gpr98	0.02	0.175	0.005	0.045	-7.238	-2.856	7.38672e-05	0.00129517	1414		NA	NA	NA	NA	NA
Cyb5r3	66.165	666.146	3.863	227.643	-7.584	-2.923	8.96269e-05	0.00147297	1415		Cyb5r3	109754	109754	cytochrome b5 reductase 3	NM_029787//NP_084063//XM_006520282//XM_006520283//XP_006520345//XP_006520346
Olfm2	0.372	0.01	0.113	0.017	8.956	3.163	0.000139433	0.00195198	1416		Olfm2	244723	244723	olfactomedin 2	NM_173777//NP_776138//XM_006510293//XM_006510294//XM_006510295//XM_011242519//XP_006510356//XP_006510357//XP_006510358//XP_011240821
Vgf	0.057	0.808	0.022	0.051	-7.875	-2.977	0.000101126	0.00158059	1417		Vgf	381677	381677	VGF nerve growth factor inducible	NM_001039385//NP_001034474//XM_006504434//XM_006504435//XM_006504436//XM_006504437//XM_006504438//XM_006504439//XM_006504440//XP_006504497//XP_006504498//XP_006504499//XP_006504500//XP_006504501//XP_006504502//XP_006504503
Coro2a	37.311	257.91	13.432	25.536	-4.915	-2.297	1.14239e-05	0.000435621	1418		Coro2a	107684	107684	coronin, actin binding protein 2A	NM_001164804//NM_178893//NP_001158276//NP_849224//XM_011249899//XM_011249900//XM_011249901//XP_011248201//XP_011248202//XP_011248203
Sardh	0.688	3.65	0.155	0.498	-6.623	-2.727	5.53995e-05	0.00107202	1419		Sardh	192166	192166	sarcosine dehydrogenase	NM_138665//NP_619606//XM_006497788//XM_006497789//XP_006497851//XP_006497852
5330426P16Rik	1.446	0.081	0.492	0.073	11.977	3.582	0.00024631	0.00283999	1420		NA	NA	NA	NA	NA
Morc1	0.088	0.364	0.054	0.045	-9.532	-3.253	0.000158922	0.00210725	1421		Morc1	17450	17450	microrchidia 1	NM_010816//NP_034946
Npl	0.454	7.409	0.143	4.649	-7.871	-2.977	0.000101463	0.00158172	1422		Npl	74091	74091	N-acetylneuraminate pyruvate lyase	NM_028749//NP_083025
5033403H07Rik	0	0.316	0	0.065	-7.311	-2.87	8.1869e-05	0.00139154	1423		5033403H07Rik	75954	75954	RIKEN cDNA 5033403H07 gene	NR_040413
Palm3	0.739	0.035	0.098	0.03	41.221	5.365	0.000847771	0.00671341	1424		Palm3	74337	74337	paralemmin 3	NM_028877//NP_083153
Nrp1	2.57	0.249	0.61	0.064	7.445	2.896	8.90144e-05	0.00146748	1425		Nrp1	18186	18186	neuropilin 1	NM_008737//NP_032763//XM_006530766//XM_006530767//XM_006530768//XP_006530829//XP_006530830//XP_006530831
Ffar3	0.008	0.469	0.013	0.037	-38.633	-5.272	0.000825865	0.00659139	1426		Ffar3	233080	233080	free fatty acid receptor 3	NM_001033316//NP_001028488
Sema3d	0.004	0.214	0.007	0.038	-29.862	-4.9	0.000662996	0.00562018	1427		Sema3d	108151	108151	sema domain, immunoglobulin domain (Ig), short basic domain, secreted, (semaphorin) 3D	NM_028882//NP_083158
S1pr2	7.796	1.085	0.155	0.34	4.954	2.309	1.25787e-05	0.000455622	1428		S1pr2	14739	14739	sphingosine-1-phosphate receptor 2	NM_010333//NP_034463//XM_006510019//XP_006510082
2210019I11Rik	0.036	1.163	0.063	0.138	-7.998	-3	0.000107553	0.0016405	1429		2210019I11Rik	70147	70147	RIKEN cDNA 2210019I11 gene	NR_038157
Fam33a	15.808	2.966	1.76	0.412	4.532	2.18	5.07087e-06	0.000283655	1430		NA	NA	NA	NA	NA
Aldh3b1	1.586	19.912	0.155	3.62	-9.919	-3.31	0.000179709	0.00230053	1431		Aldh3b1	67689	67689	aldehyde dehydrogenase 3 family, member B1	NM_026316//NP_080592//XM_006531830//XP_006531893
Dscam	0.051	0.002	0.052	0.004	12.062	3.592	0.000253676	0.00288782	1432	low	Dscam	13508	13508	Down syndrome cell adhesion molecule	NM_031174//NP_112451//XM_006522886//XM_006522887//XM_011246093//XP_006522949//XP_006522950//XP_011244395
Pea15a	18.896	3.424	2.647	0.404	4.89	2.29	1.18506e-05	0.000444627	1433		Pea15a	18611	18611	phosphoprotein enriched in astrocytes 15A	NM_011063//NP_035193//XM_006496702//XP_006496765
Mfsd7c	0.118	2.636	0.059	0.854	-12.999	-3.7	0.000281326	0.00309538	1434		Mfsd7c	217721	217721	major facilitator superfamily domain containing 7C	NM_145447//NP_663422//XM_006515709//XP_006515772
Cyp3a59	0.013	0.492	0.011	0.19	-14.531	-3.861	0.000325046	0.00339552	1435		Cyp3a59	100041449	100041449	cytochrome P450, family 3, subfamily a, polypeptide 59	NM_001105160//NP_001098630//XM_006504779//XM_011240995//XP_006504842//XP_011239297//XR_868673
Hagh	14.407	109.161	2.233	11.581	-5.604	-2.486	2.98971e-05	0.000752337	1436		Hagh	14651	14651	hydroxyacyl glutathione hydrolase	NM_001159626//NM_024284//NP_001153098//NP_077246//XM_006523660//XM_006523661//XP_006523723//XP_006523724
1810034E14Rik	0.832	8.01	0.113	1.873	-7.743	-2.953	0.000101257	0.00158059	1437		1810034E14Rik	66503	66503	RIKEN cDNA 1810034E14 gene	NR_045798
Pccb	20.899	139.866	1.642	18.382	-6.209	-2.634	4.48725e-05	0.000938343	1438		Pccb	66904	66904	propionyl Coenzyme A carboxylase, beta polypeptide	NM_001311149//NM_025835//NP_001298078//NP_080111//XM_006511369//XM_006511370//XP_006511432//XP_006511433
D930020B18Rik	0.016	0.216	0.006	0.027	-10.648	-3.413	0.000217591	0.00261911	1439		D930020B18Rik	216393	216393	RIKEN cDNA D930020B18 gene	NM_177335//NP_796309//XM_006513551//XM_006513552//XM_006513553//XM_006513555//XP_006513614//XP_006513615//XP_006513616//XP_006513618
Defa-rs1	0.607	7.05	0.257	7.987	-27.367	-4.774	0.000627452	0.00539528	1440		Defa-rs1	13218	13218	defensin, alpha, related sequence 1	NM_007844//NP_031870
Sgms2	2.481	26.547	0.6	2.15	-11.088	-3.471	0.000233323	0.00273896	1441		Sgms2	74442	74442	sphingomyelin synthase 2	NM_028943//NP_083219//XM_006502193//XM_006502194//XM_006502196//XM_006502197//XM_006502199//XM_011240249//XM_011240250//XP_006502256//XP_006502257//XP_006502259//XP_006502260//XP_006502262//XP_011238551//XP_011238552
Otud1	0.798	0.073	0.057	0.047	16.444	4.04	0.000392914	0.00389505	1442		Otud1	71198	71198	OTU domain containing 1	NM_027715//NP_081991
Mcc	4.018	0.326	0.548	0.022	9.518	3.251	0.000170084	0.00221375	1443		Mcc	328949	328949	mutated in colorectal cancers	NM_001033406//NM_001085373//NM_001085374//NP_001078842//NP_001078843//XM_006526023//XM_006526024//XM_006526025//XM_006526026//XP_006526086//XP_006526087//XP_006526088//XP_006526089
Hacl1	2.639	12.492	0.176	1.048	-4.51	-2.173	5.495e-06	0.000296501	1444		Hacl1	56794	56794	2-hydroxyacyl-CoA lyase 1	NM_019975//NP_064359//XM_006519320//XP_006519383
Akp3	5.102	340.327	8.411	75.603	-24.569	-4.619	0.000581051	0.00511429	1445		Akp3	11648	11648	alkaline phosphatase 3, intestine, not Mn requiring	NM_007432//NP_031458
Nek5	0.039	1.482	0.025	0.734	-15.918	-3.993	0.000376928	0.00377688	1446		Nek5	330721	330721	NIMA (never in mitosis gene a)-related expressed kinase 5	NM_177898//NP_808566//XM_006509154//XM_006509155//XM_006509159//XM_006509160//XM_011242143//XM_011242144//XM_011242145//XM_011242146//XM_011242147//XM_011242148//XM_011242149//XM_011242150//XP_006509217//XP_006509218//XP_006509222//XP_006509223//XP_011240445//XP_011240446//XP_011240447//XP_011240448//XP_011240449//XP_011240450//XP_011240451//XP_011240452//XR_870219
Ugt1a5	0	0.052	0	0.012	-13.873	-3.794	0.00031488	0.00332187	1447	low	Ugt1a5	394433	394433	UDP glucuronosyltransferase 1 family, polypeptide A5	NM_201643//NP_964005
Pdss1	15.967	85.276	2.235	10.276	-4.537	-2.182	6.08012e-06	0.000312012	1448		Pdss1	56075	56075	prenyl (solanesyl) diphosphate synthase, subunit 1	NM_019501//NP_062374//XM_006498188//XM_006498189//XM_006498190//XM_006498191//XP_006498251//XP_006498252//XP_006498253//XP_006498254//XR_374108//XR_374109
Fhod3	1.524	0.007	0.592	0.006	29.973	4.906	0.000698018	0.00582189	1449		Fhod3	225288	225288	formin homology 2 domain containing 3	NM_001289654//NM_001289655//NM_175276//NP_001276583//NP_001276584//NP_780485//XM_006525826//XM_006525828//XM_006525830//XP_006525889//XP_006525891//XP_006525893
Ddhd2	7	28.902	0.149	3.092	-4.244	-2.085	2.43359e-06	0.000199273	1450		Ddhd2	72108	72108	DDHD domain containing 2	NM_028102//NP_082378//XM_006509197//XM_006509198//XM_006509200//XM_011242160//XM_011242161//XM_011242162//XM_011242163//XM_011242164//XP_006509260//XP_006509261//XP_006509263//XP_011240462//XP_011240463//XP_011240464//XP_011240465//XP_011240466//XR_378791//XR_870229
Ogdhl	4.139	0.288	1.32	0.006	7.142	2.836	8.32672e-05	0.00140608	1451		Ogdhl	239017	239017	oxoglutarate dehydrogenase-like	NM_001081130//NP_001074599//XM_006518951//XM_006518952//XP_006519014//XP_006519015
Klc3	5.011	0.28	0.598	0.116	15.216	3.927	0.000365281	0.00369508	1452		Klc3	232943	232943	kinesin light chain 3	NM_001286038//NM_001286039//NM_146182//NP_001272967//NP_001272968//NP_666294//XM_006539822//XM_006539823//XM_006539825//XM_006539826//XM_006539827//XP_006539885//XP_006539886//XP_006539888//XP_006539889//XP_006539890
Pde2a	1.124	4.514	0.301	0.123	-5.891	-2.559	3.79008e-05	0.000853756	1453		Pde2a	207728	207728	phosphodiesterase 2A, cGMP-stimulated	NM_001008548//NM_001143848//NM_001143849//NM_001243757//NM_001243758//NP_001008548//NP_001137320//NP_001137321//NP_001230686//NP_001230687//XM_006507523//XM_006507524//XM_006507525//XM_006507526//XM_006507527//XM_006507528//XM_006507529//XM_011241718//XP_006507586//XP_006507587//XP_006507588//XP_006507589//XP_006507590//XP_006507591//XP_006507592//XP_011240020
D130043K22Rik	0.226	5.353	0.149	1.279	-11.947	-3.579	0.000261636	0.00294113	1454		D130043K22Rik	210108	210108	RIKEN cDNA D130043K22 gene	NM_001081051//NP_001074520//NR_131787//XM_006516632//XM_006516633//XM_006516634//XP_006516695//XP_006516696//XP_006516697//XR_382064//XR_382065//XR_873131
A630095E13Rik	0.321	0	0.164	0	10.254	3.358	0.000213422	0.00258868	1455		A630095E13Rik	235973	235973	RIKEN cDNA A630095E13 gene	NM_001033325//NP_001028497
Slc9a4	2.09	0.377	1.23	0.028	8.946	3.161	0.000153815	0.00207012	1456		Slc9a4	110895	110895	solute carrier family 9 (sodium/hydrogen exchanger), member 4	NM_177084//NP_796058//XM_006495625//XM_006495626//XM_006495627//XP_006495688//XP_006495689//XP_006495690
Mocs1	9.892	55.476	2.409	4.269	-4.471	-2.161	5.1565e-06	0.000285159	1457		Mocs1	56738	56738	molybdenum cofactor synthesis 1	NM_020042//NM_028464//NP_064426//NP_082740//XM_006524680//XM_006524681//XM_006524682//XP_006524743//XP_006524744//XP_006524745
Insrr	0.005	0.121	0.009	0.029	-36.03	-5.171	0.000847173	0.00671323	1458	low	Insrr	23920	23920	insulin receptor-related receptor	NM_011832//NP_035962//XM_006501451//XM_006501452//XM_006501453//XM_006501454//XP_006501514//XP_006501515//XP_006501516//XP_006501517
Msn	15.719	0.178	2.811	0.087	43.654	5.448	0.000938889	0.00720197	1459		Msn	17698	17698	moesin	NM_010833//NP_034963
Anxa13	33.529	675.312	35.682	44.587	-7.289	-2.866	9.20322e-05	0.00149253	1460		Anxa13	69787	69787	annexin A13	NM_027211//NP_081487
Apob	15.187	254.898	12.103	23.97	-11.697	-3.548	0.000264474	0.00296858	1461		Apob	238055	238055	apolipoprotein B	NM_009693//NP_033823//XM_006515078//XP_006515141
Prss12	0.539	3.974	0.18	1.346	-5.509	-2.462	3.1276e-05	0.000773186	1462		Prss12	19142	19142	protease, serine 12 neurotrypsin (motopsin)	NM_008939//NP_032965
Tbx1	0.428	0.029	0.054	0.026	11.754	3.555	0.000268511	0.00299676	1463		Tbx1	21380	21380	T-box 1	NM_001285472//NM_001285476//NM_011532//NP_001272401//NP_001272405//NP_035662//XM_006521978//XM_006521979//XM_006523152//XM_006523153//XM_006536888//XM_006536889//XP_006522041//XP_006522042//XP_006523215//XP_006523216//XP_006536951//XP_006536952
Abhd1	1.257	9.491	0.07	1.355	-6.004	-2.586	4.32337e-05	0.000918057	1464		Abhd1	57742	57742	abhydrolase domain containing 1	NM_021304//NP_067279//NR_003522
Prodh2	0	0.402	0	0.156	-26.611	-4.734	0.000661026	0.00560874	1465		Prodh2	56189	56189	proline dehydrogenase (oxidase) 2	NM_019546//NP_062419//XM_006540221//XM_006540222//XM_006540223//XM_006540224//XM_006540225//XP_006540284//XP_006540285//XP_006540286//XP_006540287//XP_006540288
Igfbp3	11.739	0.121	0.682	0.078	57.596	5.848	0.00107832	0.00793588	1466		Igfbp3	16009	16009	insulin-like growth factor binding protein 3	NM_008343//NP_032369//XM_011243665//XP_011241967
Cidec	1.079	19.906	1.126	1.196	-6.991	-2.806	8.4509e-05	0.00141986	1467		Cidec	14311	14311	cell death-inducing DFFA-like effector c	NM_001301295//NM_178373//NP_001288224//NP_848460//XM_006505531//XP_006505594
Pitpnc1	3.051	0.06	0.383	0.027	29.407	4.878	0.00072638	0.00600692	1468		Pitpnc1	71795	71795	phosphatidylinositol transfer protein, cytoplasmic 1	NM_145823//NP_665822//XM_006534262//XM_006534263//XM_006534264//XP_006534325//XP_006534326//XP_006534327
Cfi	24.014	3.578	7.986	0.081	4.601	2.202	8.80762e-06	0.000378533	1469		Cfi	12630	12630	complement component factor i	NM_007686//NP_031712//XM_006500960//XM_006500961//XM_006500962//XM_006500963//XP_006501023//XP_006501024//XP_006501025//XP_006501026
Oat	189.517	1019.56	32.181	141.812	-4.449	-2.153	5.88437e-06	0.0003079	1470		Oat	18242	18242	ornithine aminotransferase	NM_016978//NP_058674
Psca	2.014	0.949	0.849	0.449	5.665	2.502	3.72877e-05	0.000847177	1471		Psca	72373	72373	prostate stem cell antigen	NM_028216//NP_082492
Inpp4a	1.209	5.186	0.054	0.583	-4.973	-2.314	1.71584e-05	0.000534613	1472		Inpp4a	269180	269180	inositol polyphosphate-4-phosphatase, type I	NM_001290797//NM_001290798//NM_001290799//NM_030266//NM_172971//NP_001277726//NP_001277727//NP_001277728//NP_084542//NP_766559//XM_006496006//XM_006496008//XM_006496009//XM_006496010//XM_006496011//XM_006496013//XM_006496014//XM_006496015//XM_006496016//XM_006496017//XM_006496018//XM_006496019//XM_006496020//XM_011238525//XP_006496069//XP_006496071//XP_006496072//XP_006496073//XP_006496074//XP_00…
Hoxa2	0.039	0.889	0.068	0.304	-7.393	-2.886	0.000101882	0.00158533	1473		Hoxa2	15399	15399	homeobox A2	NM_010451//NP_034581
Ccdc136	1.152	0.012	0.523	0.021	56.876	5.83	0.00110597	0.00810105	1474		Ccdc136	232664	232664	coiled-coil domain containing 136	NM_001201378//NM_145574//NP_001188307//NP_663549//XM_006505046//XM_006505047//XM_006505048//XM_006505049//XM_006505050//XM_006505051//XM_006505052//XM_006505053//XM_006505054//XM_006505055//XM_006505056//XM_006505057//XM_006505058//XM_006505059//XM_006505060//XM_006505061//XP_006505109//XP_006505110//XP_006505111//XP_006505112//XP_006505113//XP_006505114//XP_006505115//XP_006505116//XP_006505117/…
Agxt2l1	0.014	0.578	0.014	0.192	-18.688	-4.224	0.000492035	0.00454577	1475		NA	NA	NA	NA	NA
Igf2	0.051	0.397	0.012	0.016	-19.595	-4.292	0.000525806	0.00475795	1476		Igf2	16002	16002	insulin-like growth factor 2	NM_001122736//NM_001122737//NM_001315488//NM_001315489//NM_010514//NP_001116208//NP_001116209//NP_001302417//NP_001302418//NP_034644//XM_006508487//XP_006508550
Myom3	0.257	1.628	0.079	0.511	-5.451	-2.446	3.17675e-05	0.000777609	1477		Myom3	242702	242702	myomesin family, member 3	NM_001085509//NP_001078978//XM_006538852//XM_011250253//XP_006538915//XP_011248555
Gpr124	0.045	0	0.021	0	8.329	3.058	0.000144885	0.00199951	1478	low	NA	NA	NA	NA	NA
Dtx3	6.297	0.526	2.481	0.226	5.083	2.346	2.20532e-05	0.000623825	1479		Dtx3	80904	80904	deltex 3, E3 ubiquitin ligase	NM_030714//NP_109639//XM_006514334//XM_006514335//XM_006514336//XM_006514337//XM_006514339//XM_011243605//XP_006514397//XP_006514398//XP_006514399//XP_006514400//XP_006514402//XP_011241907
Zfp518b	2.893	0.288	0.431	0.119	8.218	3.039	0.000143012	0.0019807	1480		Zfp518b	100515	100515	zinc finger protein 518B	NM_001081144//NM_001177902//NP_001074613//NP_001171373//XM_011240681//XM_011240682//XM_011240683//XP_011238983//XP_011238984//XP_011238985
Tdrd5	0.661	0.017	0.219	0.019	18.738	4.228	0.000510543	0.00466871	1481		Tdrd5	214575	214575	tudor domain containing 5	NM_001134741//NM_001277730//NP_001128213//NP_001264659//XM_006496726//XM_006496727//XM_006496728//XM_006496729//XM_006496730//XM_006496731//XM_006496732//XM_006496733//XM_006496734//XM_006496735//XM_011238780//XM_011238781//XP_006496789//XP_006496790//XP_006496791//XP_006496792//XP_006496793//XP_006496794//XP_006496795//XP_006496796//XP_006496797//XP_006496798//XP_011237082//XP_011237083
Ap1s3	13.34	2.239	0.875	0.374	5.622	2.491	3.81554e-05	0.000854542	1482		Ap1s3	252903	252903	adaptor-related protein complex AP-1, sigma 3	NM_183027//NP_898848//XR_373542
Matn2	0.611	7.081	0.858	0.851	-5.241	-2.39	2.67479e-05	0.00069901	1483		Matn2	17181	17181	matrilin 2	NM_016762//NP_058042//XM_006520023//XP_006520086
Sesn1	4.278	21.196	0.679	1.936	-4.153	-2.054	2.89149e-06	0.000215249	1484		Sesn1	140742	140742	sestrin 1	NM_001013370//NM_001162908//NP_001013388//NP_001156380
F13b	0	0.073	0	0.013	-9.725	-3.282	0.000214217	0.00259698	1485	low	F13b	14060	14060	coagulation factor XIII, beta subunit	NM_031164//NP_112441//XM_006529132//XM_006529133//XP_006529195//XP_006529196
Entpd7	2.999	23.094	0.6	1.871	-6.83	-2.772	8.68706e-05	0.00144807	1486		Entpd7	93685	93685	ectonucleoside triphosphate diphosphohydrolase 7	NM_053103//NP_444333
Kcnd3	0.002	0.095	0.003	0.012	-29.737	-4.894	0.000788196	0.00636916	1487	low	Kcnd3	56543	56543	potassium voltage-gated channel, Shal-related family, member 3	NM_001039347//NM_019931//NP_001034436//NP_064315//XM_006501755//XM_006501756//XP_006501818//XP_006501819
Ccdc79	0.226	0.007	0.011	0.012	25.573	4.677	0.000691196	0.00577945	1488		Ccdc79	320022	320022	coiled-coil domain containing 79	NM_180958//NP_851289//XM_006531094//XM_006531096//XM_006531097//XM_006531102//XM_006531103//XM_011248403//XM_011248404//XM_011248405//XM_011248406//XP_006531157//XP_006531159//XP_006531160//XP_006531165//XP_006531166//XP_011246705//XP_011246706//XP_011246707//XP_011246708
Rhbg	0.036	2.518	0.027	0.409	-30.917	-4.95	0.000826693	0.00659349	1489		Rhbg	58176	58176	Rhesus blood group-associated B glycoprotein	NM_021375//NP_067350//XM_006501826//XP_006501889
Neto1	0.004	0.216	0.006	0.032	-20.11	-4.33	0.000570234	0.00504345	1490		Neto1	246317	246317	neuropilin (NRP) and tolloid (TLL)-like 1	NM_144946//NP_659195//XM_006526480//XM_006526481//XM_006526482//XM_006526483//XM_006526484//XM_006526485//XM_006526486//XM_011247081//XP_006526543//XP_006526544//XP_006526545//XP_006526546//XP_006526547//XP_006526548//XP_006526549//XP_011245383//XR_386370//XR_386371
Hsd17b14	2.557	0.053	0.153	0.012	18.341	4.197	0.000515393	0.00469833	1491		Hsd17b14	66065	66065	hydroxysteroid (17-beta) dehydrogenase 14	NM_025330//NP_079606//XM_006541067//XM_006541069//XM_006541070//XM_011250889//XP_006541130//XP_006541132//XP_006541133//XP_011249191
Lipg	2.641	22.031	0.767	1.6	-7.931	-2.988	0.000140159	0.00195792	1492		Lipg	16891	16891	lipase, endothelial	NM_010720//NP_034850//XM_006525692//XP_006525755
Acpp	0.424	7.277	0.612	0.66	-7.324	-2.873	0.00010976	0.00166273	1493		Acpp	56318	56318	acid phosphatase, prostate	NM_019807//NM_207668//NP_062781//NP_997551
Slc22a4	1.053	9.002	0.377	1.741	-5.401	-2.433	3.40669e-05	0.000803521	1494		Slc22a4	30805	30805	solute carrier family 22 (organic cation transporter), member 4	NM_019687//NP_062661//XM_006533512//XM_006533513//XM_006533514//XM_011249065//XP_006533575//XP_006533576//XP_006533577//XP_011247367
Vwa1	0.209	2.94	0.077	0.387	-11.895	-3.572	0.000305924	0.00327343	1495		Vwa1	246228	246228	von Willebrand factor A domain containing 1	NM_147776//NP_680085//XM_011250256//XP_011248558
Ift122	2.408	0.331	0.325	0.058	6.189	2.63	6.25076e-05	0.0011642	1496		Ift122	81896	81896	intraflagellar transport 122	NM_001167763//NM_031177//NP_001161235//NP_112454//XM_006506797//XM_006506798//XM_006506799//XP_006506860//XP_006506861//XP_006506862
Car7	0.079	0.452	0.046	0.141	-12.038	-3.59	0.000312398	0.0033138	1497		Car7	12354	12354	carbonic anhydrase 7	NM_001301164//NM_001301165//NM_053070//NP_001288093//NP_001288094//NP_444300//XM_006530617//XM_006530618//XP_006530680//XP_006530681
Ica1	13.733	2.839	1.39	0.269	5.139	2.361	2.68664e-05	0.000700539	1498		Ica1	15893	15893	islet cell autoantigen 1	NM_001252266//NM_010492//NP_001239195//NP_034622//XM_006504993//XM_006504994//XM_006504995//XM_006504997//XP_006505056//XP_006505057//XP_006505058//XP_006505060
Pde4b	0.081	0.016	0.031	0.016	6.166	2.624	6.22015e-05	0.00116314	1499	low	Pde4b	18578	18578	phosphodiesterase 4B, cAMP specific	NM_001177980//NM_001177981//NM_001177982//NM_001177983//NM_019840//NP_001171451//NP_001171452//NP_001171453//NP_001171454//NP_062814//XM_006502855//XM_006502856//XM_006502857//XP_006502918//XP_006502919//XP_006502920
1700024F13Rik	0.593	0	0.176	0	10.65	3.413	0.000267649	0.00299287	1500		1700024F13Rik	73270	73270	RIKEN cDNA 1700024F13 gene	NR_045363
Cgref1	15.634	257.477	7.552	31.263	-7.626	-2.931	0.000129488	0.00185739	1501		Cgref1	68567	68567	cell growth regulator with EF hand domain 1	NM_001160149//NM_026770//NP_001153621//NP_081046
Camkk1	2.207	0.053	1.176	0.029	13.291	3.732	0.000360431	0.00365872	1502		Camkk1	55984	55984	calcium/calmodulin-dependent protein kinase kinase 1, alpha	NM_018883//NP_061371//XM_006533760//XM_006533761//XM_006536300//XM_006536301//XP_006533823//XP_006533824//XP_006536363//XP_006536364
Atp11a	15.145	1.451	1.075	0.548	9.417	3.235	0.000214509	0.00259917	1503		Atp11a	50770	50770	ATPase, class VI, type 11A	NM_001293667//NM_001293668//NM_015804//NP_001280596//NP_001280597//NP_056619//NR_121603//XM_006508834//XM_006508837//XM_006508839//XM_006508840//XM_011242067//XM_011242068//XM_011242069//XP_006508897//XP_006508900//XP_006508902//XP_006508903//XP_011240369//XP_011240370//XP_011240371
Iffo2	29.417	4.845	2.598	0.969	4.188	2.066	3.8883e-06	0.000244586	1504		Iffo2	212632	212632	intermediate filament family orphan 2	NM_001205173//NM_183148//NP_001192102//NP_898971//XM_006538691//XM_006538692//XP_006538754//XP_006538755
Slc2a9	2.026	10.222	0.23	0.9	-4.42	-2.144	8.19101e-06	0.000365569	1505		Slc2a9	117591	117591	solute carrier family 2 (facilitated glucose transporter), member 9	NM_001012363//NM_001102414//NM_001102415//NM_145559//NP_001012363//NP_001095884//NP_001095885//NP_663534//XM_006503683//XM_006503684//XM_006503685//XM_006503686//XM_006503687//XM_011240688//XM_011240689//XM_011240690//XM_011240691//XP_006503746//XP_006503747//XP_006503748//XP_006503749//XP_006503750//XP_011238990//XP_011238991//XP_011238992//XP_011238993
Abi3	8.201	1.674	1.384	0.273	4.649	2.217	1.37442e-05	0.000476939	1506		Abi3	66610	66610	ABI gene family, member 3	NM_001163464//NM_025659//NP_001156936//NP_079935//XM_006533956//XP_006534019
Igfbp7	3.367	0.28	0.801	0.208	16.094	4.008	0.000472238	0.00442417	1507		Igfbp7	29817	29817	insulin-like growth factor binding protein 7	NM_001159518//NM_008048//NP_001152990//NP_032074
Cib2	25.283	1.335	8.569	0.458	11.283	3.496	0.000299114	0.00322511	1508		Cib2	56506	56506	calcium and integrin binding family member 2	NM_019686//NP_062660
Plekhh2	0.131	0.003	0.032	0.005	21.004	4.393	0.000629879	0.00541019	1509		Plekhh2	213556	213556	pleckstrin homology domain containing, family H (with MyTH4 domain) member 2	NM_177606//NP_808274//XM_006523993//XM_006523994//XM_006523995//XM_006523996//XM_006523998//XM_011246356//XM_011246357//XM_011246358//XP_006524056//XP_006524057//XP_006524058//XP_006524059//XP_006524061//XP_011244658//XP_011244659//XP_011244660//XR_876465
Ang4	18.93	116.657	6.649	24.023	-8.888	-3.152	0.000192635	0.00241565	1510		Ang4	219033	219033	angiogenin, ribonuclease A family, member 4	NM_177544//NP_808212
Socs5	6.332	0.856	0.623	0.175	6.334	2.663	7.30654e-05	0.00128592	1511		Socs5	56468	56468	suppressor of cytokine signaling 5	NM_019654//NP_062628//XM_006524671//XM_006524672//XM_006524674//XM_006524675//XP_006524734//XP_006524735//XP_006524737//XP_006524738
Cda	29.742	411.848	5.2	25.228	-8.892	-3.152	0.000194454	0.00243454	1512		Cda	72269	72269	cytidine deaminase	NM_028176//NP_082452//XM_006539196//XP_006539259
Sult1c2	2.828	28.768	2.37	4.086	-4.964	-2.312	2.30371e-05	0.000640021	1513		Sult1c2	69083	69083	sulfotransferase family, cytosolic, 1C, member 2	NM_026935//NP_081211
Ngfrap1	104.813	13.668	23.171	2.556	7.097	2.827	0.000105896	0.00162542	1514		Ngfrap1	12070	12070	nerve growth factor receptor (TNFRSF16) associated protein 1	NM_001110233//NM_001110234//NM_009750//NP_001103703//NP_001103704//NP_033880
Oprd1	0.345	0.011	0.121	0.019	37.318	5.222	0.00100373	0.00756103	1515		Oprd1	18386	18386	opioid receptor, delta 1	NM_013622//NP_038650//XM_006538628//XP_006538691
Bcl2l15	1.652	36.228	0.735	8.941	-9.134	-3.191	0.000210055	0.00256787	1516		Bcl2l15	229672	229672	BCLl2-like 15	NM_001142959//NM_001142960//NP_001136431//NP_001136432//XM_011240103//XM_011251140//XP_011238405//XP_011249442//XR_867215//XR_882360
Cxcl16	24.966	8.025	2.357	1.848	4.68	2.226	1.59115e-05	0.000517167	1517		Cxcl16	66102	66102	chemokine (C-X-C motif) ligand 16	NM_023158//NP_075647//XM_006533920//XM_006537201//XM_011249172//XM_011251273//XP_006533983//XP_006537264//XP_011247474//XP_011249575
Krt7	657.012	123.715	8.823	11.928	5.743	2.522	5.10055e-05	0.00102145	1518		Krt7	110310	110310	keratin 7	NM_033073//NP_149064
Ptpn22	0.102	1.86	0.087	0.508	-12.37	-3.629	0.000344741	0.00353791	1519		Ptpn22	19260	19260	protein tyrosine phosphatase, non-receptor type 22 (lymphoid)	NM_008979//NP_033005//NR_104070//XM_006501148//XM_006501149//XM_006501150//XM_011240040//XM_011240041//XM_011240042//XM_011251139//XP_006501211//XP_006501212//XP_006501213//XP_011238342//XP_011238343//XP_011238344//XP_011249441//XR_375500
Abcc2	5.661	110.028	7.344	2.714	-11.006	-3.46	0.000302305	0.00324512	1520		Abcc2	12780	12780	ATP-binding cassette, sub-family C (CFTR/MRP), member 2	NM_013806//NP_038834//XM_006526625//XP_006526688
Ddah1	19.091	5.864	5.99	0.403	4.569	2.192	1.29041e-05	0.000460464	1521		Ddah1	69219	69219	dimethylarginine dimethylaminohydrolase 1	NM_026993//NP_081269//XM_011240221//XP_011238523
Pcdh7	0.686	0	0.474	0	30.112	4.912	0.000881792	0.00690781	1522		Pcdh7	54216	54216	protocadherin 7	NM_001122758//NM_001310606//NM_001310608//NM_018764//NP_001116230//NP_001297535//NP_001297537//NP_061234//XM_006504019//XM_006504020//XM_006504021//XM_006504022//XM_006504023//XM_006504024//XM_006504025//XM_006504026//XM_006504028//XM_006504029//XM_006504030//XP_006504082//XP_006504083//XP_006504084//XP_006504085//XP_006504086//XP_006504087//XP_006504088//XP_006504089//XP_006504091//XP_006504092/…
Fzd5	7.603	69.1	3.307	3.304	-7.819	-2.967	0.000149281	0.00203135	1523		Fzd5	14367	14367	frizzled class receptor 5	NM_001033193//NM_001042659//NM_022721//NP_001036124//NP_073558
9230114K14Rik	1.978	0.246	0.726	0.057	8.014	3.003	0.000159209	0.00210866	1524		9230114K14Rik	414108	414108	RIKEN cDNA 9230114K14 gene	NR_015537
Psg17	0.382	0.007	0.081	0.013	15.065	3.913	0.000458844	0.00432473	1525		Psg17	26437	26437	pregnancy specific glycoprotein 17	NM_007677//NP_031703
4833418N02Rik	1.242	8.218	0.119	1.205	-5.92	-2.566	5.75977e-05	0.00109907	1526		4833418N02Rik	74597	74597	RIKEN cDNA 4833418N02 gene	NR_015506
Hoxa10	0.004	0.196	0.007	0.255	-31.434	-4.974	0.000933823	0.00718517	1527		Hoxa10	15395	15395	homeobox A10	NM_001122950//NM_008263//NP_001116422//NP_032289
Limd2	4.714	0.534	0.915	0.106	7.674	2.94	0.00014739	0.00201621	1528		Limd2	67803	67803	LIM domain containing 2	NM_172397//NP_765985//XM_006534019//XM_006534020//XP_006534082//XP_006534083
Vstm2b	0.249	0	0.041	0	9.898	3.307	0.000253519	0.00288744	1529		Vstm2b	58188	58188	V-set and transmembrane domain containing 2B	NM_021387//NP_067362//XM_006541031//XM_006541032//XM_006541033//XM_011250884//XP_006541094//XP_006541095//XP_006541096//XP_011249186
Ppm1j	1.35	38.601	0.404	8.504	-12.809	-3.679	0.000381416	0.00381204	1530		Ppm1j	71887	71887	protein phosphatase 1J	NM_027982//NP_082258//XM_006502122//XM_006502123//XP_006502185//XP_006502186
Vangl1	19.97	1.668	0.716	0.174	10.264	3.36	0.000279766	0.00308348	1531		Vangl1	229658	229658	vang-like 1 (van gogh, Drosophila)	NM_001165951//NM_177545//NP_808213//XM_006501395//XP_006501458//XR_867214
Zfr2	0.538	3.347	0.128	0.809	-7.235	-2.855	0.000123085	0.00179418	1532		Zfr2	103406	103406	zinc finger RNA binding protein 2	NM_001034895//NP_001030067
Fer1l4	1.829	0.119	0.137	0.062	15.027	3.909	0.000470358	0.00441188	1533		Fer1l4	74562	74562	fer-1-like 4 (C. elegans)	NM_001136556//NP_001130028//XM_006500307//XM_006500308//XM_006500309//XP_006500370//XP_006500371//XP_006500372
Hspa2	3.008	0.502	0.236	0.063	5.247	2.391	3.61322e-05	0.000834869	1534		Hspa2	15512	15512	heat shock protein 2	NM_001002012//NM_008301//NP_001002012//NP_032327//XM_006515484//XP_006515547
Fyb	0.045	1.898	0.03	0.512	-30.808	-4.945	0.000927655	0.0071495	1535		Fyb	23880	23880	FYN binding protein	NM_001278269//NM_011815//NP_001265198//NP_035945//XM_006519982//XM_006519983//XM_006519985//XM_006519986//XM_011245328//XM_011245329//XM_011245330//XP_006520045//XP_006520046//XP_006520048//XP_006520049//XP_011243630//XP_011243631//XP_011243632//XR_874995
Msra	9.318	88.065	1.828	12.404	-6.211	-2.635	7.81687e-05	0.00134699	1536		Msra	110265	110265	methionine sulfoxide reductase A	NM_001253712//NM_001253714//NM_001253715//NM_001253716//NM_026322//NP_001240641//NP_001240643//NP_001240644//NP_001240645//NP_080598//XM_006518429//XM_011244918//XM_011244919//XM_011244920//XM_011244921//XP_006518492//XP_011243220//XP_011243221//XP_011243222//XP_011243223
Lipa	7.61	44.783	1.781	1.796	-5.838	-2.545	5.82076e-05	0.0011082	1537		Lipa	16889	16889	lysosomal acid lipase A	NM_001111100//NM_021460//NP_001104570//NP_067435
Dbp	2.207	29.507	0.368	3.654	-9.172	-3.197	0.000228873	0.00270304	1538		Dbp	13170	13170	D site albumin promoter binding protein	NM_016974//NP_058670//XM_006540596//XM_006540597//XP_006540659//XP_006540660
Tmem43	29.425	6.579	1.915	0.433	4.096	2.034	4.62329e-06	0.00027109	1539		Tmem43	74122	74122	transmembrane protein 43	NM_028766//NP_083042
Cbs	3.053	0.207	0.474	0.201	7.608	2.927	0.000149583	0.00203428	1540		Cbs	12411	12411	cystathionine beta-synthase	NM_001271353//NM_144855//NM_178224//NP_001258282//NP_659104//NP_835742//XM_006523549//XM_006523550//XM_006523551//XP_006523612//XP_006523613//XP_006523614
Tef	9.348	36.278	0.463	2.185	-4.006	-2.002	3.22043e-06	0.000227055	1541		Tef	21685	21685	thyrotroph embryonic factor	NM_017376//NM_153484//NP_059072//NP_705617//XM_006520744//XM_011245557//XM_011245558//XM_011245559//XM_011245560//XP_006520807//XP_011243859//XP_011243860//XP_011243861//XP_011243862
Nr2e3	0.086	3.53	0.048	1.339	-28.62	-4.839	0.000889818	0.00694969	1542		Nr2e3	23958	23958	nuclear receptor subfamily 2, group E, member 3	NM_013708//NP_038736//XM_006511149//XM_006511150//XM_011242742//XP_006511212//XP_006511213//XP_011241044
Pramel5	0	0.424	0	0.163	-44.609	-5.479	0.0011992	0.00858317	1543		Pramel5	384077	384077	preferentially expressed antigen in melanoma like 5	NM_001085418//NP_001078887
Inhba	0.621	0.014	0.623	0.024	35.644	5.156	0.00105761	0.00783785	1544		Inhba	16323	16323	inhibin beta-A	NM_008380//NP_032406//XM_006516558//XM_006516559//XM_011244285//XM_011244286//XP_006516621//XP_006516622//XP_011242587//XP_011242588
Hoxa9	0	0.354	0	0.377	-74.998	-6.229	0.00143032	0.00968643	1545		Hoxa9	15405	15405	homeobox A9	NM_001277238//NM_010456//NP_001264167//NP_034586
Cldn8	3.898	0.377	1.039	0.195	6.826	2.771	0.000109638	0.00166252	1546		Cldn8	54420	54420	claudin 8	NM_018778//NP_061248
Adamts17	2.302	0.142	0.967	0.01	6.832	2.772	0.000110101	0.00166522	1547		Adamts17	233332	233332	a disintegrin-like and metallopeptidase (reprolysin type) with thrombospondin type 1 motif, 17	NM_001033877//NP_001029049//XM_006540842//XM_006540843//XM_006540844//XM_006540845//XP_006540905//XP_006540906//XP_006540907//XP_006540908
Smpdl3a	4.122	50.064	4.563	11.645	-4.213	-2.075	7.547e-06	0.000351546	1548		Smpdl3a	57319	57319	sphingomyelin phosphodiesterase, acid-like 3A	NM_020561//NP_065586
Rbms1	13.428	0.564	0.341	0.087	17.651	4.142	0.000595995	0.00521512	1549		Rbms1	56878	56878	RNA binding motif, single stranded interacting protein 1	NM_001141931//NM_001141932//NM_020296//NP_001135403//NP_001135404//NP_064692//XM_006499940//XM_006499942//XM_011239714//XM_011239715//XP_006500003//XP_006500005//XP_011238016//XP_011238017
Akr1c19	33.581	510.364	7.26	62.863	-9.422	-3.236	0.000250308	0.00286767	1550		Akr1c19	432720	432720	aldo-keto reductase family 1, member C19	NM_001013785//NP_001013807//XR_873094
Nptx2	0.33	0.97	0.099	0.323	-6.547	-2.711	9.72836e-05	0.00154028	1551		Nptx2	53324	53324	neuronal pentraxin 2	NM_016789//NP_058069
Lipk	0.204	1.607	0.076	0.189	-6.957	-2.798	0.000119838	0.00177116	1552		Lipk	240633	240633	lipase, family member K	NM_001205349//NM_172837//NP_001192278//NP_766425//XM_006527077//XP_006527140
Pla2g15	2.411	0.45	0.068	0.087	5.015	2.326	3.20492e-05	0.000779097	1553		Pla2g15	192654	192654	phospholipase A2, group XV	NM_133792//NP_598553//XM_006530772//XP_006530835
Trpm6	1.304	0.188	0.274	0.085	5.395	2.432	4.50994e-05	0.0009414	1554		Trpm6	225997	225997	transient receptor potential cation channel, subfamily M, member 6	NM_153417//NP_700466//XM_006526951//XM_006526952//XM_011247226//XM_011247227//XP_006527014//XP_006527015//XP_011245528//XP_011245529
Fam13a	12.206	82.882	0.601	3.256	-7.881	-2.978	0.00017103	0.00221974	1555		Fam13a	58909	58909	family with sequence similarity 13, member A	NM_153574//NP_705802
Abr	10.719	76.135	2.348	8.304	-6.294	-2.654	8.90411e-05	0.00146748	1556		Abr	109934	109934	active BCR-related gene	NM_001291186//NM_198018//NM_198894//NM_198895//NP_001278115//NP_932135//NP_942597//NP_942598//XM_006531982//XM_006531984//XP_006532045//XP_006532047
Slc22a13b	0.111	11.897	0.055	0.704	-64.578	-6.013	0.00140162	0.00955253	1557		NA	NA	NA	NA	NA
Ugt1a7c	7.158	186.926	10.047	38.682	-10.971	-3.456	0.000328268	0.00341695	1558		Ugt1a7c	394432	394432	UDP glucuronosyltransferase 1 family, polypeptide A7C	NM_201642//NP_964004
Lfng	24.633	2.443	3.075	1.001	7.032	2.814	0.000124507	0.00180599	1559		Lfng	16848	16848	LFNG O-fucosylpeptide 3-beta-N-acetylglucosaminyltransferase	NM_008494//NP_032520
Itga5	1.682	0.363	0.544	0.045	6.422	2.683	9.61952e-05	0.00153341	1560		Itga5	16402	16402	integrin alpha 5 (fibronectin receptor alpha)	NM_001314041//NM_010577//NP_001300970//NP_034707
Fst	1.923	0.084	0.688	0.047	14.383	3.846	0.00048571	0.00451126	1561		Fst	14313	14313	follistatin	NM_001301373//NM_001301375//NM_008046//NP_001288302//NP_001288304//NP_032072
Ncf2	0.243	0.841	0.146	0.301	-7.423	-2.892	0.000148294	0.00202264	1562		Ncf2	17970	17970	neutrophil cytosolic factor 2	NM_010877//NP_035007//XM_006529235//XM_006529236//XP_006529298//XP_006529299
Klhl32	0.869	0.062	0.242	0.031	10.787	3.431	0.000324079	0.00338873	1563		Klhl32	212390	212390	kelch-like 32	NM_001033531//NM_001163020//NP_001028703//NP_001156492//XM_006537735//XP_006537798
Rdh10	114.684	24.797	9.755	1.284	3.999	1.999	3.67879e-06	0.000235857	1564		Rdh10	98711	98711	retinol dehydrogenase 10 (all-trans)	NM_133832//NP_598593//XR_865164
Ttc9	5.992	0.082	0.247	0.018	28.036	4.809	0.000913771	0.00707021	1565		Ttc9	69480	69480	tetratricopeptide repeat domain 9	NM_001033149//NP_001028321//XM_006516202//XP_006516265
Aldh1b1	122.445	603.305	1.126	41.722	-4.472	-2.161	1.38879e-05	0.000476939	1566		Aldh1b1	72535	72535	aldehyde dehydrogenase 1 family, member B1	NM_028270//NP_082546
Hyal1	8.677	0.63	0.004	0.027	10.529	3.396	0.000313102	0.0033138	1567		Hyal1	15586	15586	hyaluronoglucosaminidase 1	NM_008317//NP_032343
Syce1	0	0.134	0	0.117	-20.279	-4.342	0.000706906	0.00587921	1568		Syce1	74075	74075	synaptonemal complex central element protein 1	NM_001143765//NP_001137237
Zfp92	0.073	1.29	0.073	0.273	-7.729	-2.95	0.000168692	0.002203	1569		Zfp92	22754	22754	zinc finger protein 92	NM_001310531//NM_009566//NP_001297460//NP_033592//XM_006527964//XM_011247576//XP_006528027//XP_011245878//XR_386920//XR_878100
Tmem20	42.148	179.746	7.439	18.023	-4.047	-2.017	4.76978e-06	0.000274859	1570		NA	NA	NA	NA	NA
Ncrna00085	2.041	0.139	0.564	0.09	20.736	4.374	0.000738135	0.00607614	1571		NA	NA	NA	NA	NA
Edaradd	0.01	0.617	0.013	0.136	-22.429	-4.487	0.000779367	0.00631531	1572		Edaradd	171211	171211	EDAR (ectodysplasin-A receptor)-associated death domain	NM_133643//NP_598398//XM_006516564//XP_006516627//XR_382046
Tfpi2	0.54	2.222	0.267	0.639	-9.16	-3.195	0.000251137	0.00287434	1573		Tfpi2	21789	21789	tissue factor pathway inhibitor 2	NM_009364//NP_033390//XM_006505043//XM_006505044//XM_011241055//XM_011241056//XP_006505106//XP_006505107//XP_011239357//XP_011239358
Nova2	0.131	0.014	0.036	0.002	9.703	3.278	0.000275786	0.00304916	1574		Nova2	384569	384569	neuro-oncological ventral antigen 2	NM_001029877//NP_001025048
Lyplal1	6.057	1.093	0.574	0.154	6.38	2.674	9.85303e-05	0.00155155	1575		Lyplal1	226791	226791	lysophospholipase-like 1	NM_146106//NP_666218//XM_011238910//XP_011237212
1600014C10Rik	3.984	19.073	0.386	0.17	-4.57	-2.192	1.84736e-05	0.000558445	1576		1600014C10Rik	72244	72244	RIKEN cDNA 1600014C10 gene	NM_001085385//NM_028166//NP_001078854//NP_082442
Pxmp4	7.975	43.459	0.316	8.016	-4.936	-2.303	3.22103e-05	0.000780396	1577		Pxmp4	59038	59038	peroxisomal membrane protein 4	NM_021534//NP_067509
Dhrs3	7.104	54.312	0.824	10.533	-6.124	-2.614	8.85556e-05	0.00146465	1578		Dhrs3	20148	20148	dehydrogenase/reductase (SDR family) member 3	NM_001172424//NM_011303//NP_001165895//NP_035433//XM_006538678//XM_006538679//XM_006538681//XM_006538682//XP_006538741//XP_006538742//XP_006538744//XP_006538745
Apba2	0.22	0	0.157	0	7.533	2.913	0.000162038	0.00213642	1579		Apba2	11784	11784	amyloid beta (A4) precursor protein-binding, family A, member 2	NM_001291166//NM_001291167//NM_007461//NP_001278095//NP_001278096//NP_031487//XM_006540573//XM_006540574//XM_006540576//XP_006540636//XP_006540637//XP_006540639
Rtn1	0.432	0.006	0.275	0.01	12.918	3.691	0.000437053	0.00418012	1580		Rtn1	104001	104001	reticulon 1	NM_001007596//NM_001286448//NM_153457//NP_001007597//NP_001273377//NP_703187//NR_104446//XM_006515323//XM_006515324//XP_006515386//XP_006515387
Tmie	0.876	7.193	0.253	2.202	-4.451	-2.154	1.4727e-05	0.000490474	1581		Tmie	20776	20776	transmembrane inner ear	NM_146260//NP_666372//XM_006512007//XM_006512008//XM_006512009//XM_006512010//XM_006512013//XM_006512014//XM_011242944//XM_011242945//XP_006512070//XP_006512071//XP_006512072//XP_006512073//XP_006512076//XP_006512077//XP_011241246//XP_011241247
Apol7a	0.717	11.35	0.622	1.199	-6.366	-2.67	9.90511e-05	0.00155765	1582		Apol7a	75761	75761	apolipoprotein L 7a	NM_001164640//NM_029419//NP_001158112//NP_083695//XM_011245766//XP_011244068
Ttll7	2.809	0.294	0.25	0.061	9.185	3.199	0.000258762	0.00292291	1583		Ttll7	70892	70892	tubulin tyrosine ligase-like family, member 7	NM_001302957//NM_001302958//NM_027594//NP_001289886//NP_001289887//XM_006502087//XM_006502088//XP_006502150//XP_006502151
Eps8l3	61.054	324.763	10.151	35.175	-4.26	-2.091	1.06634e-05	0.000417537	1584		Eps8l3	99662	99662	EPS8-like 3	NM_133867//NP_598628//XM_006502463//XM_006502464//XM_006502465//XP_006502526//XP_006502527//XP_006502528
Acbd4	6.285	76.032	1.356	12.1	-7.921	-2.986	0.000191705	0.00240921	1585		Acbd4	67131	67131	acyl-Coenzyme A binding domain containing 4	NM_001081495//NM_025988//NP_080264
Atp8a1	2.219	16.86	1.053	2.495	-7.218	-2.852	0.000146735	0.00201063	1586		Atp8a1	11980	11980	ATPase, aminophospholipid transporter (APLT), class I, type 8A, member 1	NM_001038999//NM_001284345//NM_009727//NP_001034088//NP_001271274//NP_033857//XM_006503698//XM_006503699//XM_006503701//XM_006503703//XM_006503704//XM_006503705//XM_011240694//XM_011240695//XM_011240696//XM_011240697//XM_011240698//XP_006503761//XP_006503762//XP_006503764//XP_006503766//XP_006503767//XP_006503768//XP_011238996//XP_011238997//XP_011238998//XP_011238999//XP_011239000
Kirrel	4.114	0.027	1.932	0.008	34.068	5.09	0.00113138	0.00824582	1587		Kirrel	170643	170643	kin of IRRE like (Drosophila)	NM_001170985//NM_130867//NP_001164456//NP_570937//XM_006501076//XM_011240028//XM_011240029//XP_006501139//XP_011238330//XP_011238331
B4galt2	0.985	0.114	0.391	0.03	9.838	3.298	0.000296367	0.00320794	1588		B4galt2	53418	53418	UDP-Gal:betaGlcNAc beta 1,4- galactosyltransferase, polypeptide 2	NM_001253381//NM_017377//NP_001240310//NP_059073//NR_045570//XM_006503230//XM_011240575//XP_006503293//XP_011238877//XR_867887
2410002I01Rik	5.73	26.698	0.333	3.258	-4.377	-2.13	1.377e-05	0.000476939	1589		NA	NA	NA	NA	NA
Notch3	1.611	0.06	0.361	0.009	19.142	4.259	0.000703575	0.00585568	1590		Notch3	18131	18131	notch 3	NM_008716//NP_032742
Klc4	15.646	85.848	2.208	6.54	-4.222	-2.078	1.016e-05	0.000404772	1591		Klc4	74764	74764	kinesin light chain 4	NM_029091//NP_083367//XM_006525043//XM_006525044//XM_011246688//XM_011246689//XP_006525106//XP_006525107//XP_011244990//XP_011244991
Lgr5	47.758	1.598	7.656	1.731	12.798	3.678	0.000443911	0.00422494	1592		Lgr5	14160	14160	leucine rich repeat containing G protein coupled receptor 5	NM_010195//NP_034325
Clrn3	15.028	69.214	1.503	12.246	-4.622	-2.209	2.29154e-05	0.0006396	1593		Clrn3	212070	212070	clarin 3	NM_178669//NP_848784
Siglec5	0.039	0.636	0.02	0.111	-11.15	-3.479	0.000379182	0.00379296	1594		NA	NA	NA	NA	NA
Dkk2	1.704	0.01	1.347	0.009	11.401	3.511	0.000394319	0.00390421	1595		Dkk2	56811	56811	dickkopf WNT signaling pathway inhibitor 2	NM_020265//NP_064661//XM_006501818//XP_006501881
Lrmp	0.069	2.43	0.016	1.123	-29.707	-4.893	0.00101348	0.00759854	1596		Lrmp	16970	16970	lymphoid-restricted membrane protein	NM_001281980//NM_001281981//NM_008511//NP_001268909//NP_001268910//NP_032537//XM_006506922//XM_006506924//XM_006536041//XM_006536042//XM_006536043//XM_006536044//XM_006536045//XM_011241567//XM_011241568//XM_011241569//XM_011241570//XM_011241571//XM_011251774//XP_006506985//XP_006506987//XP_006536104//XP_006536105//XP_006536106//XP_006536107//XP_006536108//XP_011239869//XP_011239870//XP_011239871/…
P2ry4	0	0.092	0	0.026	-20.292	-4.343	0.000771768	0.00627335	1597	low	P2ry4	57385	57385	pyrimidinergic receptor P2Y, G-protein coupled, 4	NM_020621//NP_065646//XM_006528175//XM_006528176//XM_006528177//XM_006528178//XP_006528238//XP_006528239//XP_006528240//XP_006528241
Clcn2	10.003	51.11	2.431	5.712	-3.931	-1.975	4.40461e-06	0.000265608	1598		Clcn2	12724	12724	chloride channel, voltage-sensitive 2	NM_009900//NP_034030//XM_006521749//XM_011245821//XM_011245822//XP_006521812//XP_011244123//XP_011244124//XR_384520//XR_875722
Maged1	65.767	12.994	6.029	2.922	4.048	2.017	6.32073e-06	0.000317354	1599		Maged1	94275	94275	melanoma antigen, family D, 1	NM_019791//NP_062765
Pdcd4	18.291	81.932	1.55	2.897	-3.975	-1.991	5.11715e-06	0.000283655	1600		Pdcd4	18569	18569	programmed cell death 4	NM_001168491//NM_001168492//NM_011050//NP_001161963//NP_001161964//NP_035180//XM_006526762//XM_011247163//XM_011247164//XP_006526825//XP_011245465//XP_011245466
Evc	0.138	0.022	0.205	0.022	22.397	4.485	0.000842148	0.00668704	1601		Evc	59056	59056	Ellis van Creveld gene syndrome	NM_021292//NP_067267//XM_006504042//XM_006504043//XM_011240761//XP_006504105//XP_006504106//XP_011239063//XR_376820//XR_868290
Crym	0.01	1.373	0.018	0.934	-13.657	-3.772	0.000507291	0.00464443	1602		Crym	12971	12971	crystallin, mu	NM_016669//NP_057878
Defa26	1.637	31.341	0.736	7.938	-14.436	-3.852	0.000549046	0.00491662	1603		Defa26	626708	626708	defensin, alpha, 26	NM_001079933//NP_001073402
Mycn	1.158	8.654	0.82	0.537	-4.434	-2.148	1.69658e-05	0.00053288	1604		Mycn	18109	18109	v-myc avian myelocytomatosis viral related oncogene, neuroblastoma derived	NM_008709//NP_032735
Arsa	2.426	13.199	0.232	1.672	-4.347	-2.12	1.4808e-05	0.000492271	1605		Arsa	11883	11883	arylsulfatase A	NM_009713//NP_033843//XM_011245446//XP_011243748
6430598A04Rik	0.187	1.928	0.059	0.441	-8.167	-3.03	0.000220955	0.00264568	1606		NA	NA	NA	NA	NA
Wdr96	0.036	0.003	0.027	0.006	19.519	4.287	0.000769303	0.00625766	1607	low	NA	NA	NA	NA	NA
Pde10a	0.004	0.156	0.003	0.059	-13.812	-3.788	0.000522525	0.00474112	1608		Pde10a	23984	23984	phosphodiesterase 10A	NM_001290707//NM_011866//NP_001277636//NP_035996//XM_006523316//XM_006523318//XM_006523319//XM_006523320//XM_006523321//XM_006523322//XM_006523323//XP_006523379//XP_006523381//XP_006523382//XP_006523383//XP_006523384//XP_006523385//XP_006523386
Trim29	0.601	0.022	0.106	0.038	10.047	3.329	0.000330387	0.00342933	1609		Trim29	72169	72169	tripartite motif-containing 29	NM_023655//NP_076144//XM_006510616//XM_006510617//XP_006510679//XP_006510680
Slit2	0.822	9.208	0.529	1.468	-9.242	-3.208	0.000286676	0.00313504	1610		Slit2	20563	20563	slit homolog 2 (Drosophila)	NM_001291227//NM_001291228//NM_178804//NP_001278156//NP_001278157//NP_848919//NR_111900//XM_006503813//XM_006503814//XM_006503815//XM_006503816//XM_011240708//XP_006503876//XP_006503877//XP_006503878//XP_006503879//XP_011239010
Cd82	31.367	138.963	2.191	13.327	-3.93	-1.974	5.25013e-06	0.000288288	1611		Cd82	12521	12521	CD82 antigen	NM_001136055//NM_001271430//NM_001271431//NM_001271432//NM_001271461//NM_001271462//NM_007656//NP_001129527//NP_001258359//NP_001258360//NP_001258361//NP_001258390//NP_001258391//NP_031682//XM_006498652//XM_011239269//XM_011239270//XP_006498715//XP_011237571//XP_011237572
Sema6d	0.668	26.056	0.731	3.686	-19.26	-4.268	0.000766605	0.00624006	1612		Sema6d	214968	214968	sema domain, transmembrane domain (TM), and cytoplasmic domain, (semaphorin) 6D	NM_001290997//NM_001291000//NM_172537//NM_199238//NM_199239//NM_199240//NM_199241//NP_001277926//NP_001277929//NP_766125//NP_954708//NP_954709//NP_954710//NP_954711//XM_006499111//XM_006499112//XM_006499113//XM_006499114//XM_011239424//XM_011239425//XM_011239426//XM_011239427//XM_011239428//XM_011239429//XM_011239430//XM_011239431//XM_011239432//XP_006499174//XP_006499175//XP_006499176//XP_006499…
Gpr22	0.009	0.414	0.009	0.133	-19.664	-4.297	0.000790173	0.00638293	1613		Gpr22	73010	73010	G protein-coupled receptor 22	NM_175191//NP_780400
Mex3b	4.83	0.381	1.029	0.062	8.039	3.007	0.000220413	0.00264054	1614		Mex3b	108797	108797	mex3 RNA binding family member B	NM_175366//NP_780575
Zzef1	4.615	33.907	1.078	1.521	-7.322	-2.872	0.000169977	0.00221359	1615		Zzef1	195018	195018	zinc finger, ZZ-type with EF hand domain 1	NM_001045536//NP_001039001//XM_006532601//XM_006532602//XM_006532603//XM_011248827//XP_006532664//XP_006532665//XP_006532666//XP_011247129
Epha1	10.002	61.716	2.51	4.292	-4.816	-2.268	3.39622e-05	0.000803016	1616		Epha1	13835	13835	Eph receptor A1	NM_023580//NP_076069//XM_011241203//XP_011239505
Rab34	1.77	0.161	0.885	0.049	10.029	3.326	0.000334249	0.00345761	1617		Rab34	19376	19376	RAB34, member RAS oncogene family	NM_001159482//NM_033475//NP_001152954//NP_258436//XM_011248824//XP_011247126//XR_388376
Agpat4	7.12	0.774	1.368	0.409	9.97	3.318	0.00032796	0.00341679	1618		Agpat4	68262	68262	1-acylglycerol-3-phosphate O-acyltransferase 4 (lysophosphatidic acid acyltransferase, delta)	NM_026644//NP_080920//XM_006523345//XM_006523346//XM_006523347//XM_006523348//XP_006523408//XP_006523409//XP_006523410//XP_006523411
Mfsd7a	0.037	2.764	0.036	1.084	-50.56	-5.66	0.001478	0.00995031	1619		Mfsd7a	243197	243197	major facilitator superfamily domain containing 7A	NM_172883//NP_766471//XM_006534932//XM_006534933//XM_006534934//XM_006534935//XP_006534995//XP_006534996//XP_006534997//XP_006534998
Plcb3	73.008	416.502	18.227	56.921	-4.773	-2.255	3.25308e-05	0.000781903	1620		Plcb3	18797	18797	phospholipase C, beta 3	NM_001290349//NM_008874//NP_001277278//NP_032900//XM_006526766//XM_006526767//XM_011247166//XP_006526829//XP_006526830//XP_011245468
Vwa5b2	0.271	1.24	0.09	0.174	-6.221	-2.637	0.000108721	0.00165076	1621		Vwa5b2	328643	328643	von Willebrand factor A domain containing 5B2	NM_001144953//NM_182636//NM_198629//NP_001138425//NP_872574//XM_006522287//XM_006522288//XM_006522289//XM_006522290//XM_006522291//XM_006522292//XM_006522293//XM_006522294//XM_006522295//XM_006522296//XM_006522297//XM_006522298//XM_006522299//XM_006522300//XM_006522301//XM_006522302//XP_006522350//XP_006522351//XP_006522352//XP_006522353//XP_006522354//XP_006522355//XP_006522356//XP_006522357//XP…
Amn	1.219	45.475	1.416	4.328	-14.131	-3.821	0.000560367	0.00498227	1622		Amn	93835	93835	amnionless	NM_033603//NP_291081
Slc25a42	2.387	14.782	0.753	1.484	-4.901	-2.293	3.87136e-05	0.000861415	1623		Slc25a42	73095	73095	solute carrier family 25, member 42	NM_001007570//NP_001007571
Psat1	94.213	20.133	9.295	5.44	4.582	2.196	2.61367e-05	0.000692341	1624		Psat1	107272	107272	phosphoserine aminotransferase 1	NM_001205339//NM_177420//NP_001192268//NP_803155
Slc27a3	2.27	0.492	0.501	0.043	6.676	2.739	0.000139268	0.00195084	1625		Slc27a3	26568	26568	solute carrier family 27 (fatty acid transporter), member 3	NM_001316688//NM_011988//NP_001303617//NP_036118//XM_006501528//XM_011240129//XM_011240130//XP_006501591//XP_011238431//XP_011238432
Aldh1a7	13.058	115.389	5.827	21.657	-5.045	-2.335	4.72617e-05	0.000972616	1626		Aldh1a7	26358	26358	aldehyde dehydrogenase family 1, subfamily A7	NM_011921//NP_036051
Ccdc33	0.116	0	0.054	0	11.416	3.513	0.000436837	0.00417978	1627	low	Ccdc33	382077	382077	coiled-coil domain containing 33	NM_001166282//NM_001311085//NM_029212//NP_001159754//NP_001298014//NP_083488//XM_006511252//XM_006511253//XM_006511254//XM_006511255//XM_006511256//XM_006511257//XM_006511258//XM_006511259//XP_006511315//XP_006511316//XP_006511317//XP_006511318//XP_006511319//XP_006511320//XP_006511321//XP_006511322
Arl6	4.126	0.347	0.502	0.162	8.619	3.108	0.000265157	0.00297356	1628		Arl6	56297	56297	ADP-ribosylation factor-like 6	NM_019665//NP_062639//XM_006522398//XP_006522461
Wnt6	19.803	0.188	10.432	0.089	22.72	4.506	0.000920604	0.0071069	1629		Wnt6	22420	22420	wingless-type MMTV integration site family, member 6	NM_009526//NP_033552//XM_006495887//XM_006495888//XM_006495889//XP_006495950//XP_006495951//XP_006495952
Arhgap30	0.018	0	0.015	0	6.923	2.791	0.00015537	0.00208025	1630	low	Arhgap30	226652	226652	Rho GTPase activating protein 30	NM_001005508//NP_001005508
Fgf1	3.293	0.364	0.691	0.109	8.183	3.033	0.000242346	0.00280816	1631		Fgf1	14164	14164	fibroblast growth factor 1	NM_010197//NP_034327//XM_006525641//XM_006525642//XM_006525644//XM_006525645//XM_006525647//XM_006525648//XM_006525649//XM_011246841//XM_011246842//XM_011246843//XP_006525704//XP_006525705//XP_006525707//XP_006525708//XP_006525710//XP_006525711//XP_006525712//XP_011245143//XP_011245144//XP_011245145
Fam20c	2.566	14.926	0.979	0.955	-4.629	-2.211	3.01634e-05	0.000752858	1632		Fam20c	80752	80752	family with sequence similarity 20, member C	NM_030565//NP_085042//XM_006504775//XP_006504838
Atp2a3	4.011	28.882	1.888	1.296	-4.61	-2.205	2.99168e-05	0.000752337	1633		Atp2a3	53313	53313	ATPase, Ca++ transporting, ubiquitous	NM_001163336//NM_001163337//NM_016745//NP_001156808//NP_001156809//NP_058025
Ckap2	36.936	7.537	2.607	1.471	5.054	2.337	5.08855e-05	0.00102114	1634		Ckap2	80986	80986	cytoskeleton associated protein 2	NM_001004140//NP_001004140//XM_006509226//XP_006509289
Arhgap26	0.231	3.714	0.176	1.041	-10.64	-3.411	0.000406715	0.003978	1635		Arhgap26	71302	71302	Rho GTPase activating protein 26	NM_175164//NP_780373//XM_006526265//XM_006526267//XM_006526268//XM_006526269//XP_006526328//XP_006526330//XP_006526331//XP_006526332
Phyh	22.007	133.335	1.804	17.635	-4.501	-2.17	2.44107e-05	0.000661642	1636		Phyh	16922	16922	phytanoyl-CoA hydroxylase	NM_010726//NP_034856
5730420D15Rik	0.056	0.764	0.038	0.154	-7.202	-2.848	0.000179264	0.00229825	1637		5730420D15Rik	70523	70523	RIKEN cDNA 5730420D15 gene	NR_045338//NR_045339
Pde9a	3.131	30.739	0.491	6.49	-6.256	-2.645	0.000121334	0.00178311	1638		Pde9a	18585	18585	phosphodiesterase 9A	NM_001163748//NM_008804//NP_001157220//NP_032830//XM_006523821//XM_006523822//XP_006523884//XP_006523885//XR_385301
Pramel4	0	0.072	0	0.031	-7.435	-2.894	0.000203291	0.00251681	1639	low	Pramel4	347710	347710	preferentially expressed antigen in melanoma like 4	NM_001001319//NM_178248//NP_001001319//XM_006538985//XM_006538986//XM_006538987//XP_006539048//XP_006539049//XP_006539050
Tmem184a	20.415	82.072	1.843	10.329	-4.086	-2.031	1.10125e-05	0.000425495	1640		Tmem184a	231832	231832	transmembrane protein 184a	NM_001161548//NM_144914//NP_001155020//NP_659163//XM_006504670//XM_006504671//XP_006504733//XP_006504734
Efna5	0.769	0.008	0.039	0.007	55.827	5.803	0.00164665	0.0108096	1641		Efna5	13640	13640	ephrin A5	NM_010109//NM_207654//NP_034239//NP_997537//XM_006523598//XM_011246270//XM_011246271//XP_006523661//XP_011244572//XP_011244573
Fetub	2.037	0.496	0.56	0.081	5.276	2.399	6.23542e-05	0.00116315	1642		Fetub	59083	59083	fetuin beta	NM_001083904//NM_001083905//NM_021564//NP_001077373//NP_001077374//NP_067539//XM_006522437//XP_006522500
Trim40	0.481	7.203	0.317	1.369	-6.763	-2.758	0.000150698	0.00204467	1643		Trim40	195359	195359	tripartite motif-containing 40	NM_001033235//NM_001172168//NP_001028407//NP_001165639//XM_006523902//XM_006523903//XM_006523904//XM_006523905//XM_006523906//XM_006523907//XM_006523908//XM_006523909//XM_006536825//XM_006536827//XM_006536828//XM_006536829//XM_011251498//XM_011251499//XP_006523965//XP_006523966//XP_006523967//XP_006523968//XP_006523969//XP_006523970//XP_006523971//XP_006523972//XP_006536888//XP_006536890//XP_0065…
Arhgap29	12.142	1.593	1.062	0.125	6.019	2.59	0.000104207	0.00161266	1644		Arhgap29	214137	214137	Rho GTPase activating protein 29	NM_172525//NP_766113//XM_006501288//XM_006501289//XM_006501290//XP_006501351//XP_006501352//XP_006501353
Odf3b	0.079	11.291	0.044	6.138	-43.515	-5.443	0.00146408	0.00987205	1645		Odf3b	70113	70113	outer dense fiber of sperm tails 3B	NM_001013022//NP_001013040//XM_006521387//XM_006521388//XP_006521450//XP_006521451
Tpbg	5.222	0.456	1.174	0.124	6.411	2.681	0.000134628	0.00190414	1646		Tpbg	21983	21983	trophoblast glycoprotein	NM_001164792//NM_011627//NP_001158264//NP_035757
Nphp1	7.682	1.197	0.814	0.301	5.472	2.452	7.74981e-05	0.00134064	1647		Nphp1	53885	53885	nephronophthisis 1 (juvenile) homolog (human)	NM_001291012//NM_001291013//NM_016902//NP_001277941//NP_001277942//NP_058598//XM_006499904//XM_011239695//XM_011239696//XM_011239697//XP_006499967//XP_011237997//XP_011237998//XP_011237999
Lrrc36	0	0.044	0	0.017	-10.355	-3.372	0.000399955	0.00393829	1648	low	Lrrc36	270091	270091	leucine rich repeat containing 36	NM_001033371//NM_001170788//NM_001170789//NP_001028543//NP_001164259//NP_001164260//XM_006531055//XM_006531056//XM_006531057//XM_011248392//XM_011248393//XP_006531118//XP_006531119//XP_006531120//XP_011246694//XP_011246695//XR_387748
Pla2g12b	1.218	59.559	1.826	8.647	-18.835	-4.235	0.000826581	0.00659349	1649		Pla2g12b	69836	69836	phospholipase A2, group XIIB	NM_023530//NP_076019//XM_006514061//XM_006514062//XP_006514124//XP_006514125
Txlnb	0.056	0	0.018	0	7.214	2.851	0.000188468	0.00238518	1650	low	Txlnb	378431	378431	taxilin beta	NM_138628//NP_619534//XM_011243177//XP_011241479
Itgam	0.4	2.054	0.088	0.128	-7.407	-2.889	0.000207941	0.00255185	1651		Itgam	16409	16409	integrin alpha M	NM_001082960//NM_008401//NP_001076429//NP_032427//XM_011241684//XM_011241685//XP_011239986//XP_011239987
Cyyr1	1.037	0.021	0.787	0.037	9.824	3.296	0.000359221	0.00365278	1652		Cyyr1	224405	224405	cysteine and tyrosine-rich protein 1	NM_144853//NP_659102//XM_006523005//XP_006523068//XR_876131
Dnahc9	0.003	0.069	0.003	0.019	-9.608	-3.264	0.000343968	0.00353465	1653	low	NA	NA	NA	NA	NA
Timp1	1.162	0.066	0.25	0.074	11	3.459	0.000446519	0.00424629	1654		Timp1	21857	21857	tissue inhibitor of metalloproteinase 1	NM_001044384//NM_001294280//NM_011593//NP_001037849//NP_001281209//NP_035723
Nkx2-2	0.154	1.51	0.039	0.795	-6.729	-2.75	0.000155224	0.00207978	1655		Nkx2-2	18088	18088	NK2 homeobox 2	NM_001077632//NM_010919//NP_001071100//NP_035049//XM_006498898//XM_006498899//XM_006498900//XM_011239349//XP_006498961//XP_006498962//XP_006498963//XP_011237651
Abhd8	6.811	0.858	0.897	0.239	7.64	2.934	0.000225937	0.00267786	1656		Abhd8	64296	64296	abhydrolase domain containing 8	NM_022419//NP_071864
Casp1	15.395	120.672	1.186	2.165	-6.022	-2.59	0.000108001	0.00164304	1657		Casp1	12362	12362	caspase 1	NM_009807//NP_033937
Acsl6	0.017	0.619	0.007	0.113	-18.491	-4.209	0.000825143	0.00658788	1658		Acsl6	216739	216739	acyl-CoA synthetase long-chain family member 6	NM_001033597//NM_001033598//NM_001033599//NM_144823//NP_001028769//NP_001028770//NP_001028771//NP_659072//XM_006532843//XM_006532844//XM_006532845//XM_011248902//XP_006532906//XP_006532907//XP_006532908//XP_011247204
Bfsp1	0.274	6.119	0.136	1.821	-8.622	-3.108	0.000289377	0.00315128	1659		Bfsp1	12075	12075	beaded filament structural protein 1, in lens-CP94	NM_001291061//NM_009751//NP_001277990//NP_033881//XM_011239261//XM_011239262//XM_011239263//XM_011239264//XM_011239265//XM_011239266//XP_011237563//XP_011237564//XP_011237565//XP_011237566//XP_011237567//XP_011237568
Bzrap1	0.082	0	0.05	0	10.213	3.352	0.000403474	0.00396125	1660	low	Bzrap1	207777	207777	benzodiazepine receptor associated protein 1	NM_172449//NP_766037//XM_006532702//XM_006532703//XM_006532704//XM_006532706//XM_006532707//XM_006532708//XM_006532709//XM_006532710//XM_006532711//XM_006532712//XM_006536450//XP_006532765//XP_006532766//XP_006532767//XP_006532769//XP_006532770//XP_006532771//XP_006532772//XP_006532773//XP_006532774//XP_006532775//XP_006536513
Adamts7	0.598	0.013	0.047	0.013	32.909	5.04	0.00129778	0.00907321	1661		Adamts7	108153	108153	a disintegrin-like and metallopeptidase (reprolysin type) with thrombospondin type 1 motif, 7	NM_001003911//NM_001311115//NP_001003911//NP_001298044//XM_006510758//XM_006510759//XM_006510760//XM_006510761//XM_006510762//XM_006510763//XM_006510764//XP_006510821//XP_006510822//XP_006510823//XP_006510824//XP_006510825//XP_006510826//XP_006510827
Usp2	0.525	4.009	0.113	1.149	-4.548	-2.185	2.9991e-05	0.00075258	1662		Usp2	53376	53376	ubiquitin specific peptidase 2	NM_016808//NM_198091//NM_198092//NP_058088//NP_932759//NP_932760//XM_006510480//XM_006510482//XM_006510483//XM_006510484//XM_006510485//XM_006510486//XM_011242577//XP_006510543//XP_006510545//XP_006510546//XP_006510547//XP_006510548//XP_006510549//XP_011240879
Pole2	18.595	4.325	0.969	0.69	4.324	2.112	2.06347e-05	0.00059533	1663		Pole2	18974	18974	polymerase (DNA directed), epsilon 2 (p59 subunit)	NM_011133//NP_035263//XM_006515598//XM_006515599//XM_011244018//XP_006515661//XP_006515662//XP_011242320
Ecel1	0.049	0.913	0.036	0.249	-13.252	-3.728	0.00057385	0.00506694	1664		Ecel1	13599	13599	endothelin converting enzyme-like 1	NM_001277925//NM_021306//NP_001264854//NP_067281//XM_006529120//XM_006529121//XM_006529122//XM_006529123//XM_011247919//XM_011247920//XM_011247921//XP_006529183//XP_006529184//XP_006529185//XP_006529186//XP_011246221//XP_011246222//XP_011246223
Podxl2	0.972	0.055	0.293	0.021	15.675	3.97	0.00069634	0.00581196	1665		Podxl2	319655	319655	podocalyxin-like 2	NM_176973//NP_795947//XM_006506246//XM_006506247//XM_011241374//XM_011241375//XM_011241376//XM_011241377//XM_011241378//XP_006506309//XP_006506310//XP_011239676//XP_011239677//XP_011239678//XP_011239679//XP_011239680
Tmem220	1.13	7.855	0.327	1.23	-4.676	-2.225	3.65889e-05	0.000839603	1666		Tmem220	338369	338369	transmembrane protein 220	NM_001291042//NM_001291043//NM_177392//NP_001277971//NP_001277972//NP_796366
Rbp7	0.2	35.051	0.229	5.494	-32.472	-5.021	0.00129464	0.00905666	1667		Rbp7	63954	63954	retinol binding protein 7, cellular	NM_022020//NP_071303//XM_006535960//XM_006535961//XM_006539085//XM_006539087//XP_006536023//XP_006536024//XP_006539148//XP_006539150
Card11	0.715	4.162	0.109	0.94	-7.243	-2.857	0.000202094	0.00250599	1668		Card11	108723	108723	caspase recruitment domain family, member 11	NM_175362//NP_780571
Nes	1.356	0.048	0.115	0.015	15.324	3.938	0.000690389	0.00577945	1669		Nes	18008	18008	nestin	NM_016701//NP_057910
Chga	1.403	34.589	0.691	6.752	-10.434	-3.383	0.000427123	0.0041261	1670		Chga	12652	12652	chromogranin A	NM_007693//NP_031719
Pstpip2	3.987	57.453	0.125	14.891	-13.571	-3.762	0.000605989	0.00527193	1671		Pstpip2	19201	19201	proline-serine-threonine phosphatase-interacting protein 2	NM_013831//NM_177831//NP_038859
Olfml2b	0.461	0.005	0.204	0.009	11.42	3.514	0.000490175	0.00453397	1672		Olfml2b	320078	320078	olfactomedin-like 2B	NM_177068//NP_796042//XM_006496901//XP_006496964
Pros1	0.415	2.254	0.044	0.47	-5.179	-2.373	6.58642e-05	0.00120839	1673		Pros1	19128	19128	protein S (alpha)	NM_011173//NP_035303//XM_011245843//XP_011244145
Rem2	1.499	0.269	0.176	0.039	5.847	2.548	0.000102034	0.00158533	1674		Rem2	140743	140743	rad and gem related GTP binding protein 2	NM_080726//NP_542764
1810030J14Rik	0.186	14.631	0.087	1.823	-32.805	-5.036	0.00132316	0.00918494	1675		NA	NA	NA	NA	NA
O3far1	15.806	2.423	2.331	0.599	6.083	2.605	0.000121422	0.00178323	1676		NA	NA	NA	NA	NA
Kank4	0.056	0	0.015	0	8.883	3.151	0.000314584	0.00332187	1677	low	Kank4	242553	242553	KN motif and ankyrin repeat domains 4	NM_172872//NP_766460//XM_011240522//XM_011240523//XP_011238824//XP_011238825//XR_867859
Cyp2c55	18.575	157.188	18.911	16.178	-4.455	-2.155	2.79445e-05	0.000719816	1678		Cyp2c55	72082	72082	cytochrome P450, family 2, subfamily c, polypeptide 55	NM_028089//NP_082365//XM_006527355//XP_006527418
Tnfsf4	0.416	0.04	0.275	0.07	43.37	5.439	0.00159012	0.0105252	1679		Tnfsf4	22164	22164	tumor necrosis factor (ligand) superfamily, member 4	NM_009452//NP_033478
Col1a1	0.051	0	0.043	0	18.678	4.223	0.000869834	0.00682789	1680	low	Col1a1	12842	12842	collagen, type I, alpha 1	NM_007742//NP_031768
Slc25a44	10.641	42.656	0.594	3.126	-4.18	-2.064	1.70793e-05	0.000533574	1681		Slc25a44	229517	229517	solute carrier family 25, member 44	NM_001145876//NM_001145877//NM_001281795//NM_178696//NP_001139348//NP_001139349//NP_001268724//NP_848811//XM_006501347//XP_006501410
Kifc2	0.989	6.995	0.019	2.334	-6.4	-2.678	0.000147572	0.00201751	1682		Kifc2	16581	16581	kinesin family member C2	NM_010630//NP_034760//XM_006520508//XM_006520509//XM_006520510//XM_006520511//XP_006520571//XP_006520572//XP_006520573//XP_006520574//XR_383986//XR_383987//XR_383988
1810048J11Rik	2.213	0.458	0.094	0.039	5.331	2.414	7.78413e-05	0.00134394	1683		NA	NA	NA	NA	NA
Chrnb4	0.004	0.04	0.007	0.024	-21.473	-4.424	0.00100709	0.00757653	1684	low	Chrnb4	108015	108015	cholinergic receptor, nicotinic, beta polypeptide 4	NM_148944//NP_683746//XM_006510757//XM_011242655//XP_006510820//XP_011240957
Tmprss11e	0.034	0	0.042	0	8.98	3.167	0.000334397	0.00345761	1685	low	Tmprss11e	243084	243084	transmembrane protease, serine 11e	NM_172880//NP_766468
Sema4c	10.174	1.565	1.756	0.434	4.296	2.103	2.3539e-05	0.000650864	1686		Sema4c	20353	20353	sema domain, immunoglobulin domain (Ig), transmembrane domain (TM) and short cytoplasmic domain, (semaphorin) 4C	NM_001126047//NM_001304329//NM_001304330//NP_001119519//NP_001291258//NP_001291259//XM_006495803//XM_006495804//XM_006495805//XM_006495807//XM_006495808//XM_006495809//XM_006495810//XM_011238456//XP_006495866//XP_006495867//XP_006495868//XP_006495870//XP_006495871//XP_006495872//XP_006495873//XP_011236758
D630045J12Rik	1.575	0.122	0.033	0.065	6.508	2.702	0.000157241	0.00209468	1687		D630045J12Rik	330286	330286	RIKEN cDNA D630045J12 gene	NM_194061//NP_918950
Fbxl2	0.586	0.069	0.239	0.036	11.185	3.483	0.000501169	0.00460464	1688		Fbxl2	72179	72179	F-box and leucine-rich repeat protein 2	NM_178624//NP_848739//XM_006512294//XM_006512295//XM_011243027//XM_011243028//XP_006512357//XP_006512358//XP_011241329//XP_011241330//XR_379878//XR_379879//XR_379880
Lysmd2	14.283	2.115	1.053	0.597	6.75	2.755	0.000177318	0.00228118	1689		Lysmd2	70082	70082	LysM, putative peptidoglycan-binding, domain containing 2	NM_027309//NP_081585//XM_006511431//XP_006511494
Pla2g7	0.007	0.257	0.011	0.015	-17.95	-4.166	0.000869595	0.00682789	1690		Pla2g7	27226	27226	phospholipase A2, group VII (platelet-activating factor acetylhydrolase, plasma)	NM_013737//NP_038765//XM_006524365//XM_006524366//XM_006524367//XP_006524428//XP_006524429//XP_006524430
Fam151a	0	0.13	0	0.008	-19.375	-4.276	0.000938229	0.00720197	1691		Fam151a	230579	230579	family with sequence simliarity 151, member A	NM_146149//NP_666261
Esr1	0.214	0.004	0.083	0.006	9.264	3.212	0.00036892	0.00371579	1692		Esr1	13982	13982	estrogen receptor 1 (alpha)	NM_001302531//NM_001302532//NM_001302533//NM_007956//NP_001289460//NP_001289461//NP_001289462//NP_031982//NR_126357//XM_006512433//XM_006512434//XM_006512435//XM_011243066//XM_011243067//XM_011243068//XM_011243069//XP_006512496//XP_006512497//XP_006512498//XP_011241368//XP_011241369//XP_011241370//XP_011241371
Fcgrt	0.616	31.125	0.624	3.928	-15.382	-3.943	0.000757313	0.00618817	1693		Fcgrt	14132	14132	Fc receptor, IgG, alpha chain transporter	NM_010189//NP_034319//XM_006540603//XP_006540666
Hsd3b2	0.029	0.703	0.034	0.033	-16.526	-4.047	0.000824075	0.00658385	1694		Hsd3b2	15493	15493	hydroxy-delta-5-steroid dehydrogenase, 3 beta- and steroid delta-isomerase 2	NM_153193//NP_694873//XM_006501038//XM_011240025//XP_006501101//XP_011238327
Rerg	1.018	0.009	0.753	0.016	16.201	4.018	0.000804554	0.00646552	1695		Rerg	232441	232441	RAS-like, estrogen-regulated, growth-inhibitor	NM_001164212//NM_001164214//NM_181988//NP_001157684//NP_001157686//NP_871788//XM_006506039//XP_006506102
Ttc7	16.431	68.026	1.732	4.948	-3.717	-1.894	4.47567e-06	0.000267132	1696		Ttc7	225049	225049	tetratricopeptide repeat domain 7	NM_028639//NP_082915//XM_006524201//XM_006524202//XM_011246415//XP_006524264//XP_006524265//XP_011244717
A830060N17	0	0.293	0	0.087	-15.484	-3.953	0.000768593	0.00625406	1697		NA	NA	NA	NA	NA
Tspan4	15.68	1.471	1.855	0.765	8.594	3.103	0.000321744	0.00337661	1698		Tspan4	64540	64540	tetraspanin 4	NM_001252588//NM_053082//NP_001239517//NP_444312//XM_006536224//XP_006536287
Arhgef25	0.448	0	0.188	0	13.537	3.759	0.000655575	0.0055755	1699		Arhgef25	52666	52666	Rho guanine nucleotide exchange factor (GEF) 25	NM_001166413//NM_028027//NP_001159885//NP_082303//XM_006513878//XM_006513879//XM_006513880//XM_006513881//XP_006513941//XP_006513942//XP_006513943//XP_006513944//XR_871718
Gpr137b-ps	1.45	0.093	0.121	0.044	11.248	3.492	0.000521687	0.00473536	1700		Gpr137b-ps	664862	664862	G protein-coupled receptor 137B, pseudogene	NR_003568
9930111J21Rik1	0.121	0	0.008	0	12.018	3.587	0.000565608	0.00501695	1701	low	9930111J21Rik1	667214	667214	RIKEN cDNA 9930111J21 gene 1	NM_001114679//NP_001108151
B4galnt1	21.664	210.081	14	73.941	-5.009	-2.325	6.58264e-05	0.00120839	1702		B4galnt1	14421	14421	beta-1,4-N-acetyl-galactosaminyl transferase 1	NM_001244617//NM_001244618//NM_008080//NM_027739//NP_001231546//NP_001231547//NP_032106//NP_082015//NR_045166//XM_006513219//XM_011243369//XP_006513282//XP_011241671
Msx2	0.192	0	0.104	0	7.404	2.888	0.000239261	0.0027807	1703		Msx2	17702	17702	msh homeobox 2	NM_013601//NP_038629
Parp8	1.257	0.124	0.322	0.084	7.978	2.996	0.000285502	0.00313034	1704		Parp8	52552	52552	poly (ADP-ribose) polymerase family, member 8	NM_001081009//NM_027272//NP_001074478//XM_006517718//XM_006517719//XM_006517720//XM_011244679//XM_011244680//XP_006517781//XP_006517782//XP_006517783//XP_011242981//XP_011242982
Gm14137	1.06	0.017	0.236	0.015	23.594	4.56	0.00112288	0.0081966	1705		Gm14137	623781	623781	predicted gene 14137	NM_001039223//NP_001034312
Kbtbd11	0.909	4.519	0.13	1.482	-4.234	-2.082	2.35011e-05	0.000650587	1706		Kbtbd11	74901	74901	kelch repeat and BTB (POZ) domain containing 11	NM_029116//NP_083392//XM_006508915//XM_006508916//XM_006508917//XP_006508978//XP_006508979//XP_006508980//XR_870083//XR_870084
Erlin1	10.395	51.979	2.829	3.4	-4.053	-2.019	1.51029e-05	0.000499231	1707		Erlin1	226144	226144	ER lipid raft associated 1	NM_001164359//NM_001164360//NM_145502//NP_001157831//NP_001157832//NP_663477//XM_006526998//XP_006527061
Adamtsl4	1.452	0.217	0.193	0.064	5.712	2.514	0.000112894	0.00169536	1708		Adamtsl4	229595	229595	ADAMTS-like 4	NM_001301705//NM_144899//NP_001288634//NP_659148//XM_006501368//XM_006501369//XM_006501372//XP_006501431//XP_006501432//XP_006501435
Spire1	6.29	1.015	0.168	0.192	5.849	2.548	0.000121172	0.00178297	1709		Spire1	68166	68166	spire homolog 1 (Drosophila)	NM_176832//NM_194355//NP_789802//NP_919336//XM_006526203//XM_006526204//XM_006526205//XM_006526206//XM_006526207//XM_006526209//XM_011246993//XP_006526266//XP_006526267//XP_006526268//XP_006526269//XP_006526270//XP_006526272//XP_011245295
Areg	46.072	11.26	8.667	0.417	5.044	2.335	7.1146e-05	0.00126853	1710		Areg	11839	11839	amphiregulin	NM_009704//NP_033834
Nradd	2.347	0.622	0.319	0.196	7.139	2.836	0.000223115	0.00266062	1711		Nradd	67169	67169	neurotrophin receptor associated death domain	NM_026012//NP_080288//XM_006512240//XP_006512303
Dab2	0.189	0.016	0.032	0.014	11.261	3.493	0.00054136	0.00486473	1712		Dab2	13132	13132	disabled 2, mitogen-responsive phosphoprotein	NM_001008702//NM_001037905//NM_001102400//NM_001310446//NM_023118//NP_001008702//NP_001032994//NP_001095870//NP_001297375//NP_075607//XM_006519960//XM_006519961//XM_011245324//XP_006520023//XP_006520024//XP_011243626
Mypop	1.163	0.254	0.176	0.077	5.058	2.338	7.28101e-05	0.00128336	1713		Mypop	232934	232934	Myb-related transcription factor, partner of profilin	NM_145579//NP_663554//XM_006539819//XP_006539882
Runx1	6.835	1.079	0.426	0.138	4.866	2.283	5.67064e-05	0.0010865	1714		Runx1	12394	12394	runt related transcription factor 1	NM_001111021//NM_001111022//NM_001111023//NM_009821//NP_001104491//NP_001104492//NP_001104493//NP_033951
Lynx1	1.321	0.223	0.148	0.045	5.511	2.462	0.000101965	0.00158533	1715		Lynx1	23936	23936	Ly6/neurotoxin 1	NM_011838//NP_035968
Pacsin3	5.144	0.905	0.603	0.042	5	2.322	6.95712e-05	0.00125163	1716		Pacsin3	80708	80708	protein kinase C and casein kinase substrate in neurons 3	NM_001289677//NM_001289678//NM_028733//NM_030880//NP_001276606//NP_001276607//NP_083009//NP_112019//XM_006500424//XM_006500425//XM_006500427//XM_006500428//XP_006500487//XP_006500488//XP_006500490//XP_006500491
Loxl4	1.327	0.014	0.554	0.008	24.359	4.606	0.00117965	0.0084889	1717		Loxl4	67573	67573	lysyl oxidase-like 4	NM_001164311//NM_053083//NP_001157783//NP_444313//XM_006527297//XM_006527298//XP_006527360//XP_006527361
AU040320	15.7	76.796	1.502	9.462	-4.565	-2.191	3.97574e-05	0.00087349	1718		AU040320	100317	100317	expressed sequence AU040320	NM_001035525//NM_001035526//NM_133886//NP_001030602//NP_001030603//NP_598647
Sspo	0.009	0.027	0.007	0.019	-6.898	-2.786	0.000211137	0.00257435	1719	low	Sspo	243369	243369	SCO-spondin	NM_173428//NP_775604//XM_006506068//XM_006506069//XM_006506070//XM_006506071//XM_011241333//XP_006506131//XP_006506132//XP_006506133//XP_006506134//XP_011239635//XR_868857
Elmod3	3.331	22.595	0.443	6.542	-5.055	-2.338	7.58905e-05	0.00132461	1720		Elmod3	232089	232089	ELMO/CED-12 domain containing 3	NM_001253692//NM_144917//NP_001240621//NP_659166//XM_006505957//XM_006505958//XM_006505959//XM_011241299//XP_006506020//XP_006506021//XP_006506022//XP_011239601
Cyp3a16	0	0.112	0	0.075	-11.654	-3.543	0.000581423	0.00511446	1721	low	Cyp3a16	13114	13114	cytochrome P450, family 3, subfamily a, polypeptide 16	NM_007820//NP_031846//XM_006504799//XP_006504862
Ccl20	0.777	24.339	0.518	1.495	-13.157	-3.718	0.000667334	0.0056426	1722		Ccl20	20297	20297	chemokine (C-C motif) ligand 20	NM_001159738//NM_016960//NP_001153210//NP_058656//XM_006496447//XM_006496448//XP_006496510//XP_006496511
Trim30e-ps1	0	0.181	0	0.072	-15.083	-3.915	0.000796005	0.00641671	1723		Trim30e-ps1	625321	625321	tripartite motif-containing 30E, pseudogene 1	NM_001037924//NR_033673
Paics	86.159	15.276	6.567	3.298	4.939	2.304	6.84916e-05	0.00124002	1724		Paics	67054	67054	phosphoribosylaminoimidazole carboxylase, phosphoribosylaminoribosylaminoimidazole, succinocarboxamide synthetase	NM_025939//NP_080215//XM_006535180//XM_006535181//XM_006535182//XM_006535183//XM_006535184//XM_006535185//XP_006535243//XP_006535244//XP_006535245//XP_006535246//XP_006535247//XP_006535248
Prom2	1.2	0.005	0.514	0.009	35.65	5.156	0.00162582	0.0107089	1725		Prom2	192212	192212	prominin 2	NM_138750//NM_178047//NP_620089//NP_835148
Hspa1b	3.965	0.673	0.839	0.078	6.469	2.694	0.00018425	0.00233941	1726		Hspa1b	15511	15511	heat shock protein 1B	NM_010478//NP_034608
9530053A07Rik	0.499	0.054	0.051	0.034	20.337	4.346	0.00108444	0.0079725	1727		9530053A07Rik	319482	319482	RIKEN cDNA 9530053A07 gene	NM_001164655//NM_176924//NP_001158127
Sgk1	2.17	11.092	0.389	2.916	-4.205	-2.072	2.62511e-05	0.000693797	1728		Sgk1	20393	20393	serum/glucocorticoid regulated kinase 1	NM_001161845//NM_001161847//NM_001161848//NM_001161849//NM_001161850//NM_011361//NP_001155317//NP_001155319//NP_001155320//NP_001155321//NP_001155322//NP_035491
Sun2	12.719	1.674	1.699	0.636	5.089	2.347	8.30663e-05	0.00140472	1729		Sun2	223697	223697	Sad1 and UNC84 domain containing 2	NM_001205345//NM_001205346//NM_194342//NP_001192274//NP_001192275//NP_919323//XM_006520811//XP_006520874
Cdc42ep2	4.142	42.435	1.788	4.715	-5.877	-2.555	0.000136104	0.00192151	1730		Cdc42ep2	104252	104252	CDC42 effector protein (Rho GTPase binding) 2	NM_026772//NP_081048
Gpr132	0.113	0	0.1	0	14.502	3.858	0.000793627	0.00639975	1731	low	Gpr132	56696	56696	G protein-coupled receptor 132	NM_019925//NP_064309//XM_006516102//XM_006516103//XP_006516165//XP_006516166
Mylk	2.097	23.065	0.989	4.332	-7.733	-2.951	0.000294065	0.00318746	1732		Mylk	107589	107589	myosin, light polypeptide kinase	NM_139300//NP_647461//XM_006521702//XM_006521703//XM_006521705//XP_006521765//XP_006521766//XP_006521768
Spink3	1.163	360.177	0.609	136.471	-107.681	-6.751	0.00248153	0.0147508	1733		NA	NA	NA	NA	NA
Rasl11b	6.93	0.871	1.803	0.254	6.02	2.59	0.000147896	0.00202075	1734		Rasl11b	68939	68939	RAS-like, family 11, member B	NM_026878//NP_081154
Pdlim4	0.775	0.018	0.544	0.031	32.912	5.041	0.00155871	0.0103664	1735		Pdlim4	30794	30794	PDZ and LIM domain 4	NM_019417//NP_062290//XM_006533511//XP_006533574
Chrnb2	0.247	1.513	0.032	0.287	-7.586	-2.923	0.000286084	0.00313048	1736		Chrnb2	11444	11444	cholinergic receptor, nicotinic, beta polypeptide 2 (neuronal)	NM_009602//NP_033732
Ccdc46	2.06	0.054	1.208	0.073	22.46	4.489	0.00118623	0.00852836	1737		NA	NA	NA	NA	NA
Vwa2	2.883	0.221	0.729	0.146	7.522	2.911	0.000276138	0.00305125	1738		Vwa2	240675	240675	von Willebrand factor A domain containing 2	NM_172840//NP_766428//XM_006527090//XM_006527091//XP_006527153//XP_006527154
Tmem136	0.19	0	0.06	0	20.352	4.347	0.00112047	0.00818673	1739		Tmem136	235300	235300	transmembrane protein 136	NM_001034863//NP_001030035//XM_006510255//XM_006510256//XM_011242486//XP_006510318//XP_006510319//XP_011240788
Rab3c	0.071	0.444	0.05	0.071	-13.65	-3.771	0.000748729	0.0061362	1740		Rab3c	67295	67295	RAB3C, member RAS oncogene family	NM_023852//NP_076341//XM_006517740//XM_006517741//XM_006517742//XP_006517803//XP_006517804//XP_006517805
Bean1	0.108	0	0.066	0	7.255	2.859	0.000254937	0.00289794	1741	low	Bean1	65115	65115	brain expressed, associated with Nedd4, 1	NM_001141922//NM_001141924//NM_001141925//NP_001135394//NP_001135396//NP_001135397//XM_006531264//XM_006531265//XM_006531266//XM_006531267//XM_006531270//XM_011248482//XM_011248483//XM_011248484//XP_006531327//XP_006531328//XP_006531329//XP_006531330//XP_006531333//XP_011246784//XP_011246785//XP_011246786
Fam109a	11.427	74.436	1.175	1.678	-5.295	-2.405	9.76338e-05	0.00154287	1742		Fam109a	231717	231717	family with sequence similarity 109, member A	NM_175474//NP_780683//XM_006530304//XP_006530367
Pax6	0.034	0.658	0.032	0.265	-23.516	-4.556	0.00122881	0.00874291	1743		Pax6	18508	18508	paired box 6	NM_001244198//NM_001244200//NM_001244201//NM_001244202//NM_001310144//NM_001310145//NM_001310146//NM_013627//NP_001231127//NP_001231129//NP_001231130//NP_001231131//NP_001297073//NP_001297074//NP_001297075//NP_038655//XM_006498913//XM_006498914//XM_006498915//XM_011239354//XP_006498976//XP_006498977//XP_006498978//XP_011237656
Frem2	0.287	0.006	0.072	0.008	31.227	4.965	0.00150994	0.0101141	1744		Frem2	242022	242022	Fras1 related extracellular matrix protein 2	NM_172862//NP_766450//XM_006501461//XM_006501462//XP_006501524//XP_006501525
Cd1d1	2.976	0.098	1.431	0.055	11.703	3.549	0.000622326	0.00536506	1745		Cd1d1	12479	12479	CD1d1 antigen	NM_007639//NP_031665//XM_006500958//XP_006501021
Apoh	0.012	0.743	0.021	0.125	-27.373	-4.775	0.00135911	0.009352	1746		Apoh	11818	11818	apolipoprotein H	NM_013475//NP_038503//XM_006532042//XP_006532105
D330028D13Rik	0.356	1.305	0.032	0.533	-5.619	-2.49	0.000124771	0.00180743	1747		NA	NA	NA	NA	NA
Acer1	0.758	6.074	0.33	0.495	-9.892	-3.306	0.000484811	0.00451021	1748		Acer1	171168	171168	alkaline ceramidase 1	NM_175731//NP_783858
Ramp1	0.118	2.198	0.03	0.326	-11.546	-3.529	0.000620208	0.00535508	1749		Ramp1	51801	51801	receptor (calcitonin) activity modifying protein 1	NM_001168392//NM_016894//NM_178401//NP_001161864//NP_058590//NP_848488//XM_006529747//XM_011248050//XP_006529810//XP_011246352
Ptgs2	1.218	0.047	0.692	0.041	24.533	4.617	0.00127495	0.00896753	1750		Ptgs2	19225	19225	prostaglandin-endoperoxide synthase 2	NM_011198//NP_035328
Mocos	1.514	8.853	0.344	1.387	-4.387	-2.133	3.77666e-05	0.000852379	1751		Mocos	68591	68591	molybdenum cofactor sulfurase	NM_026779//NP_081055//XM_006526211//XM_011246994//XP_006526274//XP_011245296//XR_877139
Kcnt1	0.002	0.102	0.004	0.004	-17.182	-4.103	0.000974197	0.00740789	1752	low	Kcnt1	227632	227632	potassium channel, subfamily T, member 1	NM_001145403//NM_001302351//NM_175462//NP_001138875//NP_001289280//NP_780671//XM_006497877//XM_006497878//XM_006497879//XM_006497880//XM_006497881//XM_006497882//XM_006497883//XM_006497884//XM_006497886//XM_006497889//XM_006497890//XM_006497891//XM_006497892//XM_006497893//XM_006497894//XM_006497895//XM_006497896//XM_011239061//XP_006497940//XP_006497941//XP_006497942//XP_006497943//XP_006497944/…
Psmc3ip	11.376	1.973	0.767	0.554	6.198	2.632	0.00017208	0.00222607	1753		Psmc3ip	19183	19183	proteasome (prosome, macropain) 26S subunit, ATPase 3, interacting protein	NM_008949//NP_032975//XM_006532524//XP_006532587
Ppm1h	0.958	6.495	0.141	1.916	-4.508	-2.172	4.4198e-05	0.000930909	1754		Ppm1h	319468	319468	protein phosphatase 1H (PP2C domain containing)	NM_001110218//NM_176919//NP_001103688//NP_795893//XM_006513740//XM_006513742//XP_006513803//XP_006513805
Rasip1	0.358	0.023	0.03	0.021	12.019	3.587	0.000657355	0.00558656	1755		Rasip1	69903	69903	Ras interacting protein 1	NM_028544//NP_082820
Atp10a	0.698	0.003	0.184	0.005	18.012	4.171	0.00101157	0.00759311	1756		Atp10a	11982	11982	ATPase, class V, type 10A	NM_009728//NP_033858//XM_006540580//XM_006540581//XM_006540583//XP_006540643//XP_006540644//XP_006540646//XR_882009
Cep78	10.285	2.225	0.414	0.472	4.429	2.147	3.98973e-05	0.000874257	1757		Cep78	208518	208518	centrosomal protein 78	NM_198019//NP_932136//XM_006526823//XM_006526824//XM_006526825//XM_006526826//XP_006526886//XP_006526887//XP_006526888//XP_006526889
Dctd	20.611	3.293	1.156	0.733	5.565	2.476	0.000126418	0.0018279	1758		Dctd	320685	320685	dCMP deaminase	NM_001161515//NM_001161516//NM_178788//NP_001154987//NP_001154988//NP_848903//NR_027759//XM_006509442//XM_006509443//XM_011242226//XP_006509505//XP_006509506//XP_011240528
Slc7a7	18.996	88.562	1.488	5.496	-3.869	-1.952	1.43953e-05	0.000487236	1759		Slc7a7	20540	20540	solute carrier family 7 (cationic amino acid transporter, y+ system), member 7	NM_001253679//NM_001253680//NM_011405//NP_001240608//NP_001240609//NP_035535//XM_006518746//XM_006518748//XM_006518751//XM_006518752//XM_006518753//XM_006518754//XM_006518755//XM_011245000//XP_006518809//XP_006518811//XP_006518814//XP_006518815//XP_006518816//XP_006518817//XP_006518818//XP_011243302
Dgkq	5.254	20.483	0.378	2.876	-3.862	-1.949	1.33932e-05	0.000469305	1760		Dgkq	110524	110524	diacylglycerol kinase, theta	NM_199011//NP_950176//XM_006534723//XM_006534726//XM_011249392//XM_011249393//XM_011249394//XM_011249395//XM_011249396//XM_011249397//XP_006534786//XP_006534789//XP_011247694//XP_011247695//XP_011247696//XP_011247697//XP_011247698//XP_011247699
Kif27	0.059	0.765	0.048	0.167	-5.88	-2.556	0.000148448	0.00202355	1761		Kif27	75050	75050	kinesin family member 27	NM_175214//NP_780423//XM_006517426//XM_006517427//XM_006517428//XM_006517429//XM_006517430//XM_006517431//XM_006517432//XM_006517433//XM_006517434//XM_006517435//XM_006517436//XM_006517437//XM_006517438//XM_006517440//XM_006517441//XM_011244578//XM_011244579//XM_011244580//XP_006517489//XP_006517490//XP_006517491//XP_006517492//XP_006517493//XP_006517494//XP_006517495//XP_006517496//XP_006517497/…
Lrfn4	17.997	4.277	0.174	0.935	3.781	1.919	1.05249e-05	0.000415599	1762		Lrfn4	225875	225875	leucine rich repeat and fibronectin type III domain containing 4	NM_153388//NP_700437
Gm1673	1.824	0.122	0.307	0.11	12.698	3.667	0.000724646	0.00599931	1763		Gm1673	381633	381633	predicted gene 1673	NM_001033458//NM_001310546//NM_001310547//NP_001028630//NP_001297475//NP_001297476//XM_006504010//XP_006504073
4931408A02Rik	2.322	0.09	0.532	0.075	28.058	4.81	0.00143559	0.00971646	1764		NA	NA	NA	NA	NA
Foxred2	1.447	0.209	0.24	0.044	4.954	2.309	8.23416e-05	0.00139652	1765		Foxred2	239554	239554	FAD-dependent oxidoreductase domain containing 2	NM_001017983//NM_001168260//NP_001017983//NP_001161732//XM_006520943//XM_006520944//XM_006520945//XP_006521006//XP_006521007//XP_006521008//XR_875297
Akr1b10	13.355	3.934	0.897	0.337	4.118	2.042	2.71486e-05	0.000706317	1766		Akr1b10	67861	67861	aldo-keto reductase family 1, member B10 (aldose reductase)	NM_172398//NP_765986//XM_006506527//XP_006506590
Rasd2	0.219	1.805	0.039	0.671	-11.295	-3.498	0.000631164	0.0054165	1767		Rasd2	75141	75141	RASD family, member 2	NM_029182//NP_083458
Galnt6	8.352	67.328	7.269	3.323	-3.818	-1.933	1.24012e-05	0.000452946	1768		Galnt6	207839	207839	UDP-N-acetyl-alpha-D-galactosamine:polypeptide N-acetylgalactosaminyltransferase 6	NM_001161767//NM_001161768//NM_172451//NP_001155239//NP_001155240//NP_766039//XM_011245534//XP_011243836
Tmem8	15.159	59.579	0.981	2.482	-3.519	-1.815	3.41988e-06	0.000231554	1769		Tmem8	60455	60455	transmembrane protein 8 (five membrane-spanning domains)	NM_021793//NP_068565//XM_006524736//XM_006524737//XM_006524738//XP_006524799//XP_006524800//XP_006524801
Vamp5	2.88	0.458	0.205	0.048	10.481	3.39	0.00057325	0.00506356	1770		Vamp5	53620	53620	vesicle-associated membrane protein 5	NM_001080742//NM_016872//NP_001074211//NP_058568//XM_011241406//XM_011251534//XP_011239708//XP_011249836
A4galt	0.006	0.256	0.01	0.062	-10.608	-3.407	0.000592526	0.00519256	1771		A4galt	239559	239559	alpha 1,4-galactosyltransferase	NM_001004150//NM_001170954//NP_001004150//NP_001164425
Dnase1l3	0.674	0.017	0.228	0.029	13.119	3.714	0.00077177	0.00627335	1772		Dnase1l3	13421	13421	deoxyribonuclease 1-like 3	NM_007870//NP_031896//XM_006517921//XP_006517984
Npnt	23.363	1.46	0.263	0.591	9.054	3.179	0.000450443	0.00426796	1773		Npnt	114249	114249	nephronectin	NM_001029836//NM_001287101//NM_001287102//NM_001287103//NM_033525//NP_001025007//NP_001274030//NP_001274031//NP_001274032//NP_277060//XM_006500915//XP_006500978
Zg16	12.74	874.892	21.891	339.282	-14.567	-3.865	0.0008758	0.00686318	1774		Zg16	69036	69036	zymogen granule protein 16	NM_026918//NP_081194//XM_006508175//XP_006508238
Rps6ka6	8.866	0.671	0.514	0.278	9.407	3.234	0.000489437	0.00453055	1775		Rps6ka6	67071	67071	ribosomal protein S6 kinase polypeptide 6	NM_025949//NP_080225//XM_006528400//XM_006528401//XM_006528402//XM_006528403//XM_006528404//XM_011247706//XM_011247707//XP_006528463//XP_006528464//XP_006528465//XP_006528466//XP_006528467//XP_011246008//XP_011246009
2001-09-01	3.06	0.21	0.83	0.143	15.79	3.981	0.000955985	0.00730512	1776		2001-09-01	54204	54204	septin 1	NM_017461//NP_059489//XM_006508029//XM_006508030//XM_006508031//XM_006508032//XM_011241862//XM_011241863//XP_006508092//XP_006508093//XP_006508094//XP_006508095//XP_011240164//XP_011240165
Tubb5	513.225	117.339	31.362	19.054	3.818	1.933	1.33793e-05	0.000469305	1777		Tubb5	22154	22154	tubulin, beta 5 class I	NM_011655//NP_035785
Abtb2	1.225	0.199	0.141	0.113	7.423	2.892	0.000307886	0.00328597	1778		Abtb2	99382	99382	ankyrin repeat and BTB (POZ) domain containing 2	NM_178890//NP_849221
Accn3	0.069	0.548	0.025	0.073	-10.512	-3.394	0.000597077	0.00521872	1779		NA	NA	NA	NA	NA
Ccl28	1.205	18.924	1.812	4.714	-7.875	-2.977	0.000350388	0.00357856	1780		Ccl28	56838	56838	chemokine (C-C motif) ligand 28	NM_020279//NP_064675//XM_006517727//XM_011244683//XM_011244684//XM_011244685//XM_011244686//XP_006517790//XP_011242985//XP_011242986//XP_011242987//XP_011242988
Atp1b1	279.643	990.668	2.369	81.618	-3.633	-1.861	7.45218e-06	0.000349923	1781		Atp1b1	11931	11931	ATPase, Na+/K+ transporting, beta 1 polypeptide	NM_009721//NP_033851
Tpd52l1	7.807	1.076	2.785	0.494	5.455	2.447	0.00013079	0.00187041	1782		Tpd52l1	21987	21987	tumor protein D52-like 1	NM_009413//NP_033439//XM_006512703//XM_006512704//XM_006512705//XM_011243166//XP_006512766//XP_006512767//XP_006512768//XP_011241468
Slc44a3	9.22	32.179	0.653	2.849	-3.835	-1.939	1.44686e-05	0.000487236	1783		Slc44a3	213603	213603	solute carrier family 44, member 3	NM_145394//NP_663369
Tph2	0.113	0	0.03	0	8.496	3.087	0.000415217	0.00403517	1784	low	Tph2	216343	216343	tryptophan hydroxylase 2	NM_173391//NP_775567
Oscp1	2.233	0.333	0.179	0.091	6.512	2.703	0.000229077	0.00270408	1785		Oscp1	230751	230751	organic solute carrier partner 1	NM_172701//NP_766289//XM_006503034//XM_006503035//XP_006503097//XP_006503098//XR_376313
Cyb5	168.316	1162.39	50.03	43.551	-4.508	-2.172	5.37652e-05	0.00105652	1786		NA	NA	NA	NA	NA
Csnk1e	30.047	4.128	5.245	0.125	5.287	2.402	0.000118627	0.00176106	1787		Csnk1e	27373	27373	casein kinase 1, epsilon	NM_001289898//NM_001289899//NM_013767//NP_001276827//NP_001276828//NP_038795//XM_006521043//XM_011245649//XM_011245650//XM_011245651//XM_011245652//XM_011245653//XM_011245654//XM_011245655//XP_006521106//XP_011243951//XP_011243952//XP_011243953//XP_011243954//XP_011243955//XP_011243956//XP_011243957
Btd	8.59	34.791	0.183	2.89	-3.651	-1.868	8.26835e-06	0.000365569	1788		Btd	26363	26363	biotinidase	NM_025295//NP_079571//XM_006519029//XP_006519092
Rhoj	0.094	0	0.095	0	18.713	4.226	0.00115051	0.00834351	1789	low	Rhoj	80837	80837	ras homolog family member J	NM_023275//NP_075764
Gng4	0.112	0.901	0.044	0.161	-9.397	-3.232	0.000503274	0.00461671	1790		Gng4	14706	14706	guanine nucleotide binding protein (G protein), gamma 4	NM_001302997//NM_010317//NP_001289926//NP_034447
Bag2	23.786	4.659	2.762	0.832	3.996	1.999	2.38373e-05	0.000652803	1791		Bag2	213539	213539	BCL2-associated athanogene 2	NM_145392//NP_663367
Csgalnact1	0.078	1.325	0.015	0.292	-13.909	-3.798	0.000875056	0.00685965	1792		Csgalnact1	234356	234356	chondroitin sulfate N-acetylgalactosaminyltransferase 1	NM_001252623//NM_172753//NP_001239552//NP_766341//XM_006509624//XM_006509625//XM_006509626//XM_006509627//XM_006509628//XM_006509629//XM_006509630//XM_011242290//XP_006509687//XP_006509688//XP_006509689//XP_006509690//XP_006509691//XP_006509692//XP_006509693//XP_011240592
6720489N17Rik	2.011	0.156	0.264	0.033	9.184	3.199	0.000489611	0.00453055	1793		6720489N17Rik	211378	211378	RIKEN cDNA 6720489N17 gene	NM_173381//NP_775557
Agmat	2.95	55.877	2.784	1.519	-6.937	-2.794	0.000268383	0.00299676	1794		Agmat	75986	75986	agmatine ureohydrolase (agmatinase)	NM_001081408//NP_001074877//XM_006539246//XP_006539309//XR_390785
Lrrc27	1.075	0.113	0.087	0.095	5.919	2.565	0.00017146	0.00222153	1795		Lrrc27	76612	76612	leucine rich repeat containing 27	NM_001143755//NM_027164//NP_001137227//NP_081440//XM_006536262//XM_006536264//XM_006536265//XM_006536266//XM_006536267//XM_006536268//XM_006536269//XM_011249862//XM_011249863//XM_011249864//XM_011249865//XP_006536325//XP_006536327//XP_006536328//XP_006536329//XP_006536330//XP_006536331//XP_006536332//XP_011248164//XP_011248165//XP_011248166//XP_011248167
Ripply3	0.924	0.074	0.74	0.095	14.367	3.845	0.000920605	0.0071069	1796		Ripply3	170765	170765	ripply transcriptional repressor 3	NM_133229//NP_573492
Rabl2	6.636	1.229	0.284	0.392	5.177	2.372	0.000112535	0.00169107	1797		Rabl2	68708	68708	RAB, member RAS oncogene family-like 2	NM_026817//NP_081093//XM_006521326//XM_006521327//XM_006521329//XM_011245715//XM_011245716//XM_011245717//XM_011245718//XP_006521389//XP_006521390//XP_006521392//XP_011244017//XP_011244018//XP_011244019//XP_011244020
Dsg1c	0.832	0.018	0.326	0.016	12.662	3.662	0.000800737	0.00644372	1798		Dsg1c	211924	211924	desmoglein 1 gamma	NM_181680//NP_859008
Gm9992	0.008	1.052	0.014	0.498	-36.361	-5.184	0.0019671	0.0123637	1799		Gm9992	667055	667055	predicted gene 9992	NM_001142539//NP_001136011//XM_006523242//XM_006523243//XM_006523244//XM_011246179//XM_011246180//XP_006523305//XP_006523306//XP_006523307//XP_011244481//XP_011244482
4930420K17Rik	5.091	38.344	1.175	5.293	-4.967	-2.312	9.70573e-05	0.00153979	1800		NA	NA	NA	NA	NA
Cnn3	115.08	18.667	16.149	3.75	4.533	2.18	5.9659e-05	0.00112734	1801		Cnn3	71994	71994	calponin 3, acidic	NM_028044//NP_082320
Mdm1	6.206	1.204	0.329	0.223	4.462	2.158	5.41111e-05	0.00105761	1802		Mdm1	17245	17245	transformed mouse 3T3 cell double minute 1	NM_001162904//NM_001162905//NM_010785//NM_148922//NP_001156376//NP_001156377//NP_034915//NP_683724//XM_006513305//XM_006513306//XM_006513307//XM_006513308//XM_006513309//XP_006513368//XP_006513369//XP_006513370//XP_006513371//XP_006513372
Piwil2	0.135	1.069	0.05	0.249	-16.497	-4.044	0.00106642	0.00788312	1803		Piwil2	57746	57746	piwi-like RNA-mediated gene silencing 2	NM_021308//NP_067283//XM_006519328//XM_006519329//XP_006519391//XP_006519392
Steap4	0.059	0	0.038	0	9.296	3.217	0.00052123	0.00473305	1804	low	Steap4	117167	117167	STEAP family member 4	NM_054098//NP_473439
Fscn3	0	0.136	0	0.083	-6.305	-2.657	0.000224412	0.00266834	1805		Fscn3	56223	56223	fascin actin-bundling protein 3	NM_019569//NP_062515//XM_006505141//XP_006505204
Nlgn2	8.469	1.562	0.96	0.357	3.736	1.902	1.26646e-05	0.000456103	1806		Nlgn2	216856	216856	neuroligin 2	NM_198862//NP_942562//XM_006532901//XM_006532902//XM_006532903//XP_006532964//XP_006532965//XP_006532966
9130404H23Rik	3.46	26.893	1.81	2.151	-6.096	-2.608	0.000207281	0.00254729	1807		NA	NA	NA	NA	NA
Dact1	3.078	0.022	1.996	0.025	18.943	4.244	0.00123418	0.0087704	1808		Dact1	59036	59036	dishevelled-binding antagonist of beta-catenin 1	NM_001190466//NM_021532//NP_001177395//NP_067507
Kctd11	13.55	2.831	2.52	0.181	3.842	1.942	1.76174e-05	0.000541683	1809		Kctd11	216858	216858	potassium channel tetramerisation domain containing 11	NM_153143//NP_694783
Gnao1	0.063	0.583	0.033	0.102	-6.838	-2.774	0.000275818	0.00304916	1810		Gnao1	14681	14681	guanine nucleotide binding protein, alpha O	NM_001113384//NM_010308//NP_001106855//NP_034438//XM_011248311//XP_011246613//XR_387733
Rhpn1	0.152	0.007	0.07	0.012	6.32	2.66	0.000229488	0.00270619	1811		Rhpn1	14787	14787	rhophilin, Rho GTPase binding protein 1	NM_001163465//NM_008164//NP_001156937//NP_032190//XM_006520447//XM_011245458//XM_011245459//XP_006520510//XP_011243760//XP_011243761
Slc19a3	0.013	0.912	0.013	0.477	-14.913	-3.898	0.000992889	0.00750844	1812		Slc19a3	80721	80721	solute carrier family 19, member 3	NM_030556//NP_085033//XM_006496579//XM_006496580//XM_011238715//XM_011238716//XP_006496642//XP_006496643//XP_011237017//XP_011237018
Itln1	141.321	867.793	59.644	198.474	-9.042	-3.177	0.000512222	0.00468039	1813		Itln1	16429	16429	intelectin 1 (galactofuranose binding)	NM_010584//NP_034714//XM_006496676//XP_006496739
Meis3	2.658	0.551	0.221	0.096	4.707	2.235	8.05083e-05	0.00137542	1814		Meis3	17537	17537	Meis homeobox 3	NM_001277988//NM_001277989//NM_001302472//NM_008627//NP_001264917//NP_001264918//NP_001289401//NP_032653//NR_102730//XM_006539600//XM_006539603//XM_006539605//XM_011250442//XM_011250443//XM_011250444//XM_011250445//XM_011250446//XM_011250447//XM_011250448//XM_011250449//XM_011250450//XM_011250451//XP_006539663//XP_006539666//XP_006539668//XP_011248744//XP_011248745//XP_011248746//XP_011248747//XP…
Ugt2b35	19.664	80.241	1.333	21.381	-4.987	-2.318	0.000105437	0.00162346	1815		Ugt2b35	243085	243085	UDP glucuronosyltransferase 2 family, polypeptide B35	NM_172881//NP_766469
Nr4a1	3.526	0.521	0.506	0.208	6.014	2.588	0.000202807	0.00251349	1816		Nr4a1	15370	15370	nuclear receptor subfamily 4, group A, member 1	NM_010444//NP_034574//XM_006520455//XM_006520456//XM_006520458//XM_006520459//XP_006520518//XP_006520519//XP_006520521//XP_006520522
Gamt	1.536	11.405	0.436	3.57	-6.761	-2.757	0.000274004	0.00303629	1817		Gamt	14431	14431	guanidinoacetate methyltransferase	NM_010255//NP_034385//XM_006513221//XM_006513222//XM_006513223//XM_011243370//XP_006513284//XP_006513285//XP_006513286//XP_011241672
Ahrr	0.587	0.053	0.058	0.026	8.492	3.086	0.000457916	0.00431948	1818		Ahrr	11624	11624	aryl-hydrocarbon receptor repressor	NM_001317351//NM_009644//NP_001304280//NP_033774//XM_006517048//XM_006517049//XM_006517050//XM_006517051//XM_011244464//XP_006517111//XP_006517112//XP_006517113//XP_006517114//XP_011242766
Slc6a8	13.042	57.051	1.863	4.093	-3.484	-1.801	4.91178e-06	0.00028026	1819		Slc6a8	102857	102857	solute carrier family 6 (neurotransmitter transporter, creatine), member 8	NM_001142809//NM_001142810//NM_133987//NP_001136281//NP_001136282//NP_598748
Bicd1	4.034	0.337	0.111	0.079	8.259	3.046	0.000438508	0.00418718	1820		Bicd1	12121	12121	bicaudal D homolog 1 (Drosophila)	NM_001112796//NM_009753//NP_001106267//NP_033883//XM_006507014//XM_006507015//XM_006507016//XM_006507017//XM_006507018//XM_006507019//XM_006507020//XM_006507021//XM_006507023//XM_006507024//XM_006536026//XM_006536027//XM_006536028//XM_006536029//XM_006536030//XM_006536031//XM_006536032//XM_006536033//XM_006536035//XM_006536036//XP_006507077//XP_006507078//XP_006507079//XP_006507080//XP_006507081/…
Acaa2	46.798	416.224	8.337	41.673	-6.232	-2.64	0.000229985	0.00270932	1821		Acaa2	52538	52538	acetyl-Coenzyme A acyltransferase 2 (mitochondrial 3-oxoacyl-Coenzyme A thiolase)	NM_177470//NP_803421
AI429214	0.8	0.069	0.393	0.024	8.347	3.061	0.000452769	0.00428498	1822		AI429214	621080	621080	expressed sequence AI429214	NM_001039220//NP_001034309
Gmpr	1.054	0.098	0.313	0.064	6.995	2.806	0.000310947	0.00330637	1823		Gmpr	66355	66355	guanosine monophosphate reductase	NM_025508//NP_079784//XM_011244408//XP_011242710
Wif1	2.252	0.01	1.797	0.017	11.865	3.569	0.000814386	0.00652655	1824		Wif1	24117	24117	Wnt inhibitory factor 1	NM_011915//NP_036045
P4hb	410.537	2074.74	30.198	205.569	-4.111	-2.039	3.81433e-05	0.000854542	1825		P4hb	18453	18453	prolyl 4-hydroxylase, beta polypeptide	NM_011032//NP_035162
Hebp1	0.238	10.874	0.314	1.741	-13.466	-3.751	0.000936695	0.00719778	1826		Hebp1	15199	15199	heme binding protein 1	NM_013546//NP_038574//XM_011241224//XP_011239526
Mns1	6.493	1.015	1.096	0.262	6.156	2.622	0.00022979	0.00270839	1827		Mns1	17427	17427	meiosis-specific nuclear structural protein 1	NM_008613//NP_032639//XM_006510824//XM_011242665//XP_006510887//XP_011240967
[truncated: 21,510 more rows]
