# Supplementary material for: Loss of adenomatous polyposis coli function renders intestinal epithelial cells resistant to the cytokine IL-22
Source: PLoS Biol. 2019 Nov 26;17(11):e3000540. doi: 10.1371/journal.pbio.3000540 (PMC6903767; doi:10.1371/journal.pbio.3000540)
Supplement: S5 Table — (XLSX) [file pbio.3000540.s009.xlsx]

## Sheet: S5_Table
Feature identifier	Mean expression level for the specified sample group	Mean expression level for the specified sample group	Standard deviation (of the expression) for the specified sample group	Standard deviation (of the expression) for the specified sample group	Expression ratio (fold-change) between the compared sample groups	Expression ratio (fold-change) between the compared sample groups on the 2-logarithmics scale	T-test p-value for the comparison between the sample groups	FDR-adjusted p-value for the comparison between the sample groups	Average ranking value based on both p-value and fold-change; value 1 is the strongest DE feature	Lowly expressed features are labeled
ID	mean_APC-IL22	mean_WT-IL22	sd_APC-IL22	sd_WT-IL22	FC	logFC	P.Value	adj.P.Val	avgRank	lowExpression	Symbol	EntrezIDs	EntrezID	Description	RefseqIDs
Psapl1	4.846	0	0.911	0	403.929	8.658	5.46657e-08	0.000119084	1		Psapl1	76943	76943	prosaposin-like 1	NM_175249//NP_780458
Clu	622.035	3.115	344.436	1.067	297.894	8.219	7.16651e-08	0.000119461	2		Clu	12759	12759	clusterin	NM_013492//NP_038520//XM_006518503//XM_006518504//XP_006518566//XP_006518567
Gm106	4.552	0	0.917	0	274.819	8.102	5.92679e-08	0.000119084	3		NA	NA	NA	NA	NA
Klhl13	2.926	0.03	0.213	0.036	273.689	8.096	6.63363e-08	0.000119084	4		Klhl13	67455	67455	kelch-like 13	NM_001290476//NM_001310466//NM_026167//NP_001277405//NP_001297395//NP_080443//XM_011247483//XM_011247484//XM_011247485//XM_011247486//XM_011247487//XM_011247488//XM_011247489//XM_011247490//XM_011247491//XM_011247492//XM_011247493//XM_011247494//XP_011245785//XP_011245786//XP_011245787//XP_011245788//XP_011245789//XP_011245790//XP_011245791//XP_011245792//XP_011245793//XP_011245794//XP_011245795/…
Zfp365	2.905	0	0.607	0	304.272	8.249	2.09485e-07	0.000157598	5		Zfp365	216049	216049	zinc finger protein 365	NM_178679//NP_848794
Spp1	7.048	0	5.537	0	604.938	9.241	4.04554e-07	0.000157598	6		Spp1	20750	20750	secreted phosphoprotein 1	NM_001204201//NM_001204202//NM_001204203//NM_001204233//NM_009263//NP_001191130//NP_001191131//NP_001191132//NP_001191162//NP_033289
Msln	183.435	1.108	35.198	0.393	157.805	7.302	1.48943e-08	9.18668e-05	7		Msln	56047	56047	mesothelin	NM_018857//NP_061345//XM_006524649//XM_006524650//XP_006524712//XP_006524713
Egfl6	6.753	0.009	1.817	0.016	310.422	8.278	4.1969e-07	0.000157598	8		Egfl6	54156	54156	EGF-like-domain, multiple 6	NM_019397//NP_062270
Plau	2.858	0.02	0.252	0.018	172.766	7.433	8.66382e-08	0.0001226	9		Plau	18792	18792	plasminogen activator, urokinase	NM_008873//NP_032899
Isx	59.241	0.238	3.224	0.116	181.939	7.507	1.56985e-07	0.000135687	10		Isx	71597	71597	intestine specific homeobox	NM_001294278//NM_027837//NP_001281207//NP_082113
Ly6a	439.797	1.906	80.655	0.83	151.368	7.242	4.78542e-08	0.000119084	11		Ly6a	110454	110454	lymphocyte antigen 6 complex, locus A	NM_001271416//NM_001271417//NM_001271418//NM_001271419//NM_001271446//NM_010738//NP_001258345//NP_001258346//NP_001258347//NP_001258348//NP_001258375//NP_034868
D16Ertd472e	1.559	0.054	0.305	0.05	205.3	7.682	3.6291e-07	0.000157598	12		D16Ertd472e	67102	67102	DNA segment, Chr 16, ERATO Doi 472, expressed	NM_001252438//NM_001252439//NM_001252440//NM_025967//NP_001239367//NP_001239368//NP_001239369//NP_080243
F10	0	1.466	0	0.293	-175.919	-7.459	2.65272e-07	0.000157598	13		F10	14058	14058	coagulation factor X	NM_001242368//NM_007972//NP_001229297//NP_031998
Arhgap40	5.369	0.034	0.763	0.033	228.464	7.836	4.80232e-07	0.000157598	14		Arhgap40	545481	545481	Rho GTPase activating protein 40	NM_001145015//NP_001138487
Bcmo1	0.26	160.943	0.147	41.222	-307.1	-8.263	6.38189e-07	0.000161902	15		NA	NA	NA	NA	NA
Scin	0.146	95.175	0.221	0.963	-250.424	-7.968	5.62662e-07	0.000160934	16		Scin	20259	20259	scinderin	NM_001146196//NM_009132//NP_001139668//NP_033158
Syt16	10.027	0.054	0.243	0.028	184.49	7.527	4.56093e-07	0.000157598	17		Syt16	238266	238266	synaptotagmin XVI	NM_172804//NP_766392//XM_006515837//XM_006515838//XM_006515839//XM_006515840//XM_006515841//XP_006515900//XP_006515901//XP_006515902//XP_006515903//XP_006515904
Ccdc3	18.172	0.065	2.29	0.021	154.097	7.268	3.66164e-07	0.000157598	18		Ccdc3	74186	74186	coiled-coil domain containing 3	NM_028804//NP_083080
Ppp2r2b	1.945	0	0.779	0	130.45	7.027	3.18295e-07	0.000157598	19		Ppp2r2b	72930	72930	protein phosphatase 2, regulatory subunit B, beta	NM_027531//NM_028392//NP_082668//NR_073583//XM_006526285//XM_006526286//XP_006526348//XP_006526349
Nkd1	34.708	0.069	14.873	0.048	184.738	7.529	5.7558e-07	0.000161835	20		Nkd1	93960	93960	naked cuticle 1 homolog (Drosophila)	NM_001163660//NM_027280//NP_001157132//NP_081556
Slc47a1	0.011	4.88	0.018	1.473	-101.514	-6.666	1.05002e-07	0.0001226	21		Slc47a1	67473	67473	solute carrier family 47, member 1	NM_026183//NP_080459//XM_006533993//XM_006533994//XM_006533995//XM_006533997//XM_011249188//XM_011249189//XM_011249190//XP_006534056//XP_006534057//XP_006534058//XP_006534060//XP_011247490//XP_011247491//XP_011247492
Thsd7b	0	1.128	0	0.152	-455.98	-8.833	1.07392e-06	0.000183481	22		Thsd7b	210417	210417	thrombospondin, type I, domain containing 7B	NM_172485//NP_766073//XM_011247964//XM_011247965//XM_011247966//XP_011246266//XP_011246267//XP_011246268
Tex15	1.346	0	0.716	0	141.491	7.145	4.05982e-07	0.000157598	23		Tex15	104271	104271	testis expressed gene 15	NM_031374//NP_113551//XM_006508975//XM_006508976//XM_006508977//XM_006508978//XM_006508979//XM_011242106//XM_011242107//XP_006509038//XP_006509039//XP_006509040//XP_006509041//XP_006509042//XP_011240408//XP_011240409//XR_378774
G6pc	0.056	14.574	0.096	0.784	-108.152	-6.757	2.41419e-07	0.000157598	24		G6pc	14377	14377	glucose-6-phosphatase, catalytic	NM_008061//NP_032087
Anxa1	307.833	2.544	7.714	1.479	101.585	6.667	2.84352e-07	0.000157598	25		Anxa1	16952	16952	annexin A1	NM_010730//NP_034860
Arl4c	26.309	0.116	5.086	0.108	91.498	6.516	1.72409e-07	0.000143697	26		Arl4c	320982	320982	ADP-ribosylation factor-like 4C	NM_177305//NP_796279
Elk3	9.798	0.052	0.349	0.02	181.773	7.506	9.51067e-07	0.000178992	27		Elk3	13713	13713	ELK3, member of ETS oncogene family	NM_001282967//NM_013508//NM_205536//NP_001269896//NP_038536//XR_380364
Gm14005	0.631	0	0.09	0	89.264	6.48	3.27488e-07	0.000157598	28		Gm14005	100043424	100043424	predicted gene 14005	NR_028589//NR_028590//NR_028591
Serpinb6b	4.665	0.037	2.043	0.035	368.436	8.525	1.61445e-06	0.000213229	29		Serpinb6b	20708	20708	serine (or cysteine) peptidase inhibitor, clade B, member 6b	NM_011454//NP_035584//XM_006516621//XM_006516622//XM_011244298//XP_006516684//XP_006516685//XP_011242600
Cyp1b1	29.135	0.072	5.891	0.1	164.911	7.366	9.4613e-07	0.000178992	30		Cyp1b1	13078	13078	cytochrome P450, family 1, subfamily b, polypeptide 1	NM_009994//NP_034124//XM_006523577//XM_006523578//XM_006523579//XM_011246266//XP_006523640//XP_006523641//XP_006523642//XP_011244568
Tnfrsf11b	47.724	0.177	19.109	0.091	92.321	6.529	3.93331e-07	0.000157598	31		Tnfrsf11b	18383	18383	tumor necrosis factor receptor superfamily, member 11b (osteoprotegerin)	NM_008764//NP_032790
Fam46b	4.603	0.023	0.145	0.02	81.458	6.348	3.21779e-07	0.000157598	32		Fam46b	100342	100342	family with sequence similarity 46, member B	NM_175307//NP_780516
Fgd3	6.533	0.016	0.714	0.028	507.001	8.986	1.87772e-06	0.000219102	33		Fgd3	30938	30938	FYVE, RhoGEF and PH domain containing 3	NM_015759//NP_056574//XM_006516929//XM_006516930//XM_006516931//XP_006516992//XP_006516993//XP_006516994
Wnt7b	10.61	0.029	2.049	0.038	118.774	6.892	7.34275e-07	0.000165155	34		Wnt7b	22422	22422	wingless-type MMTV integration site family, member 7B	NM_001163633//NM_001163634//NM_009528//NP_001157105//NP_001157106//NP_033554
Slco5a1	2.666	0.003	1.185	0.005	121.467	6.924	8.19952e-07	0.00017085	35		Slco5a1	240726	240726	solute carrier organic anion transporter family, member 5A1	NM_172841//NP_766429//XM_006495517//XM_006495518//XM_011238380//XM_011238381//XM_011238382//XP_006495580//XP_006495581//XP_011236682//XP_011236683//XP_011236684
Slc5a4a	0	1.995	0	0.823	-192.191	-7.586	1.49905e-06	0.000208234	36		Slc5a4a	64452	64452	solute carrier family 5, member 4a	NM_133184//NP_573447
Slc2a7	0.009	5.597	0.015	1.392	-194.349	-7.603	1.70307e-06	0.000213451	37		Slc2a7	435818	435818	solute carrier family 2 (facilitated glucose transporter), member 7	NM_001085529//NP_001078998//XM_006537072//XM_006537073//XM_006539015//XM_006539016//XM_006539017//XP_006537135//XP_006537136//XP_006539078//XP_006539079//XP_006539080
Gulp1	2.486	0.017	0.739	0.015	97.555	6.608	7.98757e-07	0.00016946	38		Gulp1	70676	70676	GULP, engulfment adaptor PTB domain containing 1	NM_027506//NM_028450//NP_082726//XM_006496276//XM_006496277//XM_006496278//XM_011238599//XP_006496339//XP_006496340//XP_006496341//XP_011236901
Eif2s3y	40.886	52.68	34.915	10.966	-98.349	-6.62	9.15234e-07	0.000178992	39		Eif2s3y	26908	26908	eukaryotic translation initiation factor 2, subunit 3, structural gene Y-linked	NM_012011//NP_036141//XM_006531608//XM_006531609//XM_006531610//XM_006531611//XM_011248593//XP_006531671//XP_006531672//XP_006531673//XP_006531674//XP_011246895//XR_388245//XR_879402
Anxa3	161.965	3.475	12.544	1.712	61.782	5.949	3.93787e-08	0.000119084	40		Anxa3	11745	11745	annexin A3	NM_013470//NP_038498
Bend5	2.326	0.089	0.623	0.101	146.207	7.192	1.42501e-06	0.000202777	41		Bend5	67621	67621	BEN domain containing 5	NM_026279//NP_080555//NR_033793//XM_006503323//XM_011240594//XP_006503386//XP_011238896//XR_376343
Col14a1	0.497	0	0.044	0	111.828	6.805	1.10146e-06	0.000183481	42		Col14a1	12818	12818	collagen, type XIV, alpha 1	NM_181277//NP_851794//XM_006520384//XM_006520385//XP_006520447//XP_006520448
Tspan9	23.944	0.377	0.475	0.199	78.253	6.29	5.53194e-07	0.000160934	43		Tspan9	109246	109246	tetraspanin 9	NM_175414//NP_780623//XM_006505330//XM_006505332//XM_006505333//XM_006505335//XM_011241129//XP_006505393//XP_006505395//XP_006505396//XP_006505398//XP_011239431
Procr	2.13	0	1.507	0	202.616	7.663	2.09625e-06	0.000223379	44		Procr	19124	19124	protein C receptor, endothelial	NM_011171//NP_035301//XM_006498955//XP_006499018
Gjb4	9.741	0.033	0.431	0.029	117.369	6.875	1.35508e-06	0.00019889	45		Gjb4	14621	14621	gap junction protein, beta 4	NM_008127//NP_032153//XM_006502770//XM_011240443//XM_011240444//XP_006502833//XP_011238745//XP_011238746
Timp2	32.155	0.252	10.826	0.087	61.138	5.934	9.06993e-08	0.0001226	46		Timp2	21858	21858	tissue inhibitor of metalloproteinase 2	NM_011594//NP_035724
Aldob	56.715	9516.35	86.649	2011.07	-65.357	-6.03	3.64103e-07	0.000157598	47		Aldob	230163	230163	aldolase B, fructose-bisphosphate	NM_144903//NP_659152
Sox21	31.387	0.313	5.128	0.109	66.628	6.058	4.85763e-07	0.000157598	48		Sox21	223227	223227	SRY (sex determining region Y)-box 21	NM_177753//NP_808421
Ces1c	0.022	4.625	0.023	0.467	-88.546	-6.468	1.09852e-06	0.000183481	49		Ces1c	13884	13884	carboxylesterase 1C	NM_007954//NP_031980
Rassf9	1.504	0	0.472	0	65.443	6.032	5.19096e-07	0.000160125	50		Rassf9	237504	237504	Ras association (RalGDS/AF-6) domain family (N-terminal) member 9	NM_146240//NP_666352//XM_006513632//XP_006513695
Hmgcs2	1.11	36.886	0.411	0.355	-51.375	-5.683	1.47253e-08	9.18668e-05	51		Hmgcs2	15360	15360	3-hydroxy-3-methylglutaryl-Coenzyme A synthase 2	NM_008256//NP_032282
Ggta1	0.959	0.027	0.855	0.009	66.354	6.052	6.87553e-07	0.000164827	52		Ggta1	14594	14594	glycoprotein galactosyltransferase alpha 1, 3	NM_001145821//NM_001308299//NM_001308300//NM_010283//NP_001139293//NP_001295228//NP_001295229//NP_034413//XM_006497712//XM_006497713//XM_006497720//XM_006497721//XM_011239026//XM_011239027//XM_011239028//XM_011239029//XP_006497775//XP_006497776//XP_006497783//XP_006497784//XP_011237328//XP_011237329//XP_011237330//XP_011237331
Rragd	0.29	25.027	0.234	2.42	-50.022	-5.644	3.43147e-08	0.000119084	53		Rragd	52187	52187	Ras-related GTP binding D	NM_027491//NP_081767
Slc34a2	0.342	17.361	0.069	2.846	-68.416	-6.096	8.10057e-07	0.000170309	54		Slc34a2	20531	20531	solute carrier family 34 (sodium phosphate), member 2	NM_011402//NP_035532//XM_006503807//XP_006503870
Treh	1.068	183.772	1.489	45.067	-62.052	-5.955	6.3201e-07	0.000161902	55		Treh	58866	58866	trehalase (brush-border membrane glycoprotein)	NM_001277847//NM_001277851//NM_021481//NP_001264776//NP_001264780//NP_067456//XM_006510515//XM_006510516//XM_006510517//XM_006510518//XP_006510578//XP_006510579//XP_006510580//XP_006510581
Spib	0.06	2.656	0.019	0.38	-51.245	-5.679	2.68886e-07	0.000157598	56		Spib	272382	272382	Spi-B transcription factor (Spi-1/PU.1 related)	NM_019866//NP_063919//XM_006540932//XM_006540933//XM_006540934//XM_006540935//XM_006540936//XM_006540938//XM_006540939//XP_006540995//XP_006540996//XP_006540997//XP_006540998//XP_006540999//XP_006541001//XP_006541002
Ace2	0.923	178.052	1.52	26.448	-74.415	-6.218	1.24146e-06	0.000194241	57		Ace2	70008	70008	angiotensin I converting enzyme (peptidyl-dipeptidase A) 2	NM_001130513//NM_027286//NP_001123985//NP_081562
Maob	0.232	79.093	0.322	5.829	-193.402	-7.595	3.4652e-06	0.000275998	58		Maob	109731	109731	monoamine oxidase B	NM_172778//NP_766366
6230409E13Rik	3.688	0.021	0.918	0.021	56.61	5.823	5.09079e-07	0.000160125	59		NA	NA	NA	NA	NA
Crip2	15.469	0.405	7.523	0.071	80.348	6.328	1.66616e-06	0.000213229	60		Crip2	68337	68337	cysteine rich protein 2	NM_024223//NP_077185//XM_006516186//XM_006535366//XM_006536328//XP_006516249//XP_006535429//XP_006536391
Slc5a1	13.363	838.229	5.013	134.544	-45.188	-5.498	1.66476e-08	9.18668e-05	61		Slc5a1	20537	20537	solute carrier family 5 (sodium/glucose cotransporter), member 1	NM_019810//NP_062784
Dtna	1.013	0.007	0.386	0.006	86.544	6.435	1.86566e-06	0.000219034	62		Dtna	13527	13527	dystrobrevin alpha	NM_001285807//NM_001285808//NM_001285810//NM_001285811//NM_001285813//NM_001285817//NM_010087//NM_207650//NP_001272736//NP_001272737//NP_001272739//NP_001272740//NP_001272742//NP_001272746//NP_034217//NP_997533//XM_006525616//XM_011246827//XM_011246828//XM_011246829//XM_011246830//XM_011246831//XM_011246832//XM_011246833//XM_011246834//XM_011246835//XM_011246836//XM_011246837//XM_011246838//XP_00…
Pvrl4	7.59	0.099	1.674	0.021	59.235	5.888	7.15816e-07	0.000164827	63		Pvrl4	71740	71740	poliovirus receptor-related 4	NM_001122680//NM_027893//NP_001116152//NP_082169
Slc27a2	1.535	66.463	0.044	4.44	-44.095	-5.463	1.96826e-08	9.18668e-05	64		Slc27a2	26458	26458	solute carrier family 27 (fatty acid transporter), member 2	NM_011978//NP_036108
Evc2	0.305	0	0.419	0	84.433	6.4	2.03749e-06	0.000223379	65		Evc2	68525	68525	Ellis van Creveld syndrome 2	NM_145920//NP_666032//XM_006504082//XP_006504145
Cfhr2	0.577	122.371	0.96	35.03	-99.047	-6.63	2.56034e-06	0.000239963	66		Cfhr2	545366	545366	complement factor H-related 2	NM_001025575//NP_001020746
H2-Q1	0.625	26.851	0.215	3.206	-52.434	-5.712	6.88373e-07	0.000164827	67		H2-Q1	15006	15006	histocompatibility 2, Q region locus 1	NM_010390//NP_034520//XM_006523687//XM_006523688//XM_006523689//XM_006523690//XM_006523691//XM_006523692//XM_006523693//XM_006536530//XM_006536531//XM_006536532//XM_006536533//XM_006536534//XM_006536535//XM_006536536//XM_006537263//XM_006537264//XM_006537265//XM_006537266//XM_006537267//XM_006537268//XM_006537269//XM_006537270//XM_006537271//XM_011238205//XM_011238210//XM_011238217//XM_011246300/…
Fn1	25.661	0.105	2.099	0.093	197.848	7.628	4.68663e-06	0.000317987	68		Fn1	14268	14268	fibronectin 1	NM_001276408//NM_001276409//NM_001276410//NM_001276411//NM_001276412//NM_001276413//NM_010233//NP_001263337//NP_001263338//NP_001263339//NP_001263340//NP_001263341//NP_001263342//NP_034363//XM_006495697//XM_006495699//XM_006495700//XP_006495760//XP_006495762//XP_006495763
Arg2	2.25	327.043	3.284	115.508	-51.361	-5.683	6.37692e-07	0.000161902	69		Arg2	11847	11847	arginase type II	NM_009705//NP_033835
Acsm3	26.08	0.786	1.169	0.244	55.548	5.796	8.62105e-07	0.000174947	70		Acsm3	20216	20216	acyl-CoA synthetase medium-chain family member 3	NM_016870//NM_212441//NM_212442//NP_058566//NP_997606//NP_997607//XM_006507475//XM_011241699//XM_011241700//XM_011241701//XP_006507538//XP_011240001//XP_011240002//XP_011240003
Notum	30.087	0.026	15.411	0.045	210.73	7.719	4.86699e-06	0.000321759	71		Notum	77583	77583	notum pectinacetylesterase homolog (Drosophila)	NM_175263//NP_780472//XM_006534494//XM_006534497//XM_011249314//XM_011249315//XP_006534557//XP_006534560//XP_011247616//XP_011247617
Pdgfrl	2.961	0.014	0.723	0.025	101.37	6.663	3.00101e-06	0.00025843	72		Pdgfrl	68797	68797	platelet-derived growth factor receptor-like	NM_026840//NP_081116
Prr5l	0.003	2.04	0.005	0.354	-107.966	-6.754	3.2057e-06	0.000268919	73		Prr5l	72446	72446	proline rich 5 like	NM_001083810//NM_001110849//NM_175181//NP_001077279//NP_001104319//NP_780390//XM_006500236//XM_006500238//XM_006500239//XM_006500240//XM_006500241//XP_006500299//XP_006500301//XP_006500302//XP_006500303//XP_006500304
Rdh7	0.556	165.386	0.782	97.06	-112.055	-6.808	3.32797e-06	0.000269669	74		Rdh7	54150	54150	retinol dehydrogenase 7	NM_001150749//NM_017473//NP_001144221//NP_059501
Neu3	0.196	22.03	0.099	3.851	-64.801	-6.018	1.60222e-06	0.000213229	75		Neu3	50877	50877	neuraminidase 3	NM_016720//NP_057929//XM_011241855//XM_011241856//XM_011241857//XM_011241858//XP_011240157//XP_011240158//XP_011240159//XP_011240160
Ctla2a	4.437	0	2.351	0	232.588	7.862	5.21011e-06	0.000329508	76		Ctla2a	13024	13024	cytotoxic T lymphocyte-associated protein 2 alpha	NM_001145799//NM_007796//NP_001139271//NP_031822
2010015L04Rik	0.008	0.274	0.008	0.196	-77.578	-6.278	2.26584e-06	0.000230454	77		NA	NA	NA	NA	NA
Mcam	23.438	0.485	1.619	0.171	40.878	5.353	9.29347e-08	0.0001226	78		Mcam	84004	84004	melanoma cell adhesion molecule	NM_023061//NP_075548//XM_006510716//XM_011242631//XP_006510779//XP_011240933
D630003M21Rik	0.617	0	0.059	0	79.766	6.318	2.41191e-06	0.000234528	79		D630003M21Rik	228846	228846	RIKEN cDNA D630003M21 gene	NM_001131021//NM_177657//NP_001124493//NP_808325//XM_006499356//XM_011239489//XP_006499419//XP_011237791//XR_374459
Gsdma	4.147	0.07	1.582	0.036	57.134	5.836	1.18134e-06	0.000190046	80		Gsdma	57911	57911	gasdermin A	NM_021347//NP_067322//XM_006533850//XP_006533913
Sftpd	13.172	0.02	2.159	0.035	256.489	8.003	5.56263e-06	0.000337288	81		Sftpd	20390	20390	surfactant associated protein D	NM_009160//NP_033186
Wwtr1	8.383	0.059	1.132	0.052	84.852	6.407	2.62765e-06	0.000241423	82		Wwtr1	97064	97064	WW domain containing transcription regulator 1	NM_001168281//NM_133784//NP_001161753//NP_598545
Grhl3	13.245	0.191	1.463	0.133	49.663	5.634	7.48918e-07	0.000166452	83		Grhl3	230824	230824	grainyhead-like 3 (Drosophila)	NM_001013756//NP_001013778//XM_006538760//XP_006538823
Adh4	0.348	71.842	0.603	24.399	-47.723	-5.577	6.73255e-07	0.000164827	84		Adh4	26876	26876	alcohol dehydrogenase 4 (class II), pi polypeptide	NM_011996//NP_036126
Sis	5.172	1283.69	7.974	513.937	-96.08	-6.586	3.31895e-06	0.000269669	85		Sis	69983	69983	sucrase isomaltase (alpha-glucosidase)	NM_001081137//NP_001074606//XM_006502044//XP_006502107
Lifr	0.934	0	0.41	0	112.605	6.815	3.89682e-06	0.000290915	86		Lifr	16880	16880	leukemia inhibitory factor receptor	NM_001113386//NM_013584//NP_001106857//NP_038612//XM_006519967//XM_006519969//XM_006519970//XM_006519971//XM_011245325//XM_011245326//XP_006520030//XP_006520032//XP_006520033//XP_006520034//XP_011243627//XP_011243628
Aldh3a1	0.799	0	0.253	0	52.034	5.701	1.00194e-06	0.000182554	87		Aldh3a1	11670	11670	aldehyde dehydrogenase family 3, subfamily A1	NM_001112725//NM_007436//NP_001106196//NP_031462//XM_006532023//XM_006532024//XM_006532025//XM_006532026//XM_006532027//XM_006532028//XP_006532086//XP_006532087//XP_006532088//XP_006532089//XP_006532090//XP_006532091
Casq2	0.71	0	0.093	0	53.846	5.751	1.09172e-06	0.000183481	88		Casq2	12373	12373	calsequestrin 2	NM_009814//NP_033944//XM_006500947//XP_006501010
Krt6a	2.489	0	1.309	0	68.335	6.095	2.11864e-06	0.000223723	89		Krt6a	16687	16687	keratin 6A	NM_008476//NP_032502
Dscaml1	0.663	0	0.117	0	196.633	7.619	5.44217e-06	0.000335103	90		Dscaml1	114873	114873	Down syndrome cell adhesion molecule like 1	NM_001081270//NP_001074739//XM_006509947//XM_006509948//XP_006510010//XP_006510011
Vill	11.443	0.235	4.176	0.044	56.946	5.832	1.41521e-06	0.000202618	91		Vill	22351	22351	villin-like	NM_001164567//NM_011700//NP_001158039//NP_035830//XM_006512059//XM_006512060//XM_006512061//XM_006512062//XM_006512063//XM_006512065//XM_006512066//XM_006512067//XP_006512122//XP_006512123//XP_006512124//XP_006512125//XP_006512126//XP_006512128//XP_006512129//XP_006512130
Bex1	120.663	0.34	48.885	0.033	196.987	7.622	5.57906e-06	0.000337302	92		Bex1	19716	19716	brain expressed X-linked 1	NM_009052//NP_033078
Ccdc80	3.087	0.019	1.66	0.018	176.858	7.466	5.56438e-06	0.000337288	93		Ccdc80	67896	67896	coiled-coil domain containing 80	NM_026439//NP_080715//XM_006522498//XM_006522499//XM_006522500//XM_006522501//XP_006522561//XP_006522562//XP_006522563//XP_006522564
1110028F11Rik	10.864	0.238	1.371	0.134	48.916	5.612	1.04565e-06	0.000183476	94		1110028F11Rik	68690	68690	RIKEN cDNA 1110028F11 gene	NR_045139
Casp12	3.873	0.037	1.076	0.045	123.774	6.952	4.72486e-06	0.000317987	95		Casp12	12364	12364	caspase 12	NM_009808//NP_033938//XM_006509840//XP_006509903
Slc13a1	0.789	141.42	1.277	7.94	-71.135	-6.152	2.6171e-06	0.000241423	96		Slc13a1	55961	55961	solute carrier family 13 (sodium/sulfate symporters), member 1	NM_019481//NP_062354//XM_006505139//XM_006505140//XP_006505202//XP_006505203
Ecscr	51.739	0.294	3.474	0.179	127.614	6.996	4.86512e-06	0.000321759	97		Ecscr	68545	68545	endothelial cell surface expressed chemotaxis and apoptosis regulator	NM_001033141//NP_001028313//XM_006526210//XP_006526273
Tmem150c	0.555	0	0.244	0	65.713	6.038	2.38569e-06	0.000232949	98		Tmem150c	231503	231503	transmembrane protein 150C	NM_182841//NP_878261//XM_006534877//XM_006534878//XM_006534881//XM_011249426//XP_006534940//XP_006534941//XP_006534944//XP_011247728
Cdh13	15.704	0.033	4.191	0.035	219.058	7.775	6.81535e-06	0.000381415	99		Cdh13	12554	12554	cadherin 13	NM_019707//NP_062681//XM_006530627//XM_006530628//XM_011248295//XP_006530690//XP_006530691//XP_011246597
Cnnm1	0.008	2.459	0.008	0.713	-104.812	-6.712	4.54049e-06	0.000311187	100		Cnnm1	83674	83674	cyclin M1	NM_031396//NP_113573//XM_006527480//XM_006527481//XM_006527482//XM_006527483//XM_006527484//XM_006527485//XP_006527543//XP_006527544//XP_006527545//XP_006527546//XP_006527547//XP_006527548
Cyp2c68	2.439	125.954	0.565	21.252	-43.808	-5.453	7.13813e-07	0.000164827	101		Cyp2c68	433247	433247	cytochrome P450, family 2, subfamily c, polypeptide 68	NM_001039555//NP_001034644//XM_006527177//XP_006527240
Rbpms	23.266	0.48	1.107	0.122	60.867	5.928	2.04439e-06	0.000223379	102		Rbpms	19663	19663	RNA binding protein gene with multiple splicing	NM_001042674//NM_001042675//NM_001286168//NM_019733//NP_001036139//NP_001036140//NP_001273097//NP_062707//XM_006509034//XM_006509035//XM_006509037//XM_011242127//XP_006509097//XP_006509098//XP_006509100//XP_011240429//XR_378780//XR_378781//XR_378782//XR_378783//XR_870205
Trim72	0.044	4.355	0.064	0.276	-41.708	-5.382	6.31008e-07	0.000161902	103		Trim72	434246	434246	tripartite motif-containing 72	NM_001079932//NP_001073401//XM_006508002//XM_006508003//XP_006508065//XP_006508066
Slc6a19	0.662	85.944	1.093	47.703	-64.2	-6.004	2.61185e-06	0.000241423	104		Slc6a19	74338	74338	solute carrier family 6 (neurotransmitter transporter), member 19	NM_028878//NP_083154//XM_006517419//XP_006517482
Prss22	14.567	0.337	3.121	0.086	47.411	5.567	1.27624e-06	0.000194241	105		Prss22	70835	70835	protease, serine 22	NM_133731//NP_598492//XM_006524905//XM_006524906//XP_006524968//XP_006524969
Cyp2d26	4.653	507.019	5.593	71.457	-44.915	-5.489	1.04529e-06	0.000183476	106		Cyp2d26	76279	76279	cytochrome P450, family 2, subfamily d, polypeptide 26	NM_029562//NP_083838//XM_006521524//XP_006521587
Ctse	8.419	0.237	4.004	0.11	113.166	6.822	5.40386e-06	0.000335103	107		Ctse	13034	13034	cathepsin E	NM_007799//NP_031825
2010001E11Rik	0.055	10.348	0.094	1.368	-61.387	-5.94	2.3731e-06	0.000232949	108		NA	NA	NA	NA	NA
Aspdh	0	3.79	0	1.473	-167.252	-7.386	6.90393e-06	0.000384136	109		Aspdh	68352	68352	aspartate dehydrogenase domain containing	NM_026690//NP_080966
Cyp4v3	2.103	97.874	0.622	10.157	-34.963	-5.128	1.42542e-07	0.00013306	110		Cyp4v3	102294	102294	cytochrome P450, family 4, subfamily v, polypeptide 3	NM_133969//NP_598730
Creb3l3	2.606	538.788	4.33	202.303	-65.605	-6.036	3.02918e-06	0.000258945	111		Creb3l3	208677	208677	cAMP responsive element binding protein 3-like 3	NM_145365//NP_663340//XM_011243392//XP_011241694
Sh2d7	0.032	2.943	0.007	0.986	-75.521	-6.239	3.93147e-06	0.000290915	112		Sh2d7	244885	244885	SH2 domain containing 7	NM_173778//NP_776139//XM_006511157//XM_006511158//XP_006511220//XP_006511221
Pion	1.59	0.034	0.266	0.042	49.667	5.634	1.78224e-06	0.000217298	113		NA	NA	NA	NA	NA
Lama5	32.332	0.565	7.245	0.236	36.264	5.18	3.85806e-07	0.000157598	114		Lama5	16776	16776	laminin, alpha 5	NM_001081171//NP_001074640//XM_006500575//XP_006500638//XR_867114
Dok2	5.26	0.102	1.308	0.07	54.794	5.776	2.11632e-06	0.000223723	115		Dok2	13449	13449	docking protein 2	NM_010071//NP_034201//XM_011244943//XM_011244944//XP_011243245//XP_011243246
Fam55c	4.63	0.015	1.066	0.005	114.438	6.838	6.09099e-06	0.000359862	116		NA	NA	NA	NA	NA
Smcp	0	3.331	0	0.618	-91.756	-6.52	5.16607e-06	0.000329508	117		Smcp	17235	17235	sperm mitochondria-associated cysteine-rich protein	NM_008574//NP_032600
Tnfrsf19	56.944	0.081	17.699	0.089	349.772	8.45	9.38743e-06	0.000447091	118		Tnfrsf19	29820	29820	tumor necrosis factor receptor superfamily, member 19	NM_001164155//NM_013869//NP_001157627//NP_038897
2310002J15Rik	2.047	0.032	0.267	0.056	58.448	5.869	2.61664e-06	0.000241423	119		NA	NA	NA	NA	NA
Slc7a15	0.025	9.142	0.033	1.529	-137.266	-7.101	7.07985e-06	0.00038731	120		Slc7a15	328059	328059	solute carrier family 7 (cationic amino acid transporter, y+ system), member 15	NM_001038660//NM_001286385//NM_177802//NP_001033749//NP_001273314//NP_808470//XM_006515118//XM_006515119//XM_011243876//XM_011243877//XP_006515181//XP_006515182//XP_011242178//XP_011242179
5430425J12Rik	0	2.103	0	0.621	-186.756	-7.545	8.17762e-06	0.000413076	121		NA	NA	NA	NA	NA
F2r	4.713	0.039	1.368	0.051	76.763	6.262	4.4519e-06	0.00031106	122		F2r	14062	14062	coagulation factor II (thrombin) receptor	NM_010169//NP_034299
Gabrp	0.673	0	0.189	0	43.426	5.44	1.269e-06	0.000194241	123		Gabrp	216643	216643	gamma-aminobutyric acid (GABA) A receptor, pi	NM_146017//NP_666129//XM_006514666//XP_006514729
Jub	42.071	0.804	3.348	0.266	32.265	5.012	4.47804e-08	0.000119084	124		NA	NA	NA	NA	NA
Tmod2	1.028	0.004	0.215	0.007	154.111	7.268	7.65011e-06	0.000400081	125		Tmod2	50876	50876	tropomodulin 2	NM_001038710//NM_016711//NP_001033799//NP_057920//XM_006511267//XM_006511268//XM_011242769//XP_006511330//XP_006511331//XP_011241071
Adh1	15.618	4193.51	25.413	1142.73	-90.188	-6.495	5.55258e-06	0.000337288	126		Adh1	11522	11522	alcohol dehydrogenase 1 (class I)	NM_007409//NP_031435
Fmnl2	16.523	0.143	1.644	0.044	152.734	7.255	7.66321e-06	0.000400081	127		Fmnl2	71409	71409	formin-like 2	NM_172409//NP_765997//XM_006498330//XM_006498331//XM_006498332//XM_006498333//XM_006498334//XM_006498335//XM_006498336//XM_006498337//XM_006498338//XP_006498393//XP_006498394//XP_006498395//XP_006498396//XP_006498397//XP_006498398//XP_006498399//XP_006498400//XP_006498401
Pbld1	0.048	7.355	0.051	0.863	-44.416	-5.473	1.53838e-06	0.000211165	128		Pbld1	68371	68371	phenazine biosynthesis-like protein domain containing 1	NM_026701//NP_080977//XM_006514029//XM_006514030//XM_006514031//XM_006514032//XP_006514092//XP_006514093//XP_006514094//XP_006514095
Tead2	32.42	0.513	3.694	0.098	41.405	5.372	1.14345e-06	0.00018792	129		Tead2	21677	21677	TEA domain family member 2	NM_001285498//NM_001285500//NM_011565//NP_001272427//NP_001272429//NP_035695//XM_006540777//XM_011250842//XP_006540840//XP_011249144
Gm8909	1.012	22.708	0.512	3.971	-63.128	-5.98	3.43209e-06	0.000275239	130		Gm8909	667977	667977	predicted gene 8909	NM_001081032//NP_001074501//XM_006524801//XM_006524802//XM_006524804//XM_006525233//XM_011246572//XM_011246573//XM_011246574//XP_006524864//XP_006524865//XP_006524867//XP_006525296//XP_011244874//XP_011244875//XP_011244876//XR_876525
Slc13a2	0.057	13.436	0.099	3.726	-73.105	-6.192	4.52738e-06	0.000311187	131		Slc13a2	20500	20500	solute carrier family 13 (sodium-dependent dicarboxylate transporter), member 2	NM_022411//NP_071856//XM_006532645//XM_006532646//XM_006532647//XM_006532648//XM_006532649//XP_006532708//XP_006532709//XP_006532710//XP_006532711//XP_006532712
Dnahc7b	0.369	0.002	0.033	0.004	39.627	5.308	9.45383e-07	0.000178992	132		NA	NA	NA	NA	NA
Gcg	0.553	55.291	0.032	5.514	-65.633	-6.036	3.99037e-06	0.00029284	133		Gcg	14526	14526	glucagon	NM_008100//NP_032126//XM_006498770//XP_006498833
Lct	0.113	17.143	0.119	1.437	-61.25	-5.937	3.3619e-06	0.00027054	134		Lct	226413	226413	lactase	NM_001081078//NP_001074547
Slc30a10	0.712	40.43	0.456	6.056	-30.567	-4.934	1.04429e-08	9.18668e-05	135		Slc30a10	226781	226781	solute carrier family 30, member 10	NM_001033286//NP_001028458
Bmp8b	17.097	0.42	10.34	0.077	51.78	5.694	2.71918e-06	0.000247712	136		Bmp8b	12164	12164	bone morphogenetic protein 8b	NM_007559//NP_031585//XM_011240420//XP_011238722
Cyp2u1	0.232	8.966	0.015	1.371	-32.608	-5.027	3.45728e-07	0.000157598	137		Cyp2u1	71519	71519	cytochrome P450, family 2, subfamily u, polypeptide 1	NM_027816//NP_082092//XR_375583
Cyp3a11	2.418	240.459	4.109	21.879	-36.08	-5.173	7.36002e-07	0.000165155	138		Cyp3a11	13112	13112	cytochrome P450, family 3, subfamily a, polypeptide 11	NM_007818//NP_031844
Gpc1	7.891	0.155	1.276	0.082	37.253	5.219	1.06522e-06	0.000183481	139		Gpc1	14733	14733	glypican 1	NM_016696//NP_057905//XM_006529142//XM_011247925//XP_006529205//XP_011246227
Edn1	11.128	0.142	1.154	0.106	47.979	5.584	2.51705e-06	0.000237816	140		Edn1	13614	13614	endothelin 1	NM_010104//NP_034234
Slc25a48	16.361	0.032	6.157	0.028	202.461	7.662	1.12685e-05	0.000498824	141		Slc25a48	328258	328258	solute carrier family 25, member 48	NM_177809//NP_808477//XM_006517278//XM_011244532//XM_011244533//XP_006517341//XP_011242834//XP_011242835
Reg3a	5.371	1016.27	6.701	702.504	-49.542	-5.631	2.79343e-06	0.00025027	142		Reg3a	19694	19694	regenerating islet-derived 3 alpha	NM_011259//NP_035389
Npc1l1	1.767	134.527	2.216	24.117	-33.431	-5.063	6.34713e-07	0.000161902	143		Npc1l1	237636	237636	NPC1-like 1	NM_207242//NP_997125//XM_006514693//XP_006514756
H2-Q2	3.793	197.035	1.57	38.587	-39.2	-5.293	1.59115e-06	0.000213229	144		H2-Q2	15013	15013	histocompatibility 2, Q region locus 2	NM_010392//NP_034522//XM_006523697//XM_006525328//XM_006536540//XM_006537274//XP_006523760//XP_006525391//XP_006536603//XP_006537337
Sema4f	0.356	0	0.038	0	62.008	5.954	4.74713e-06	0.000318344	145		Sema4f	20355	20355	sema domain, immunoglobulin domain (Ig), TM domain, and short cytoplasmic domain	NM_001113481//NM_001308374//NM_011350//NP_001106953//NP_001295303//NP_035480//XM_006505815//XM_006507118//XM_011241264//XM_011241265//XM_011251343//XM_011251344//XP_006505878//XP_006507181//XP_011239566//XP_011239567//XP_011249645//XP_011249646
Evl	8.533	0.264	0.998	0.136	47.428	5.568	2.86402e-06	0.000250328	146		Evl	14026	14026	Ena-vasodilator stimulated phosphoprotein	NM_001163394//NM_001163395//NM_001163396//NM_007965//NP_001156866//NP_001156867//NP_001156868//NP_031991//XM_006515470//XM_006515471//XP_006515533//XP_006515534
Mtap6	2.623	0.019	0.554	0.017	99.112	6.631	8.46768e-06	0.000422739	147		NA	NA	NA	NA	NA
Fbp1	0.442	159.774	0.697	115.324	-99.62	-6.638	8.50014e-06	0.000422959	148		Fbp1	14121	14121	fructose bisphosphatase 1	NM_019395//NP_062268//XM_011244488//XP_011242790
Plekhg6	0.809	27.183	0.073	0.834	-31.995	-5	5.44187e-07	0.000160934	149		Plekhg6	213522	213522	pleckstrin homology domain containing, family G (with RhoGef domain) member 6	NM_198604//NP_941006//XM_006505867//XP_006505930
Slc41a2	0.5	22.326	0.06	3.692	-36.291	-5.182	1.2729e-06	0.000194241	150		Slc41a2	338365	338365	solute carrier family 41, member 2	NM_177388//NP_796362//XM_006513811//XM_011243498//XP_006513874//XP_011241800
Mttp	9.726	754.077	14.001	120.448	-29.746	-4.895	3.20499e-07	0.000157598	151		Mttp	17777	17777	microsomal triglyceride transfer protein	NM_001163457//NM_008642//NP_001156929//NP_032668//XM_006501102//XM_006501103//XP_006501165//XP_006501166
Slc6a4	0.246	23.012	0.415	3.409	-39.161	-5.291	1.67206e-06	0.000213229	152		Slc6a4	15567	15567	solute carrier family 6 (neurotransmitter transporter, serotonin), member 4	NM_010484//NP_034614//XM_006532299//XM_006532300//XM_006532301//XM_006532302//XP_006532362//XP_006532363//XP_006532364//XP_006532365
Gpr151	0.025	6.801	0.044	3.843	-74.788	-6.225	6.80148e-06	0.000381415	153		Gpr151	240239	240239	G protein-coupled receptor 151	NM_181543//NP_853521
Slc3a1	2.325	179.594	3.636	9.749	-28.274	-4.821	9.90841e-08	0.0001226	154		Slc3a1	20532	20532	solute carrier family 3, member 1	NM_009205//NP_033231
Papss2	9.684	436.105	2.105	124.868	-36.955	-5.208	1.60134e-06	0.000213229	155		Papss2	23972	23972	3'-phosphoadenosine 5'-phosphosulfate synthase 2	NM_001201470//NM_011864//NP_001188399//NP_035994//XM_006527064//XM_006527065//XP_006527127//XP_006527128
Bco2	1.197	96.561	0.841	29.963	-46.536	-5.54	3.1878e-06	0.000268569	156		Bco2	170752	170752	beta-carotene oxygenase 2	NM_133217//NP_573480//XM_006510044//XM_006510045//XM_006510046//XM_006510047//XP_006510107//XP_006510108//XP_006510109//XP_006510110
Igfbp4	176.504	6.611	129.123	1.733	33.248	5.055	9.27538e-07	0.000178992	157		Igfbp4	16010	16010	insulin-like growth factor binding protein 4	NM_010517//NP_034647
Rorc	2.748	78.634	0.038	4.33	-28.135	-4.814	2.35952e-07	0.000157598	158		Rorc	19885	19885	RAR-related orphan receptor gamma	NM_001293734//NM_011281//NP_001280663//NP_035411//NR_121656//XM_006501162//XM_006501163//XM_006501164//XP_006501225//XP_006501226//XP_006501227
Cyp4f14	7.166	684.744	10.525	233.922	-32.242	-5.011	8.56351e-07	0.000174947	159		Cyp4f14	64385	64385	cytochrome P450, family 4, subfamily f, polypeptide 14	NM_001204333//NM_001204334//NM_001204335//NM_001204336//NM_022434//NP_001191262//NP_001191263//NP_001191264//NP_001191265//NP_071879//XM_006524781//XM_006524782//XP_006524844//XP_006524845
Sfta2	3.978	0	0.745	0	44.075	5.462	2.93398e-06	0.000255486	160		Sfta2	433102	433102	surfactant associated 2	NM_001163194//NP_001156666//XM_006536655//XM_006537386//XM_011238269//XP_006536718//XP_006537449//XP_011236571
Gramd1a	6.278	0.246	1.05	0.083	32.303	5.014	9.3327e-07	0.000178992	161		Gramd1a	52857	52857	GRAM domain containing 1A	NM_027898//NP_082174//XM_006540184//XM_006540185//XM_006540186//XM_006540187//XM_006540188//XP_006540247//XP_006540248//XP_006540249//XP_006540250//XP_006540251//XR_391077//XR_391078
Nat8	0.362	84.293	0.422	39.247	-64.883	-6.02	6.51977e-06	0.000372474	162		Nat8	68396	68396	N-acetyltransferase 8 (GCN5-related)	NM_023455//NP_075944//XM_006506535//XM_006506536//XM_006506537//XP_006506598//XP_006506599//XP_006506600
Klhdc7a	7.157	0.026	1.133	0.024	204.383	7.675	1.40356e-05	0.000551338	163		Klhdc7a	242721	242721	kelch domain containing 7A	NM_173427//NP_775603
Serpinb9b	14.395	0.255	2.443	0.068	38.325	5.26	2.08768e-06	0.000223379	164		Serpinb9b	20706	20706	serine (or cysteine) peptidase inhibitor, clade B, member 9b	NM_011452//NP_035582
Col18a1	10.883	0.182	2.027	0.093	69.851	6.126	7.56284e-06	0.000397509	165		Col18a1	12822	12822	collagen, type XVIII, alpha 1	NM_001109991//NM_009929//NP_001103461//NP_034059//XM_006513173//XM_006513174//XM_006513175//XM_006513176//XM_011243346//XM_011243347//XP_006513236//XP_006513237//XP_006513238//XP_006513239//XP_011241648//XP_011241649
Ptplad2	2.877	0	0.846	0	210.555	7.718	1.47016e-05	0.000563617	166		NA	NA	NA	NA	NA
Slc26a6	2.681	142.026	2.589	23.435	-26.674	-4.737	1.4869e-07	0.000133461	167		Slc26a6	171429	171429	solute carrier family 26, member 6	NM_134420//NP_599252
Krt79	0.385	0	0.27	0	40.71	5.347	2.75099e-06	0.000248264	168		Krt79	223917	223917	keratin 79	NM_146063//NP_666175//XM_006520885//XP_006520948
Slc35f1	0.216	0	0.052	0	41.42	5.372	3.02419e-06	0.000258945	169		Slc35f1	215085	215085	solute carrier family 35, member F1	NM_178675//NP_848790
2210404O07Rik	22.997	3817.04	29.322	428.869	-67.063	-6.067	7.81827e-06	0.000404187	170		NA	NA	NA	NA	NA
Gpr137b	0.849	0.008	0.129	0.015	58.268	5.865	6.30916e-06	0.000363548	171		Gpr137b	83924	83924	G protein-coupled receptor 137B	NM_031999//NP_114388//XM_006516805//XP_006516868//XR_382078
Sepp1	11.301	646.687	8.009	39.151	-30.117	-4.912	8.85139e-07	0.000176551	172		Sepp1	20363	20363	selenoprotein P, plasma, 1	NM_001042613//NM_001042614//NM_009155//NP_001036078//NP_001036079//NP_033181
Robo1	5.718	0.01	1.658	0.018	221.026	7.788	1.59375e-05	0.000586578	173		Robo1	19876	19876	roundabout guidance receptor 1	NM_019413//NP_062286//XM_006522957//XM_006522958//XM_006522960//XM_006522961//XM_006522962//XM_006522963//XM_006522964//XM_006522965//XM_011246105//XM_011246106//XP_006523020//XP_006523021//XP_006523023//XP_006523024//XP_006523025//XP_006523026//XP_006523027//XP_006523028//XP_011244407//XP_011244408
Pcp4l1	0.603	68.683	0.204	8.794	-178.308	-7.478	1.48287e-05	0.000564988	174		Pcp4l1	66425	66425	Purkinje cell protein 4-like 1	NM_025557//NP_079833
Frmpd1	0.32	0	0.119	0	45.945	5.522	4.49373e-06	0.000311187	175		Frmpd1	666060	666060	FERM and PDZ domain containing 1	NM_001081172//NP_001074641//XM_006538175//XM_006538176//XM_006538177//XM_006538178//XM_011250085//XP_006538238//XP_006538239//XP_006538240//XP_006538241//XP_011248387
Col4a2	23.991	0.091	6.613	0.082	149.739	7.226	1.3869e-05	0.000545801	176		Col4a2	12827	12827	collagen, type IV, alpha 2	NM_009932//NP_034062
Xkr9	0.467	16.298	0.16	2.669	-28.32	-4.824	6.38257e-07	0.000161902	177		Xkr9	381246	381246	X-linked Kx blood group related 9	NM_001011873//NP_001011873//XM_006495547//XM_006495548//XP_006495610//XP_006495611
Mep1a	1.242	36.708	0.228	2.437	-31.016	-4.955	1.24902e-06	0.000194241	178		Mep1a	17287	17287	meprin 1 alpha	NM_008585//NP_032611//XM_006523751//XP_006523814
Bcam	36.283	1.673	4.946	0.157	24.765	4.63	6.51559e-08	0.000119084	179		Bcam	57278	57278	basal cell adhesion molecule	NM_020486//NP_065232
5730528L13Rik	6.007	0.106	0.416	0.024	35.945	5.168	2.37922e-06	0.000232949	180		NA	NA	NA	NA	NA
Mtus2	0.02	0.646	0.021	0.532	-87.654	-6.454	1.17619e-05	0.000506434	181		Mtus2	77521	77521	microtubule associated tumor suppressor candidate 2	NM_029920//NP_084196//XM_006504890//XM_006504891//XM_006504892//XM_006504893//XM_006504894//XM_011241018//XP_006504953//XP_006504954//XP_006504955//XP_006504956//XP_006504957//XP_011239320
Basp1	30.263	0.568	6.665	0.064	45.48	5.507	4.77209e-06	0.000318522	182		Basp1	70350	70350	brain abundant, membrane attached signal protein 1	NM_027395//NP_081671
Hes2	0.01	1.525	0.009	0.501	-55.099	-5.784	6.73762e-06	0.000379813	183		Hes2	15206	15206	hairy and enhancer of split 2 (Drosophila)	NM_001301805//NM_008236//NP_001288734//NP_032262
Cd300lf	0.007	0.959	0.012	0.373	-92.799	-6.536	1.25836e-05	0.000521753	184		Cd300lf	246746	246746	CD300 antigen like family member F	NM_001169153//NM_145634//NP_001162624//NP_663609//XM_011249022//XM_011249023//XP_011247324//XP_011247325//XR_879663
Mal	11.793	0.165	1.75	0.102	63.783	5.995	8.63951e-06	0.000427707	185		Mal	17153	17153	myelin and lymphocyte protein, T cell differentiation protein	NM_001171187//NM_010762//NP_001164658//NP_034892
Hspb8	3.514	0	1.363	0	172.126	7.427	1.63324e-05	0.000593783	186		Hspb8	80888	80888	heat shock protein 8	NM_030704//NP_109629
Mdfi	12.329	0.411	3.663	0.105	57.56	5.847	7.60239e-06	0.00039869	187		Mdfi	17240	17240	MyoD family inhibitor	NM_001109973//NM_001276390//NM_001276391//NM_010783//NP_001103443//NP_001263319//NP_001263320//NP_034913//XM_006523742//XM_006523743//XM_006523744//XM_006523745//XP_006523805//XP_006523806//XP_006523807//XP_006523808
Nlrp1b	0.032	1.569	0.017	0.325	-35.492	-5.149	2.638e-06	0.000241424	188		Nlrp1b	637515	637515	NLR family, pyrin domain containing 1B	NM_001039680//NM_001040696//NM_001162414//NP_001035786//NP_001155886//XM_006533907//XM_006533909//XM_006533910//XM_006533911//XM_006533912//XM_006533913//XM_006533914//XM_006537200//XM_011249170//XP_006533970//XP_006533972//XP_006533973//XP_006533974//XP_006533975//XP_006533976//XP_006533977//XP_006537263//XP_011247472
Zfp185	6.928	0.07	1.921	0.037	65.345	6.03	9.41069e-06	0.000447286	189		Zfp185	22673	22673	zinc finger protein 185	NM_001109043//NM_009549//NP_001102513//NP_033575//XM_006527961//XM_006527962//XM_006527963//XP_006528024//XP_006528025//XP_006528026
Cd83	0.035	0.828	0.016	0.163	-32.885	-5.039	2.05528e-06	0.000223379	190		Cd83	12522	12522	CD83 antigen	NM_001289915//NM_009856//NP_001276844//NP_033986
Glis2	6.007	0.166	1.421	0.057	25.401	4.667	4.06013e-07	0.000157598	191		Glis2	83396	83396	GLIS family zinc finger 2	NM_031184//NP_112461//XM_006522768//XM_011246048//XM_011246049//XM_011246050//XP_006522831//XP_011244350//XP_011244351//XP_011244352
Tmem44	1.533	0.061	0.394	0.038	48.709	5.606	6.27392e-06	0.000363548	192		Tmem44	224090	224090	transmembrane protein 44	NM_172614//NP_766202//XM_006522059//XM_006522060//XM_006522061//XM_006522062//XM_006522063//XM_006522064//XM_006522065//XM_006522066//XM_006522067//XM_006522068//XM_006522070//XM_006522071//XP_006522122//XP_006522123//XP_006522124//XP_006522125//XP_006522126//XP_006522127//XP_006522128//XP_006522129//XP_006522130//XP_006522131//XP_006522133//XP_006522134
2010106C02Rik	0	1.477	0	0.762	-45.596	-5.511	5.43738e-06	0.000335103	193		2010106C02Rik	72104	72104	RIKEN cDNA 2010106C02 gene	NR_045435
Ddit4l	5.406	0.306	0.147	0.219	33.885	5.083	2.38006e-06	0.000232949	194		Ddit4l	73284	73284	DNA-damage-inducible transcript 4-like	NM_030143//NP_084419
Nat8l	0.139	0	0.074	0	41.268	5.367	4.50933e-06	0.000311187	195		Nat8l	269642	269642	N-acetyltransferase 8-like	NM_001001985//NP_001001985
Psrc1	35.367	1.366	5.653	0.361	26.786	4.743	7.75055e-07	0.00016946	196		Psrc1	56742	56742	proline/serine-rich coiled-coil 1	NM_001190161//NM_019976//NP_001177090//NP_064360
Atg9b	75.466	2.327	4.831	0.437	23.411	4.549	1.13135e-07	0.000125725	197		Atg9b	213948	213948	autophagy related 9B	NM_001002897//NP_001002897//XM_011249761//XP_011248063
Dpyd	0.526	70.212	0.608	24.728	-61.737	-5.948	9.08667e-06	0.000439039	198		Dpyd	99586	99586	dihydropyrimidine dehydrogenase	NM_170778//NP_740748//XM_011240318//XP_011238620
Slfn2	12.707	0.885	3.922	1.006	43.938	5.457	5.24116e-06	0.000330575	199		Slfn2	20556	20556	schlafen 2	NM_011408//NP_035538
Ccl2	1.706	0	0.402	0	43.485	5.442	5.20926e-06	0.000329508	200		Ccl2	20296	20296	chemokine (C-C motif) ligand 2	NM_011333//NP_035463
Chrnb1	25.424	0.743	1.597	0.132	30.703	4.94	1.82171e-06	0.000218017	201		Chrnb1	11443	11443	cholinergic receptor, nicotinic, beta polypeptide 1 (muscle)	NM_009601//NP_033731//XM_006532003//XM_006532004//XM_006532005//XP_006532066//XP_006532067//XP_006532068
Abcg5	4.183	128.433	1.748	19.752	-22.938	-4.52	1.36236e-07	0.00013306	202		Abcg5	27409	27409	ATP-binding cassette, sub-family G (WHITE), member 5	NM_031884//NP_114090
Ptp4a3	25.291	1.1	3.902	0.217	23.94	4.581	3.60748e-07	0.000157598	203		Ptp4a3	19245	19245	protein tyrosine phosphatase 4a3	NM_001166388//NM_001166389//NM_001166390//NM_008975//NP_001159860//NP_001159861//NP_001159862//NP_033001//XM_006520640//XM_006520642//XM_011245523//XP_006520703//XP_006520705//XP_011243825
Syne1	0.281	0.003	0.055	0.002	36.841	5.203	3.87874e-06	0.000290915	204		Syne1	64009	64009	spectrin repeat containing, nuclear envelope 1	NM_001079686//NM_022027//NM_153399//NP_001073154//NP_071310//NP_700448//XM_006512458//XM_006512465//XM_011243083//XM_011243084//XM_011243085//XM_011243086//XM_011243087//XM_011243088//XM_011243089//XM_011243090//XM_011243091//XM_011243092//XM_011243093//XM_011243094//XM_011243095//XM_011243096//XM_011243097//XP_006512521//XP_006512528//XP_011241385//XP_011241386//XP_011241387//XP_011241388//XP_01…
Aspa	7.284	0.497	5.213	0.603	87.141	6.445	1.40569e-05	0.000551338	205		Aspa	11484	11484	aspartoacylase	NM_023113//NP_075602//XM_006532010//XM_006532011//XM_006532012//XM_006532013//XM_006536285//XM_006536286//XM_006536287//XM_006536288//XM_011248672//XM_011248673//XM_011251198//XM_011251199//XP_006532073//XP_006532074//XP_006532075//XP_006532076//XP_006536348//XP_006536349//XP_006536350//XP_006536351//XP_011246974//XP_011246975//XP_011249500//XP_011249501
Cyp2c66	5.195	374.962	8.919	107.498	-30.405	-4.926	1.95279e-06	0.000222904	206		Cyp2c66	69888	69888	cytochrome P450, family 2, subfamily c, polypeptide 66	NM_001011707//NP_001011707
8430419L09Rik	0.422	21.396	0.532	1.277	-22.509	-4.492	1.05069e-07	0.0001226	207		NA	NA	NA	NA	NA
Adam8	9.243	0.364	2.316	0.125	29.253	4.87	1.85564e-06	0.000219034	208		Adam8	11501	11501	a disintegrin and metallopeptidase domain 8	NM_001291066//NM_007403//NP_001277995//NP_031429//XM_006536151//XM_006536152//XM_011249838//XP_006536214//XP_006536215//XP_011248140
Mafb	0.046	8.432	0.014	1.206	-149.545	-7.224	1.80149e-05	0.000620994	209		Mafb	16658	16658	v-maf musculoaponeurotic fibrosarcoma oncogene family, protein B (avian)	NM_010658//NP_034788
Zfp57	3.769	0.046	0.633	0.004	38.516	5.267	4.58562e-06	0.000312908	210		Zfp57	22715	22715	zinc finger protein 57	NM_001013745//NM_001168501//NM_001168502//NM_009559//NP_001013767//NP_001161973//NP_001161974//NR_033137//XM_006524223//XM_006524224//XM_006536598//XM_006536837//XM_006536838//XM_006536839//XM_006536841//XM_006537330//XM_006537331//XM_006537332//XM_006537333//XM_011239876//XM_011251501//XP_006524286//XP_006524287//XP_006536661//XP_006536900//XP_006536901//XP_006536902//XP_006536904//XP_006537393/…
Rnd1	1.984	0.088	0.44	0.051	34.883	5.124	3.61817e-06	0.000284301	211		Rnd1	223881	223881	Rho family GTPase 1	NM_172612//NP_766200
S100a7a	3.49	0	0.891	0	39.711	5.311	5.12907e-06	0.000329508	212		S100a7a	381493	381493	S100 calcium binding protein A7A	NM_199422//NP_955454//XM_006501631//XM_006501632//XM_006501633//XM_006501635//XP_006501694//XP_006501695//XP_006501696//XP_006501698
Fam47e	0	1.209	0	0.785	-54.057	-5.756	9.23409e-06	0.000443407	213		Fam47e	384198	384198	family with sequence similarity 47, member E	NM_001033478//NM_001170571//NM_001170572//NP_001028650//NP_001164042//XM_006535053//XM_006535055//XM_011249496//XM_011249497//XM_011249498//XM_011249499//XM_011249500//XM_011249501//XM_011249502//XM_011249503//XM_011249504//XP_006535116//XP_006535118//XP_011247798//XP_011247799//XP_011247800//XP_011247801//XP_011247802//XP_011247803//XP_011247804//XP_011247805//XP_011247806
5033403H07Rik	0	1.508	0	0.318	-31.827	-4.992	2.61852e-06	0.000241423	214		5033403H07Rik	75954	75954	RIKEN cDNA 5033403H07 gene	NR_040413
Apoa4	44.301	9011.56	74.798	4264.32	-58.593	-5.873	1.10076e-05	0.000493059	215		Apoa4	11808	11808	apolipoprotein A-IV	NM_007468//NP_031494
Pik3r5	0.064	2.603	0.017	0.694	-40.905	-5.354	5.93543e-06	0.000353355	216		Pik3r5	320207	320207	phosphoinositide-3-kinase, regulatory subunit 5, p101	NM_177320//NP_796294//XM_006533548//XP_006533611
Ninl	7.251	0.159	0.96	0.072	30.718	4.941	2.51052e-06	0.000237816	217		Ninl	78177	78177	ninein-like	NM_207204//NP_997087//XM_006500406//XM_006500407//XM_006500408//XM_006500409//XM_006500410//XM_006500411//XM_006500412//XM_011239847//XP_006500469//XP_006500470//XP_006500471//XP_006500472//XP_006500473//XP_006500474//XP_006500475//XP_011238149
Hkdc1	3.022	182.311	4.365	21.587	-22.278	-4.478	3.55196e-07	0.000157598	218		Hkdc1	216019	216019	hexokinase domain containing 1	NM_145419//NP_663394//XM_006513473//XM_011243397//XM_011243398//XP_006513536//XP_011241699//XP_011241700
Prrx1	0.015	3.188	0.026	0.737	-55.335	-5.79	1.10025e-05	0.000493059	219		Prrx1	18933	18933	paired related homeobox 1	NM_001025570//NM_011127//NM_175686//NP_001020741//NP_035257//NP_783617//XM_006496703//XP_006496766
Alpi	10.471	895.909	17.653	232.024	-28.998	-4.858	2.28043e-06	0.000230454	220		Alpi	76768	76768	alkaline phosphatase, intestinal	NM_001081082//NP_001074551
Gal3st2	0.044	9.886	0.076	2.605	-57.526	-5.846	1.1557e-05	0.000502245	221		Gal3st2	381334	381334	galactose-3-O-sulfotransferase 2	NM_199366//NP_955398
Rbms3	5.549	0.013	2.232	0.015	172.981	7.434	2.21919e-05	0.000700676	222		Rbms3	207181	207181	RNA binding motif, single stranded interacting protein	NM_001172121//NM_001172122//NM_001172123//NM_001172124//NM_001172126//NM_178660//NP_001165592//NP_001165593//NP_001165594//NP_001165595//NP_001165597//NP_848775//XM_006512005//XM_011242943//XP_006512068//XP_011241245
Cwh43	9.004	0.48	1.308	0.06	21.623	4.434	3.64529e-07	0.000157598	223		Cwh43	231293	231293	cell wall biogenesis 43 C-terminal homolog	NM_181323//NP_851840//XM_006503949//XM_006503950//XP_006504012//XP_006504013//XR_868286
Cyp2c70	0.016	2.009	0.028	0.272	-39.242	-5.294	5.86119e-06	0.000349827	224		Cyp2c70	226105	226105	cytochrome P450, family 2, subfamily c, polypeptide 70	NM_145499//NP_663474//XM_011247235//XP_011245537
Lrat	0.211	5.016	0.133	1.618	-84.928	-6.408	1.66711e-05	0.000595654	225		Lrat	79235	79235	lecithin-retinol acyltransferase (phosphatidylcholine-retinol-O-acyltransferase)	NM_023624//NP_076113
Krt16	0.5	0	0.19	0	32.802	5.036	3.8911e-06	0.000290915	226		Krt16	16666	16666	keratin 16	NM_001313958//NM_008470//NP_001300887//NP_032496//XM_006532331//XP_006532394
Stra6	4.261	0.015	0.832	0.025	149.213	7.221	2.14823e-05	0.000689592	227		Stra6	20897	20897	stimulated by retinoic acid gene 6	NM_001162475//NM_001162476//NM_001162479//NM_009291//NP_001155947//NP_001155948//NP_001155951//NP_033317//XM_006510941//XM_006510943//XM_006510944//XM_006510945//XM_006510946//XM_011242695//XP_006511004//XP_006511006//XP_006511007//XP_006511008//XP_006511009//XP_011240997
Mme	0.434	89.718	0.532	36.491	-85.161	-6.412	1.69602e-05	0.000602435	228		Mme	17380	17380	membrane metallo endopeptidase	NM_001289462//NM_001289463//NM_008604//NP_001276391//NP_001276392//NP_032630//XM_006501095//XM_006501098//XP_006501158//XP_006501161
Celf2	5.939	0.085	2.126	0.046	32.226	5.01	3.75477e-06	0.000286356	229		Celf2	14007	14007	CUGBP, Elav-like family member 2	NM_001110228//NM_001110229//NM_001110230//NM_001110231//NM_001110232//NM_001160292//NM_001160293//NM_001310447//NM_010160//NM_183219//NP_001103698//NP_001103699//NP_001103700//NP_001103701//NP_001103702//NP_001153764//NP_001153765//NP_001297376//NP_034290//XM_006497333//XM_006497334//XM_006497335//XM_006497336//XM_006497337//XM_006497338//XM_006497339//XM_011238949//XM_011238950//XM_011238951//XM…
Dak	24.777	991.087	18.503	279.99	-20.199	-4.336	1.42106e-07	0.00013306	230		NA	NA	NA	NA	NA
Pdgfd	3.597	0	1.35	0	87.198	6.446	1.76977e-05	0.000615516	231		Pdgfd	71785	71785	platelet-derived growth factor, D polypeptide	NM_027924//NP_082200//XM_006509885//XM_006509886//XM_006509887//XM_011242370//XM_011242371//XM_011242372//XP_006509948//XP_006509949//XP_006509950//XP_011240672//XP_011240673//XP_011240674
Pcsk5	0.677	35.838	0.787	7.447	-21.816	-4.447	5.24563e-07	0.000160125	232		Pcsk5	18552	18552	proprotein convertase subtilisin/kexin type 5	NM_001163144//NM_001190483//NP_001156616//NP_001177412//XM_006526759//XM_006526760//XM_006526761//XM_011247162//XP_006526822//XP_006526823//XP_006526824//XP_011245464//XR_386446
Cdo1	95.888	2.337	13.896	0.593	29.098	4.863	2.72794e-06	0.000247712	233		Cdo1	12583	12583	cysteine dioxygenase 1, cytosolic	NM_033037//NP_149026//XR_385971
Dcst1	0.006	1.219	0.01	0.676	-40.354	-5.335	7.15076e-06	0.000388991	234		Dcst1	77772	77772	DC-STAMP domain containing 1	NM_029974//NP_084250
C1qa	0	0.528	0	0.15	-33.19	-5.053	4.42917e-06	0.000310401	235		C1qa	12259	12259	complement component 1, q subcomponent, alpha polypeptide	NM_007572//NP_031598
Gpr157	0.076	2.96	0.032	0.574	-36.431	-5.187	5.77433e-06	0.000345527	236		Gpr157	269604	269604	G protein-coupled receptor 157	NM_177366//NP_796340
Gpc3	0.453	5.771	0.263	3.372	-39.737	-5.312	7.01759e-06	0.000385514	237		Gpc3	14734	14734	glypican 3	NM_016697//NP_057906//XM_006541429//XP_006541492
Arhgef17	8.575	0.107	2.355	0.09	38.052	5.25	6.34719e-06	0.000364838	238		Arhgef17	207212	207212	Rho guanine nucleotide exchange factor (GEF) 17	NM_001081116//NP_001074585
Lamb2	8.854	0.223	1.622	0.096	22.214	4.473	7.13732e-07	0.000164827	239		Lamb2	16779	16779	laminin, beta 2	NM_008483//NP_032509//XM_006511648//XM_006511649//XP_006511711//XP_006511712
Clic3	10.149	0.189	0.55	0.328	196.854	7.621	2.51007e-05	0.000737161	240		Clic3	69454	69454	chloride intracellular channel 3	NM_027085//NP_081361//XM_006498296//XP_006498359
Stox2	0.964	0.011	0.291	0.003	65.187	6.027	1.5221e-05	0.000572924	241		Stox2	71069	71069	storkhead box 2	NM_001114311//NM_001286376//NM_175162//NP_001107783//NP_001273305//NP_780371//XM_006509491//XM_006509492//XM_006509494//XM_006509495//XM_011242235//XM_011242236//XM_011242237//XM_011242238//XP_006509554//XP_006509555//XP_006509557//XP_006509558//XP_011240537//XP_011240538//XP_011240539//XP_011240540
Slc15a2	0.026	1.754	0.046	0.605	-39.974	-5.321	7.54946e-06	0.000397509	242		Slc15a2	57738	57738	solute carrier family 15 (H+/peptide transporter), member 2	NM_001145899//NM_021301//NP_001139371//NP_067276//XM_006522428//XM_006522430//XP_006522491//XP_006522493//XR_384581
Gm4788	0.077	16.852	0.133	10.116	-109.445	-6.774	2.21121e-05	0.000700442	243		Gm4788	214403	214403	predicted gene 4788	NM_001029977//NM_001160303//NM_001160304//NP_001025148//NP_001153775//NP_001153776
Lipn	0.008	4.364	0.014	2.19	-249.472	-7.963	2.72593e-05	0.000775794	244		Lipn	70166	70166	lipase, family member N	NM_027340//NP_081616//XM_006527333//XP_006527396
Prr18	2.112	0.069	1.259	0.045	35.551	5.152	6.20708e-06	0.000363548	245		Prr18	320111	320111	proline rich 18	NM_178774//NP_848889//NR_028280
Nfe2l3	6.497	0.121	0.549	0.096	38.078	5.251	7.24896e-06	0.000392013	246		Nfe2l3	18025	18025	nuclear factor, erythroid derived 2, like 3	NM_010903//NP_035033
Slc15a1	0.105	25.272	0.163	2.998	-101.147	-6.66	2.18905e-05	0.000695555	247		Slc15a1	56643	56643	solute carrier family 15 (oligopeptide transporter), member 1	NM_053079//NP_444309
Slc2a2	0.253	52.77	0.425	9.148	-103.051	-6.687	2.22726e-05	0.000700676	248		Slc2a2	20526	20526	solute carrier family 2 (facilitated glucose transporter), member 2	NM_031197//NP_112474
Mras	7.305	0.083	1.666	0.04	95.09	6.571	2.14491e-05	0.000689472	249		Mras	17532	17532	muscle and microspikes RAS	NM_008624//NP_032650//XM_006510825//XP_006510888
Ephx2	2.889	252.673	2.967	136.189	-39.484	-5.303	7.79963e-06	0.000404187	250		Ephx2	13850	13850	epoxide hydrolase 2, cytoplasmic	NM_001271402//NM_001271403//NM_001271421//NM_007940//NP_001258331//NP_001258332//NP_001258350//NP_031966
Synpo	0.092	5.028	0.038	0.813	-56.719	-5.826	1.42455e-05	0.000556862	251		Synpo	104027	104027	synaptopodin	NM_001109975//NM_177340//NP_001103445//NP_796314//XM_006525468//XM_006525469//XM_006525470//XM_006525471//XM_006525472//XM_006525474//XM_006525475//XM_006525476//XP_006525531//XP_006525532//XP_006525533//XP_006525534//XP_006525535//XP_006525537//XP_006525538//XP_006525539
Fam64a	21.519	0.438	0.506	0.136	32.764	5.034	5.20563e-06	0.000329508	252		Fam64a	109212	109212	family with sequence similarity 64, member A	NM_144526//NP_653109//XM_006531976//XP_006532039
Serpinb11	17.431	0.06	4.508	0.072	126.753	6.986	2.44483e-05	0.000733355	253		Serpinb11	66957	66957	serine (or cysteine) peptidase inhibitor, clade B (ovalbumin), member 11	NM_025867//NP_080143
Cyp3a25	0.829	54.132	1.437	17.43	-21.75	-4.443	9.78302e-07	0.00018109	254		Cyp3a25	56388	56388	cytochrome P450, family 3, subfamily a, polypeptide 25	NM_019792//NP_062766//NR_030782//XR_868676//XR_868677
Slc28a3	0.263	11.669	0.167	2.616	-24.136	-4.593	1.78777e-06	0.000217298	255		Slc28a3	114304	114304	solute carrier family 28 (sodium-coupled nucleoside transporter), member 3	NM_022317//NP_071712
Gm826	0	0.809	0	0.263	-34.997	-5.129	6.91336e-06	0.000384136	256		Gm826	329554	329554	predicted gene 826	NM_001033411//NP_001028583//XM_006499791//XM_006499792//XM_006499793//XM_006499794//XP_006499854//XP_006499855//XP_006499856//XP_006499857
Cyp2d22	0.114	18.813	0.187	7.12	-49.345	-5.625	1.29052e-05	0.000525881	257		Cyp2d22	56448	56448	cytochrome P450, family 2, subfamily d, polypeptide 22	NM_001163472//NM_019823//NP_001156944//NP_062797
Slc7a9	1.149	67.915	1.46	8.814	-25.008	-4.644	2.06847e-06	0.000223379	258		Slc7a9	30962	30962	solute carrier family 7 (cationic amino acid transporter, y+ system), member 9	NM_001199015//NM_001199016//NM_021291//NP_001185944//NP_001185945//NP_067266//XM_006540044//XM_006540045//XM_006540046//XM_006540047//XM_011250591//XM_011250592//XP_006540107//XP_006540108//XP_006540109//XP_006540110//XP_011248893//XP_011248894
Tuba1a	18.797	0.99	0.459	0.502	22.715	4.506	1.41092e-06	0.000202618	259		Tuba1a	22142	22142	tubulin, alpha 1A	NM_011653//NP_035783
Unc93a	0.005	1.534	0.009	0.258	-107.301	-6.746	2.43742e-05	0.000732072	260		Unc93a	381058	381058	unc-93 homolog A (C. elegans)	NM_199252//NP_954860//XM_006523333//XM_011246215//XM_011246216//XM_011246217//XM_011246218//XP_006523396//XP_011244517//XP_011244518//XP_011244519//XP_011244520
Fzd3	0.828	0.031	0.059	0.01	26.581	4.732	2.95572e-06	0.000256271	261		Fzd3	14365	14365	frizzled class receptor 3	NM_021458//NP_067433
Gas7	0.452	0.007	0.211	0.006	33.558	5.069	6.52791e-06	0.000372474	262		Gas7	14457	14457	growth arrest specific 7	NM_001109657//NM_001277079//NM_001277080//NM_008088//NP_001103127//NP_001264008//NP_001264009//NP_032114//XM_006532202//XM_006532205//XM_006532207//XM_006532208//XM_006532209//XM_006532210//XM_006532211//XP_006532265//XP_006532268//XP_006532270//XP_006532271//XP_006532272//XP_006532273//XP_006532274
Arhgap23	2.347	0.046	0.47	0.024	32.681	5.03	6.06268e-06	0.000359098	263		Arhgap23	58996	58996	Rho GTPase activating protein 23	NM_021493//NP_067468//XM_006533861//XM_006533862//XM_006533863//XM_006533865//XM_006533866//XM_006533867//XM_006533868//XM_006533869//XM_006533871//XM_006533874//XP_006533924//XP_006533925//XP_006533926//XP_006533928//XP_006533929//XP_006533930//XP_006533931//XP_006533932//XP_006533934//XP_006533937
Phldb2	19.521	0.518	2.88	0.212	27.006	4.755	3.29852e-06	0.000269152	264		Phldb2	208177	208177	pleckstrin homology like domain, family B, member 2	NM_001252442//NM_153412//NP_001239371//NP_700461//XM_006521920//XM_006521921//XM_006521922//XM_006521923//XM_006521924//XM_006521925//XM_006521926//XM_006521927//XM_006521928//XM_006521929//XM_011245858//XM_011245859//XP_006521983//XP_006521984//XP_006521985//XP_006521986//XP_006521987//XP_006521988//XP_006521989//XP_006521990//XP_006521991//XP_006521992//XP_011244160//XP_011244161
Dzip1l	0.24	0	0.342	0	63.822	5.996	1.76949e-05	0.000615516	265		Dzip1l	72507	72507	DAZ interacting protein 1-like	NM_001311142//NM_028258//NP_001298071//NP_082534//XM_006511472//XM_006511473//XM_006511474//XM_006511475//XM_006511476//XM_006511477//XM_006511478//XM_006511479//XP_006511535//XP_006511536//XP_006511537//XP_006511538//XP_006511539//XP_006511540//XP_006511541//XP_006511542//XR_870769//XR_870770
Ly6c1	14.015	0.078	6.231	0.102	45.06	5.494	1.22362e-05	0.000515444	266		Ly6c1	17067	17067	lymphocyte antigen 6 complex, locus C1	NM_001252055//NM_001252056//NM_001252057//NM_001252058//NM_010741//NP_001238984//NP_001238985//NP_001238986//NP_001238987//NP_034871//XM_006520521//XP_006520584
Fzd10	3.041	0	2.381	0	26.117	4.707	2.8423e-06	0.00025027	267		Fzd10	93897	93897	frizzled class receptor 10	NM_175284//NP_780493
Flt1	0.581	0	0.33	0	44.216	5.466	1.20449e-05	0.000511203	268		Flt1	14254	14254	FMS-like tyrosine kinase 1	NM_010228//NP_034358//XM_006504801//XM_006504802//XM_006504803//XM_011241000//XP_006504864//XP_006504865//XP_006504866//XP_011239302
Cyp2c65	8.571	370.782	11.314	65.917	-18.58	-4.216	2.5025e-07	0.000157598	269		Cyp2c65	72303	72303	cytochrome P450, family 2, subfamily c, polypeptide 65	NM_028191//NP_082467
Abp1	3.749	128.022	1.724	12.662	-19.532	-4.288	6.09195e-07	0.000161902	270		NA	NA	NA	NA	NA
C730002L08Rik	0.014	1.623	0.025	0.32	-31.99	-5	6.16215e-06	0.000363147	271		C730002L08Rik	320155	320155	RIKEN cDNA C730002L08 gene	NR_045778
Rgs12	12.077	0.409	3.526	0.062	19.001	4.248	4.68255e-07	0.000157598	272		Rgs12	71729	71729	regulator of G-protein signaling 12	NM_001163512//NM_173402//NP_001156984//NP_775578//XM_006504120//XM_006504121//XM_006504122//XM_006504123//XM_006504124//XM_006504125//XM_006504126//XP_006504183//XP_006504184//XP_006504185//XP_006504186//XP_006504187//XP_006504188//XP_006504189
Slc4a11	14.261	0.624	1.606	0.227	19.374	4.276	6.51581e-07	0.000163505	273		Slc4a11	269356	269356	solute carrier family 4, sodium bicarbonate transporter-like, member 11	NM_001081162//NP_001074631//XM_006499604//XM_006499607//XP_006499667//XP_006499670
Olfr1372-ps1	1.325	0	0.307	0	73.931	6.208	2.18705e-05	0.000695555	274		Olfr1372-ps1	257871	257871	olfactory receptor 1372, pseudogene 1	NR_034155
Ascl2	48.635	0.874	5.273	0.192	29.189	4.867	4.9854e-06	0.00032681	275		Ascl2	17173	17173	achaete-scute family bHLH transcription factor 2	NM_008554//NP_032580//XM_006508498//XM_011241984//XM_011241985//XM_011241986//XP_006508561//XP_011240286//XP_011240287//XP_011240288
Chrna2	0	0.382	0	0.061	-43.806	-5.453	1.25061e-05	0.000520241	276		Chrna2	110902	110902	cholinergic receptor, nicotinic, alpha polypeptide 2 (neuronal)	NM_144803//NP_659052//XM_006518434//XM_006518435//XM_006518436//XM_006518437//XM_006518438//XP_006518497//XP_006518498//XP_006518499//XP_006518500//XP_006518501
Dpep1	0.571	104.703	0.917	46.591	-54.378	-5.765	1.63194e-05	0.000593783	277		Dpep1	13479	13479	dipeptidase 1 (renal)	NM_007876//NP_031902
St3gal4	22.927	965.248	22.387	344.692	-19.484	-4.284	7.16506e-07	0.000164827	278		St3gal4	20443	20443	ST3 beta-galactoside alpha-2,3-sialyltransferase 4	NM_009178//NP_033204//XM_006510108//XM_006510109//XM_006510110//XM_006510111//XM_006510112//XM_006510113//XM_011242428//XM_011242429//XM_011242430//XM_011242431//XM_011242432//XM_011242433//XP_006510171//XP_006510172//XP_006510173//XP_006510174//XP_006510175//XP_006510176//XP_011240730//XP_011240731//XP_011240732//XP_011240733//XP_011240734//XP_011240735
4933422H20Rik	0	1.402	0	0.821	-110.825	-6.792	2.66922e-05	0.000765253	279		NA	NA	NA	NA	NA
Otop3	0.051	24.156	0.089	11.946	-158.712	-7.31	3.0132e-05	0.000822446	280		Otop3	69602	69602	otopetrin 3	NM_027132//NP_081408//XM_006534116//XM_006534117//XM_006534118//XM_011249228//XP_006534179//XP_006534180//XP_006534181//XP_011247530
Cxcl5	1.727	0.042	0.874	0.04	71.852	6.167	2.19066e-05	0.000695555	281		Cxcl5	20311	20311	chemokine (C-X-C motif) ligand 5	NM_009141//NP_033167
Bche	1.019	67.664	0.88	19.751	-32.402	-5.018	6.98787e-06	0.000385514	282		Bche	12038	12038	butyrylcholinesterase	NM_009738//NP_033868//XM_011240000//XP_011238302
Stx11	2.22	0.009	0.111	0.016	135.49	7.082	2.93159e-05	0.000809639	283		Stx11	74732	74732	syntaxin 11	NM_001163590//NM_001163591//NM_029075//NP_001157062//NP_001157063//NP_083351//XM_006512886//XM_006512887//XM_006512888//XP_006512949//XP_006512950//XP_006512951
C4bp	2.352	25.487	0.812	8.31	-20.525	-4.359	1.20461e-06	0.000191237	284		C4bp	12269	12269	complement component 4 binding protein	NM_007576//NP_031602//XM_011247906//XP_011246208
Pklr	29.628	697.991	5.876	80.557	-18.819	-4.234	5.2833e-07	0.000160125	285		Pklr	18770	18770	pyruvate kinase liver and red blood cell	NM_001099779//NM_013631//NP_001093249//NP_038659//XM_006501134//XM_006501135//XP_006501197//XP_006501198
Agpat9	1.211	28.128	0.267	5.287	-17.912	-4.163	3.33252e-07	0.000157598	286		Agpat9	231510	231510	1-acylglycerol-3-phosphate O-acyltransferase 9	NM_172715//NP_766303//XM_011249431//XM_011249432//XM_011249433//XP_011247733//XP_011247734//XP_011247735
Nek5	0.005	2.195	0.009	0.709	-89.898	-6.49	2.55117e-05	0.000744208	287		Nek5	330721	330721	NIMA (never in mitosis gene a)-related expressed kinase 5	NM_177898//NP_808566//XM_006509154//XM_006509155//XM_006509159//XM_006509160//XM_011242143//XM_011242144//XM_011242145//XM_011242146//XM_011242147//XM_011242148//XM_011242149//XM_011242150//XP_006509217//XP_006509218//XP_006509222//XP_006509223//XP_011240445//XP_011240446//XP_011240447//XP_011240448//XP_011240449//XP_011240450//XP_011240451//XP_011240452//XR_870219
Abcg8	2.476	59.671	0.857	9.549	-18.536	-4.212	4.56369e-07	0.000157598	288		Abcg8	67470	67470	ATP-binding cassette, sub-family G (WHITE), member 8	NM_001286005//NM_026180//NP_001272934//NP_080456//NR_104382//XM_006524826//XP_006524889
Cyp3a13	10.046	389.55	7.455	184.338	-19.363	-4.275	8.8122e-07	0.000176551	289		Cyp3a13	13113	13113	cytochrome P450, family 3, subfamily a, polypeptide 13	NM_007819//NP_031845
Mdfic	4.481	0.014	1.688	0.012	149.668	7.226	3.09072e-05	0.000831227	290		Mdfic	16543	16543	MyoD family inhibitor domain containing	NM_175088//NP_780297//XM_006504998//XP_006505061
Slc2a5	0.789	110.238	1.222	25.648	-59.011	-5.883	1.94118e-05	0.000652758	291		Slc2a5	56485	56485	solute carrier family 2 (facilitated glucose transporter), member 5	NM_019741//NP_062715//XM_006539076//XP_006539139
A930004D18Rik	0.623	0.006	0.194	0.01	38.354	5.261	1.13441e-05	0.000500448	292		A930004D18Rik	77940	77940	RIKEN cDNA A930004D18 gene	NR_028376//NR_028377
Ugt1a9	0.042	6.244	0.054	1.581	-56.17	-5.812	1.81626e-05	0.000622408	293		Ugt1a9	394434	394434	UDP glucuronosyltransferase 1 family, polypeptide A9	NM_201644//NP_964006
Ceacam18	1.153	53.253	1.1	17.679	-19.664	-4.298	1.18896e-06	0.000190046	294		Ceacam18	72431	72431	carcinoembryonic antigen-related cell adhesion molecule 18	NM_028236//NP_082512//XM_006541215//XP_006541278
Kcnq5	1.004	0.011	0.102	0.011	31.067	4.957	7.08666e-06	0.00038731	295		Kcnq5	226922	226922	potassium voltage-gated channel, subfamily Q, member 5	NM_001160139//NM_001310477//NM_023872//NP_001153611//NP_001297406//NP_076361//XM_006495500//XM_011238368//XP_006495563//XP_011236670
Bst1	0.194	22.849	0.294	13.971	-33.191	-5.053	8.26876e-06	0.00041588	296		Bst1	12182	12182	bone marrow stromal cell antigen 1	NM_009763//NP_033893//XM_006503706//XP_006503769
Cideb	4.697	378.678	5.533	113.125	-31.507	-4.978	7.35495e-06	0.000393306	297		Cideb	12684	12684	cell death-inducing DNA fragmentation factor, alpha subunit-like effector B	NM_009894//NM_026804//NP_034024
Rab11fip5	9.01	0.048	3.052	0.033	118.273	6.886	3.04879e-05	0.000828285	298		Rab11fip5	52055	52055	RAB11 family interacting protein 5 (class I)	NM_001003955//NM_177466//NP_001003955//NP_803417//XM_006506366//XP_006506429
Prlr	0.092	15.334	0.111	6.438	-65.641	-6.037	2.27027e-05	0.000706447	299		Prlr	19116	19116	prolactin receptor	NM_001253781//NM_001253782//NM_011169//NP_001240710//NP_001240711//NP_035299//NR_045590//NR_045591//NR_045592//XM_006520034//XM_006520035//XM_006520036//XM_006520037//XM_006520038//XP_006520097//XP_006520098//XP_006520099//XP_006520100//XP_006520101//XR_383824//XR_875030
Tspyl5	0.472	0	0.22	0	25.96	4.698	4.29843e-06	0.000305831	300		Tspyl5	239364	239364	testis-specific protein, Y-encoded-like 5	NM_001085421//NP_001078890
Dclk1	0.02	1.012	0.003	0.371	-58.864	-5.879	2.07621e-05	0.000678099	301		Dclk1	13175	13175	doublecortin-like kinase 1	NM_001111051//NM_001111052//NM_001111053//NM_001195538//NM_001195539//NM_001195540//NM_019978//NP_001104521//NP_001104522//NP_001104523//NP_001182467//NP_001182468//NP_001182469//NP_064362//XM_006500978//XM_006500979//XM_006500981//XM_006500982//XM_006500983//XM_011240007//XP_006501041//XP_006501042//XP_006501044//XP_006501045//XP_006501046//XP_011238309
Btnl2	0.373	48.152	0.533	12.586	-56.574	-5.822	1.98587e-05	0.000662061	302		Btnl2	547431	547431	butyrophilin-like 2	NM_079835//NP_524574//XM_006524645//XM_006524646//XM_006536671//XM_006536672//XM_006537402//XM_006537403//XP_006524708//XP_006524709//XP_006536734//XP_006536735//XP_006537465//XP_006537466
Bmp3	1.46	39.128	0.283	7.161	-21.016	-4.393	1.83152e-06	0.000218072	303		Bmp3	110075	110075	bone morphogenetic protein 3	NM_001310677//NM_173404//NP_001297606//NP_775580//XM_006534722//XP_006534785
Fam69b	9.263	0.422	0.497	0.12	20.455	4.354	1.66018e-06	0.000213229	304		Fam69b	56279	56279	family with sequence similarity 69, member B	NM_019833//NP_062807//XM_006498197//XP_006498260
1110012J17Rik	4.773	0.111	1.266	0.051	20.795	4.378	1.86776e-06	0.000219034	305		NA	NA	NA	NA	NA
Spata6	2.224	0.032	0.277	0.031	78.012	6.286	2.62162e-05	0.000757539	306		Spata6	67946	67946	spermatogenesis associated 6	NM_026470//NP_080746//XM_006503346//XM_006503347//XM_006503348//XM_006503349//XP_006503409//XP_006503410//XP_006503411//XP_006503412
Rps4y2	17.561	36.419	15.035	33.084	-101.054	-6.659	3.0879e-05	0.000831227	307		NA	NA	NA	NA	NA
Cyp2b10	9.661	549.522	14.635	100.536	-22.552	-4.495	2.85263e-06	0.00025027	308		Cyp2b10	13088	13088	cytochrome P450, family 2, subfamily b, polypeptide 10	NM_009999//NP_034129
St3gal2	1.199	0.058	0.313	0.036	43.423	5.44	1.58434e-05	0.000586155	309		St3gal2	20444	20444	ST3 beta-galactoside alpha-2,3-sialyltransferase 2	NM_009179//NP_033205//XM_006530786//XM_006530787//XM_006530788//XP_006530849//XP_006530850//XP_006530851
Slc26a3	1.326	84.129	1.808	28.312	-26.812	-4.745	5.50317e-06	0.00033708	310		Slc26a3	13487	13487	solute carrier family 26, member 3	NM_021353//NP_067328//XM_011243811//XM_011243812//XP_011242113//XP_011242114
Wwc2	10.5	0.389	1.066	0.102	21.36	4.417	2.32226e-06	0.000231678	311		Wwc2	52357	52357	WW, C2 and coiled-coil domain containing 2	NM_133791//NP_598552
Ugt2b36	0.77	57.128	0.859	17.557	-38.659	-5.273	1.32869e-05	0.000532776	312		Ugt2b36	231396	231396	UDP glucuronosyltransferase 2 family, polypeptide B36	NM_001029867//NP_001025038
Mfap3l	1.714	0.01	0.38	0.01	129.551	7.017	3.52347e-05	0.000901876	313		Mfap3l	71306	71306	microfibrillar-associated protein 3-like	NM_001177881//NM_001177882//NM_001293769//NM_027756//NP_001171352//NP_001171353//NP_001280698//NP_082032
Gpr133	0.013	10.791	0.017	4.325	-340.276	-8.411	4.39489e-05	0.001036	314		NA	NA	NA	NA	NA
Kif26b	2.481	0.007	0.815	0.006	173.664	7.44	3.8983e-05	0.000955853	315		Kif26b	269152	269152	kinesin family member 26B	NM_001161665//NM_177724//NM_177757//NP_001155137//XM_006496865//XM_011238822//XP_006496928//XP_011237124
Naaladl1	0.546	38.805	0.574	2.934	-29.111	-4.863	7.69978e-06	0.000401093	316		Naaladl1	381204	381204	N-acetylated alpha-linked acidic dipeptidase-like 1	NM_001009546//NP_001009546
Plbd1	0.9	44.219	1.298	6.33	-19.025	-4.25	1.51783e-06	0.000209596	317		Plbd1	66857	66857	phospholipase B domain containing 1	NM_025806//NP_080082//XM_006506485//XP_006506548
Sh3tc2	4.32	0.01	2.513	0.017	193.977	7.6	4.06986e-05	0.000983213	318		Sh3tc2	225608	225608	SH3 domain and tetratricopeptide repeats 2	NM_172628//NP_766216//XM_006525881//XM_006525882//XM_006525883//XM_006525884//XM_006525885//XP_006525944//XP_006525945//XP_006525946//XP_006525947//XP_006525948
Fam115a	7.834	0.286	0.35	0.073	18.605	4.218	1.22212e-06	0.000192706	319		NA	NA	NA	NA	NA
Tchh	1.962	0.087	0.515	0.028	24.663	4.624	4.50991e-06	0.000311187	320		Tchh	99681	99681	trichohyalin	NM_001163098//NP_001156570
Esam	4.969	0.155	0.746	0.067	23.672	4.565	4.08917e-06	0.000296363	321		Esam	69524	69524	endothelial cell-specific adhesion molecule	NM_027102//NP_081378//XM_006510583//XM_006510584//XP_006510646//XP_006510647//XR_379135
Myof	30.064	0.951	4.836	0.444	34.438	5.106	1.19997e-05	0.000511203	322		Myof	226101	226101	myoferlin	NM_001099634//NM_001302140//NM_177035//NP_001093104//NP_001289069//XM_006526994//XM_006526995//XP_006527057//XP_006527058
Entpd3	9.208	0.188	2.661	0.11	45.589	5.511	1.8411e-05	0.000628155	323		Entpd3	215446	215446	ectonucleoside triphosphate diphosphohydrolase 3	NM_178676//NP_848791
Akr1c14	0.228	36.269	0.305	4.782	-84.875	-6.407	3.14162e-05	0.000839785	324		Akr1c14	105387	105387	aldo-keto reductase family 1, member C14	NM_134072//NP_598833//XM_011244251//XP_011242553
Slc9a4	1.287	0.049	0.496	0.034	40.596	5.343	1.61977e-05	0.000593416	325		Slc9a4	110895	110895	solute carrier family 9 (sodium/hydrogen exchanger), member 4	NM_177084//NP_796058//XM_006495625//XM_006495626//XM_006495627//XP_006495688//XP_006495689//XP_006495690
Snph	0.012	4.101	0.014	0.709	-156.638	-7.291	4.01463e-05	0.000976949	326		Snph	241727	241727	syntaphilin	NM_001291076//NM_001291077//NM_198214//NP_001278005//NP_001278006//NP_937857//XM_011239535//XM_011239536//XM_011239537//XM_011239538//XM_011239539//XP_011237837//XP_011237838//XP_011237839//XP_011237840//XP_011237841
Ncald	1.94	16.449	0.886	2.766	-16.328	-4.029	4.31699e-07	0.000157598	327		Ncald	52589	52589	neurocalcin delta	NM_001170866//NM_001170867//NM_001170868//NM_134094//NP_001164337//NP_001164338//NP_001164339//NP_598855//XM_006520107//XM_006520108//XM_006520109//XM_006520111//XM_006520112//XM_006520113//XM_011245362//XM_011245363//XM_011245364//XM_011245365//XM_011245366//XP_006520170//XP_006520171//XP_006520172//XP_006520174//XP_006520175//XP_006520176//XP_011243664//XP_011243665//XP_011243666//XP_011243667/…
Ugt2a3	0.946	52.826	1.593	9.197	-17.485	-4.128	9.46479e-07	0.000178992	328		Ugt2a3	72094	72094	UDP glucuronosyltransferase 2 family, polypeptide A3	NM_028094//NP_082370
Vwce	0.108	17.906	0.15	3.891	-78.246	-6.29	3.0958e-05	0.000831227	329		Vwce	71768	71768	von Willebrand factor C and EGF domains	NM_027913//NP_082189//XM_006527347//XM_006527348//XM_006527349//XP_006527410//XP_006527411//XP_006527412//XR_386513//XR_386514//XR_386515//XR_386516
Trpm5	0.239	2.502	0.092	0.329	-18.864	-4.238	1.71039e-06	0.000213451	330		Trpm5	56843	56843	transient receptor potential cation channel, subfamily M, member 5	NM_020277//NP_064673//XM_006508645//XM_006508646//XP_006508708//XP_006508709
Fam125b	1.052	0.033	0.472	0.019	24.499	4.615	5.02447e-06	0.000327531	331		NA	NA	NA	NA	NA
Mmp11	2.435	0.01	0.053	0.017	79.965	6.321	3.16864e-05	0.000843176	332		Mmp11	17385	17385	matrix metallopeptidase 11	NM_001306184//NM_008606//NP_001293113//NP_032632//XM_006513318//XP_006513381
Lrrn3	1.6	0.016	1.197	0.027	24.674	4.625	5.18189e-06	0.000329508	333		Lrrn3	16981	16981	leucine rich repeat protein 3, neuronal	NM_001271708//NM_001271709//NM_010733//NP_001258637//NP_001258638//NP_034863
Sult1b1	2.018	110.329	3.101	42.797	-18.046	-4.174	1.41005e-06	0.000202618	334		Sult1b1	56362	56362	sulfotransferase family 1B, member 1	NM_019878//NP_063931//XM_006535150//XM_006535151//XM_006535152//XP_006535213//XP_006535214//XP_006535215
Clec2e	2.103	93.259	2.44	26.135	-18.845	-4.236	1.9076e-06	0.000221481	335		Clec2e	232409	232409	C-type lectin domain family 2, member e	NM_153506//NP_705726
Fmo4	0.192	20.616	0.297	3.587	-40.178	-5.328	1.72184e-05	0.000607906	336		Fmo4	226564	226564	flavin containing monooxygenase 4	NM_144878//NP_659127//XM_006496773//XM_006496774//XM_006496775//XM_006496776//XM_006496777//XM_011238789//XP_006496836//XP_006496837//XP_006496838//XP_006496839//XP_006496840//XP_011237091
Pnliprp2	4.046	108.674	1.141	55.644	-28.272	-4.821	8.75004e-06	0.000429894	337		Pnliprp2	18947	18947	pancreatic lipase-related protein 2	NM_011128//NP_035258
Clic5	0.495	36.893	0.369	12.328	-36.234	-5.179	1.48649e-05	0.000564988	338		Clic5	224796	224796	chloride intracellular channel 5	NM_172621//NP_766209//XM_006524135//XP_006524198
Rims4	0.015	1.444	0.025	1.11	-82.921	-6.374	3.41338e-05	0.000885242	339		Rims4	241770	241770	regulating synaptic membrane exocytosis 4	NM_183023//NP_898844//XM_006499537//XP_006499600
Tcf23	0.44	15.979	0.628	6.997	-18.366	-4.199	1.64849e-06	0.000213229	340		Tcf23	69852	69852	transcription factor 23	NM_053085//NP_444315//XM_006504095//XM_006504096//XP_006504158//XP_006504159
Ctss	1.452	63.121	0.976	15.277	-22.743	-4.507	4.70134e-06	0.000317987	341		Ctss	13040	13040	cathepsin S	NM_001267695//NM_021281//NP_001254624//NP_067256//XM_006500975//XP_006501038
Acot4	0.361	13.097	0.322	3.439	-18.757	-4.229	1.95807e-06	0.000222904	342		Acot4	171282	171282	acyl-CoA thioesterase 4	NM_134247//NP_599008
Adh6a	5.502	572.031	6.942	327.373	-44.631	-5.48	2.0988e-05	0.000680611	343		Adh6a	69117	69117	alcohol dehydrogenase 6A (class V)	NM_026945//NP_081221
Aqp8	0.008	3.586	0.014	3.417	-81.281	-6.345	3.52549e-05	0.000901876	344		Aqp8	11833	11833	aquaporin 8	NM_001109045//NM_007474//NP_001102515//NP_031500
Bbox1	0.081	6.772	0.066	1.504	-43.677	-5.449	2.06812e-05	0.000676911	345		Bbox1	170442	170442	butyrobetaine (gamma), 2-oxoglutarate dioxygenase 1 (gamma-butyrobetaine hydroxylase)	NM_130452//NP_569719//XM_006498822//XM_006498823//XP_006498885//XP_006498886
Pdx1	0.097	14.406	0.168	6.433	-58.844	-5.879	2.7018e-05	0.000769865	346		Pdx1	18609	18609	pancreatic and duodenal homeobox 1	NM_008814//NP_032840
Adamtsl5	1.189	41.025	0.72	12.851	-19.25	-4.267	2.45952e-06	0.000237181	347		Adamtsl5	66548	66548	ADAMTS-like 5	NM_001113548//NM_001285435//NM_025629//NP_001272364//NR_104339//NR_104340//XM_011243525//XM_011243526//XM_011243527//XM_011243528//XP_011241827//XP_011241828//XP_011241829//XP_011241830
Adh7	0.053	9.827	0.076	4.124	-97.545	-6.608	3.88146e-05	0.000955853	348		Adh7	11529	11529	alcohol dehydrogenase 7 (class IV), mu or sigma polypeptide	NM_009626//NP_033756//XM_006500919//XM_006500920//XM_006500921//XP_006500982//XP_006500983//XP_006500984
Hpd	0.585	7.472	0.193	0.563	-19.238	-4.266	2.47338e-06	0.000237536	349		Hpd	15445	15445	4-hydroxyphenylpyruvic acid dioxygenase	NM_008277//NP_032303
Dhrs11	8.439	299.073	5.784	40.729	-21.195	-4.406	3.80988e-06	0.000289613	350		Dhrs11	192970	192970	dehydrogenase/reductase (SDR family) member 11	NM_177564//NP_808232//XM_011248821//XP_011247123//XR_388375
Pbld2	0.93	73.655	0.987	34.724	-29.923	-4.903	1.12859e-05	0.000498824	351		Pbld2	67307	67307	phenazine biosynthesis-like protein domain containing 2	NM_026085//NP_080361//XM_006513981//XM_006513982//XM_006513983//XP_006514044//XP_006514045//XP_006514046
Slc14a1	3.87	0.007	2.185	0.011	31.05	4.957	1.21611e-05	0.000513568	352		Slc14a1	108052	108052	solute carrier family 14 (urea transporter), member 1	NM_001171010//NM_001171011//NM_028122//NP_001164481//NP_001164482//NP_082398
Sp5	39.674	1.027	6.389	0.355	34.554	5.111	1.48547e-05	0.000564988	353		Sp5	64406	64406	trans-acting transcription factor 5	NM_022435//NP_071880//XM_011239730//XP_011238032
Cav2	14.424	0.161	2.101	0.116	72.118	6.172	3.37099e-05	0.000878001	354		Cav2	12390	12390	caveolin 2	NM_001277756//NM_016900//NP_001264685//NP_058596
Aspg	0.569	12.96	0.216	4.24	-34.822	-5.122	1.53389e-05	0.000573675	355		Aspg	104816	104816	asparaginase	NM_001081169//NP_001074638//XM_006515345//XM_006515346//XM_006515347//XM_006515348//XM_006515349//XP_006515408//XP_006515409//XP_006515410//XP_006515411//XP_006515412
Ppic	21.603	0.161	0.941	0.236	79.695	6.316	3.60749e-05	0.000913102	356		Ppic	19038	19038	peptidylprolyl isomerase C	NM_008908//NP_032934
Gdpd2	0.201	35.55	0.298	14.709	-51.022	-5.673	2.5159e-05	0.000737161	357		Gdpd2	71584	71584	glycerophosphodiester phosphodiesterase domain containing 2	NM_001305941//NM_023608//NP_001292870//NP_076097//XM_006528295//XM_006528296//XM_006528297//XP_006528358//XP_006528359//XP_006528360
Pls3	38.987	1.306	2.033	0.465	29.795	4.897	1.17347e-05	0.000506434	358		Pls3	102866	102866	plastin 3 (T-isoform)	NM_001166453//NM_001166454//NM_145629//NP_001159925//NP_001159926//NP_663604//XM_006527731//XM_006527732//XM_006527733//XM_006527734//XM_006527735//XP_006527794//XP_006527795//XP_006527796//XP_006527797//XP_006527798
Ifitm1	193.651	0.286	10.327	0.17	420.734	8.717	5.60179e-05	0.00119368	359		Ifitm1	68713	68713	interferon induced transmembrane protein 1	NM_001112715//NM_026820//NP_001106186//NP_081096//XM_006536238//XP_006536301
Ly6d	28.431	0.927	2.38	0.146	25.767	4.687	7.89773e-06	0.000404187	360		Ly6d	17068	17068	lymphocyte antigen 6 complex, locus D	NM_010742//NP_034872
Dsg3	0.201	0	0.098	0	47.844	5.58	2.46971e-05	0.000734213	361		Dsg3	13512	13512	desmoglein 3	NM_030596//NP_085099
Fam65c	0.022	0.695	0.008	0.146	-23.301	-4.542	6.21319e-06	0.000363548	362		Fam65c	69553	69553	family with sequence similarity 65, member C	NM_001080708//NP_001074177//XM_006500137//XM_006500138//XM_006500139//XM_006500140//XM_006500141//XP_006500200//XP_006500201//XP_006500202//XP_006500203//XP_006500204//XR_866339//XR_866340
Slc6a20a	0.124	41.523	0.215	10.93	-158.337	-7.307	4.80679e-05	0.00108515	363		Slc6a20a	102680	102680	solute carrier family 6 (neurotransmitter transporter), member 20A	NM_139142//NP_631881
Ghrl	0.605	77.147	0.501	42.635	-40.097	-5.325	2.02876e-05	0.000671564	364		Ghrl	58991	58991	ghrelin	NM_001286404//NM_001286405//NM_001286406//NM_021488//NP_001273333//NP_001273334//NP_001273335//NP_067463//XM_006506446//XM_006506447//XM_011241422//XM_011241423//XP_006506509//XP_006506510//XP_011239724//XP_011239725
Anxa6	25.408	1.188	2.367	0.294	15.414	3.946	4.51591e-07	0.000157598	365		Anxa6	11749	11749	annexin A6	NM_001110211//NM_013472//NP_001103681//NP_038500
Grap	1.045	0.029	0.163	0.026	26.642	4.736	9.28306e-06	0.000444572	366		Grap	71520	71520	GRB2-related adaptor protein	NM_027817//NP_082093
Lrrc8c	2.333	0	1.08	0	148.826	7.217	4.77393e-05	0.00108375	367		Lrrc8c	100604	100604	leucine rich repeat containing 8 family, member C	NM_133897//NP_598658//XM_006534685//XM_006534686//XP_006534748//XP_006534749
Nudt17	1.237	0.085	0.09	0.076	33.732	5.076	1.57012e-05	0.000582541	368		Nudt17	78373	78373	nudix (nucleoside diphosphate linked moiety X)-type motif 17	NM_001162925//NM_030094//NP_001156397//NP_084370//XM_006502316//XM_006502317//XP_006502379//XP_006502380//XR_375600
Mogat2	5.64	268.353	6.004	77.231	-19.905	-4.315	3.93527e-06	0.000290915	369		Mogat2	233549	233549	monoacylglycerol O-acyltransferase 2	NM_177448//NP_803231//XM_011241737//XP_011240039
Dennd2a	0.238	0	0.071	0	21.538	4.429	5.04937e-06	0.000328237	370		Dennd2a	209773	209773	DENN/MADD domain containing 2A	NM_172477//NP_766065//XM_006505836//XM_006505840//XM_011241272//XM_011241273//XM_011241274//XP_006505899//XP_006505903//XP_011239574//XP_011239575//XP_011239576
Ptpn14	7.112	0.021	2.148	0.022	165.684	7.372	4.98252e-05	0.0011074	371		Ptpn14	19250	19250	protein tyrosine phosphatase, non-receptor type 14	NM_001033287//NM_008976//NP_033002//XM_006497129//XM_006497130//XM_006497131//XM_006497132//XM_006497133//XM_006497134//XP_006497192//XP_006497193//XP_006497194//XP_006497195//XP_006497196//XP_006497197
Igfbp1	1.785	0	0.747	0	52.184	5.706	2.82244e-05	0.000791673	372		Igfbp1	16006	16006	insulin-like growth factor binding protein 1	NM_008341//NP_032367
Vav1	0.04	0.755	0.004	0.204	-27.478	-4.78	1.07022e-05	0.000484027	373		Vav1	22324	22324	vav 1 oncogene	NM_001163815//NM_001163816//NM_011691//NP_001157287//NP_001157288//NP_035821//XR_385313
Cyp2c29	11.321	418.476	19.501	71.361	-14.99	-3.906	4.08256e-07	0.000157598	374		Cyp2c29	13095	13095	cytochrome P450, family 2, subfamily c, polypeptide 29	NM_007815//NP_031841//XM_006526636//XP_006526699
Zfp503	22.348	1.669	3.299	0.663	18.442	4.205	2.50668e-06	0.000237816	375		Zfp503	218820	218820	zinc finger protein 503	NM_145459//NP_663434
Tm6sf2	5.668	245.955	8.182	20.95	-15.786	-3.981	8.28028e-07	0.000171006	376		Tm6sf2	107770	107770	transmembrane 6 superfamily member 2	NM_001293795//NM_181540//NP_001280724//NP_853518
Enpep	1.743	172.835	2.859	62.579	-35.251	-5.14	1.75017e-05	0.00061184	377		Enpep	13809	13809	glutamyl aminopeptidase	NM_007934//NP_031960
Dmbt1	28.508	1630.54	48.996	635.55	-25.01	-4.644	8.11486e-06	0.000411724	378		Dmbt1	12945	12945	deleted in malignant brain tumors 1	NM_007769//NP_031795//XM_006507298//XM_006507299//XM_006507300//XM_006507301//XM_006507302//XM_006507303//XM_006507304//XM_006507305//XM_006507306//XM_006507307//XM_011241670//XP_006507361//XP_006507362//XP_006507363//XP_006507364//XP_006507365//XP_006507366//XP_006507367//XP_006507368//XP_006507369//XP_006507370//XP_011239972
Tead4	7.828	0.215	1.136	0.068	34.442	5.106	1.68236e-05	0.00059888	379		Tead4	21679	21679	TEA domain family member 4	NM_001080979//NM_011567//NP_001074448//NP_035697
Ces2e	19.15	802.422	23.017	300.117	-16.795	-4.07	1.66178e-06	0.000213229	380		Ces2e	234673	234673	carboxylesterase 2E	NM_001163756//NM_172759//NP_001157228//NP_766347
Tmem40	3.024	0.015	0.045	0.027	72.474	6.179	3.75911e-05	0.000934254	381		Tmem40	94346	94346	transmembrane protein 40	NM_001168256//NM_001168257//NM_001168258//NM_001168259//NM_144805//NP_001161728//NP_001161729//NP_001161730//NP_001161731//NP_659054//XM_006506819//XM_011241509//XM_011241510//XM_011241511//XM_011241512//XM_011241513//XP_006506882//XP_011239811//XP_011239812//XP_011239813//XP_011239814//XP_011239815
Col4a1	32.111	0.047	10.507	0.073	384.314	8.586	6.02071e-05	0.00125339	382		Col4a1	12826	12826	collagen, type IV, alpha 1	NM_009931//NP_034061//NR_133670//XR_378656
Ggt1	1.124	208.19	1.82	100.184	-53.121	-5.731	2.95584e-05	0.000813122	383		Ggt1	14598	14598	gamma-glutamyltransferase 1	NM_001305992//NM_008116//NP_001292921//NP_032142//XM_006513230//XM_006513231//XM_006513232//XM_011243371//XP_006513293//XP_006513294//XP_006513295//XP_011241673
Cdh5	0.609	0	0.379	0	26.131	4.708	9.89845e-06	0.000462	384		Cdh5	12562	12562	cadherin 5	NM_009868//NP_033998//XM_006530630//XP_006530693
Cyp2j6	17.482	505.747	9.126	88.944	-18.584	-4.216	2.96495e-06	0.000256271	385		Cyp2j6	13110	13110	cytochrome P450, family 2, subfamily j, polypeptide 6	NM_010008//NP_034138//XM_006502721//XM_006502722//XM_011240424//XP_006502784//XP_006502785//XP_011238726
Slc44a2	31.349	1.471	4.881	0.454	15.323	3.938	6.70587e-07	0.000164827	386		Slc44a2	68682	68682	solute carrier family 44, member 2	NM_001199186//NM_152808//NP_001186115//NP_690021//XM_006510575//XM_006510576//XM_011242593//XP_006510638//XP_006510639//XP_011240895
Ptrf	40.056	2.213	3.062	0.548	17.135	4.099	2.06193e-06	0.000223379	387		Ptrf	19285	19285	polymerase I and transcript release factor	NM_008986//NP_033012//XM_011248817//XP_011247119
Apol10a	0.209	9.499	0.246	1.132	-16.719	-4.063	1.81064e-06	0.000217809	388		Apol10a	245282	245282	apolipoprotein L 10A	NM_177744//NP_808412
Reg1	26.112	6326.94	38.295	5005.43	-92.557	-6.532	4.70794e-05	0.00107715	389		Reg1	19692	19692	regenerating islet-derived 1	NM_009042//NP_033068//XM_011241261//XP_011239563
Acsbg1	0.595	0	0.176	0	39.941	5.32	2.29811e-05	0.000710362	390		Acsbg1	94180	94180	acyl-CoA synthetase bubblegum family member 1	NM_053178//NP_444408//XM_006511588//XM_006511589//XP_006511651//XP_006511652
Dkk3	0.886	0	0.562	0	25.266	4.659	9.94866e-06	0.000463417	391		Dkk3	50781	50781	dickkopf WNT signaling pathway inhibitor 3	NM_015814//NP_056629//XM_006508013//XM_006508014//XP_006508076//XP_006508077
Ptk7	16.178	0.381	2.483	0.218	33.753	5.077	1.80697e-05	0.000621966	392		Ptk7	71461	71461	PTK7 protein tyrosine kinase 7	NM_175168//NP_780377//XM_006524922//XM_006524923//XM_006524924//XP_006524985//XP_006524986//XP_006524987
Bmp6	1.141	0	0.66	0	23.447	4.551	8.11178e-06	0.000411724	393		Bmp6	12161	12161	bone morphogenetic protein 6	NM_007556//NP_031582
Csf1	2.864	0.177	0.346	0.022	17.066	4.093	2.32304e-06	0.000231678	394		Csf1	12977	12977	colony stimulating factor 1 (macrophage)	NM_001113529//NM_001113530//NM_007778//NP_001107001//NP_001107002//NP_031804
Krt20	12.476	567.883	18.272	214.465	-15.491	-3.953	1.02537e-06	0.000183333	395		Krt20	66809	66809	keratin 20	NM_023256//NP_075745
Krt4	51.68	0.049	16.477	0.057	454.901	8.829	6.54628e-05	0.00131133	396		Krt4	16682	16682	keratin 4	NM_008475//NP_032501
Ablim2	0.055	3.26	0.02	0.464	-43.079	-5.429	2.58e-05	0.000748875	397		Ablim2	231148	231148	actin-binding LIM protein 2	NM_001177696//NM_001177697//NM_001177698//NM_001177699//NM_001177700//NM_177678//NP_001171167//NP_001171168//NP_001171169//NP_001171170//NP_001171171//NP_808346//XM_006503906//XM_006503907//XM_006503908//XM_006503909//XM_006503910//XM_006503911//XM_006503912//XM_006503913//XM_006503914//XM_006503915//XM_006503916//XM_006503917//XM_006503918//XM_006503919//XM_006503920//XM_006503921//XM_006503922/…
Thbs1	18.558	0.227	3.948	0.221	44.831	5.486	2.8032e-05	0.00078994	398		Thbs1	21825	21825	thrombospondin 1	NM_001313914//NM_011580//NP_001300843//NP_035710//XM_006499152//XP_006499215
Zdhhc8	3.517	0.202	0.329	0.06	17.817	4.155	3.12163e-06	0.000263947	399		Zdhhc8	27801	27801	zinc finger, DHHC domain containing 8	NM_172151//NP_742163//XM_006522223//XM_006522224//XM_006522225//XM_006536863//XM_006536864//XM_006536865//XP_006522286//XP_006522287//XP_006522288//XP_006536926//XP_006536927//XP_006536928
Fcgbp	10.236	268.658	3.696	61.544	-14.251	-3.833	4.94493e-07	0.000158082	400		Fcgbp	215384	215384	Fc fragment of IgG binding protein	NM_001122603//NM_175444//NP_001116075
Fstl4	2.705	0.065	0.63	0.041	18.962	4.245	4.49252e-06	0.000311187	401		Fstl4	320027	320027	follistatin-like 4	NM_177059//NP_796033//XM_006533539//XP_006533602//XR_388477
Chst11	8.01	0.16	2.205	0.081	23.621	4.562	9.01277e-06	0.000436371	402		Chst11	58250	58250	carbohydrate sulfotransferase 11	NM_021439//NP_067414//XM_006513908//XM_006513909//XP_006513971//XP_006513972
Lama3	5.34	0.071	0.438	0.044	77.363	6.274	4.60976e-05	0.00106408	403		Lama3	16774	16774	laminin, alpha 3	NM_010680//NP_034810//XM_006525685//XM_006525686//XM_006525687//XM_006525688//XM_006525689//XM_006525690//XM_006525691//XP_006525748//XP_006525749//XP_006525750//XP_006525751//XP_006525752//XP_006525753//XP_006525754//XR_385977
Slc16a5	1.595	30.74	0.467	3.458	-15.021	-3.909	1.02912e-06	0.000183333	404		Slc16a5	217316	217316	solute carrier family 16 (monocarboxylic acid transporters), member 5	NM_001080934//NP_001074403//XM_006533080//XM_006533081//XM_006533082//XP_006533143//XP_006533144//XP_006533145
Hsd17b13	6.612	298.157	6.848	68.033	-19.655	-4.297	5.54489e-06	0.000337288	405		Hsd17b13	243168	243168	hydroxysteroid (17-beta) dehydrogenase 13	NM_001163486//NM_198030//NP_001156958//NP_932147
Serpina3c	0	0.222	0	0.092	-28.801	-4.848	1.54095e-05	0.000575377	406		Serpina3c	16625	16625	serine (or cysteine) peptidase inhibitor, clade A, member 3C	NM_008458//NP_032484//XM_011244002//XM_011244003//XP_011242304//XP_011242305
2010110P09Rik	6.737	438.641	11.614	103.291	-24.346	-4.606	1.04356e-05	0.000475859	407		NA	NA	NA	NA	NA
Oas1f	3.343	0.099	0.976	0.01	17.34	4.116	3.27941e-06	0.000269152	408		Oas1f	243262	243262	2'-5' oligoadenylate synthetase 1F	NM_145153//NP_660135
Wnt7a	2.002	0.007	0.404	0.012	187.361	7.55	6.40232e-05	0.00130036	409		Wnt7a	22421	22421	wingless-type MMTV integration site family, member 7A	NM_009527//NP_033553
Nags	0.825	43.688	1.414	11.937	-16.518	-4.046	2.43159e-06	0.000235461	410		Nags	217214	217214	N-acetylglutamate synthase	NM_145829//NM_178053//NP_665828
Slco2a1	0.126	6.622	0.026	1.779	-50.291	-5.652	3.39987e-05	0.00088355	411		Slco2a1	24059	24059	solute carrier organic anion transporter family, member 2a1	NM_033314//NP_201571//XM_006511731//XP_006511794
Sh2d5	4.776	0.287	0.119	0.134	17.52	4.131	3.46334e-06	0.000275998	412		Sh2d5	230863	230863	SH2 domain containing 5	NM_001099631//NP_001093101
Ctrb1	0.76	361.765	1.208	209.017	-258.66	-8.015	6.788e-05	0.00134321	413		Ctrb1	66473	66473	chymotrypsinogen B1	NM_025583//NP_079859
Car2	69.98	4.069	16.138	0.39	13.348	3.739	2.25958e-07	0.000157598	414		Car2	12349	12349	carbonic anhydrase 2	NM_009801//NP_033931//XM_006530050//XP_006530113
Flna	70.368	2.091	13.175	1.129	21.631	4.435	7.89344e-06	0.000404187	415		Flna	192176	192176	filamin, alpha	NM_001290421//NM_010227//NP_001277350//NP_034357//XM_006527911//XM_011247549//XP_006527974//XP_011245851
Cyp2c38	0.032	14.751	0.023	5.785	-150.478	-7.233	6.13597e-05	0.00126834	416		Cyp2c38	13097	13097	cytochrome P450, family 2, subfamily c, polypeptide 38	NM_010002//NP_034132//XM_006526637//XM_006526638//XM_011247137//XP_006526700//XP_006526701//XP_011245439
Nr1i3	0.724	128.936	1.23	58.259	-68.642	-6.101	4.59572e-05	0.00106188	417		Nr1i3	12355	12355	nuclear receptor subfamily 1, group I, member 3	NM_001243062//NM_001243063//NM_009803//NP_001229991//NP_001229992//NP_033933//XM_006496628//XM_006496629//XM_006496630//XM_006496631//XM_006496632//XM_011238743//XM_011238744//XP_006496691//XP_006496692//XP_006496693//XP_006496694//XP_006496695//XP_011237045//XP_011237046//XR_373594//XR_373595
Slc39a5	2.103	165.707	3.582	68.838	-22.549	-4.495	9.00431e-06	0.000436371	418		Slc39a5	72002	72002	solute carrier family 39 (metal ion transporter), member 5	NM_001136237//NM_028051//NM_028092//NP_001129709//NP_082327//NP_082368//XM_006514172//XM_006514173//XM_011243579//XP_006514235//XP_006514236//XP_011241881//XR_871732
Abcb1b	2.652	0.089	0.255	0.107	51.518	5.687	3.60108e-05	0.000912469	419		Abcb1b	18669	18669	ATP-binding cassette, sub-family B (MDR/TAP), member 1B	NM_011075//NP_035205//XM_006503549//XM_006503550//XP_006503612//XP_006503613
6530418L21Rik	4.045	0.128	0.63	0.087	33.367	5.06	2.14238e-05	0.000689472	420		NA	NA	NA	NA	NA
H2-T3	0.227	48.157	0.365	7.582	-125.026	-6.966	6.02012e-05	0.00125339	421		H2-T3	15043	15043	histocompatibility 2, T region locus 3	NM_001030310//NM_008208//NP_032234//XM_006536545//XM_006536546//XM_006537279//XM_006537280//XM_011251496//XM_011251497//XP_006536608//XP_006536609//XP_006537342//XP_006537343//XP_011249798//XP_011249799//XR_390056//XR_390258//XR_882599//XR_882600
Hpgds	0.196	0.622	0.14	0.05	-16.939	-4.082	3.28076e-06	0.000269152	422		Hpgds	54486	54486	hematopoietic prostaglandin D synthase	NM_019455//NP_062328//XM_006506398//XM_006506399//XP_006506461//XP_006506462
Iyd	0.762	22.718	0.275	6.514	-22.012	-4.46	9.35812e-06	0.000446606	423		Iyd	70337	70337	iodotyrosine deiodinase	NM_027391//NP_081667
Otc	3.054	88.113	2.979	12.384	-13.018	-3.702	2.5593e-07	0.000157598	424		Otc	18416	18416	ornithine transcarbamylase	NM_008769//NP_032795//XM_011247449//XP_011245751
Tubal3	0.65	27.393	1.064	2.916	-14.841	-3.891	1.45797e-06	0.000204067	425		Tubal3	238463	238463	tubulin, alpha-like 3	NM_001033879//NP_001029051//XM_006516479//XM_006516481//XP_006516542//XP_006516544
Ctxn1	26.88	1.149	1.058	0.165	19.236	4.266	6.38302e-06	0.000365996	426		Ctxn1	330695	330695	cortexin 1	NM_183315//NP_899138
Sox17	16.712	0.041	13.933	0.054	704.145	9.46	7.83968e-05	0.00147188	427		Sox17	20671	20671	SRY (sex determining region Y)-box 17	NM_001289464//NM_001289465//NM_001289466//NM_001289467//NM_011441//NP_001276393//NP_001276394//NP_001276395//NP_001276396//NP_035571//XM_006495474//XM_006495475//XM_011238363//XM_011238364//XP_006495537//XP_006495538//XP_011236665//XP_011236666
Gpd1	18.31	587.837	13.295	46.386	-16.721	-4.064	3.67781e-06	0.000285657	428		Gpd1	14555	14555	glycerol-3-phosphate dehydrogenase 1 (soluble)	NM_010271//NP_034401
Muc6	0.244	0	0.114	0	34.991	5.129	2.50663e-05	0.000737161	429		Muc6	353328	353328	mucin 6, gastric	NM_181729//NP_859418
Gjb5	0.535	0	0.17	0	29.884	4.901	2.00467e-05	0.000665712	430		Gjb5	14622	14622	gap junction protein, beta 5	NM_010291//NP_034421
Fabp1	150.04	22584.9	254.716	13157.4	-42.244	-5.401	3.20136e-05	0.000848264	431		Fabp1	14080	14080	fatty acid binding protein 1, liver	NM_017399//NP_059095
Vsig1	5.122	0.062	0.419	0.058	45.409	5.505	3.54184e-05	0.000904331	432		Vsig1	78789	78789	V-set and immunoglobulin domain containing 1	NM_026103//NM_030181//NP_080379//NP_084457//XM_006528630//XM_006528631//XP_006528693//XP_006528694
Ldlrad3	4.561	0.166	1.393	0.045	14.93	3.9	1.78244e-06	0.000217298	433		Ldlrad3	241576	241576	low density lipoprotein receptor class A domain containing 3	NM_001290784//NM_178886//NP_001277713//NP_849217//XM_006499481//XM_006499482//XP_006499544//XP_006499545
Abat	0.288	28.146	0.326	10.206	-40.141	-5.327	3.07093e-05	0.000831227	434		Abat	268860	268860	4-aminobutyrate aminotransferase	NM_001170978//NM_172961//NP_001164449//NP_766549//XM_006522195//XP_006522258
Ivl	0.523	0.013	0.39	0.023	42.595	5.413	3.31775e-05	0.000868009	435		Ivl	16447	16447	involucrin	NM_008412//NP_032438//XM_006501046//XM_006501047//XP_006501109//XP_006501110
Sema3f	8.853	0.128	0.786	0.153	30.814	4.946	2.1817e-05	0.000695555	436		Sema3f	20350	20350	sema domain, immunoglobulin domain (Ig), short basic domain, secreted, (semaphorin) 3F	NM_001311151//NM_011349//NP_001298080//NP_035479//XM_006511675//XM_006511676//XM_006511677//XM_011242868//XP_006511738//XP_006511739//XP_006511740//XP_011241170//XR_379758//XR_379759//XR_871078
Itga7	0.282	4.332	0.119	1.018	-22.313	-4.48	1.15052e-05	0.000502245	437		Itga7	16404	16404	integrin alpha 7	NM_008398//NP_032424//XM_006513267//XM_006513269//XM_006513270//XP_006513330//XP_006513332//XP_006513333
Otud1	0.63	0	0.133	0	63.415	5.987	4.8442e-05	0.00108911	438		Otud1	71198	71198	OTU domain containing 1	NM_027715//NP_081991
Cldn8	1.729	0.031	0.614	0.003	23.2	4.536	1.24855e-05	0.000520241	439		Cldn8	54420	54420	claudin 8	NM_018778//NP_061248
Phlda3	62.654	3.34	4.726	0.331	16.315	4.028	3.69663e-06	0.000285657	440		Phlda3	27280	27280	pleckstrin homology like domain, family A, member 3	NM_013750//NP_038778
Ltb4r2	0.22	8.492	0.135	2.588	-22.773	-4.509	1.23984e-05	0.000518533	441		Ltb4r2	57260	57260	leukotriene B4 receptor 2	NM_020490//NP_065236//XM_006519323//XM_006519325//XM_006519326//XP_006519386//XP_006519388//XP_006519389
Gprc5b	1.842	0.059	0.245	0.037	25.241	4.658	1.55977e-05	0.000581476	442		Gprc5b	64297	64297	G protein-coupled receptor, family C, group 5, member B	NM_001195774//NM_022420//NP_001182703//NP_071865
Abcc6	0.233	3.89	0.056	0.262	-12.772	-3.675	4.62857e-07	0.000157598	443		Abcc6	27421	27421	ATP-binding cassette, sub-family C (CFTR/MRP), member 6	NM_018795//NP_061265//XM_006540945//XM_006540946//XM_006540947//XM_006540948//XM_006540949//XP_006541008//XP_006541009//XP_006541010//XP_006541011//XP_006541012//XR_391346
Fscn1	2.111	0.028	0.291	0.003	60.989	5.93	4.93325e-05	0.00110149	444		Fscn1	14086	14086	fascin actin-bundling protein 1	NM_007984//NP_032010
Il1rn	14.986	0.686	1.425	0.265	21.534	4.429	1.15301e-05	0.000502245	445		Il1rn	16181	16181	interleukin 1 receptor antagonist	NM_001039701//NM_001159562//NM_031167//NP_001034790//NP_001153034//NP_112444//XM_006497727//XP_006497790
Lhx6	0.519	0	0.037	0	54.122	5.758	4.63234e-05	0.00106556	446		Lhx6	16874	16874	LIM homeobox protein 6	NM_001083125//NM_001083126//NM_001083127//NM_008500//NP_001076594//NP_001076595//NP_001076596//NP_032526//XM_006497744//XM_006497745//XP_006497807//XP_006497808//XR_374064
Fam38b	0.055	0	0.045	0	34.471	5.107	2.754e-05	0.000780925	447	low	NA	NA	NA	NA	NA
Slc4a5	0.125	19.163	0.179	8.438	-61.389	-5.94	5.12155e-05	0.00112756	448		Slc4a5	232156	232156	solute carrier family 4, sodium bicarbonate cotransporter, member 5	NM_001166067//NP_001159539//XM_006505963//XM_006505964//XM_006505965//XM_006505966//XM_006505967//XP_006506026//XP_006506027//XP_006506028//XP_006506029//XP_006506030
Ephb6	2.132	0.014	0.532	0.024	49.304	5.624	4.4827e-05	0.00104933	449		Ephb6	13848	13848	Eph receptor B6	NM_001146351//NM_007680//NP_001139823//NP_031706//XM_006505506//XP_006505569//XR_377419
X99384	1.053	0.051	0.229	0.012	17.007	4.088	5.30804e-06	0.000333892	450		NA	NA	NA	NA	NA
Pigr	51.844	990.86	22.325	190.887	-12.535	-3.648	4.86226e-07	0.000157598	451		Pigr	18703	18703	polymeric immunoglobulin receptor	NM_011082//NP_035212
Itprip	3.18	0.106	0.437	0.066	31.463	4.976	2.46656e-05	0.00073421	452		Itprip	414801	414801	inositol 1,4,5-triphosphate receptor interacting protein	NM_001001738//NP_001001738//XM_006527174//XM_006527175//XP_006527237//XP_006527238
Plk2	29.321	2.243	2.546	0.537	12.523	3.647	5.6099e-07	0.000160934	453		Plk2	20620	20620	polo-like kinase 2	NM_152804//NP_690017
Marcksl1-ps4	2.45	40.83	0.609	4.19	-12.142	-3.602	3.74466e-07	0.000157598	454		Marcksl1-ps4	111002	111002	MARCKS-like 1, pseudogene 4	NR_028405
Ptk6	0.96	66.608	1.219	14.682	-40.111	-5.326	3.60072e-05	0.000912469	455		Ptk6	20459	20459	PTK6 protein tyrosine kinase 6	NM_009184//NP_033210//XM_006500585//XP_006500648
Rgs13	0.135	3.479	0.047	0.755	-50.34	-5.654	4.67851e-05	0.00107357	456		Rgs13	246709	246709	regulator of G-protein signaling 13	NM_153171//NP_694811//XM_006529613//XP_006529676
Ctla2b	0.757	0	0.169	0	26.155	4.709	1.86124e-05	0.000632253	457		Ctla2b	13025	13025	cytotoxic T lymphocyte-associated protein 2 beta	NM_001145801//NM_007797//NP_001139273//NP_031823//XM_011244472//XP_011242774//XR_382421
Vash2	3.476	0.247	1.72	0.127	13.485	3.753	1.35311e-06	0.00019889	458		Vash2	226841	226841	vasohibin 2	NM_144879//NP_659128//NR_027352//XM_006497149//XM_006497150//XM_011238913//XP_006497212//XP_006497213//XP_011237215
Dmrta2	1.789	0.108	0.581	0.02	16.465	4.041	5.16698e-06	0.000329508	459		Dmrta2	242620	242620	doublesex and mab-3 related transcription factor like family A2	NM_172296//NP_758500//XM_006503093//XM_006503094//XP_006503156//XP_006503157
Prkcdbp	4.656	0.096	1.108	0.045	77.561	6.277	6.42583e-05	0.0013006	460		Prkcdbp	109042	109042	protein kinase C, delta binding protein	NM_028444//NP_082720
9930023K05Rik	19.454	0.16	2.998	0.118	150.275	7.231	7.9729e-05	0.00148692	461		NA	NA	NA	NA	NA
Cyp2c53-ps	0	2.481	0	0.341	-96.423	-6.591	7.22107e-05	0.00140432	462		Cyp2c53-ps	638988	638988	cytochrome P450, family 2, subfamily c, polypeptide 53-ps	NR_033614
Tacstd2	62.421	0.314	2.763	0.507	129.001	7.011	7.75407e-05	0.00146169	463		Tacstd2	56753	56753	tumor-associated calcium signal transducer 2	NM_020047//NP_064431
Runx2	1.069	0.007	0.187	0.013	202.432	7.661	8.55439e-05	0.00154628	464		Runx2	12393	12393	runt related transcription factor 2	NM_001145920//NM_001146038//NM_001271627//NM_001271630//NM_001271631//NM_001271633//NM_009820//NP_001139392//NP_001139510//NP_001258556//NP_001258559//NP_001258560//NP_033950//NR_073392//NR_073425//XM_006523540//XM_006523541//XM_006523542//XM_006523543//XM_006523544//XM_006523545//XM_006523546//XM_006523547//XM_006523548//XP_006523603//XP_006523604//XP_006523605//XP_006523606//XP_006523607//XP_00…
Btnl1	0.666	113.166	1.109	23.725	-70.258	-6.135	6.29949e-05	0.0012913	465		Btnl1	100038862	100038862	butyrophilin-like 1	NM_001111094//NM_201405//NP_001104564//XM_006523364//XM_006536486//XM_006536487//XM_006537220//XM_006537221//XP_006523427//XP_006536549//XP_006536550//XP_006537283//XP_006537284
Marcksl1	169.991	10.407	7.661	0.453	13.459	3.751	1.54729e-06	0.000211165	466		Marcksl1	17357	17357	MARCKS-like 1	NM_010807//NP_034937
Gm2061	0.205	6.805	0.11	0.749	-22.556	-4.495	1.47081e-05	0.000563617	467		Gm2061	100039138	100039138	predicted gene 2061	NR_040305
4932414N04Rik	0	0.119	0	0.029	-19.183	-4.262	1.02077e-05	0.000469857	468	low	4932414N04Rik	75721	75721	RIKEN cDNA 4932414N04 gene	NM_183113//NP_898936//XM_006500335//XM_006500336//XM_006500337//XP_006500398//XP_006500399//XP_006500400
Ccl25	11.912	732.585	14.193	419.311	-21.245	-4.409	1.36414e-05	0.000542332	469		Ccl25	20300	20300	chemokine (C-C motif) ligand 25	NM_009138//NP_033164//NR_033527//XM_006508736//XM_006508737//XM_006508739//XM_006508740//XM_011242043//XM_011242044//XM_011242045//XP_006508799//XP_006508800//XP_006508802//XP_006508803//XP_011240345//XP_011240346//XP_011240347
1500015L24Rik	1.11	0	0.352	0	17.626	4.14	7.84062e-06	0.000404187	470		1500015L24Rik	68994	68994	RIKEN cDNA 1500015L24 gene	NM_183277//NR_045817
Dgat1	19.262	418.295	10.73	144.874	-12.625	-3.658	9.85493e-07	0.00018109	471		Dgat1	13350	13350	diacylglycerol O-acyltransferase 1	NM_010046//NP_034176//XM_006520405//XP_006520468//XR_383978
Gm17727	2.958	0	1.795	0	18	4.17	8.32558e-06	0.000417836	472		Gm17727	100312986	100312986	predicted gene, 17727	NM_001167673//NP_001161145
Atoh8	1.53	0.041	0.545	0.013	18.873	4.238	1.01633e-05	0.000469666	473		Atoh8	71093	71093	atonal bHLH transcription factor 8	NM_153778//NP_722473//XR_377494
Sult1d1	2.226	78.798	3.468	8.861	-13.706	-3.777	2.01106e-06	0.000223379	474		Sult1d1	53315	53315	sulfotransferase family 1D, member 1	NM_016771//NP_058051
Rassf8	1.616	0.015	0.533	0.025	63.036	5.978	6.04929e-05	0.0012571	475		Rassf8	71323	71323	Ras association (RalGDS/AF-6) domain family (N-terminal) member 8	NM_027760//NP_082036//XM_011241598//XM_011241599//XM_011241600//XP_011239900//XP_011239901//XP_011239902
Gm7457	0.011	2.449	0.02	1.251	-59.577	-5.897	5.77127e-05	0.00121342	476		Gm7457	665037	665037	predicted gene 7457	NR_045707
Fam171a2	1.634	0.063	0.444	0.014	19.67	4.298	1.23305e-05	0.000517667	477		Fam171a2	217219	217219	family with sequence similarity 171, member A2	NM_199200//NP_954670//XM_006533049//XP_006533112
Sdc2	3.992	0.218	2.734	0.17	19.359	4.275	1.16073e-05	0.000503494	478		Sdc2	15529	15529	syndecan 2	NM_008304//NP_032330
Ptpn13	1.186	0.022	0.621	0.031	56.873	5.83	5.64698e-05	0.00119872	479		Ptpn13	19249	19249	protein tyrosine phosphatase, non-receptor type 13	NM_011204//NP_035334//XM_006534833//XM_006534834//XM_006534835//XM_006534836//XM_006534837//XM_006534838//XP_006534896//XP_006534897//XP_006534898//XP_006534899//XP_006534900//XP_006534901
Cndp1	0.019	4.076	0.023	0.759	-42.554	-5.411	4.48827e-05	0.00104933	480		Cndp1	338403	338403	carnosine dipeptidase 1 (metallopeptidase M20 family)	NM_177450//NP_803233//XR_386374
Rasgef1b	8.819	0.546	0.592	0.226	18.092	4.177	9.18015e-06	0.000441726	481		Rasgef1b	320292	320292	RasGEF domain family, member 1B	NM_145839//NM_181318//NP_665838//NP_851835
AI747448	4.302	342.113	7.161	156.505	-32.104	-5.005	3.03088e-05	0.000824379	482		NA	NA	NA	NA	NA
Cdkn2a	19.575	0.09	3.742	0.101	290.734	8.184	9.76539e-05	0.00167693	483		Cdkn2a	12578	12578	cyclin-dependent kinase inhibitor 2A	NM_001040654//NM_009877//NP_001035744//NP_034007
Pthlh	11.083	0.272	0.414	0.149	20.46	4.355	1.37279e-05	0.000543968	484		Pthlh	19227	19227	parathyroid hormone-like peptide	NM_008970//NP_032996
Hic1	0.223	0.027	0.143	0.008	14.745	3.882	3.65849e-06	0.000285657	485		Hic1	15248	15248	hypermethylated in cancer 1	NM_001098203//NM_010430//NP_001091673//NP_034560//XM_006532275//XP_006532338
Slco2b1	0.224	25.432	0.362	2.609	-33.173	-5.052	3.26847e-05	0.000859936	486		Slco2b1	101488	101488	solute carrier organic anion transporter family, member 2b1	NM_001252530//NM_001252531//NM_175316//NP_001239459//NP_001239460//NP_780525//XM_011241637//XM_011241638//XM_011241639//XM_011241640//XM_011241641//XP_011239939//XP_011239940//XP_011239941//XP_011239942//XP_011239943
Pygl	0.12	3.785	0.079	1.349	-46.764	-5.547	5.0769e-05	0.00112197	487		Pygl	110095	110095	liver glycogen phosphorylase	NM_133198//NP_573461
Amotl1	5.712	0.063	0.502	0.061	88.472	6.467	7.96675e-05	0.00148692	488		Amotl1	75723	75723	angiomotin-like 1	NM_001081395//NP_001074864//XM_006510666//XM_006510667//XM_006510668//XM_006510669//XM_006510670//XP_006510729//XP_006510730//XP_006510731//XP_006510732//XP_006510733
Lmx1a	0.008	0.629	0.007	0.195	-38.427	-5.264	4.16584e-05	0.000997109	489		Lmx1a	110648	110648	LIM homeobox transcription factor 1 alpha	NM_033652//NP_387501//XM_006496611//XP_006496674
2010106E10Rik	1.31	201.105	2.219	5.96	-50.216	-5.65	5.59992e-05	0.00119368	490		2010106E10Rik	67715	67715	RIKEN cDNA 2010106E10 gene	NM_001168590//NM_026333//NP_001162062//NP_080609
Chpt1	3.484	53.44	0.461	5.891	-12.328	-3.624	1.17198e-06	0.000189934	491		Chpt1	212862	212862	choline phosphotransferase 1	NM_001146690//NM_144807//NP_001140162//NP_659056//NR_027477//XM_006513454//XM_006513455//XM_006513457//XP_006513517//XP_006513518//XP_006513520
Tigit	1.02	0	0.483	0	29.535	4.884	2.91836e-05	0.000808353	492		Tigit	100043314	100043314	T cell immunoreceptor with Ig and ITIM domains	NM_001146325//NP_001139797
Reg3d	0.085	8.974	0.065	3.241	-67.834	-6.084	7.17891e-05	0.00139962	493		Reg3d	30053	30053	regenerating islet-derived 3 delta	NM_001161741//NM_013893//NP_001155213//NP_038921
Slc25a34	0.06	4.796	0.071	1.812	-25.819	-4.69	2.33062e-05	0.000713774	494		Slc25a34	384071	384071	solute carrier family 25, member 34	NM_001013780//NP_001013802//XM_006538996//XP_006539059
Gm1123	5.183	196.313	7.269	53.447	-14.03	-3.81	3.29696e-06	0.000269152	495		Gm1123	382097	382097	predicted gene 1123	NM_001080776//NP_001074245
Dao	0.136	35.873	0.198	12.822	-80.966	-6.339	7.91438e-05	0.00148114	496		Dao	13142	13142	D-amino acid oxidase	NM_001286396//NM_001286397//NM_010018//NP_001273325//NP_001273326//NP_034148//XM_006530161//XM_006530162//XP_006530224//XP_006530225
Slc6a20b	0	0.242	0	0.137	-23.072	-4.528	1.95149e-05	0.0006534	497		Slc6a20b	22599	22599	solute carrier family 6 (neurotransmitter transporter), member 20B	NM_011731//NP_035861
Olfr165	0	3.452	0	1.153	-88.93	-6.475	8.16225e-05	0.00150223	498		Olfr165	258458	258458	olfactory receptor 165	NM_146466//NP_666677//XM_006522143//XP_006522206
2410018M08Rik	0.946	0.021	0.192	0.018	20.632	4.367	1.57006e-05	0.000582541	499		NA	NA	NA	NA	NA
1700007K13Rik	1.787	0.06	0.808	0.053	22.132	4.468	1.78352e-05	0.000618455	500		1700007K13Rik	69327	69327	RIKEN cDNA 1700007K13 gene	NM_027040//NP_081316
Ctgf	43.96	0.407	14.829	0.346	51.556	5.688	6.08285e-05	0.00126143	501		Ctgf	14219	14219	connective tissue growth factor	NM_010217//NP_034347
Dnm1	2.919	72.443	1.707	17.13	-16.021	-4.002	7.32941e-06	0.000393306	502		Dnm1	13429	13429	dynamin 1	NM_001301737//NM_010065//NP_001288666//NP_034195//NR_125959//XM_006497649//XM_006497650//XM_006497651//XM_006497652//XM_006497653//XM_006497654//XM_006497655//XM_006497658//XM_006497659//XM_006497660//XM_006497661//XM_006497662//XP_006497712//XP_006497713//XP_006497714//XP_006497715//XP_006497716//XP_006497717//XP_006497718//XP_006497721//XP_006497722//XP_006497723//XP_006497724//XP_006497725//XR…
Micalcl	0.841	28.15	0.534	6.872	-20.933	-4.388	1.6432e-05	0.000593783	503		Micalcl	100504195	100504195	MICAL C-terminal like	NM_027587//NP_081863
Pfkfb4	1.814	47.539	1.534	4.293	-15.933	-3.994	7.12663e-06	0.000388584	504		Pfkfb4	270198	270198	6-phosphofructo-2-kinase/fructose-2,6-biphosphatase 4	NM_001039215//NM_001039216//NM_001039217//NM_173019//NP_766607//XM_006512133//XM_006512134//XM_006512135//XM_006512136//XM_006512137//XM_006512138//XM_006512139//XM_011242973//XP_006512196//XP_006512197//XP_006512198//XP_006512199//XP_006512200//XP_006512201//XP_006512202//XP_011241275
Ehhadh	3.041	68.855	1.633	9.593	-13.058	-3.707	2.29101e-06	0.000230454	505		Ehhadh	74147	74147	enoyl-Coenzyme A, hydratase/3-hydroxyacyl Coenzyme A dehydrogenase	NM_023737//NP_076226//XM_006522658//XP_006522721
2210415F13Rik	138.988	4518.36	131.819	684.949	-16.993	-4.087	9.43979e-06	0.000447757	506		NA	NA	NA	NA	NA
Il17re	3.172	0.219	0.415	0.034	15.033	3.91	5.32888e-06	0.000334301	507		Il17re	57890	57890	interleukin 17 receptor E	NM_001034029//NM_001034031//NM_145826//NP_001029201//NP_001029203//NP_665825//XM_006506426//XM_011241418//XM_011241419//XP_006506489//XP_011239720//XP_011239721
Fmo5	1.273	36.382	1.448	1.245	-11.502	-3.524	7.20418e-07	0.000164827	508		Fmo5	14263	14263	flavin containing monooxygenase 5	NM_001161763//NM_001161765//NM_010232//NP_001155235//NP_001155237//NP_034362//XM_006500995//XM_006500996//XM_011240012//XM_011240013//XP_006501058//XP_006501059//XP_011238314//XP_011238315
I730030J21Rik	0	0.404	0	0.071	-17.058	-4.092	1.03328e-05	0.000473507	509		I730030J21Rik	619313	619313	RIKEN cDNA I730030J21 gene	NR_045781//NR_045782
Slc36a1	3.402	34.854	0.445	6.64	-11.987	-3.583	1.45174e-06	0.000204067	510		Slc36a1	215335	215335	solute carrier family 36 (proton/amino acid symporter), member 1	NM_153139//NP_694779//XM_006532832//XP_006532895//XR_879563
Adck3	1.371	15.989	0.164	0.442	-10.95	-3.453	4.31401e-07	0.000157598	511		Adck3	67426	67426	aarF domain containing kinase 3	NM_001163290//NM_023341//NP_001156762//NP_075830//XM_006496961//XM_006496962//XM_006496963//XM_011238855//XP_006497024//XP_006497025//XP_006497026//XP_011237157
Btbd17	1.056	0.106	0.16	0.101	34.822	5.122	4.21183e-05	0.00100502	512		Btbd17	72014	72014	BTB (POZ) domain containing 17	NM_028055//NP_082331//XM_006534277//XM_006534278//XM_006534280//XP_006534340//XP_006534341//XP_006534343
Afp	0.339	19.971	0.314	14.288	-23.783	-4.572	2.30227e-05	0.000710688	513		Afp	11576	11576	alpha fetoprotein	NM_007423//NP_031449
Fam43a	3.883	0.154	0.695	0.071	22.695	4.504	2.1623e-05	0.000692202	514		Fam43a	224093	224093	family with sequence similarity 43, member A	NM_177632//NP_808300
Tmeff1	5.499	0.018	1.744	0.031	173.413	7.438	0.000104934	0.00175293	515		Tmeff1	230157	230157	transmembrane protein with EGF-like and two follistatin-like domains 1	NM_021436//NP_067411//XM_006537836//XM_006537837//XM_006537838//XP_006537899//XP_006537900//XP_006537901
Afap1	3.487	0.091	0.988	0.026	40.818	5.351	5.26441e-05	0.00114604	516		Afap1	70292	70292	actin filament associated protein 1	NM_027373//NP_081649//XM_006504098//XM_006504100//XP_006504161//XP_006504163
Gfi1b	0	0.221	0	0.121	-42.405	-5.406	5.47845e-05	0.00117443	517		Gfi1b	14582	14582	growth factor independent 1B	NM_001160406//NM_008114//NP_001153878//NP_032140
Gm766	8.112	519.504	13.875	60.186	-27.613	-4.787	3.07799e-05	0.000831227	518		Gm766	330440	330440	predicted gene 766	NM_001033417//NM_001145390//NP_001138862
Kcnu1	1.569	0.091	0.258	0.036	15.944	3.995	8.65054e-06	0.000427707	519		Kcnu1	16532	16532	potassium channel, subfamily U, member 1	NM_008432//NP_032458//XM_006509024//XM_011242124//XP_006509087//XP_011240426
Cnpy1	0.033	1.676	0.028	0.913	-182.496	-7.512	0.000109114	0.00179953	520		Cnpy1	269637	269637	canopy FGF signaling regulator 1	NM_001310511//NM_001310512//NM_175651//NP_001297440//NP_001297441//NP_783582//XM_006535721//XM_006535722//XM_006535723//XM_006535725//XP_006535784//XP_006535785//XP_006535786//XP_006535788
Tmem86b	1.807	40.418	0.27	8.362	-16.851	-4.075	1.12228e-05	0.000498824	521		Tmem86b	68255	68255	transmembrane protein 86B	NM_023440//NP_075929//XM_011250686//XM_011250687//XP_011248988//XP_011248989
0610005C13Rik	0.846	103.56	1.067	34.662	-45.847	-5.519	6.2709e-05	0.00128937	522		0610005C13Rik	71661	71661	RIKEN cDNA 0610005C13 gene	NR_038165//NR_038166
Trim30d	0.051	4.856	0.08	1.287	-63.383	-5.986	7.81636e-05	0.00146987	523		Trim30d	209387	209387	tripartite motif-containing 30D	NM_001167828//NM_199146//NP_001161300//NP_954597//XM_006507546//XM_006507547//XM_006507548//XM_006507549//XP_006507609//XP_006507610//XP_006507611//XP_006507612
Cd80	0.319	0	0.051	0	22.44	4.488	2.22069e-05	0.000700676	524		Cd80	12519	12519	CD80 antigen	NM_009855//NP_033985//XM_006521737//XM_006521738//XM_006521740//XM_011245811//XP_006521800//XP_006521801//XP_006521803//XP_011244113
Fam20a	0.096	8.695	0.116	0.082	-39.636	-5.309	5.22636e-05	0.00113957	525		Fam20a	208659	208659	family with sequence similarity 20, member A	NM_153782//NP_722477//XM_006532724//XP_006532787//XR_388388
St6gal1	6.777	0.073	1.845	0.05	85.907	6.425	9.26232e-05	0.00162502	526		St6gal1	20440	20440	beta galactoside alpha 2,6 sialyltransferase 1	NM_001252505//NM_001252506//NM_145933//NP_001239434//NP_001239435//NP_666045//XM_006521873//XM_006521874//XM_006521875//XM_006521876//XM_011245848//XP_006521936//XP_006521937//XP_006521938//XP_006521939//XP_011244150
Epb4.1l4a	2.125	0.158	0.446	0.037	12.196	3.608	2.08219e-06	0.000223379	527		NA	NA	NA	NA	NA
Maoa	13.879	194.764	3.593	50.712	-10.219	-3.353	3.08744e-07	0.000157598	528		Maoa	17161	17161	monoamine oxidase A	NM_173740//NP_776101
G630090E17Rik	0.221	13.989	0.276	5.94	-28.11	-4.813	3.45726e-05	0.000891516	529		NA	NA	NA	NA	NA
Cdhr5	24.289	561.114	9.077	64.218	-15.96	-3.996	1.00285e-05	0.000465279	530		Cdhr5	72040	72040	cadherin-related family member 5	NM_001114322//NM_028069//NP_001107794//NP_082345//XM_006536260//XP_006536323
Nfe2	0.058	3.078	0.101	0.064	-18.476	-4.208	1.52025e-05	0.000572924	531		Nfe2	18022	18022	nuclear factor, erythroid derived 2	NM_001302338//NM_001302339//NM_001302340//NM_001302341//NM_001302343//NM_008685//NP_001289267//NP_001289268//NP_001289269//NP_001289270//NP_001289272//NP_032711//XM_006520569//XM_006520570//XM_006520573//XP_006520632//XP_006520633//XP_006520636
Zdhhc15	3.282	0.489	1.144	0.29	22.542	4.495	2.3644e-05	0.000719401	532		Zdhhc15	108672	108672	zinc finger, DHHC domain containing 15	NM_175358//NP_780567//XM_011247504//XM_011247505//XM_011247506//XM_011247507//XM_011247508//XM_011247509//XP_011245806//XP_011245807//XP_011245808//XP_011245809//XP_011245810//XP_011245811
Fam65b	1.742	0.05	0.334	0.029	15.903	3.991	1.03479e-05	0.000473507	533		Fam65b	193385	193385	family with sequence similarity 65, member B	NM_001080381//NM_001286100//NM_001286101//NM_029679//NM_178658//NP_001073850//NP_001273029//NP_001273030//NP_083955//NP_848773//XM_006516587//XM_006516588//XM_006516589//XM_006516590//XM_006516591//XM_006516592//XM_006516594//XM_006516595//XP_006516650//XP_006516651//XP_006516652//XP_006516653//XP_006516654//XP_006516655//XP_006516657//XP_006516658
Slc7a11	9.413	0.368	1.544	0.161	28.1	4.812	3.61555e-05	0.000913191	534		Slc7a11	26570	26570	solute carrier family 7 (cationic amino acid transporter, y+ system), member 11	NM_011990//NP_036120//XM_006500776//XM_006500777//XM_006500778//XP_006500839//XP_006500840//XP_006500841
H2-Ab1	0.073	2.508	0.079	2.447	-63.881	-5.997	8.5346e-05	0.00154628	535		H2-Ab1	14961	14961	histocompatibility 2, class II antigen A, beta 1	NM_207105//NP_996988
Ret	0.157	2.147	0.04	0.191	-25.003	-4.644	2.95861e-05	0.000813122	536		Ret	19713	19713	ret proto-oncogene	NM_001080780//NM_009050//NP_001074249//NP_033076
Dab1	0.1	22.186	0.121	9.622	-131.271	-7.036	0.00011277	0.00183783	537		Dab1	13131	13131	disabled 1	NM_010014//NM_177259//NP_034144//NP_796233//NR_104385//XM_006502725//XM_006502726//XM_006502727//XM_006502735//XM_011240425//XM_011240426//XM_011240427//XM_011240428//XM_011240429//XM_011240430//XM_011240431//XM_011240432//XM_011240433//XM_011240434//XM_011240435//XP_006502788//XP_006502789//XP_006502790//XP_006502798//XP_011238727//XP_011238728//XP_011238729//XP_011238730//XP_011238731//XP_01123…
Plcd3	6.05	0.534	0.407	0.085	12.228	3.612	2.80574e-06	0.00025027	538		Plcd3	72469	72469	phospholipase C, delta 3	NM_152813//NP_690026//XM_006534308//XM_006534309//XM_006534310//XP_006534371//XP_006534372//XP_006534373
Nlrp9b	0.033	4.105	0.057	0.58	-62.139	-5.957	8.463e-05	0.00153817	539		Nlrp9b	243874	243874	NLR family, pyrin domain containing 9B	NM_194058//NP_918947//XM_006539938//XM_006539939//XM_011250563//XM_011250564//XM_011250565//XP_006540001//XP_006540002//XP_011248865//XP_011248866//XP_011248867
Ces2c	3.187	92.605	5.078	9.78	-10.992	-3.458	1.15802e-06	0.000188984	540		Ces2c	234671	234671	carboxylesterase 2C	NM_145603//NP_663578
9430020K01Rik	1.918	0.034	0.456	0.04	132.965	7.055	0.000114756	0.00186364	541		9430020K01Rik	240185	240185	RIKEN cDNA 9430020K01 gene	NM_001081963//NP_001075432//XM_006525903//XM_006525904//XP_006525966//XP_006525967
Slc45a3	3.165	0.155	0.137	0.058	16.852	4.075	1.33867e-05	0.000535248	542		Slc45a3	212980	212980	solute carrier family 45, member 3	NM_001177628//NM_145977//NP_001171099//NP_666089//XM_006529341//XM_006529342//XP_006529404//XP_006529405
Cck	0.651	113.991	0.804	63.168	-67.261	-6.072	9.14325e-05	0.0016118	543		Cck	12424	12424	cholecystokinin	NM_001284508//NM_031161//NP_001271437//NP_112438
Angpt2	2.275	0.086	0.218	0.052	19.236	4.266	1.96585e-05	0.000656323	544		Angpt2	11601	11601	angiopoietin 2	NM_007426//NP_031452
Lca5	1.664	0.051	0.155	0.034	19.269	4.268	2.01978e-05	0.000669541	545		Lca5	75782	75782	Leber congenital amaurosis 5 (human)	NM_027448//NM_029434//NP_081724//NP_083710//XM_006511534//XM_006511535//XM_006511536//XM_006511537//XM_006511538//XM_011242832//XM_011242833//XP_006511597//XP_006511598//XP_006511599//XP_006511600//XP_006511601//XP_011241134//XP_011241135
Ces1d	0.604	79.093	1.014	48.058	-30.822	-4.946	4.52845e-05	0.00105364	546		Ces1d	104158	104158	carboxylesterase 1D	NM_053200//NP_444430
Ppp1r18	2.251	0.338	0.505	0.213	13.063	3.707	4.70414e-06	0.000317987	547		Ppp1r18	76448	76448	protein phosphatase 1, regulatory subunit 18	NM_001146710//NM_001146711//NM_175242//NP_001140182//NP_001140183//NP_780451//XM_006525092//XM_006525093//XM_006536702//XM_006536703//XM_006537433//XM_006537434//XP_006525155//XP_006525156//XP_006536765//XP_006536766//XP_006537496//XP_006537497
Glipr1	64.544	5.308	16.345	1.179	12.503	3.644	3.87815e-06	0.000290915	548		Glipr1	73690	73690	GLI pathogenesis-related 1 (glioma)	NM_028608//NP_082884//XM_006514217//XM_006514218//XP_006514280//XP_006514281
Fgl2	0.432	16.701	0.383	3.819	-19.64	-4.296	2.22283e-05	0.000700676	549		Fgl2	14190	14190	fibrinogen-like protein 2	NM_008013//NP_032039
Cd302	1.332	48.149	1.567	15.985	-13.307	-3.734	5.42061e-06	0.000335103	550		Cd302	66205	66205	CD302 antigen	NM_001290660//NM_025422//NP_001277589//NP_079698
Anxa5	68.969	8.735	7.91	2.362	9.763	3.287	2.04741e-07	0.000157598	551		Anxa5	11747	11747	annexin A5	NM_009673//NP_033803
Rbm11	0.704	0.008	0.451	0.014	16.545	4.048	1.42871e-05	0.000557554	552		Rbm11	224344	224344	RNA binding motif protein 11	NM_198302//NP_938044//XM_006523004//XP_006523067//XR_384936
Cldn4	217.382	17.547	12.92	10.73	13.199	3.722	5.40762e-06	0.000335103	553		Cldn4	12740	12740	claudin 4	NM_009903//NP_034033
Capn9	0.124	6.353	0.079	2.667	-25.927	-4.696	3.58911e-05	0.000912469	554		Capn9	73647	73647	calpain 9	NM_023709//NP_076198//XM_006531404//XM_006531405//XP_006531467//XP_006531468
2610019F03Rik	5.464	0.302	0.978	0.142	19.433	4.28	2.2278e-05	0.000700676	555		NA	NA	NA	NA	NA
Samd5	20.337	0.364	5.993	0.21	29.329	4.874	4.56568e-05	0.00105914	556		Samd5	320825	320825	sterile alpha motif domain containing 5	NM_177271//NP_796245
Lce1h	0.727	0	0.115	0	15.934	3.994	1.29251e-05	0.000525881	557		Lce1h	67718	67718	late cornified envelope 1H	NM_026335//NP_080611
Zik1	0.737	0.012	0.09	0.011	35.729	5.159	5.96506e-05	0.00124403	558		Zik1	22775	22775	zinc finger protein interacting with K protein 1	NM_009577//NP_033603//XM_011250493//XP_011248795
Khk	10.846	1355.79	10.027	1194.45	-41.579	-5.378	7.00519e-05	0.0013761	559		Khk	16548	16548	ketohexokinase	NM_001310524//NM_001310525//NM_008439//NP_001297453//NP_001297454//NP_032465//XM_006503747//XM_006503748//XM_006503749//XM_006503750//XP_006503810//XP_006503811//XP_006503812//XP_006503813
Aldh1a1	61.641	819.86	2.286	286.333	-12.729	-3.67	4.72818e-06	0.000317987	560		Aldh1a1	11668	11668	aldehyde dehydrogenase family 1, subfamily A1	NM_013467//NP_038495
Akr1b7	0.86	83.746	1.388	47.756	-35.209	-5.138	5.84411e-05	0.00122317	561		Akr1b7	11997	11997	aldo-keto reductase family 1, member B7	NM_009731//NP_033861
Vdr	2.337	64.8	1.942	14.518	-12.313	-3.622	4.04697e-06	0.000295138	562		Vdr	22337	22337	vitamin D receptor	NM_009504//NP_033530
1810046K07Rik	0.148	5.248	0.056	0.248	-28.212	-4.818	4.48788e-05	0.00104933	563		1810046K07Rik	69809	69809	RIKEN cDNA 1810046K07 gene	NM_027217//NP_081493//XM_006510587//XM_006510588//XM_006510589//XP_006510650//XP_006510651//XP_006510652
Hs6st2	5.658	0.05	0.172	0.03	55.348	5.79	8.91761e-05	0.00158555	564		Hs6st2	50786	50786	heparan sulfate 6-O-sulfotransferase 2	NM_001077202//NM_001290467//NM_001290468//NM_015819//NP_001070670//NP_001277396//NP_001277397//NP_056634//XM_006541516//XM_006541518//XM_006541519//XP_006541579//XP_006541581//XP_006541582
A330049M08Rik	4.064	0.371	1.892	0.102	16.09	4.008	1.48523e-05	0.000564988	565		NA	NA	NA	NA	NA
Dnahc2	0.03	6.873	0.032	3.726	-88.369	-6.465	0.000116605	0.0018832	566		NA	NA	NA	NA	NA
Klrg2	1.831	0.078	0.061	0.042	17.837	4.157	1.96051e-05	0.00065548	567		Klrg2	74253	74253	killer cell lectin-like receptor subfamily G, member 2	NM_001033171//NP_001028343//XM_006506711//XP_006506774
Endod1	23.586	1.36	3.218	0.282	13.796	3.786	7.87087e-06	0.000404187	568		Endod1	71946	71946	endonuclease domain containing 1	NM_028013//NP_082289
Serpina1b	0	1.521	0	1.124	-63.721	-5.994	9.9108e-05	0.00169277	569		Serpina1b	20701	20701	serine (or cysteine) preptidase inhibitor, clade A, member 1B	NM_009244//NP_033270//XM_006543029//XM_011251483//XP_006543092//XP_011249785
Cyp2d10	0.109	3.651	0.036	1.333	-32.951	-5.042	5.65021e-05	0.00119872	570		Cyp2d10	13101	13101	cytochrome P450, family 2, subfamily d, polypeptide 10	NM_010005//NP_034135//XM_006520391//XP_006520454
2210019I11Rik	0.029	2.259	0.05	0.959	-16.955	-4.084	1.72667e-05	0.000608065	571		2210019I11Rik	70147	70147	RIKEN cDNA 2210019I11 gene	NR_038157
Tmem132a	19.56	1.212	0.596	0.262	11.391	3.51	2.7553e-06	0.000248264	572		Tmem132a	98170	98170	transmembrane protein 132A	NM_133804//NP_598565//XM_006527503//XP_006527566//XR_386529
Tulp3	7.171	0.498	0.061	0.106	11.697	3.548	3.54663e-06	0.000279621	573		Tulp3	22158	22158	tubby-like protein 3	NM_011657//NP_035787//XM_006505909//XP_006505972//XR_868853
Anxa8	17.72	0.393	4.395	0.359	42.859	5.422	7.67667e-05	0.00145508	574		Anxa8	11752	11752	annexin A8	NM_001281845//NM_013473//NP_001268774//NP_038501
Sst	0	60.1	0	38.611	-399.479	-8.642	0.000149169	0.00218392	575		Sst	20604	20604	somatostatin	NM_009215//NP_033241
Ier5l	13.83	1.008	4.526	0.366	18.469	4.207	2.15239e-05	0.000689977	576		Ier5l	72500	72500	immediate early response 5-like	NM_030244//NP_084520
Nlrp1c-ps	0	0.091	0	0.041	-18.315	-4.195	2.12974e-05	0.000687439	577	low	Nlrp1c-ps	627984	627984	NLR family, pyrin domain containing 1C, pseudogene	NM_001039234//NR_027858//XR_390242
B3gnt7	6.114	73.276	0.697	4.797	-11.824	-3.564	3.95167e-06	0.000290915	578		B3gnt7	227327	227327	UDP-GlcNAc:betaGal beta-1,3-N-acetylglucosaminyltransferase 7	NM_145222//NP_660257
Gm19589	0.302	0	0.087	0	20.063	4.326	2.65938e-05	0.000764311	579		Gm19589	100503197	100503197	predicted gene, 19589	NR_037971
Mira	0	0.356	0	0.385	-28.202	-4.818	4.75139e-05	0.00108257	580		Mira	100736249	100736249	mistral long non-coding RNA	NR_045199
Tcea3	0.549	28.05	0.332	3.236	-23.022	-4.525	3.33619e-05	0.000869907	581		Tcea3	21401	21401	transcription elongation factor A (SII), 3	NM_011542//NP_035672//XM_006538710//XM_006538711//XM_006538712//XP_006538773//XP_006538774//XP_006538775
Lipe	2.692	37.944	0.631	6.059	-10.978	-3.457	2.27022e-06	0.000230454	582		Lipe	16890	16890	lipase, hormone sensitive	NM_001039507//NM_010719//NP_001034596//NP_034849//XM_006539570//XM_006539571//XM_006539572//XP_006539633//XP_006539634//XP_006539635
Gprc5a	47.111	4.56	3.408	0.355	10.93	3.45	2.21833e-06	0.000230085	583		Gprc5a	232431	232431	G protein-coupled receptor, family C, group 5, member A	NM_181444//NP_852109//XM_006506038//XP_006506101
Sdpr	0.599	0.007	0.171	0.012	54.554	5.77	9.26812e-05	0.00162502	584		Sdpr	20324	20324	serum deprivation response	NM_138741//NP_620080
Slc6a3	0.056	5.588	0.097	1.342	-65.636	-6.036	0.000105755	0.00176287	585		Slc6a3	13162	13162	solute carrier family 6 (neurotransmitter transporter, dopamine), member 3	NM_010020//NP_034150//XM_006517082//XM_006517083//XM_006517084//XP_006517145//XP_006517146//XP_006517147//XR_382422
Glyctk	0.389	3.059	0.073	0.268	-10.008	-3.323	1.0981e-06	0.000183481	586		Glyctk	235582	235582	glycerate kinase	NM_001039586//NM_174846//NP_001034675//NP_777271//XM_006511715//XM_011242879//XM_011242880//XP_006511778//XP_011241181//XP_011241182
Slc23a1	0.014	1.429	0.024	0.418	-50.483	-5.658	9.03204e-05	0.00160181	587		Slc23a1	20522	20522	solute carrier family 23 (nucleobase transporters), member 1	NM_011397//NP_035527//XM_011246862//XM_011246863//XM_011246864//XP_011245164//XP_011245165//XP_011245166
Tmc5	3.902	52.929	1.201	4.44	-9.382	-3.23	2.76534e-07	0.000157598	588		Tmc5	74424	74424	transmembrane channel-like gene family 5	NM_001105252//NM_028930//NP_001098722//NP_083206//XM_006508253//XM_011241923//XM_011241924//XM_011241925//XP_006508316//XP_011240225//XP_011240226//XP_011240227
Ano3	1.091	0	0.445	0	44.519	5.476	8.15252e-05	0.00150223	589		Ano3	228432	228432	anoctamin 3	NM_001081556//NM_001128103//NP_001121575//XM_006499260//XM_006499261//XM_006499262//XM_011239463//XP_006499323//XP_006499324//XP_006499325//XP_011237765
Cpm	3.423	0.196	0.532	0.094	19.443	4.281	2.53099e-05	0.000740171	590		Cpm	70574	70574	carboxypeptidase M	NM_027468//NP_081744//XM_006514090//XP_006514153
Acsm5	0.112	3.414	0.05	1.436	-25.959	-4.698	4.26001e-05	0.00101238	591		Acsm5	272428	272428	acyl-CoA synthetase medium-chain family member 5	NM_178758//NP_848873//XM_006507904//XM_006507905//XM_011241825//XP_006507967//XP_006507968//XP_011240127
Ttc39c	0.947	17.172	0.06	7.75	-18.849	-4.236	2.41113e-05	0.000726984	592		Ttc39c	72747	72747	tetratricopeptide repeat domain 39C	NM_028341//NP_082617
Rasgrp3	0.422	0.004	0.029	0.008	37.568	5.231	7.4334e-05	0.00143513	593		Rasgrp3	240168	240168	RAS, guanyl releasing protein 3	NM_001166493//NM_207246//NP_001159965//NP_997129//XM_006524271//XM_006524272//XM_006524273//XP_006524334//XP_006524335//XP_006524336
Itgb6	11.471	1.129	0.239	0.11	10.061	3.331	1.46031e-06	0.000204067	594		Itgb6	16420	16420	integrin beta 6	NM_001159564//NM_021359//NP_001153036//NP_067334//XM_006498808//XM_006498809//XM_006498810//XM_006498811//XP_006498871//XP_006498872//XP_006498873//XP_006498874
Vasn	5.615	0.32	0.244	0.109	11.223	3.488	3.25617e-06	0.000269152	595		Vasn	246154	246154	vasorin	NM_139307//NP_647468
Gm3716	0.496	0.009	0.116	0.015	23.642	4.563	3.77555e-05	0.000937342	596		Gm3716	100042198	100042198	predicted gene 3716	NR_045078
Dennd1c	1.121	0	0.358	0	36.389	5.185	7.21283e-05	0.00140389	597		Dennd1c	70785	70785	DENN/MADD domain containing 1C	NM_153551//NP_705779//XM_006524898//XM_006524899//XM_006524900//XM_006524901//XM_006524902//XM_011246600//XM_011246601//XP_006524961//XP_006524962//XP_006524963//XP_006524964//XP_006524965//XP_011244902//XP_011244903//XR_385365
Rgs22	0	0.108	0	0.046	-35.116	-5.134	6.84905e-05	0.00135287	598	low	Rgs22	626596	626596	regulator of G-protein signalling 22	NM_001195748//NP_001182677//XM_011245370//XM_011245371//XM_011245372//XM_011245373//XM_011245374//XM_011245375//XP_011243672//XP_011243673//XP_011243674//XP_011243675//XP_011243676//XP_011243677
Ncs1	6.767	0.484	0.844	0.118	11.715	3.55	4.54706e-06	0.000311187	599		Ncs1	14299	14299	neuronal calcium sensor 1	NM_019681//NP_062655//XR_866007//XR_866008
Akap5	0.555	0.025	0.127	0.022	14.555	3.863	1.20698e-05	0.000511203	600		Akap5	238276	238276	A kinase (PRKA) anchor protein 5	NM_001101471//NP_001094941//XM_006515842//XP_006515905
Kif6	0.322	0.006	0.047	0.011	21.591	4.432	3.27345e-05	0.000860275	601		Kif6	319991	319991	kinesin family member 6	NM_177052//NP_796026//XM_006524391//XM_006524393//XM_011246493//XM_011246494//XM_011246495//XM_011246496//XP_006524454//XP_006524456//XP_011244795//XP_011244796//XP_011244797//XP_011244798
Pitpnm3	1.731	0.133	0.176	0.05	11.672	3.545	4.41586e-06	0.0003104	602		Pitpnm3	327958	327958	PITPNM family member 3	NM_001024927//NM_001081641//NP_001020098//NP_001075110//XM_006533563//XM_006533564//XM_006533565//XM_006533566//XM_011249083//XP_006533626//XP_006533627//XP_006533628//XP_006533629//XP_011247385//XR_388480
Sult4a1	1.072	0.081	0.056	0.047	17.181	4.103	2.08767e-05	0.000679497	603		Sult4a1	29859	29859	sulfotransferase family 4A, member 1	NM_013873//NP_038901//XM_006521065//XP_006521128
Slc25a45	2.114	41.972	0.455	8.057	-13.722	-3.778	9.83248e-06	0.000459841	604		Slc25a45	107375	107375	solute carrier family 25, member 45	NM_134154//NP_598915//XM_006531621//XM_006531622//XP_006531684//XP_006531685
Rnf150	2.934	0.081	1.126	0.038	19.315	4.272	2.69803e-05	0.000769865	605		Rnf150	330812	330812	ring finger protein 150	NM_177378//NP_796352//XM_011248409//XP_011246711
Clec2h	2.35	113.082	3.594	47.722	-13.987	-3.806	1.1058e-05	0.00049437	606		Clec2h	94071	94071	C-type lectin domain family 2, member h	NM_053165//NP_444395
Ipcef1	0	0.15	0	0.072	-87.583	-6.453	0.000127858	0.00198922	607		Ipcef1	320495	320495	interaction protein for cytohesin exchange factors 1	NM_001033391//NM_001170800//NM_001170801//NM_001170802//NP_001028563//NP_001164271//NP_001164272//NP_001164273//XM_011243080//XM_011243081//XM_011243082//XP_011241382//XP_011241383//XP_011241384
Slc26a9	0.188	0	0.126	0	44.783	5.485	8.86935e-05	0.00158437	608		Slc26a9	320718	320718	solute carrier family 26, member 9	NM_177243//NP_796217//XM_006529700//XM_006529701//XP_006529763//XP_006529764//XR_387176
Aldh4a1	7.73	0.561	0.389	0.19	9.898	3.307	1.29011e-06	0.000194241	609		Aldh4a1	212647	212647	aldehyde dehydrogenase 4 family, member A1	NM_175438//NP_780647//XM_006538693//XM_011250224//XP_006538756//XP_011248526
Dkk2	2.609	0	1.938	0	30.11	4.912	5.75625e-05	0.0012124	610		Dkk2	56811	56811	dickkopf WNT signaling pathway inhibitor 2	NM_020265//NP_064661//XM_006501818//XP_006501881
9530008L14Rik	1.824	36.978	0.889	8.933	-12.074	-3.594	5.76198e-06	0.000345527	611		NA	NA	NA	NA	NA
A730046J19Rik	0.098	0	0.069	0	20.644	4.368	3.18326e-05	0.000845138	612	low	A730046J19Rik	319764	319764	RIKEN cDNA A730046J19 gene	NR_040271
Gpt	2.804	90.016	1.254	47.236	-18.024	-4.172	2.4077e-05	0.000726888	613		Gpt	76282	76282	glutamic pyruvic transaminase, soluble	NM_182805//NP_877957
2010002M12Rik	0.282	17.662	0.44	2.585	-21.599	-4.433	3.52716e-05	0.000901876	614		NA	NA	NA	NA	NA
Itpka	0.653	19.604	0.363	7.987	-15.967	-3.997	1.7994e-05	0.000620994	615		Itpka	228550	228550	inositol 1,4,5-trisphosphate 3-kinase A	NM_146125//NP_666237//XM_006499268//XP_006499331
Kcnk5	4.506	48.762	0.958	7.996	-9.579	-3.26	9.80111e-07	0.00018109	616		Kcnk5	16529	16529	potassium channel, subfamily K, member 5	NM_021542//NP_067517//XM_006518590//XP_006518653
Prokr2	0.178	0	0.027	0	20.672	4.37	3.32462e-05	0.00086883	617		Prokr2	246313	246313	prokineticin receptor 2	NM_144944//NP_659193//XM_011239555//XM_011239556//XM_011239557//XM_011239558//XP_011237857//XP_011237858//XP_011237859//XP_011237860
Cldn15	19.898	451.411	8.063	212.613	-13.243	-3.727	9.66232e-06	0.00045569	618		Cldn15	60363	60363	claudin 15	NM_021719//NP_068365
Chgb	5.922	151.281	4.5	16.674	-15.795	-3.981	1.73776e-05	0.00060892	619		Chgb	12653	12653	chromogranin B	NM_007694//NP_031720
Hrct1	0.63	0	0.074	0	14.855	3.893	1.46382e-05	0.000563617	620		Hrct1	100039781	100039781	histidine rich carboxyl terminus 1	NM_027511//NP_081787
Slco1c1	0	0.09	0	0.029	-14.994	-3.906	1.49522e-05	0.00056646	621	low	Slco1c1	58807	58807	solute carrier organic anion transporter family, member 1c1	NM_001177772//NM_021471//NP_001171243//NP_067446//XR_378099
Wdr78	0.401	0.043	0.053	0.038	24.002	4.585	4.37671e-05	0.0010338	622		Wdr78	242584	242584	WD repeat domain 78	NM_146254//NP_666366//XM_006503074//XM_006503075//XM_006503076//XM_006503077//XM_006503078//XM_011240524//XP_006503137//XP_006503138//XP_006503139//XP_006503140//XP_006503141//XP_011238826//XR_376317//XR_376318//XR_376319
Id2	47.712	4.858	8.776	0.457	10.617	3.408	2.82249e-06	0.00025027	623		Id2	15902	15902	inhibitor of DNA binding 2	NM_010496//NP_034626
Rasgef1a	0.354	0	0.063	0	34.744	5.119	7.57099e-05	0.00145021	624		Rasgef1a	70727	70727	RasGEF domain family, member 1A	NM_001316749//NM_027526//NP_001303678//NP_081802//XM_006506595//XM_006506596//XM_006506597//XM_006506599//XP_006506658//XP_006506659//XP_006506660//XP_006506662
Myo1a	31.28	533.467	17.178	42.282	-10.124	-3.34	2.21673e-06	0.000230085	625		Myo1a	432516	432516	myosin IA	NM_001081219//NP_001074688//XM_006513859//XM_006513860//XM_011251968//XP_006513922//XP_006513923//XP_011250270
Fam174b	1.587	33.361	0.695	8.35	-14.027	-3.81	1.25872e-05	0.000521753	626		Fam174b	100038347	100038347	family with sequence similarity 174, member B	NM_001162532//NP_001156004
Zc3h12c	4.895	0.017	2.976	0.019	126.534	6.983	0.000148412	0.0021783	627		Zc3h12c	244871	244871	zinc finger CCCH type containing 12C	NM_001162921//NP_001156393//XM_006510333//XM_006510334//XM_006510335//XP_006510396//XP_006510397//XP_006510398
Bpnt1	60.092	654.952	15.539	41.506	-8.801	-3.138	1.20381e-07	0.000127696	628		Bpnt1	23827	23827	bisphosphate 3'-nucleotidase 1	NM_011794//NP_035924//XM_006497159//XM_006497160//XM_006497161//XM_006497162//XP_006497222//XP_006497223//XP_006497224//XP_006497225
Mfhas1	2.831	0.062	0.696	0.033	28.581	4.837	6.06346e-05	0.00125892	629		Mfhas1	52065	52065	malignant fibrous histiocytoma amplified sequence 1	NM_001081279//NP_001074748//XM_006509170//XM_011242154//XP_006509233//XP_011240456//XR_378790
B9d1	11.792	1.167	3.254	0.286	11.074	3.469	4.39927e-06	0.000310169	630		B9d1	27078	27078	B9 protein domain 1	NM_013717//NP_038745//XM_006533445//XM_006533446//XM_006533447//XM_006533448//XP_006533508//XP_006533509//XP_006533510//XP_006533511
Plod2	8.313	1.156	1.273	0.394	15.914	3.992	2.06687e-05	0.000676911	631		Plod2	26432	26432	procollagen lysine, 2-oxoglutarate 5-dioxygenase 2	NM_001142916//NM_011961//NP_001136388//NP_036091
Gm5105	0	0.274	0	0.087	-30.955	-4.952	6.7501e-05	0.00133724	632		Gm5105	329763	329763	predicted gene 5105	NM_177860//NR_037975
Hck	0.037	6.317	0.036	1.222	-278.76	-8.123	0.000175493	0.00242336	633		Hck	15162	15162	hemopoietic cell kinase	NM_001172117//NM_010407//NP_001165588//NP_034537//XM_011251804//XM_011251805//XM_011251806//XP_011250106//XP_011250107//XP_011250108
Ostb	0.307	82.769	0.405	28.518	-78.836	-6.301	0.000139467	0.0021076	634		NA	NA	NA	NA	NA
Mall	16.434	339.993	8.427	38.492	-13.137	-3.716	1.12331e-05	0.000498824	635		Mall	228576	228576	mal, T cell differentiation protein-like	NM_145532//NP_663507
Emp2	57.491	1.815	10.489	0.811	14.763	3.884	1.58488e-05	0.000586155	636		Emp2	13731	13731	epithelial membrane protein 2	NM_007929//NP_031955
Slc7a8	0.691	69.56	1.078	36.176	-36.918	-5.206	8.39049e-05	0.00152976	637		Slc7a8	50934	50934	solute carrier family 7 (cationic amino acid transporter, y+ system), member 8	NM_016972//NP_058668//XM_006519250//XM_011245114//XP_006519313//XP_011243416
Dock2	0	0.26	0	0.115	-39.639	-5.309	8.90649e-05	0.00158555	638		Dock2	94176	94176	dedicator of cyto-kinesis 2	NM_033374//NP_203538
Cyp2j9	0.212	24.331	0.334	1.032	-36.43	-5.187	8.31697e-05	0.00152111	639		Cyp2j9	74519	74519	cytochrome P450, family 2, subfamily j, polypeptide 9	NM_028979//NP_083255//XM_006503444//XP_006503507
Slc28a1	0.037	1.431	0.032	0.533	-16.408	-4.036	2.27036e-05	0.000706447	640		Slc28a1	434203	434203	solute carrier family 28 (sodium-coupled nucleoside transporter), member 1	NM_001004184//NP_001004184//XM_006540976//XM_006540977//XM_006540978//XM_006540979//XM_011250875//XP_006541039//XP_006541040//XP_006541041//XP_006541042//XP_011249177//XR_391350
Pzp	0.005	0.199	0.005	0.029	-29.919	-4.903	6.57925e-05	0.00131568	641		Pzp	11287	11287	pregnancy zone protein	NM_007376//NP_031402
Pde3b	6.026	0.223	0.909	0.073	22.348	4.482	4.31306e-05	0.00102394	642		Pde3b	18576	18576	phosphodiesterase 3B, cGMP-inhibited	NM_011055//NP_035185//XM_006507438//XM_006507439//XP_006507501//XP_006507502
Rptn	0.132	0	0.022	0	15.32	3.937	1.79389e-05	0.00062034	643		Rptn	20129	20129	repetin	NM_009100//NP_033126
Slc25a4	148.572	15.185	25.966	3.978	10.811	3.434	4.19627e-06	0.000301896	644		Slc25a4	11739	11739	solute carrier family 25 (mitochondrial carrier, adenine nucleotide translocator), member 4	NM_007450//NP_031476
Tph1	0.114	3.632	0.035	0.615	-21.316	-4.414	4.04655e-05	0.000980167	645		Tph1	21990	21990	tryptophan hydroxylase 1	NM_001136084//NM_001276372//NM_009414//NP_001129556//NP_001263301//NP_033440//XM_011250845//XM_011250846//XP_011249147//XP_011249148
Galm	14.999	208.859	4.332	12.16	-9.735	-3.283	1.98938e-06	0.000223379	646		Galm	319625	319625	galactose mutarotase	NM_176963//NP_795937//XM_006524390//XP_006524453
Nceh1	12.199	0.871	1.152	0.335	15.926	3.993	2.21205e-05	0.000700442	647		Nceh1	320024	320024	neutral cholesterol ester hydrolase 1	NM_178772//NP_848887//XM_011249684//XP_011247986
Bhlha15	2.603	12.722	0.837	1.431	-9.572	-3.259	1.77938e-06	0.000217298	648		Bhlha15	17341	17341	basic helix-loop-helix family, member a15	NM_010800//NP_034930//XM_006504808//XP_006504871
Btnl6	0.489	58.417	0.687	29	-62.405	-5.964	0.00012805	0.00199088	649		Btnl6	624681	624681	butyrophilin-like 6	NM_030747//NP_109672
Tlr4	6.554	0.024	1.552	0.026	281.256	8.136	0.000185098	0.00251043	650		Tlr4	21898	21898	toll-like receptor 4	NM_021297//NP_067272
Slc5a4b	0.525	54.247	0.895	27.749	-41.794	-5.385	0.000100091	0.00170499	651		Slc5a4b	64454	64454	solute carrier family 5 (neutral amino acid transporters, system A), member 4b	NM_023219//NP_075708//XM_006513945//XM_011243522//XP_006514008//XP_011241824
Inpp5d	0.008	0.291	0.008	0.111	-56.423	-5.818	0.000123208	0.00194277	652		Inpp5d	16331	16331	inositol polyphosphate-5-phosphatase D	NM_001110192//NM_001110193//NM_010566//NP_001103662//NP_001103663//NP_034696//NR_122078//XM_006529149//XM_006529150//XM_006529151//XM_006529152//XM_006529154//XP_006529212//XP_006529213//XP_006529214//XP_006529215//XP_006529217
Il1r1	1.83	0.031	0.464	0.042	92.843	6.537	0.00015652	0.00225337	653		Il1r1	16177	16177	interleukin 1 receptor, type I	NM_001123382//NM_008362//NP_001116854//NP_032388//XM_006495713//XM_006495714//XM_006495715//XM_006495716//XM_006495717//XM_006495718//XM_006495719//XM_006495720//XM_006495721//XM_006495722//XM_006495723//XM_011238436//XP_006495776//XP_006495777//XP_006495778//XP_006495779//XP_006495780//XP_006495781//XP_006495782//XP_006495783//XP_006495784//XP_006495785//XP_006495786//XP_011236738
Ces1f	2.967	145.236	5.038	30.89	-16.16	-4.014	2.4818e-05	0.000736202	654		Ces1f	234564	234564	carboxylesterase 1F	NM_144930//NP_659179//XR_387740
Akap12	0.211	0.004	0.084	0.007	33.282	5.057	8.18237e-05	0.00150474	655		Akap12	83397	83397	A kinase (PRKA) anchor protein (gravin) 12	NM_031185//NP_112462
Gm9926	4.962	51.656	0.087	13.502	-9.419	-3.236	1.73368e-06	0.000215206	656		Gm9926	100503565	100503565	predicted gene 9926	NR_040528
Gdf15	24.911	1.877	1.579	0.956	17.799	4.154	3.06662e-05	0.000831193	657		Gdf15	23886	23886	growth differentiation factor 15	NM_011819//NP_035949//XM_011242304//XP_011240606
St8sia5	0.632	0.024	0.516	0.042	48.033	5.586	0.000118618	0.00191008	658		St8sia5	225742	225742	ST8 alpha-N-acetyl-neuraminide alpha-2,8-sialyltransferase 5	NM_013666//NM_153124//NP_038694//NP_694764//XM_006526429//XM_006526430//XM_006526431//XP_006526492//XP_006526493//XP_006526494
Cited4	22.801	0.961	5.089	0.373	22.703	4.505	4.88515e-05	0.00109438	659		Cited4	56222	56222	Cbp/p300-interacting transactivator, with Glu/Asp-rich carboxy-terminal domain, 4	NM_019563//NP_062509
Guca2b	10.762	1283.78	9.628	1024.64	-45.995	-5.523	0.00011432	0.00185819	660		Guca2b	14916	14916	guanylate cyclase activator 2b (retina)	NM_008191//NP_032217
Mylk3	0.345	8.838	0.241	2.208	-21.448	-4.423	4.58923e-05	0.00106184	661		Mylk3	213435	213435	myosin light chain kinase 3	NM_001297612//NM_175441//NP_001284541//NP_780650//XM_006530825//XM_006530826//XM_011248347//XP_006530888//XP_006530889//XP_011246649
Fam78a	0.131	3.457	0.147	0.261	-11.827	-3.564	9.29644e-06	0.000444572	662		Fam78a	241303	241303	family with sequence similarity 78, member A	NM_175511//NP_780720//XM_006498030//XM_011239095//XM_011239096//XM_011239097//XM_011239098//XM_011239099//XM_011239100//XM_011239101//XP_006498093//XP_011237397//XP_011237398//XP_011237399//XP_011237400//XP_011237401//XP_011237402//XP_011237403
Klk1	2.059	69.863	0.968	36.817	-20.881	-4.384	4.55539e-05	0.00105886	663		Klk1	16612	16612	kallikrein 1	NM_001320331//NM_001320332//NM_010639//NP_001307260//NP_001307261//NP_034769
Dyrk3	27.786	1.123	3.473	0.572	17.365	4.118	3.12933e-05	0.000838453	664		Dyrk3	226419	226419	dual-specificity tyrosine-(Y)-phosphorylation regulated kinase 3	NM_145508//NP_663483//XM_006529427//XP_006529490
Mb	2.205	0	0.359	0	40.407	5.337	0.000104656	0.00174983	665		Mb	17189	17189	myoglobin	NM_001164047//NM_001164048//NM_013593//NP_001157519//NP_001157520//NP_038621
H2-Q10	6.125	285.111	8.86	121.001	-16.627	-4.055	2.88156e-05	0.000800993	666		H2-Q10	15007	15007	histocompatibility 2, Q region locus 10	NM_010391//NP_034521//XM_011238222//XM_011246303//XM_011251291//XM_011251361//XP_011236524//XP_011244605//XP_011249593//XP_011249663//XR_385288//XR_385289//XR_385934//XR_385935//XR_390050//XR_390051//XR_390252//XR_390253//XR_864827//XR_864831//XR_876462//XR_876463//XR_882470//XR_882471//XR_882505//XR_882506
Homer3	12.615	1.124	0.376	0.121	10.456	3.386	5.14513e-06	0.000329508	667		Homer3	26558	26558	homer scaffolding protein 3	NM_001146153//NM_011984//NP_001139625//NP_036114//XM_006509679//XM_006509680//XM_006509681//XP_006509742//XP_006509743//XP_006509744
Ptprr	0.569	9.028	0.275	2.077	-9.318	-3.22	1.92281e-06	0.000222141	668		Ptprr	19279	19279	protein tyrosine phosphatase, receptor type, R	NM_001161837//NM_001161838//NM_001161839//NM_001161840//NM_011217//NP_001155309//NP_001155310//NP_001155311//NP_001155312//NP_035347//XM_006513382//XM_006513383//XP_006513445//XP_006513446
Agmo	1.446	33.346	1.235	6.949	-12.791	-3.677	1.30535e-05	0.000528869	669		Agmo	319660	319660	alkylglycerol monooxygenase	NM_178767//NP_848882//XM_011243874//XM_011243875//XP_011242176//XP_011242177
Nr1h4	2.765	41.799	1.557	4.397	-9.439	-3.239	2.28775e-06	0.000230454	670		Nr1h4	20186	20186	nuclear receptor subfamily 1, group H, member 4	NM_001163504//NM_001163700//NM_009108//NP_001156976//NP_001157172//NP_033134//XM_006513391//XM_006513393//XP_006513454//XP_006513456
Gm4980	0.008	2.043	0.007	0.417	-128.108	-7.001	0.000181082	0.00247709	671		NA	NA	NA	NA	NA
Tbc1d19	3.22	0.088	0.541	0.059	27.647	4.789	7.38161e-05	0.00142958	672		Tbc1d19	67249	67249	TBC1 domain family, member 19	NM_144517//NP_653100//XM_006504065//XM_006504067//XP_006504128//XP_006504130//XR_376821
Trim35	17.017	1.155	2.574	0.399	17.215	4.106	3.23909e-05	0.000856066	673		Trim35	66854	66854	tripartite motif-containing 35	NM_029979//NP_084255
Agxt2	0	0.326	0	0.096	-31.296	-4.968	8.35876e-05	0.00152636	674		Agxt2	268782	268782	alanine-glyoxylate aminotransferase 2	NM_001031851//NM_001310735//NM_001310736//NP_001027021//NP_001297664//NP_001297665//XM_006520067//XM_006520068//XM_006520069//XM_006520070//XM_011245353//XM_011245354//XM_011245355//XP_006520130//XP_006520131//XP_006520132//XP_006520133//XP_011243655//XP_011243656//XP_011243657
Krtap3-1	0	2.14	0	0.245	-46.386	-5.536	0.00012257	0.00193583	675		Krtap3-1	69473	69473	keratin associated protein 3-1	NM_023511//NP_076000
Fam43b	1.043	0	0.752	0	13.961	3.803	1.83662e-05	0.000627543	676		Fam43b	625638	625638	family with sequence similarity 43, member B	NM_001081672//NP_001075141
Gm11127	0.051	7.138	0.065	4.407	-35.286	-5.141	9.75294e-05	0.00167693	677		Gm11127	100529082	100529082	predicted gene 11127	NM_001199967//NP_001186896
Ccl6	1.57	34.817	0.311	21.554	-23.701	-4.567	5.93213e-05	0.00123937	678		Ccl6	20305	20305	chemokine (C-C motif) ligand 6	NM_009139//NP_033165
Mep1b	6.121	146.24	7.165	41.897	-9.116	-3.188	1.80071e-06	0.000217736	679		Mep1b	17288	17288	meprin 1 beta	NM_008586//NP_032612
Kcnq4	0.63	0.01	0.155	0.017	57.296	5.84	0.000141269	0.00212285	680		Kcnq4	60613	60613	potassium voltage-gated channel, subfamily Q, member 4	NM_001081142//NP_001074611//XM_006503255//XM_006503256//XM_011240582//XM_011240583//XP_006503318//XP_006503319//XP_011238884//XP_011238885
Apoa1	44.084	6702.76	75.18	4923.96	-38.854	-5.28	0.000106749	0.00177436	681		Apoa1	11806	11806	apolipoprotein A-I	NM_009692//NP_033822
Hip1	1.081	0.031	0.638	0.009	21.28	4.411	5.04954e-05	0.00111698	682		Hip1	215114	215114	huntingtin interacting protein 1	NM_146001//NP_666113//XM_006504415//XM_011240878//XM_011240879//XP_006504478//XP_011239180//XP_011239181//XR_868560
Spnb3	3.531	0.08	0.996	0.04	24.924	4.639	6.4606e-05	0.00130312	683		NA	NA	NA	NA	NA
Il5ra	0.153	0	0.192	0	25.396	4.667	6.67048e-05	0.00132851	684		Il5ra	16192	16192	interleukin 5 receptor, alpha	NM_008370//NP_032396//XM_011241227//XP_011239529
Fabp2	47.388	3301.04	53.829	2559.82	-24.615	-4.621	6.36849e-05	0.00129687	685		Fabp2	14079	14079	fatty acid binding protein 2, intestinal	NM_007980//NP_032006
Plaur	28.956	3.521	3.182	0.727	8.648	3.112	1.10858e-06	0.000183481	686		Plaur	18793	18793	plasminogen activator, urokinase receptor	NM_011113//NP_035243//XM_006539638//XM_006539639//XM_006539640//XM_006539641//XP_006539701//XP_006539702//XP_006539703//XP_006539704
Syt8	25.504	1.974	3.778	0.606	15.271	3.933	2.45431e-05	0.000733506	687		Syt8	55925	55925	synaptotagmin VIII	NM_001285857//NM_001285858//NM_001285861//NM_018802//NP_001272786//NP_001272787//NP_001272790//NP_061272//XM_006508632//XM_006508633//XM_006508635//XM_006508637//XM_006508638//XM_006508639//XM_006508640//XM_011242014//XM_011242015//XM_011242016//XM_011242017//XM_011242018//XM_011242019//XM_011242020//XP_006508695//XP_006508696//XP_006508698//XP_006508700//XP_006508701//XP_006508702//XP_006508703/…
Kcnj4	0.157	0	0.049	0	14.133	3.821	2.07805e-05	0.000678099	688		Kcnj4	16520	16520	potassium inwardly-rectifying channel, subfamily J, member 4	NM_008427//NP_032453//XM_006520486//XM_006520487//XM_006520488//XP_006520549//XP_006520550//XP_006520551//XR_383985
Ces1e	0.625	44.896	1.021	15.354	-27.791	-4.797	7.87456e-05	0.00147724	689		Ces1e	13897	13897	carboxylesterase 1E	NM_133660//NP_598421//XM_006530651//XP_006530714
Sval1	0.065	8.318	0.067	1.903	-34.663	-5.115	0.000100295	0.00170597	690		Sval1	71578	71578	seminal vesicle antigen-like 1	NM_027832//NP_082108
Mbl2	0.013	2.309	0.022	1.618	-23.286	-4.541	6.29973e-05	0.0012913	691		Mbl2	17195	17195	mannose-binding lectin (protein C) 2	NM_010776//NP_034906//XM_006526730//XP_006526793
Zfp750	4.657	0.008	1.993	0.014	220.841	7.787	0.000215471	0.00277662	692		Zfp750	319530	319530	zinc finger protein 750	NM_178763//NP_848878
Lrp1	0.896	22.846	0.129	10.776	-18.815	-4.234	4.44409e-05	0.00104443	693		Lrp1	16971	16971	low density lipoprotein receptor-related protein 1	NM_008512//NP_032538
Sox5	0.233	0.02	0.013	0.01	13.405	3.745	1.85598e-05	0.000631581	694		Sox5	20678	20678	SRY (sex determining region Y)-box 5	NM_001113559//NM_001243163//NM_011444//NP_001107031//NP_001230092//NP_035574//XM_006506931//XM_006506932//XM_006506933//XM_006506934//XM_006506935//XM_006506936//XM_006506937//XM_006506938//XM_006506939//XM_006506940//XM_006506941//XM_006506942//XM_006506944//XM_006506945//XM_006506946//XM_006536047//XM_006536048//XM_006536049//XM_006536050//XM_006536051//XM_006536052//XM_006536053//XM_006536054/…
2010003K15Rik	0.472	76.852	0.818	46.452	-44.434	-5.474	0.000128284	0.00199318	695		NA	NA	NA	NA	NA
Enpp7	0	3.813	0	1.983	-234.904	-7.876	0.000220825	0.00281915	696		Enpp7	238011	238011	ectonucleotide pyrophosphatase/phosphodiesterase 7	NM_001030291//NP_001025462//XM_006533258//XP_006533321
Dpysl3	6.74	0.275	0.617	0.125	34.568	5.111	0.000102719	0.0017283	697		Dpysl3	22240	22240	dihydropyrimidinase-like 3	NM_001136086//NM_001291455//NM_009468//NP_001129558//NP_001278384//NP_033494
Gpr161	0.938	0.014	0.164	0.024	18.043	4.173	4.15306e-05	0.000996094	698		Gpr161	240888	240888	G protein-coupled receptor 161	NM_001081126//NM_001310429//NM_001310430//NP_001074595//NP_001297358//NP_001297359//XM_006496850//XM_006496851//XM_006496852//XM_011238820//XM_011238821//XP_006496913//XP_006496914//XP_006496915//XP_011237122//XP_011237123
Rasd1	0.971	25.276	0.324	8.005	-25.141	-4.652	7.40624e-05	0.00143316	699		Rasd1	19416	19416	RAS, dexamethasone-induced 1	NM_009026//NP_033052//XM_011248826//XP_011247128
S100g	4.666	903.97	7.276	793.664	-50.487	-5.658	0.000143325	0.00213179	700		S100g	12309	12309	S100 calcium binding protein G	NM_009789//NP_033919
4831426I19Rik	0.021	0.666	0.011	0.14	-24.627	-4.622	7.08628e-05	0.00138731	701		NA	NA	NA	NA	NA
Shpk	0.896	14.998	0.235	3.836	-10.425	-3.382	7.46963e-06	0.00039547	702		Shpk	74637	74637	sedoheptulokinase	NM_029031//NP_083307//XM_006534380//XM_006536302//XP_006534443//XP_006536365
2010010A06Rik	0	0.642	0	0.342	-30.638	-4.937	9.28704e-05	0.00162711	703		2010010A06Rik	100503117	100503117	RIKEN cDNA 2010010A06 gene	NR_045393//NR_045394
Prokr1	1.012	0.025	0.16	0.03	11.773	3.557	1.31509e-05	0.000530974	704		Prokr1	58182	58182	prokineticin receptor 1	NM_021381//NP_067356//XM_006506431//XM_006506432//XM_006506433//XP_006506494//XP_006506495//XP_006506496
Amotl2	11.816	0.701	2.453	0.305	11.403	3.511	1.15363e-05	0.000502245	705		Amotl2	56332	56332	angiomotin-like 2	NM_019764//NP_062738//XM_006511771//XM_006511772//XM_006511773//XP_006511834//XP_006511835//XP_006511836
Arhgap44	3.338	0.058	0.29	0.034	55.79	5.802	0.000152832	0.00222307	706		Arhgap44	216831	216831	Rho GTPase activating protein 44	NM_001099288//NM_175003//NP_001092758//NP_778168//XM_006532871//XM_006532872//XM_006532873//XM_006532874//XP_006532934//XP_006532935//XP_006532936//XP_006532937
Btnl5	2.784	50.547	0.603	15.984	-14.953	-3.902	2.64769e-05	0.000761889	707		NA	NA	NA	NA	NA
Hebp2	11.987	0.527	1.681	0.121	12.44	3.637	1.59853e-05	0.000586578	708		Hebp2	56016	56016	heme binding protein 2	NM_019487//NP_062360
Muc13	127.175	1489.11	36.603	177.907	-9.948	-3.314	5.98537e-06	0.000355421	709		Muc13	17063	17063	mucin 13, epithelial transmembrane	NM_010739//NP_034869//XM_006521815//XM_011245835//XP_006521878//XP_011244137
Osmr	0.708	0.01	0.231	0.009	28.148	4.815	8.62301e-05	0.00155274	710		Osmr	18414	18414	oncostatin M receptor	NM_001310469//NM_011019//NP_001297398//NP_035149//XM_006519973//XM_006519975//XM_006519976//XM_006519977//XP_006520036//XP_006520038//XP_006520039//XP_006520040
Casq1	0.474	0	0.341	0	47.645	5.574	0.000142894	0.00213065	711		Casq1	12372	12372	calsequestrin 1	NM_009813//NP_033943
Trim31	5.672	83.464	1.649	16.091	-11.507	-3.524	1.24325e-05	0.000519027	712		Trim31	224762	224762	tripartite motif-containing 31	NM_146077//NP_666189
Fgb	0.017	1.916	0.014	0.183	-70.32	-6.136	0.000177264	0.00244204	713		Fgb	110135	110135	fibrinogen beta chain	NM_181849//NP_862897
Jdp2	9.451	0.098	2.899	0.136	85.662	6.421	0.000190022	0.00255446	714		Jdp2	81703	81703	Jun dimerization protein 2	NM_001205052//NM_001205053//NM_030887//NP_001191981//NP_001191982//NP_112149//XM_011244218//XM_011244219//XM_011244220//XM_011244221//XP_011242520//XP_011242521//XP_011242522//XP_011242523
Tekt5	1.991	0.092	0.488	0.054	15.738	3.976	3.17951e-05	0.000845104	715		Tekt5	70426	70426	tektin 5	NM_001099275//NM_001291001//NP_001092745//NP_001277930
Apoc2	8.219	869.418	13.063	521.123	-28.652	-4.841	9.11138e-05	0.00161085	716		Apoc2	11813	11813	apolipoprotein C-II	NM_001277944//NM_001309795//NP_001264873//NP_001296724
Pcdh19	0.112	2.578	0.05	0.488	-13.879	-3.795	2.33882e-05	0.000715349	717		Pcdh19	279653	279653	protocadherin 19	NM_001105245//NM_001105246//NP_001098715//NP_001098716//XM_006528556//XM_006528557//XM_006528558//XM_006528559//XP_006528619//XP_006528620//XP_006528621//XP_006528622
Tmem173	44.956	2.627	2.279	0.603	15.756	3.978	3.28335e-05	0.000861906	718		Tmem173	72512	72512	transmembrane protein 173	NM_001289591//NM_001289592//NM_028261//NP_001276520//NP_001276521//NP_082537
Ifit2	1.683	0.08	0.397	0.022	12.334	3.625	1.6568e-05	0.00059529	719		Ifit2	15958	15958	interferon-induced protein with tetratricopeptide repeats 2	NM_008332//NP_032358//XM_006526705//XM_006526706//XP_006526768//XP_006526769//XR_386444
1700061I17Rik	0.244	0	0.052	0	15.993	3.999	3.5935e-05	0.000912469	720		1700061I17Rik	433646	433646	RIKEN cDNA 1700061I17 gene	NR_038029
Dusp9	10.733	0.533	1.714	0.279	21.488	4.425	6.3746e-05	0.00129698	721		Dusp9	75590	75590	dual specificity phosphatase 9	NM_029352//NP_083628//XM_006528331//XM_006528332//XM_006528333//XP_006528394//XP_006528395//XP_006528396
Eci3	0.102	16.165	0.153	10.699	-32.703	-5.031	0.000106894	0.00177551	722		Eci3	69123	69123	enoyl-Coenzyme A delta isomerase 3	NM_026947//NP_081223//XM_006516765//XM_011244343//XP_006516828//XP_011242645
Igf2bp3	5.842	10.822	4.447	3.702	-13.711	-3.777	2.34202e-05	0.000715388	723		Igf2bp3	140488	140488	insulin-like growth factor 2 mRNA binding protein 3	NM_023670//NP_076159//XM_006505517//XM_006505519//XP_006505580//XP_006505582//XR_377421
Ypel1	2.435	0.047	0.639	0.019	17.049	4.092	4.25419e-05	0.00101203	724		Ypel1	106369	106369	yippee-like 1 (Drosophila)	NM_001291047//NM_001291053//NM_023249//NP_001277976//NP_001277982//NP_075738//XM_006521675//XM_006521676//XM_006521677//XM_006521679//XM_006521680//XM_006521681//XP_006521738//XP_006521739//XP_006521740//XP_006521742//XP_006521743//XP_006521744
Chst4	6.012	105.161	5.585	6.733	-9.84	-3.299	6.30644e-06	0.000363548	725		Chst4	26887	26887	carbohydrate (chondroitin 6/keratan) sulfotransferase 4	NM_011998//NP_036128//XM_006531043//XM_006531044//XM_006531045//XP_006531106//XP_006531107//XP_006531108
Abcc4	20.56	1.082	0.834	0.659	14.692	3.877	2.83618e-05	0.000791722	726		Abcc4	239273	239273	ATP-binding cassette, sub-family C (CFTR/MRP), member 4	NM_001033336//NM_001163675//NM_001163676//NP_001028508//NP_001157147//NP_001157148//XM_006519010//XP_006519073//XR_874344
Cgnl1	16.77	0.811	3.247	0.529	18.766	4.23	5.17662e-05	0.00113221	727		Cgnl1	68178	68178	cingulin-like 1	NM_001304362//NM_026599//NP_001291291//NP_080875//XM_006511394//XM_006511395//XP_006511457//XP_006511458
Hadh	73.635	818.221	16.241	170.925	-8.167	-3.03	1.59765e-06	0.000213229	728		Hadh	15107	15107	hydroxyacyl-Coenzyme A dehydrogenase	NM_008212//NP_032238
Dio1	1.272	13.912	0.269	2.508	-12.745	-3.672	2.04269e-05	0.00067331	729		Dio1	13370	13370	deiodinase, iodothyronine, type I	NM_007860//NP_031886
Vwf	0.85	0.03	0.192	0.01	26.731	4.74	8.96592e-05	0.00159237	730		Vwf	22371	22371	Von Willebrand factor homolog	NM_011708//NP_035838//XM_006505917//XM_006505918//XP_006505980//XP_006505981
D730048I06Rik	3.053	0	2.11	0	32.374	5.017	0.000111166	0.00181799	731		D730048I06Rik	68171	68171	RIKEN cDNA D730048I06 gene	NM_026593//NP_080869
Soat2	4.574	59.972	2.411	11.348	-8.306	-3.054	1.94808e-06	0.000222904	732		Soat2	223920	223920	sterol O-acyltransferase 2	NM_146064//NP_666176//XM_006520887//XP_006520950
Fam163a	0.362	0.007	0.153	0.012	28.748	4.845	9.8347e-05	0.00168263	733		Fam163a	329274	329274	family with sequence similarity 163, member A	NM_177838//NP_808506
Mlxipl	7.731	155.683	2.788	55.565	-14.437	-3.852	2.92e-05	0.000808353	734		Mlxipl	58805	58805	MLX interacting protein-like	NM_021455//NP_067430//XM_006504477//XM_006504478//XM_006504479//XM_006504480//XM_006504481//XM_006504482//XM_006504483//XM_011240903//XP_006504540//XP_006504541//XP_006504542//XP_006504543//XP_006504544//XP_006504545//XP_006504546//XP_011239205//XR_377107//XR_377108//XR_377109//XR_377110//XR_377111//XR_377112//XR_377113
Cml5	0.518	44.829	0.865	20.372	-33.897	-5.083	0.000120383	0.00192291	735		NA	NA	NA	NA	NA
Kcnj5	0	0.083	0	0.022	-23.228	-4.538	7.68159e-05	0.00145508	736	low	Kcnj5	16521	16521	potassium inwardly-rectifying channel, subfamily J, member 5	NM_010605//NP_034735//XM_006510039//XM_006510040//XM_006510041//XP_006510102//XP_006510103//XP_006510104
Expi	1.744	0.046	0.572	0.08	27.354	4.774	9.31411e-05	0.00162941	737		NA	NA	NA	NA	NA
4930552P12Rik	0.016	0.766	0.017	0.229	-12.365	-3.628	1.93954e-05	0.000652758	738		4930552P12Rik	77594	77594	RIKEN cDNA 4930552P12 gene	NR_045318
Ms4a18	5.906	111.927	2.912	21.567	-12.688	-3.665	2.09871e-05	0.000680611	739		Ms4a18	76002	76002	membrane-spanning 4-domains, subfamily A, member 18	NM_001251849//NP_001238778//XM_006527428//XM_006527429//XP_006527491//XP_006527492
Ano1	15.895	1.307	2.066	0.606	11.696	3.548	1.63386e-05	0.000593783	740		Ano1	101772	101772	anoctamin 1, calcium activated chloride channel	NM_001242349//NM_178642//NP_001229278//NP_848757//XM_006508458//XM_006508459//XM_006508463//XM_006508464//XM_011241973//XM_011241974//XM_011241975//XM_011241976//XP_006508521//XP_006508522//XP_006508526//XP_006508527//XP_011240275//XP_011240276//XP_011240277//XP_011240278
Rgn	6.517	74.638	2.041	16.516	-8.012	-3.002	1.40224e-06	0.000202618	741		Rgn	19733	19733	regucalcin	NM_009060//NP_033086//XM_006527572//XP_006527635
Slc16a9	0	0.518	0	0.435	-19.718	-4.301	6.33421e-05	0.00129435	742		Slc16a9	66859	66859	solute carrier family 16 (monocarboxylic acid transporters), member 9	NM_025807//NP_080083//XM_006513960//XP_006514023
Rbp2	39.176	4514.21	66.227	3164.51	-31.77	-4.99	0.000111393	0.00182042	743		Rbp2	19660	19660	retinol binding protein 2, cellular	NM_009034//NP_033060
P2rx2	4.967	0.08	0.835	0.079	38.815	5.279	0.000136233	0.00207254	744		P2rx2	231602	231602	purinergic receptor P2X, ligand-gated ion channel, 2	NM_001164833//NM_001164834//NM_001310700//NM_001310701//NM_153400//NP_001158305//NP_001158306//NP_001297629//NP_001297630//NP_700449//XM_006534919//XM_006534920//XM_006534921//XM_006534922//XM_011249447//XM_011249448//XP_006534982//XP_006534983//XP_006534984//XP_006534985//XP_011247749//XP_011247750
Palmd	1.925	0.033	1.133	0.057	58.316	5.866	0.00017585	0.00242542	745		Palmd	114301	114301	palmdelphin	NM_023245//NP_075734
C730036E19Rik	0	0.181	0	0.079	-13.142	-3.716	2.37777e-05	0.000720913	746		C730036E19Rik	402734	402734	RIKEN cDNA C730036E19 gene	NR_038011
1500002O10Rik	0.799	0	0.259	0	17.744	4.149	5.01502e-05	0.00111124	747		NA	NA	NA	NA	NA
Fam89a	11.028	0.096	4.843	0.074	19.789	4.307	6.42463e-05	0.0013006	748		Fam89a	69627	69627	family with sequence similarity 89, member A	NM_001081120//NP_001074589
Snai3	7.594	0.767	1.384	0.3	11.024	3.463	1.32104e-05	0.000531538	749		Snai3	30927	30927	snail family zinc finger 3	NM_013914//NP_038942//XM_006531074//XP_006531137
Vipr1	5.873	63.153	2.655	7.948	-7.679	-2.941	7.85755e-07	0.00016946	750		Vipr1	22354	22354	vasoactive intestinal peptide receptor 1	NM_011703//NP_035833//XM_006512068//XP_006512131
Zfp52	2.897	0.229	0.282	0.15	24.419	4.61	8.40678e-05	0.00153153	751		Zfp52	22710	22710	zinc finger protein 52	NM_144515//NP_653098//XM_011246425//XM_011246426//XP_011244727//XP_011244728
Tgm1	8.452	0.348	0.164	0.056	19.631	4.295	6.45454e-05	0.00130302	752		Tgm1	21816	21816	transglutaminase 1, K polypeptide	NM_001161714//NM_001161715//NM_019984//NP_001155186//NP_001155187//NP_064368//XM_006518808//XM_006518809//XP_006518871//XP_006518872
Myrip	0.016	0.193	0.007	0.058	-15.023	-3.909	3.52836e-05	0.000901876	753		Myrip	245049	245049	myosin VIIA and Rab interacting protein	NM_144557//NP_653140//XM_006512125//XM_006512127//XM_006512128//XP_006512188//XP_006512190//XP_006512191
Dnase1	0.299	78.624	0.32	60.245	-69.815	-6.125	0.000202762	0.00266826	754		Dnase1	13419	13419	deoxyribonuclease I	NM_010061//NP_034191//XM_006521774//XM_006521775//XM_006521776//XP_006521837//XP_006521838//XP_006521839
Cpn2	0.003	0.669	0.005	0.065	-64.207	-6.005	0.000194049	0.0025922	755		Cpn2	71756	71756	carboxypeptidase N, polypeptide 2	NM_027904//NP_082180//XM_006522585//XP_006522648
Prss30	0.084	20.633	0.124	18.94	-40.468	-5.339	0.000146338	0.00215796	756		Prss30	30943	30943	protease, serine 30	NM_013921//NP_038949//XM_006524382//XM_011246483//XM_011246484//XM_011246485//XP_006524445//XP_011244785//XP_011244786//XP_011244787
Cdhr2	16.535	158.87	2.91	10.607	-7.493	-2.905	5.6548e-07	0.000160934	757		Cdhr2	268663	268663	cadherin-related family member 2	NM_001033364//NP_001028536
Tm4sf20	78.089	1109.77	27.084	312.637	-9.889	-3.306	8.92261e-06	0.000434712	758		Tm4sf20	66261	66261	transmembrane 4 L six family member 20	NM_025453//NP_079729
Ccdc114	0.016	1.653	0.001	0.77	-42.843	-5.421	0.000154609	0.00223314	759		Ccdc114	211535	211535	coiled-coil domain containing 114	NM_001033243//NP_001028415//XM_006540764//XM_006540765//XM_006540766//XM_006540767//XM_006540768//XM_006540769//XM_006540770//XM_006540771//XM_006540772//XM_006540773//XM_006540774//XP_006540827//XP_006540828//XP_006540829//XP_006540830//XP_006540831//XP_006540832//XP_006540833//XP_006540834//XP_006540835//XP_006540836//XP_006540837//XR_391330//XR_391331
Slc5a8	0.033	1.037	0.02	0.126	-40.748	-5.349	0.000151037	0.00220434	760		Slc5a8	216225	216225	solute carrier family 5 (iodide transporter), member 8	NM_145423//NP_663398
Ugt2b5	0.497	83.731	0.861	50.583	-71.332	-6.156	0.000211925	0.00275067	761		Ugt2b5	22238	22238	UDP glucuronosyltransferase 2 family, polypeptide B5	NM_009467//NP_033493
Xpnpep2	1.193	8.661	0.11	1.25	-8.035	-3.006	2.0389e-06	0.000223379	762		Xpnpep2	170745	170745	X-prolyl aminopeptidase (aminopeptidase P) 2, membrane-bound	NM_001289729//NM_133213//NP_001276658//NP_573476//XM_006541432//XP_006541495
Osgin1	3.995	65.949	1.916	6.638	-10.883	-3.444	1.44328e-05	0.000560429	763		Osgin1	71839	71839	oxidative stress induced growth inhibitor 1	NM_027950//NP_082226//XM_006531377//XM_006531381//XP_006531440//XP_006531444
Dok7	7.827	0.078	2.79	0.068	23.774	4.571	8.64185e-05	0.00155493	764		Dok7	231134	231134	docking protein 7	NM_172708//NP_766296//XM_006503898//XM_006503899//XM_006503900//XP_006503961//XP_006503962//XP_006503963
Lipk	0.137	2.2	0.024	0.667	-13.244	-3.727	2.67414e-05	0.000765723	765		Lipk	240633	240633	lipase, family member K	NM_001205349//NM_172837//NP_001192278//NP_766425//XM_006527077//XP_006527140
Gcnt1	7.944	0.258	2.701	0.055	17.198	4.104	5.2298e-05	0.00113957	766		Gcnt1	14537	14537	glucosaminyl (N-acetyl) transferase 1, core 2	NM_001136484//NM_010265//NM_173442//NP_001129956//NP_034395//NP_775618//XM_006526679//XM_011247144//XP_006526742//XP_011245446
Gckr	0.018	1.053	0.018	0.463	-50.472	-5.657	0.000177991	0.00244824	767		Gckr	231103	231103	glucokinase regulatory protein	NM_144909//NP_659158//XM_006503881//XM_006503882//XM_006503883//XP_006503944//XP_006503945//XP_006503946
Adam11	0.252	0.009	0.122	0.015	17.511	4.13	5.47369e-05	0.00117443	768		Adam11	11488	11488	a disintegrin and metallopeptidase domain 11	NM_001110778//NM_009613//NP_001104248//NP_033743//XM_006532014//XM_006532015//XM_006532016//XM_006532017//XM_006532018//XM_006532019//XM_006532020//XP_006532077//XP_006532078//XP_006532079//XP_006532080//XP_006532081//XP_006532082//XP_006532083//XR_388328//XR_388329
Lfng	18.873	0.836	1.619	0.314	15.439	3.948	4.03899e-05	0.000980094	769		Lfng	16848	16848	LFNG O-fucosylpeptide 3-beta-N-acetylglucosaminyltransferase	NM_008494//NP_032520
Ugt8a	0.684	0.035	0.83	0.027	36.229	5.179	0.000142343	0.00212666	770		Ugt8a	22239	22239	UDP galactosyltransferase 8A	NM_011674//NP_035804//XM_006501309//XM_006501310//XP_006501372//XP_006501373
Mxra7	0.285	11.116	0.4	0.335	-16.025	-4.002	4.77283e-05	0.00108375	771		Mxra7	67622	67622	matrix-remodelling associated 7	NM_026280//NP_080556//XM_006534005//XM_006534006//XM_011249191//XP_006534068//XP_006534069//XP_011247493
Upb1	0.199	3.627	0.185	2.706	-73.55	-6.201	0.000217349	0.00278696	772		Upb1	103149	103149	ureidopropionase, beta	NM_133995//NP_598756
Fbxo32	1.855	0.109	0.285	0.052	9.029	3.174	5.38011e-06	0.000335103	773		Fbxo32	67731	67731	F-box protein 32	NM_026346//NP_080622
Agt	0.224	1.323	0.155	0.193	-16.46	-4.041	5.00026e-05	0.00111029	774		Agt	11606	11606	angiotensinogen (serpin peptidase inhibitor, clade A, member 8)	NM_007428//NP_031454
Cml2	0.012	0.517	0.011	0.148	-27.812	-4.798	0.000109574	0.00179953	775		NA	NA	NA	NA	NA
Socs5	7.384	0.519	1.229	0.092	11.905	3.573	2.18437e-05	0.000695555	776		Socs5	56468	56468	suppressor of cytokine signaling 5	NM_019654//NP_062628//XM_006524671//XM_006524672//XM_006524674//XM_006524675//XP_006524734//XP_006524735//XP_006524737//XP_006524738
4933406C10Rik	1.945	0.119	0.323	0.021	12.469	3.64	2.46283e-05	0.00073421	777		4933406C10Rik	74076	74076	RIKEN cDNA 4933406C10 gene	NR_044986
Fbxo16	0.357	0	0.042	0	19.589	4.292	7.53261e-05	0.00145021	778		Fbxo16	50759	50759	F-box protein 16	NM_015795//NP_056610//XM_006519230//XM_006519231//XP_006519293//XP_006519294
Emid1	0.013	0.21	0.023	0.132	-26.638	-4.735	0.000107329	0.0017802	779		Emid1	140703	140703	EMI domain containing 1	NM_080595//NP_542162//XM_006514514//XM_006514515//XM_006514516//XM_006514517//XM_006514518//XM_006514520//XM_006514521//XM_006514522//XM_006514524//XM_006514525//XM_011243662//XM_011243663//XP_006514577//XP_006514578//XP_006514579//XP_006514580//XP_006514581//XP_006514583//XP_006514584//XP_006514585//XP_006514587//XP_006514588//XP_011241964//XP_011241965//XR_380959
Slc16a10	4.179	17.859	1.77	1.144	-7.664	-2.938	1.69401e-06	0.000213451	780		Slc16a10	72472	72472	solute carrier family 16 (monocarboxylic acid transporters), member 10	NM_001114332//NM_028247//NP_001107804//NP_082523//XM_006512863//XP_006512926//XR_380076
Slc43a2	1.749	12.771	0.212	0.193	-7.517	-2.91	1.30705e-06	0.000195529	781		Slc43a2	215113	215113	solute carrier family 43, member 2	NM_001199283//NM_001199284//NM_173388//NP_001186212//NP_001186213//NP_775564//XM_006532819//XM_006532820//XM_006532821//XM_006532822//XM_006532823//XM_006532824//XM_006532825//XM_006532826//XM_006532827//XM_006532828//XP_006532882//XP_006532883//XP_006532884//XP_006532885//XP_006532886//XP_006532887//XP_006532888//XP_006532889//XP_006532890//XP_006532891
Atcay	0.004	0.479	0.007	0.028	-37.524	-5.23	0.000154571	0.00223314	782		Atcay	16467	16467	ataxia, cerebellar, Cayman type	NM_178662//NP_848777
Smpx	0.033	0.315	0.056	0.241	-29.405	-4.878	0.000124721	0.00196001	783		Smpx	66106	66106	small muscle protein, X-linked	NM_001252591//NM_025357//NP_001239520//NR_045569//NR_103722//XR_387086//XR_387087
Cds1	9.125	126.256	6.31	24.635	-7.195	-2.847	5.9761e-07	0.000161902	784		Cds1	74596	74596	CDP-diacylglycerol synthase 1	NM_173370//NP_775546//XM_006535263//XM_006535264//XP_006535326//XP_006535327
Ptprn	0.019	1.118	0.018	0.118	-24.22	-4.598	9.82419e-05	0.00168208	785		Ptprn	19275	19275	protein tyrosine phosphatase, receptor type, N	NM_008985//NP_033011//XM_006496444//XM_006496445//XM_011238677//XM_011238678//XP_006496507//XP_006496508//XP_011236979//XP_011236980
Clps	4.019	90.752	0.409	47.341	-20.143	-4.332	7.99626e-05	0.00148692	786		Clps	109791	109791	colipase, pancreatic	NM_001317065//NM_025469//NP_001303994//NP_079745
Rnf122	2.203	0.089	0.559	0.04	14.795	3.887	4.22819e-05	0.0010079	787		Rnf122	68867	68867	ring finger protein 122	NM_175136//NP_780345//XM_006509189//XM_006509190//XM_011242157//XP_006509252//XP_006509253//XP_011240459
Hsd3b3	0.068	6.028	0.1	0.233	-31.338	-4.97	0.000134632	0.00205487	788		Hsd3b3	15494	15494	hydroxy-delta-5-steroid dehydrogenase, 3 beta- and steroid delta-isomerase 3	NM_001012306//NM_001161742//NM_001161743//NM_001161744//NM_001161745//NP_001012306//NP_001155214//NP_001155215//NP_001155216//NP_001155217//XM_006501041//XM_006501042//XM_011240026//XP_006501104//XP_006501105//XP_011238328
Rep15	0.649	10.949	0.219	3.373	-10.762	-3.428	1.68345e-05	0.00059888	789		Rep15	66532	66532	RAB15 effector protein	NM_025620//NP_079896
Abcc5	13.407	0.791	4.037	0.267	11.746	3.554	2.34983e-05	0.000716837	790		Abcc5	27416	27416	ATP-binding cassette, sub-family C (CFTR/MRP), member 5	NM_013790//NM_176839//NP_038818//NP_789809//XM_006522208//XM_006522209//XM_006522212//XM_006522213//XM_006522214//XM_006522215//XP_006522271//XP_006522272//XP_006522275//XP_006522276//XP_006522277//XP_006522278//XR_384568//XR_384569
Gm7854	0	0.428	0	0.225	-33.705	-5.075	0.000146521	0.00215796	791		Gm7854	665934	665934	predicted gene 7854	NR_028417
C87977	0.037	9.781	0.048	3.462	-89.802	-6.489	0.000258365	0.00312731	792		C87977	97187	97187	expressed sequence C87977	NM_001177542//NP_001171013//XM_006503516//XM_006539328//XP_006503579//XP_006539391
Gpr155	0.815	10.437	0.105	1.695	-11.675	-3.545	2.31742e-05	0.000712537	793		Gpr155	68526	68526	G protein-coupled receptor 155	NM_001080707//NM_001190297//NM_001276443//NM_001276444//NP_001177226//NP_001263372//NP_001263373//XM_006500104//XM_006500105//XM_006500106//XM_006500107//XM_006500108//XM_011239757//XP_006500167//XP_006500168//XP_006500169//XP_006500170//XP_006500171//XP_011238059
Epas1	2.708	19.153	1.341	5.961	-14.316	-3.84	4.14604e-05	0.000996094	794		Epas1	13819	13819	endothelial PAS domain protein 1	NM_010137//NP_034267
Plek	0	0.232	0	0.15	-77.051	-6.268	0.000248519	0.00305534	795		Plek	56193	56193	pleckstrin	NM_019549//NP_062422
Galntl4	0.517	0	0.303	0	15.686	3.971	5.15482e-05	0.00113131	796		NA	NA	NA	NA	NA
Spsb1	2.686	36.849	1.287	3.209	-8.974	-3.166	7.25669e-06	0.000392013	797		Spsb1	74646	74646	splA/ryanodine receptor domain and SOCS box containing 1	NM_029035//NP_083311//XM_006537089//XM_006539234//XM_011250344//XM_011250345//XM_011251255//XP_006537152//XP_006539297//XP_011248646//XP_011248647//XP_011249557
Cyp2s1	6.867	131.518	4.281	17.23	-9.427	-3.237	1.05374e-05	0.000478426	798		Cyp2s1	74134	74134	cytochrome P450, family 2, subfamily s, polypeptide 1	NM_028775//NP_083051
Atxn10	37.637	5.022	3.627	0.379	7.602	2.926	2.23989e-06	0.000230454	799		Atxn10	54138	54138	ataxin 10	NM_016843//NP_058539
Pde9a	3.497	60.027	1.575	12.263	-11.359	-3.506	2.25431e-05	0.000704325	800		Pde9a	18585	18585	phosphodiesterase 9A	NM_001163748//NM_008804//NP_001157220//NP_032830//XM_006523821//XM_006523822//XP_006523884//XP_006523885//XR_385301
Igf2	0.026	0.352	0.023	0.082	-41.994	-5.392	0.000182658	0.00248844	801		Igf2	16002	16002	insulin-like growth factor 2	NM_001122736//NM_001122737//NM_001315488//NM_001315489//NM_010514//NP_001116208//NP_001116209//NP_001302417//NP_001302418//NP_034644//XM_006508487//XP_006508550
4930461G14Rik	35.95	3.337	6.194	0.128	9.884	3.305	1.37508e-05	0.000543968	802		4930461G14Rik	74879	74879	RIKEN cDNA 4930461G14 gene	NR_040736
Rgl3	1.573	0.107	0.218	0.042	15.835	3.985	5.44921e-05	0.00117206	803		Rgl3	71746	71746	ral guanine nucleotide dissociation stimulator-like 3	NM_023622//NP_076111//XM_006510612//XM_006510613//XM_011242607//XM_011242608//XP_006510675//XP_006510676//XP_011240909//XP_011240910
Samd4	0.867	0.038	0.129	0.034	15.998	4	5.83164e-05	0.00122166	804		Samd4	74480	74480	sterile alpha motif domain containing 4	NM_001037221//NM_001163433//NM_001310544//NM_028966//NP_001032298//NP_001156905//NP_001297473//NP_083242//XM_006519627//XM_006519628//XM_006519629//XM_006519630//XM_006519631//XP_006519690//XP_006519691//XP_006519692//XP_006519693//XP_006519694
Alox5ap	0.091	3.912	0.088	2.156	-36.725	-5.199	0.000168497	0.0023631	805		Alox5ap	11690	11690	arachidonate 5-lipoxygenase activating protein	NM_001308462//NM_009663//NP_001295391//NP_033793
Wdr35	3.919	0.321	0.226	0.122	10.934	3.451	2.08047e-05	0.000678099	806		Wdr35	74682	74682	WD repeat domain 35	NM_001159527//NM_172470//NP_001152999//NP_766058//XM_006515232//XP_006515295
Pdzd3	0.121	22.031	0.209	15.877	-41.144	-5.363	0.000184158	0.00250303	807		Pdzd3	170761	170761	PDZ domain containing 3	NM_133226//NP_573489
Tspan33	8.26	0.072	1.309	0.068	175.606	7.456	0.000300776	0.00343468	808		Tspan33	232670	232670	tetraspanin 33	NM_001301407//NM_146173//NP_001288336//NP_666285
Krt80	9.124	0.16	3.127	0.173	28.745	4.845	0.000135345	0.00206306	809		Krt80	74127	74127	keratin 80	NM_028770//NP_083046//XM_006521487//XP_006521550
Slc35e4	5.988	0.459	0.641	0.161	13.104	3.712	3.58281e-05	0.000912469	810		Slc35e4	103710	103710	solute carrier family 35, member E4	NM_153142//NP_694782
Mex3a	11.824	0.664	2.593	0.39	10.141	3.342	1.66926e-05	0.000595654	811		Mex3a	72640	72640	mex3 RNA binding family member A	NM_001029890//NP_001025061
Fam23a	2.318	52.866	1.385	13.576	-12.503	-3.644	3.14731e-05	0.000839785	812		NA	NA	NA	NA	NA
Naip1	1.93	32.313	2.22	1.359	-7.196	-2.847	1.28366e-06	0.000194241	813		Naip1	17940	17940	NLR family, apoptosis inhibitory protein 1	NM_008670//NP_032696//XM_006517550//XP_006517613
Pgr	0.053	0	0.02	0	18.926	4.242	8.13228e-05	0.00150145	814	low	Pgr	18667	18667	progesterone receptor	NM_008829//NP_032855//XM_006509848//XP_006509911
Cdk14	1.947	0.036	0.318	0.026	44.948	5.49	0.000201915	0.00266371	815		Cdk14	18647	18647	cyclin-dependent kinase 14	NM_001310448//NM_011074//NP_001297377//NP_035204//XM_006503544//XM_006503546//XM_006503547//XP_006503607//XP_006503609//XP_006503610
Cd276	20.67	1.84	2.066	0.81	8.236	3.042	5.36342e-06	0.000335103	816		Cd276	102657	102657	CD276 antigen	NM_133983//NP_598744
Acad11	7.009	63.405	1.504	2.965	-6.997	-2.807	7.9434e-07	0.00016946	817		Acad11	102632	102632	acyl-Coenzyme A dehydrogenase family, member 11	NM_175324//NP_780533
Hdac7	14.1	1.222	0.415	0.512	9.563	3.257	1.28934e-05	0.000525881	818		Hdac7	56233	56233	histone deacetylase 7	NM_001204275//NM_001204276//NM_001204277//NM_001204278//NM_001204279//NM_001204280//NM_001204281//NM_019572//NP_001191204//NP_001191205//NP_001191206//NP_001191207//NP_001191208//NP_001191209//NP_001191210//NP_062518//XM_006521203//XM_006521205//XM_006521207//XM_006521208//XM_006521209//XM_006521210//XM_011245699//XM_011245700//XP_006521266//XP_006521268//XP_006521270//XP_006521271//XP_006521272/…
Zfp248	0.687	0.013	0.253	0.011	30.324	4.922	0.000144504	0.00213847	819		Zfp248	72720	72720	zinc finger protein 248	NM_028335//NP_082611//XM_006506676//XM_011241479//XP_006506739//XP_011239781
Dpp4	2.143	30.87	1.138	4.501	-9.207	-3.203	1.05208e-05	0.000478426	820		Dpp4	13482	13482	dipeptidylpeptidase 4	NM_001159543//NM_010074//NP_001153015//NP_034204//XM_006498691//XM_006498692//XM_006498693//XM_011239274//XP_006498754//XP_006498755//XP_006498756//XP_011237576
2010003K11Rik	1.308	84.56	1.304	53.679	-22.422	-4.487	0.000103562	0.00173872	821		2010003K11Rik	69861	69861	RIKEN cDNA 2010003K11 gene	NM_027237//NP_081513
Nckap5	0.143	4.373	0.027	1.87	-33.831	-5.08	0.000163063	0.00231407	822		Nckap5	210356	210356	NCK-associated protein 5	NM_001081756//NM_172484//NM_176957//NP_001075225//NP_766072//NP_795931//XM_006529325//XM_006529326//XM_006529329//XM_006529330//XM_006529331//XM_006529332//XM_006529333//XM_006529334//XM_006529335//XM_006529336//XM_011247958//XM_011247959//XM_011247960//XM_011247961//XM_011247962//XM_011247963//XP_006529388//XP_006529389//XP_006529392//XP_006529393//XP_006529394//XP_006529395//XP_006529396//XP_00…
Cyp2d13	0	0.333	0	0.171	-27.847	-4.799	0.000136977	0.00207978	823		Cyp2d13	68444	68444	cytochrome P450, family 2, subfamily d, polypeptide 13	NR_003552
Cxcl10	1.223	0	0.101	0	29.059	4.861	0.000142943	0.00213065	824		Cxcl10	15945	15945	chemokine (C-X-C motif) ligand 10	NM_021274//NP_067249
C2cd4b	0.951	7.422	0.337	2.063	-13.728	-3.779	4.4489e-05	0.00104451	825		C2cd4b	75697	75697	C2 calcium-dependent domain containing 4B	NM_001081314//NP_001074783//XM_006511533//XP_006511596
Slc5a11	0.041	18.385	0.072	7.225	-346.385	-8.436	0.000341505	0.00374389	826		Slc5a11	233836	233836	solute carrier family 5 (sodium/glucose cotransporter), member 11	NM_146198//NP_666310//XM_006507712//XM_011241766//XM_011241767//XM_011241768//XM_011241769//XM_011241770//XP_006507775//XP_011240068//XP_011240069//XP_011240070//XP_011240071//XP_011240072
Espn	3.211	35.695	0.776	6.496	-14.783	-3.886	5.15795e-05	0.00113131	827		Espn	56226	56226	espin	NM_019585//NM_207687//NM_207688//NM_207689//NM_207690//NM_207691//NP_062531//NP_997570//NP_997571//NP_997572//NP_997573//NP_997574//XM_006539059//XM_006539060//XM_006539061//XM_006539063//XP_006539122//XP_006539123//XP_006539124//XP_006539126
BC024139	0.034	0.726	0.018	0.19	-15.649	-3.968	6.11835e-05	0.00126582	828		BC024139	271278	271278	cDNA sequence BC024139	NM_001142968//NM_198172//NP_001136440
Ildr1	24.685	2.163	4.442	0.468	8.209	3.037	6.24247e-06	0.000363548	829		Ildr1	106347	106347	immunoglobulin-like domain containing receptor 1	NM_001285788//NM_001285791//NM_134109//NP_001272717//NP_001272720//NP_598870//XM_006521674//XP_006521737
Fkbp9	9.563	1.863	1.691	0.231	7.444	2.896	2.50258e-06	0.000237816	830		Fkbp9	27055	27055	FK506 binding protein 9	NM_012056//NP_036186
Thnsl2	1.065	32.564	1.049	15.969	-12.398	-3.632	3.45129e-05	0.000891516	831		Thnsl2	232078	232078	threonine synthase-like 2 (bacterial)	NM_001033929//NM_178413//NP_001029101//NP_848500
Ero1lb	0.555	4.87	0.061	0.412	-8.286	-3.051	6.73791e-06	0.000379813	832		Ero1lb	67475	67475	ERO1-like beta (S. cerevisiae)	NM_026184//NP_080460//XM_006516730//XM_006516731//XM_006516732//XP_006516793//XP_006516794//XP_006516795
Hspb1	0.636	0	0.361	0	25.948	4.698	0.000130205	0.00200954	833		Hspb1	15507	15507	heat shock protein 1	NM_013560//NP_038588
Tgfb3	0.419	0.007	0.224	0.013	74.78	6.225	0.000271627	0.00321449	834		Tgfb3	21809	21809	transforming growth factor, beta 3	NM_009368//NP_033394
Ppp1r9a	2.37	0.179	0.482	0.149	24.684	4.625	0.000123575	0.00194725	835		Ppp1r9a	243725	243725	protein phosphatase 1, regulatory (inhibitor) subunit 9A	NM_181595//NP_853626//XM_006505070//XM_006505071//XM_006505072//XM_006505073//XM_006505075//XM_006505076//XM_006505078//XM_006505079//XM_006505080//XM_006505082//XM_011241059//XP_006505133//XP_006505134//XP_006505135//XP_006505136//XP_006505138//XP_006505139//XP_006505141//XP_006505142//XP_006505143//XP_006505145//XP_011239361
Ptpn22	0.222	6.644	0.019	0.835	-18.512	-4.21	8.53078e-05	0.00154628	836		Ptpn22	19260	19260	protein tyrosine phosphatase, non-receptor type 22 (lymphoid)	NM_008979//NP_033005//NR_104070//XM_006501148//XM_006501149//XM_006501150//XM_011240040//XM_011240041//XM_011240042//XM_011251139//XP_006501211//XP_006501212//XP_006501213//XP_011238342//XP_011238343//XP_011238344//XP_011249441//XR_375500
Slc12a4	1.478	0.054	0.125	0.061	15.43	3.948	6.08633e-05	0.00126143	837		Slc12a4	20498	20498	solute carrier family 12, member 4	NM_001253804//NM_009195//NP_001240733//NP_033221//NR_045594//XM_006530792//XP_006530855
Scarb1	19.449	219.055	2.845	24.865	-8.588	-3.102	8.68433e-06	0.00042847	838		Scarb1	20778	20778	scavenger receptor class B, member 1	NM_001205082//NM_001205083//NM_016741//NP_001192011//NP_001192012//NP_058021//XM_006504285//XM_006504286//XP_006504348//XP_006504349
Eda2r	2.738	0.324	3.608	0.213	17.553	4.134	8.0715e-05	0.00149412	839		Eda2r	245527	245527	ectodysplasin A2 receptor	NM_001161432//NM_001161433//NM_175540//NP_001154904//NP_001154905//NP_780749//XM_006528025//XM_006528026//XP_006528088//XP_006528089
Rgs19	10.206	0.637	1.335	0.294	15.501	3.954	6.34474e-05	0.00129435	840		Rgs19	56470	56470	regulator of G-protein signaling 19	NM_001291205//NM_001291206//NM_001291207//NM_001291208//NM_001291209//NM_001291210//NM_026446//NP_001278134//NP_001278135//NP_001278136//NP_001278137//NP_001278138//NP_001278139//NP_080722
Naip5	3.006	17.063	0.421	0.342	-6.872	-2.781	1.1005e-06	0.000183481	841		Naip5	17951	17951	NLR family, apoptosis inhibitory protein 5	NM_010870//NP_035000//XM_011238324//XM_011238325//XM_011244627//XM_011244628//XM_011244629//XM_011244630//XM_011244631//XM_011244632//XM_011244633//XP_011236626//XP_011236627//XP_011242929//XP_011242930//XP_011242931//XP_011242932//XP_011242933//XP_011242934//XP_011242935
Tns4	77.25	4.252	16.878	2.165	12.098	3.597	3.4853e-05	0.000897754	842		Tns4	217169	217169	tensin 4	NM_172564//NP_766152
Nes	1.495	0.026	0.145	0.026	37.738	5.238	0.000195605	0.00260687	843		Nes	18008	18008	nestin	NM_016701//NP_057910
Tnfsf13	0.212	3.312	0.046	1.004	-15.715	-3.974	6.62441e-05	0.00132245	844		Tnfsf13	69583	69583	tumor necrosis factor (ligand) superfamily, member 13	NM_001159505//NM_023517//NP_001152977//NP_076006
0610008F07Rik	0.033	4.351	0.057	2.295	-47.628	-5.574	0.000236727	0.0029622	845		NA	NA	NA	NA	NA
Capn2	37.66	4.323	0.37	0.769	8.184	3.033	7.34314e-06	0.000393306	846		Capn2	12334	12334	calpain 2	NM_009794//NP_033924
Cdr2	9.241	83.878	1.693	18.753	-7.067	-2.821	1.98441e-06	0.000223379	847		Cdr2	12585	12585	cerebellar degeneration-related 2	NM_007672//NP_031698//XM_011241666//XP_011239968
Crym	0	2.061	0	2.2	-27.078	-4.759	0.000146546	0.00215796	848		Crym	12971	12971	crystallin, mu	NM_016669//NP_057878
Aqp9	0.622	0.056	0.104	0.05	15.965	3.997	7.3605e-05	0.00142668	849		Aqp9	64008	64008	aquaporin 9	NM_001271843//NM_022026//NP_001258772//NP_071309//NR_073483//XM_006511331//XM_006511332//XM_011242781//XM_011242782//XM_011242783//XP_006511394//XP_006511395//XP_011241083//XP_011241084//XP_011241085
Sepn1	8.959	0.118	0.69	0.066	42.087	5.395	0.000217281	0.00278696	850		Sepn1	74777	74777	selenoprotein N, 1	NM_029100//NP_083376
Hsf2bp	0.675	0.061	0.034	0.062	13.023	3.703	4.49606e-05	0.00104933	851		Hsf2bp	74377	74377	heat shock transcription factor 2 binding protein	NM_028902//NP_083178//XM_006525031//XM_006525032//XM_006525033//XM_006525034//XM_006525035//XM_006525037//XM_006525038//XM_006525039//XM_011246686//XM_011246687//XP_006525094//XP_006525095//XP_006525096//XP_006525097//XP_006525098//XP_006525100//XP_006525101//XP_006525102//XP_011244988//XP_011244989
2610018G03Rik	7.047	0.09	2.953	0.08	76.157	6.251	0.000291441	0.0033698	852		NA	NA	NA	NA	NA
Irak1bp1	0.621	0	0.234	0	25.089	4.649	0.000136546	0.00207459	853		Irak1bp1	65099	65099	interleukin-1 receptor-associated kinase 1 binding protein 1	NM_001168240//NM_022986//NP_001161712//NP_075362
Ndufa4l2	0.013	8.674	0.022	9.382	-30.336	-4.923	0.000167014	0.00234942	854		Ndufa4l2	407790	407790	NADH dehydrogenase (ubiquinone) 1 alpha subcomplex, 4-like 2	NM_001098789//NP_001092259//XM_006513834//XM_006513835//XP_006513897//XP_006513898
Mgam	27.863	242.246	3.927	44.034	-8.996	-3.169	1.26762e-05	0.000522659	855		Mgam	232714	232714	maltase-glucoamylase	NM_001171003//NP_001164474//XM_006506042//XM_006506043//XM_006506044//XM_006506045//XM_006506046//XM_006506047//XM_006506048//XM_011241330//XP_006506105//XP_006506106//XP_006506107//XP_006506108//XP_006506109//XP_006506110//XP_006506111//XP_011239632
Saa2	0.023	2.461	0.039	1.212	-34.373	-5.103	0.000188634	0.00253726	856		Saa2	20209	20209	serum amyloid A 2	NM_011314//NP_035444//XM_006540727//XM_011250828//XM_011250829//XP_006540790//XP_011249130//XP_011249131
Prss12	0.521	5.536	0.328	1.939	-8.328	-3.058	9.66737e-06	0.00045569	857		Prss12	19142	19142	protease, serine 12 neurotrypsin (motopsin)	NM_008939//NP_032965
Ctsl	83.123	17.335	24.099	6.34	7.25	2.858	3.07974e-06	0.000261352	858		Ctsl	13039	13039	cathepsin L	NM_009984//NP_034114//XM_006517080//XM_006517081//XP_006517143//XP_006517144
Fam169b	0.004	0.242	0.008	0.023	-21.929	-4.455	0.000124002	0.00195133	859		Fam169b	434197	434197	family with sequence similarity 169, member B	NM_001013811//NP_001013833//XM_006540972//XM_006540973//XM_006540974//XM_006540975//XM_011250874//XP_006541035//XP_006541036//XP_006541037//XP_006541038//XP_011249176
Nrg4	0.177	4.922	0.094	1.435	-18.063	-4.175	9.48061e-05	0.00164782	860		Nrg4	83961	83961	neuregulin 4	NM_032002//NP_114391
Afap1l1	57.095	5.703	3.029	0.487	8.082	3.015	8.13476e-06	0.000411802	861		Afap1l1	106877	106877	actin filament associated protein 1-like 1	NM_178928//NP_849259
Hepacam2	2.52	14.956	0.705	3.859	-7.643	-2.934	5.46867e-06	0.000335849	862		Hepacam2	101202	101202	HEPACAM family member 2	NM_178899//NP_849230//XM_006504957//XM_006504958//XM_006504960//XM_006504961//XP_006505020//XP_006505021//XP_006505023//XP_006505024
AI597468	2.078	17.923	0.134	3.957	-8.321	-3.057	1.01151e-05	0.000468365	863		NA	NA	NA	NA	NA
Fam19a3	0.003	0.54	0.006	0.071	-20.34	-4.346	0.000115081	0.00186503	864		Fam19a3	329731	329731	family with sequence similarity 19, member A3	NM_183224//NP_899047
Katnal2	0.318	0	0.11	0	11.763	3.556	3.7307e-05	0.000929172	865		Katnal2	71206	71206	katanin p60 subunit A-like 2	NM_027721//NP_081997//XM_006526437//XM_006526438//XM_006526440//XM_011247073//XP_006526500//XP_006526501//XP_006526503//XP_011245375
Gm15292	0.218	1.665	0.271	1.414	-32.307	-5.014	0.00018677	0.0025209	866		Gm15292	100041787	100041787	predicted gene 15292	NM_001177487//NP_001170958
Ugt1a6a	0.474	14.632	0.461	8.612	-21.784	-4.445	0.000126223	0.00197828	867		Ugt1a6a	94284	94284	UDP glucuronosyltransferase 1 family, polypeptide A6A	NM_145079//NP_659545//XM_006544485//XM_011238184//XP_006544548//XP_011236486
Ptprs	17.31	0.908	3.409	0.455	12.025	3.588	4.0683e-05	0.000983213	868		Ptprs	19280	19280	protein tyrosine phosphatase, receptor type, S	NM_001252453//NM_001252455//NM_001252456//NM_011218//NP_001239382//NP_001239384//NP_001239385//NP_035348//XM_006523874//XM_006523875//XM_006523876//XM_006523877//XM_006523878//XM_006523879//XM_006523880//XM_006523881//XM_006523882//XM_006523883//XM_006523884//XM_006523886//XP_006523937//XP_006523938//XP_006523939//XP_006523940//XP_006523941//XP_006523942//XP_006523943//XP_006523944//XP_006523945/…
Ttc26	1.877	0.076	0.313	0.051	12.409	3.633	4.41392e-05	0.00103838	869		Ttc26	264134	264134	tetratricopeptide repeat domain 26	NM_153600//NP_705828//XM_006506152//XP_006506215
Pros1	0.586	5.098	0.061	0.35	-8.42	-3.074	1.15248e-05	0.000502245	870		Pros1	19128	19128	protein S (alpha)	NM_011173//NP_035303//XM_011245843//XP_011244145
Hpcal4	1.029	0.005	0.324	0.009	65.54	6.034	0.000293156	0.00337455	871		Hpcal4	170638	170638	hippocalcin-like 4	NM_174998//NP_778163
Wls	45.802	3.598	12.348	0.778	7.4	2.888	4.38722e-06	0.000310169	872		Wls	68151	68151	wntless homolog (Drosophila)	NM_026582//NP_080858//NR_037590//XM_006501964//XP_006502027
Crp	0.008	0.51	0.014	0.382	-26.621	-4.735	0.000156751	0.0022553	873		Crp	12944	12944	C-reactive protein, pentraxin-related	NM_007768//NP_031794
Cd200r3	0.593	0	0.271	0	26.698	4.739	0.000158157	0.00226559	874		Cd200r3	74603	74603	CD200 receptor 3	NM_001128132//NM_001128133//NM_027578//NM_029018//NP_001121604//NP_001121605//NP_081854//NP_083294//XM_006522674//XM_011246030//XM_011246031//XM_011246032//XM_011246033//XM_011246034//XM_011246035//XP_006522737//XP_011244332//XP_011244333//XP_011244334//XP_011244335//XP_011244336//XP_011244337
Dennd5a	6.019	0.44	1.479	0.19	7.459	2.899	4.94146e-06	0.00032576	875		Dennd5a	19347	19347	DENN/MADD domain containing 5A	NM_001311139//NM_021494//NP_001298068//NP_067469//XM_006507463//XP_006507526
Odz4	2.731	0.007	1.923	0.006	69.476	6.118	0.000304013	0.00345297	876		NA	NA	NA	NA	NA
Csrp1	76.584	10.79	6.673	0.979	7.051	2.818	2.8112e-06	0.00025027	877		Csrp1	13007	13007	cysteine and glycine-rich protein 1	NM_007791//NP_031817
Ifi27l2b	34.978	828.987	25.038	251.894	-13.547	-3.76	5.6741e-05	0.00119942	878		Ifi27l2b	217845	217845	interferon, alpha-inducible protein 27 like 2B	NM_145449//NP_663424//XM_006515758//XP_006515821
Tm4sf5	44.293	1154.85	36.892	563.137	-11.51	-3.525	3.72627e-05	0.000929058	879		Tm4sf5	75604	75604	transmembrane 4 superfamily member 5	NM_029360//NP_083636
Ceacam20	0.174	16.784	0.235	5.395	-52.088	-5.703	0.000277431	0.00325847	880		Ceacam20	71601	71601	carcinoembryonic antigen-related cell adhesion molecule 20	NM_027839//NP_082115//XM_006540360//XP_006540423
Zc3h12d	0.178	4.538	0.215	0.638	-10.227	-3.354	2.81206e-05	0.00078994	881		Zc3h12d	237256	237256	zinc finger CCCH type containing 12D	NM_172785//NP_766373//XM_006512723//XM_006512724//XP_006512786//XP_006512787
Ffar1	0	0.368	0	0.257	-19.579	-4.291	0.00012061	0.00192388	882		Ffar1	233081	233081	free fatty acid receptor 1	NM_194057//NP_918946
Acaa1b	0.439	58.431	0.552	44.556	-43.632	-5.447	0.000257954	0.0031261	883		Acaa1b	235674	235674	acetyl-Coenzyme A acyltransferase 1B	NM_146230//NP_666342//XM_006512114//XM_006512116//XM_011242970//XP_006512177//XP_006512179//XP_011241272
Acpp	0.325	9.417	0.449	3.068	-11.373	-3.507	3.89796e-05	0.000955853	884		Acpp	56318	56318	acid phosphatase, prostate	NM_019807//NM_207668//NP_062781//NP_997551
Ptprb	1.381	0.098	0.138	0.035	12.513	3.645	5.01884e-05	0.00111124	885		Ptprb	19263	19263	protein tyrosine phosphatase, receptor type, B	NM_029928//NP_084204//XM_006513378//XP_006513441
Klkb1	0	0.139	0	0.02	-23.816	-4.574	0.000152139	0.00221766	886		Klkb1	16621	16621	kallikrein B, plasma 1	NM_008455//NP_032481
Upk3a	2.156	0.065	0.895	0.069	19.198	4.263	0.000120049	0.00192152	887		Upk3a	22270	22270	uroplakin 3A	NM_023478//NP_075967
Ace	4.686	50.385	1.164	20.751	-15.171	-3.923	7.96578e-05	0.00148692	888		Ace	11421	11421	angiotensin I converting enzyme (peptidyl-dipeptidase A) 1	NM_001281819//NM_009598//NM_207624//NP_001268748//NP_033728//NP_997507
Tspan2	0.725	0.012	0.158	0.021	47.138	5.559	0.000273391	0.00322895	889		Tspan2	70747	70747	tetraspanin 2	NM_001243132//NM_027533//NP_001230061//NP_081809
Lef1	5.799	0.032	2.666	0.056	47.06	5.556	0.000273897	0.00322988	890		Lef1	16842	16842	lymphoid enhancer binding factor 1	NM_001276402//NM_001276403//NM_010703//NP_001263331//NP_001263332//NP_034833//XM_006501068//XM_006501069//XM_006501070//XP_006501131//XP_006501132//XP_006501133
H2-Bl	0.103	9.166	0.097	5.46	-34.64	-5.114	0.000224652	0.00284929	891		H2-Bl	14963	14963	histocompatibility 2, blastocyst	NM_008199//NP_032225//XM_011238153//XM_011251287//XP_011236455//XP_011249589
Reg3b	544.407	28101	441.64	21503.3	-26.501	-4.728	0.000172854	0.00239828	892		Reg3b	18489	18489	regenerating islet-derived 3 beta	NM_011036//NP_035166
Mapk12	1.211	0.041	0.211	0.04	26.301	4.717	0.000172452	0.00239662	893		Mapk12	29857	29857	mitogen-activated protein kinase 12	NM_013871//NP_038899//XM_006521058//XM_006521059//XM_006521060//XM_006521061//XM_006521063//XP_006521121//XP_006521122//XP_006521123//XP_006521124//XP_006521126
Msx1	10.071	0.095	4.811	0.104	40.357	5.335	0.000254385	0.00309842	894		Msx1	17701	17701	msh homeobox 1	NM_010835//NP_034965
Fam83f	3.96	25.808	0.226	1.948	-6.143	-2.619	4.52736e-07	0.000157598	895		Fam83f	213956	213956	family with sequence similarity 83, member F	NM_145986//NP_666098//XM_006520725//XM_006520726//XM_006520727//XP_006520788//XP_006520789//XP_006520790
1700019G17Rik	2.835	29.859	0.352	14.761	-8.811	-3.139	1.6556e-05	0.00059529	896		NA	NA	NA	NA	NA
P2ry1	1.007	9.276	0.138	1.324	-8.744	-3.128	1.62376e-05	0.000593783	897		P2ry1	18441	18441	purinergic receptor P2Y, G-protein coupled 1	NM_001282016//NM_008772//NP_001268945//NP_032798
Anpep	13.614	176.846	3.227	60.672	-11.14	-3.478	3.89927e-05	0.000955853	898		Anpep	16790	16790	alanyl (membrane) aminopeptidase	NM_008486//NP_032512//XM_006540678//XP_006540741
A430035B10Rik	0.138	1.782	0.085	0.161	-15.626	-3.966	8.73295e-05	0.00156891	899		A430035B10Rik	320312	320312	RIKEN cDNA A430035B10 gene	NR_040452
6030419C18Rik	2.29	0.02	0.287	0.035	55.354	5.791	0.000301431	0.00343985	900		6030419C18Rik	319477	319477	RIKEN cDNA 6030419C18 gene	NM_176921//NP_795895
Gpr64	0.667	0.038	0.076	0.02	10.14	3.342	3.09582e-05	0.000831227	901		NA	NA	NA	NA	NA
Igf2bp1	0.068	0.003	0.021	0.005	15.921	3.993	9.26411e-05	0.00162502	902	low	Igf2bp1	140486	140486	insulin-like growth factor 2 mRNA binding protein 1	NM_009951//NP_034081
Rab30	0.981	7.347	0.166	2.456	-7.114	-2.831	4.9691e-06	0.000326659	903		Rab30	75985	75985	RAB30, member RAS oncogene family	NM_029494//NP_083770//XM_006508293//XM_006508294//XP_006508356//XP_006508357
Ptprh	2.211	26.959	0.173	13.843	-9.578	-3.26	2.4925e-05	0.00073701	904		Ptprh	545902	545902	protein tyrosine phosphatase, receptor type, H	NM_207270//NP_997153//XM_006540204//XM_011250634//XM_011250635//XM_011250636//XM_011250637//XM_011250638//XM_011250639//XP_006540267//XP_011248936//XP_011248937//XP_011248938//XP_011248939//XP_011248940//XP_011248941//XR_881746
Bcl2l15	5.304	152.819	4.52	63.788	-12.915	-3.691	6.26154e-05	0.00128937	905		Bcl2l15	229672	229672	BCLl2-like 15	NM_001142959//NM_001142960//NP_001136431//NP_001136432//XM_011240103//XM_011251140//XP_011238405//XP_011249442//XR_867215//XR_882360
1700119H24Rik	0.021	3.888	0.037	1.56	-45.967	-5.523	0.000286512	0.0033304	906		1700119H24Rik	76649	76649	RIKEN cDNA 1700119H24 gene	NR_040536
Gda	5.625	50.292	0.357	4.328	-8.12	-3.021	1.30868e-05	0.000529299	907		Gda	14544	14544	guanine deaminase	NM_010266//NP_034396//XM_006526680//XP_006526743
Gpsm1	4.523	0.32	0.392	0.056	10.641	3.411	3.67244e-05	0.000919567	908		Gpsm1	67839	67839	G-protein signalling modulator 1 (AGS3-like, C. elegans)	NM_001199146//NM_001199147//NM_153410//NP_001186075//NP_001186076//NP_700459//XM_006498253//XM_006498255//XP_006498316//XP_006498318
Nap1l1	57.266	7.832	5.498	0.775	6.766	2.758	3.29628e-06	0.000269152	909		Nap1l1	53605	53605	nucleosome assembly protein 1-like 1	NM_001146707//NM_015781//NP_001140179//NP_056596//XM_006513890//XM_006513891//XM_006513892//XM_006513893//XP_006513953//XP_006513954//XP_006513955//XP_006513956
Ift122	2.224	0.193	0.336	0.072	9.749	3.285	2.75306e-05	0.000780925	910		Ift122	81896	81896	intraflagellar transport 122	NM_001167763//NM_031177//NP_001161235//NP_112454//XM_006506797//XM_006506798//XM_006506799//XP_006506860//XP_006506861//XP_006506862
Gas1	0.437	0.03	0.451	0.01	25.024	4.645	0.000174141	0.00241191	911		Gas1	14451	14451	growth arrest specific 1	NM_008086//NP_032112
Sec14l2	3.069	42.756	1.587	5.256	-8.882	-3.151	1.94561e-05	0.000653167	912		Sec14l2	67815	67815	SEC14-like lipid binding 2	NM_144520//NP_653103
Gltpd2	0.012	2.714	0.02	2.03	-37.622	-5.234	0.000258766	0.00312909	913		Gltpd2	216871	216871	glycolipid transfer protein domain containing 2	NM_146020//NP_666132
Dse	0.407	0.022	0.062	0.019	33.603	5.071	0.00023793	0.00296836	914		Dse	212898	212898	dermatan sulfate epimerase	NM_172508//NP_766096//XM_006512651//XM_006512652//XM_011243156//XP_006512714//XP_006512715//XP_011241458
Eomes	0.637	0.062	0.679	0.078	10.187	3.349	3.48975e-05	0.000897909	915		Eomes	13813	13813	eomesodermin	NM_001164789//NM_010136//NP_001158261//NP_034266//XM_006511940//XP_006512003
1810034E14Rik	0.62	8.765	0.122	1.719	-11.357	-3.506	4.64181e-05	0.0010662	916		1810034E14Rik	66503	66503	RIKEN cDNA 1810034E14 gene	NR_045798
Hif3a	0.715	9.563	0.233	5.267	-19.828	-4.309	0.000142434	0.00212666	917		Hif3a	53417	53417	hypoxia inducible factor 3, alpha subunit	NM_001162950//NM_016868//NP_001156422//NP_058564//XM_011250628//XP_011248930
Rnasel	19.513	128.483	4.069	43.104	-9.451	-3.241	2.61336e-05	0.000756675	918		Rnasel	24014	24014	ribonuclease L (2', 5'-oligoisoadenylate synthetase-dependent)	NM_011882//NP_036012//XM_006529525//XM_006529527//XM_006529528//XM_006529530//XM_011247993//XM_011247994//XM_011247995//XP_006529588//XP_006529590//XP_006529591//XP_006529593//XP_011246295//XP_011246296//XP_011246297
Plat	15.922	2.054	1.543	0.314	8.833	3.143	2.04988e-05	0.000673775	919		Plat	18791	18791	plasminogen activator, tissue	NM_008872//NP_032898
Retsat	14.856	148.868	3.887	31.696	-6.798	-2.765	4.00886e-06	0.000293275	920		Retsat	67442	67442	retinol saturase (all trans retinol 13,14 reductase)	NM_026159//NP_080435
Pdk2	3.363	45.387	0.379	10.811	-11.097	-3.472	4.56368e-05	0.00105914	921		Pdk2	18604	18604	pyruvate dehydrogenase kinase, isoenzyme 2	NM_133667//NP_598428//XM_006532457//XP_006532520
Apobec1	3.131	26.981	0.498	3.212	-7.284	-2.865	7.36697e-06	0.000393306	922		Apobec1	11810	11810	apolipoprotein B mRNA editing enzyme, catalytic polypeptide 1	NM_001134391//NM_031159//NP_001127863//NP_112436//XM_006505401//XM_011241159//XM_011241160//XP_006505464//XP_011239461//XP_011239462
Snn	8.939	1.034	0.355	0.171	7.295	2.867	7.39465e-06	0.000393306	923		Snn	20621	20621	stannin	NM_009223//NP_033249//XM_006521880//XP_006521943
Pga5	0.009	1.186	0.015	0.87	-33.212	-5.054	0.000244136	0.0030225	924		Pga5	58803	58803	pepsinogen 5, group I	NM_021453//NP_067428
Glrp1	0.385	0.011	0.059	0.019	14.144	3.822	8.1092e-05	0.00149837	925		Glrp1	14659	14659	glutamine repeat protein 1	NM_008132//NP_032158
Cd200r2	0.732	0	0.388	0	13.681	3.774	7.65252e-05	0.00145508	926		Cd200r2	271375	271375	Cd200 receptor 2	NM_206535//NP_996258
Prap1	46.83	5129.04	78.523	4623.32	-22.476	-4.49	0.000163287	0.00231407	927		Prap1	22264	22264	proline-rich acidic protein 1	NM_009475//NP_033501
Gm11544	0.009	0.494	0.016	0.218	-25.558	-4.676	0.000188478	0.00253726	928		Gm11544	432591	432591	predicted gene 11544	NM_001205037//NP_001191966
Syde1	3.517	0.333	0.289	0.049	9.281	3.214	2.50919e-05	0.000737161	929		Syde1	71709	71709	synapse defective 1, Rho GTPase, homolog 1 (C. elegans)	NM_027875//NP_082151//XM_006514148//XP_006514211//XR_380445
Armcx4	0.18	0.008	0.032	0.007	11.932	3.577	5.78127e-05	0.00121438	930		Armcx4	100503043	100503043	armadillo repeat containing, X-linked 4	NM_001202500//NP_001189429//XM_006528468//XM_006528469//XM_006528470//XM_006528472//XM_006528473//XP_006528531//XP_006528532//XP_006528533//XP_006528535//XP_006528536
Neb	0.27	0	0.206	0	28.855	4.851	0.000217501	0.00278738	931		Neb	17996	17996	nebulin	NM_010889//NP_035019//XM_006497749//XM_006497750//XM_006497751//XM_006497753//XM_006497754//XM_006497755//XM_006497756//XM_006497757//XM_006497758//XM_006497759//XM_006497760//XM_006497761//XM_006497762//XM_006497763//XM_006497764//XM_006497765//XM_006497766//XM_006497767//XM_006497768//XM_006497769//XM_006497770//XM_006497771//XM_006497772//XM_006497774//XM_006497775//XM_006497776//XM_011239032/…
D130043K22Rik	0.123	4.665	0.11	1.255	-20.046	-4.325	0.000149054	0.00218382	932		D130043K22Rik	210108	210108	RIKEN cDNA D130043K22 gene	NM_001081051//NP_001074520//NR_131787//XM_006516632//XM_006516633//XM_006516634//XP_006516695//XP_006516696//XP_006516697//XR_382064//XR_382065//XR_873131
Pcsk1	0.774	2.902	0.425	0.249	-8.479	-3.084	1.85656e-05	0.000631581	933		Pcsk1	18548	18548	proprotein convertase subtilisin/kexin type 1	NM_013628//NP_038656//XM_006517153//XM_006517154//XM_006517155//XP_006517216//XP_006517217//XP_006517218
Scg3	0.076	1.277	0.008	0.32	-17.621	-4.139	0.000125258	0.0019658	934		Scg3	20255	20255	secretogranin III	NM_001164790//NM_009130//NP_001158262//NP_033156//XM_006510881//XP_006510944
Sgk3	2.852	0.259	0.824	0.029	9.818	3.295	3.26525e-05	0.000859936	935		Sgk3	170755	170755	serum/glucocorticoid regulated kinase 3	NM_001037759//NM_133220//NM_177547//NP_001032848//NP_573483//NP_808215
Slc47a2	0	0.104	0	0.075	-10.261	-3.359	4.04015e-05	0.000980094	936	low	Slc47a2	380701	380701	solute carrier family 47, member 2	NM_001033542//NP_001028714//XM_006533616//XP_006533679
Adcy1	4.406	0.107	2.19	0.072	12.619	3.658	6.67582e-05	0.00132851	937		Adcy1	432530	432530	adenylate cyclase 1	NM_009622//NP_033752
Gm12888	5.398	0.062	0.38	0.006	28.458	4.831	0.000220701	0.00281911	938		Gm12888	545677	545677	predicted gene 12888	NM_001033791//NP_001028963
H1fx	2.448	0.187	0.421	0.055	9.872	3.303	3.41397e-05	0.000885242	939		H1fx	243529	243529	H1 histone family, member X	NM_198622//NP_941024
Trim38	0.009	3.807	0.015	1.192	-88.239	-6.463	0.000408187	0.00420957	940		Trim38	214158	214158	tripartite motif-containing 38	NM_001029935//NP_001025106//XM_006516636//XM_006516637//XM_011244303//XP_006516699//XP_006516700//XP_011242605
Gcnt4	1.077	43.896	1.044	19.063	-17.736	-4.149	0.000129903	0.00200945	941		Gcnt4	218476	218476	glucosaminyl (N-acetyl) transferase 4, core 2 (beta-1,6-N-acetylglucosaminyltransferase)	NM_001166065//NP_001159537//XM_006517596//XM_006517597//XM_006517598//XM_006517599//XM_006517600//XM_006517601//XP_006517659//XP_006517660//XP_006517661//XP_006517662//XP_006517663//XP_006517664
Cyp27a1	3.52	0.241	0.035	0.137	13.111	3.713	7.67609e-05	0.00145508	942		Cyp27a1	104086	104086	cytochrome P450, family 27, subfamily a, polypeptide 1	NM_024264//NP_077226//XM_006495607//XP_006495670
AU022754	0.171	0	0.049	0	13.96	3.803	8.54795e-05	0.00154628	943		AU022754	105975	105975	expressed sequence AU022754	NR_040433
1700016M24Rik	0	0.043	0	0.043	-10.136	-3.341	4.02441e-05	0.000978308	944	low	NA	NA	NA	NA	NA
Tcn2	12.342	122.413	2.296	12.761	-7.838	-2.97	1.46056e-05	0.00056339	945		Tcn2	21452	21452	transcobalamin 2	NM_001130458//NM_001130459//NM_015749//NP_001123930//NP_001123931//NP_056564//XM_006514610//XM_006514611//XM_006514612//XM_006514613//XP_006514673//XP_006514674//XP_006514675//XP_006514676
Lrrc39	0.039	0.483	0.011	0.049	-9.994	-3.321	3.89705e-05	0.000955853	946		Lrrc39	109245	109245	leucine rich repeat containing 39	NM_027321//NM_175413//NP_081597//NP_780622//XM_006500860//XM_006500861//XM_006500862//XM_006500863//XM_006500864//XM_006500865//XP_006500923//XP_006500924//XP_006500925//XP_006500926//XP_006500927//XP_006500928
Fam3b	13.165	236.037	5.89	86.906	-11.011	-3.461	5.01148e-05	0.00111124	947		Fam3b	52793	52793	family with sequence similarity 3, member B	NM_020622//NP_065647
Btnl4	1.091	33.261	0.996	14.015	-15.993	-3.999	0.000116276	0.00188048	948		Btnl4	632126	632126	butyrophilin-like 4	NM_030746//NP_109671//XM_006524760//XM_006525433//XM_006536682//XM_006537413//XM_011242243//XM_011251323//XP_006524823//XP_006525496//XP_006536745//XP_006537476//XP_011240545//XP_011249625
Abcb9	0.962	7.199	0.089	0.591	-6.93	-2.793	6.62724e-06	0.000375388	949		Abcb9	56325	56325	ATP-binding cassette, sub-family B (MDR/TAP), member 9	NM_019875//NP_063928//XM_011248232//XP_011246534
Cd36	0.111	13.602	0.161	0.23	-43.024	-5.427	0.000310272	0.00350814	950		Cd36	12491	12491	CD36 antigen	NM_001159555//NM_001159556//NM_001159557//NM_001159558//NM_007643//NP_001153027//NP_001153028//NP_001153029//NP_001153030//NP_031669//XM_006535620//XM_006535621//XM_006535622//XM_006535623//XM_006535624//XM_006535625//XP_006535683//XP_006535684//XP_006535685//XP_006535686//XP_006535687//XP_006535688
Gip	1.406	245.397	1.53	228.683	-51.426	-5.684	0.000348842	0.00379746	951		Gip	14607	14607	gastric inhibitory polypeptide	NM_008119//NP_032145//XM_006532224//XM_006532225//XP_006532287//XP_006532288
Crat	4.072	34.373	0.357	4.322	-7.355	-2.879	1.06338e-05	0.000481866	952		Crat	12908	12908	carnitine acetyltransferase	NM_007760//NP_031786//XM_006497645//XM_006497646//XM_006497647//XM_006497648//XP_006497708//XP_006497709//XP_006497710//XP_006497711
Rgs5	0.184	0	0.159	0	27.91	4.803	0.000229351	0.00289473	953		Rgs5	19737	19737	regulator of G-protein signaling 5	NM_001313705//NM_009063//NP_001300634//NP_033089
Defa26	1.175	43.022	0.418	18.366	-26.094	-4.706	0.000216275	0.00278173	954		Defa26	626708	626708	defensin, alpha, 26	NM_001079933//NP_001073402
Tmem184c	13.225	1.067	1.819	0.538	10.876	3.443	5.1005e-05	0.00112437	955		Tmem184c	234463	234463	transmembrane protein 184C	NM_145599//NP_663574//XM_006530853//XP_006530916
Anks4b	17.382	105.273	0.399	11.361	-6.169	-2.625	2.17575e-06	0.000227693	956		Anks4b	72074	72074	ankyrin repeat and sterile alpha motif domain containing 4B	NM_028085//NP_082361
Ptpro	4.527	0.15	1.59	0.081	12.021	3.587	6.85799e-05	0.00135287	957		Ptpro	19277	19277	protein tyrosine phosphatase, receptor type, O	NM_001164401//NM_001164402//NM_001164403//NM_011216//NP_001157873//NP_001157874//NP_001157875//NP_035346
Ghr	1.225	13.758	0.232	3.087	-9.047	-3.177	2.77915e-05	0.000786145	958		Ghr	14600	14600	growth hormone receptor	NM_001048147//NM_001048178//NM_001286370//NM_010284//NP_001041643//NP_001273299//NP_034414//XM_006519963//XM_006519965//XP_006520026//XP_006520028
Etv5	7.947	1.186	1.878	0.471	7.475	2.902	1.27003e-05	0.000522659	959		Etv5	104156	104156	ets variant 5	NM_023794//NP_076283//XM_006521657//XP_006521720
Reg3g	523.077	12810.6	319.216	8550.27	-13.412	-3.745	8.56065e-05	0.00154628	960		Reg3g	19695	19695	regenerating islet-derived 3 gamma	NM_011260//NP_035390
Hexb	7.94	87.678	1.944	39.958	-7.85	-2.973	1.65805e-05	0.00059529	961		Hexb	15212	15212	hexosaminidase B	NM_010422//NP_034552
Trp53inp1	25.126	1.723	4.167	0.702	12.352	3.627	7.55388e-05	0.00145021	962		Trp53inp1	60599	60599	transformation related protein 53 inducible nuclear protein 1	NM_001199105//NM_021897//NP_001186034//NP_068697
Trpa1	0.016	1.093	0.028	0.495	-35.191	-5.137	0.000287708	0.0033371	963		Trpa1	277328	277328	transient receptor potential cation channel, subfamily A, member 1	NM_177781//NP_808449//XM_006495526//XM_011238386//XP_006495589//XP_011236688
Fgf13	0.533	0	0.173	0	19.411	4.279	0.000164232	0.00232275	964		Fgf13	14168	14168	fibroblast growth factor 13	NM_001290414//NM_001290415//NM_010200//NP_001277343//NP_001277344//NP_034330//XM_006527793//XM_006527795//XM_006527796//XM_006527797//XM_006527799//XP_006527856//XP_006527858//XP_006527859//XP_006527860//XP_006527862
Fmnl3	1.515	0.15	0.449	0.079	15.483	3.953	0.000114946	0.00186503	965		Fmnl3	22379	22379	formin-like 3	NM_001310622//NM_001310623//NM_011711//NP_001297551//NP_001297552//NP_035841//XM_006520843//XM_006520844//XM_006520845//XM_006520846//XP_006520906//XP_006520907//XP_006520908//XP_006520909
1810048J11Rik	2.129	0.267	0.087	0.075	8.843	3.145	2.70148e-05	0.000769865	966		NA	NA	NA	NA	NA
Pcyt1b	0.794	0.095	0.152	0.034	11.255	3.493	6.10521e-05	0.00126422	967		Pcyt1b	236899	236899	phosphate cytidylyltransferase 1, choline, beta isoform	NM_177546//NM_211138//NP_808214//NP_997593//XM_006527985//XP_006528048
1110038D17Rik	9.131	65.309	1.229	2.697	-5.814	-2.54	1.00911e-06	0.000182554	968		NA	NA	NA	NA	NA
Epha4	7.553	0.357	1.751	0.184	10.632	3.41	5.17489e-05	0.00113221	969		Epha4	13838	13838	Eph receptor A4	NM_007936//NP_031962//XM_006496407//XM_006496408//XP_006496470//XP_006496471
Dtx3	5.62	0.335	2.158	0.189	7.245	2.857	1.15185e-05	0.000502245	970		Dtx3	80904	80904	deltex 3, E3 ubiquitin ligase	NM_030714//NP_109639//XM_006514334//XM_006514335//XM_006514336//XM_006514337//XM_006514339//XM_011243605//XP_006514397//XP_006514398//XP_006514399//XP_006514400//XP_006514402//XP_011241907
Gm7092	0.379	64.459	0.621	47.135	-37.864	-5.243	0.000304997	0.00346024	971		NA	NA	NA	NA	NA
Abcd1	1.699	25.988	0.096	8.524	-14.156	-3.823	0.00010019	0.00170542	972		Abcd1	11666	11666	ATP-binding cassette, sub-family D (ALD), member 1	NM_007435//NP_031461
C2cd2l	6.786	64.295	0.887	10.987	-8.023	-3.004	2.00138e-05	0.000665712	973		C2cd2l	71764	71764	C2 calcium-dependent domain containing 2-like	NM_027909//NP_082185//XM_006510614//XP_006510677
Lrmp	0.052	2.682	0.054	0.573	-63.359	-5.985	0.000401058	0.00415608	974		Lrmp	16970	16970	lymphoid-restricted membrane protein	NM_001281980//NM_001281981//NM_008511//NP_001268909//NP_001268910//NP_032537//XM_006506922//XM_006506924//XM_006536041//XM_006536042//XM_006536043//XM_006536044//XM_006536045//XM_011241567//XM_011241568//XM_011241569//XM_011241570//XM_011241571//XM_011251774//XP_006506985//XP_006506987//XP_006536104//XP_006536105//XP_006536106//XP_006536107//XP_006536108//XP_011239869//XP_011239870//XP_011239871/…
Zmat4	0.006	0.223	0.005	0.022	-28.531	-4.834	0.000254309	0.00309842	975		Zmat4	320158	320158	zinc finger, matrin type 4	NM_001277239//NM_177086//NP_001264168//NP_796060//XM_006509139//XM_006509140//XM_006509141//XM_006509142//XM_011242141//XM_011242142//XP_006509202//XP_006509203//XP_006509204//XP_006509205//XP_011240443//XP_011240444
Gpr124	0.079	0	0.015	0	11.253	3.492	6.30425e-05	0.0012913	976	low	NA	NA	NA	NA	NA
Dhrs1	31.162	374.145	7.927	135.859	-8.609	-3.106	2.57941e-05	0.000748875	977		Dhrs1	52585	52585	dehydrogenase/reductase (SDR family) member 1	NM_026819//NP_081095//XM_006519259//XP_006519322
Pla2g2a	127.685	4.356	37.479	0.985	15.474	3.952	0.000120162	0.00192178	978		Pla2g2a	18780	18780	phospholipase A2, group IIA (platelets, synovial fluid)	NM_001082531//NM_011108//NP_001076000//NR_002926
Srrm4	0.111	0	0.034	0	18.954	4.244	0.000164244	0.00232275	979	low	Srrm4	68955	68955	serine/arginine repetitive matrix 4	NM_026886//NP_081162//XM_006530456//XM_011248239//XP_006530519//XP_011246541
Col15a1	0.012	0.152	0.005	0.055	-13.548	-3.76	9.48218e-05	0.00164782	980		Col15a1	12819	12819	collagen, type XV, alpha 1	NM_009928//NP_034058//XM_006537600//XM_006537601//XM_006537602//XP_006537663//XP_006537664//XP_006537665
1110051M20Rik	5.815	0.725	1.466	0.211	7.22	2.852	1.20468e-05	0.000511203	981		1110051M20Rik	228356	228356	RIKEN cDNA 1110051M20 gene	NM_001311144//NM_175123//NP_001298073//NP_780332//XM_006499241//XM_011239456//XP_006499304//XP_011237758
Aldh3b1	1.392	24.743	0.156	9.41	-13.606	-3.766	9.57842e-05	0.0016553	982		Aldh3b1	67689	67689	aldehyde dehydrogenase 3 family, member B1	NM_026316//NP_080592//XM_006531830//XP_006531893
Gm1673	2.006	0	1.45	0	24.646	4.623	0.000222497	0.00283119	983		Gm1673	381633	381633	predicted gene 1673	NM_001033458//NM_001310546//NM_001310547//NP_001028630//NP_001297475//NP_001297476//XM_006504010//XP_006504073
Acox1	25.757	184.075	4.757	15.035	-5.864	-2.552	1.61823e-06	0.000213229	984		Acox1	11430	11430	acyl-Coenzyme A oxidase 1, palmitoyl	NM_001271898//NM_015729//NP_001258827//NP_056544//XM_006532002//XP_006532065
Aldh7a1	11.725	2.11	2.525	0.358	6.752	2.755	7.78582e-06	0.000404187	985		Aldh7a1	110695	110695	aldehyde dehydrogenase family 7, member A1	NM_001127338//NM_138600//NP_001120810//NP_613066//XR_385969
Scg2	0.293	4.602	0.118	1.082	-10.28	-3.362	5.27123e-05	0.00114646	986		Scg2	20254	20254	secretogranin II	NM_001310680//NM_009129//NP_001297609//NP_033155//XM_006496446//XP_006496509
Zfp647	1.102	0.091	0.174	0.072	10.78	3.43	5.78653e-05	0.00121439	987		Zfp647	239546	239546	zinc finger protein 647	NM_001168276//NM_172817//NP_001161748//NP_766405//XM_006520928//XM_006520929//XM_011245617//XP_006520991//XP_006520992//XP_011243919
Tlr2	2.652	0.151	0.393	0.065	14.529	3.861	0.000110464	0.00180905	988		Tlr2	24088	24088	toll-like receptor 2	NM_011905//NP_036035//XM_006501460//XP_006501523
Rab38	0.869	0	0.468	0	11.171	3.482	6.501e-05	0.00130919	989		Rab38	72433	72433	RAB38, member RAS oncogene family	NM_028238//NP_082514
Hmha1	0.787	0.12	0.078	0.076	9.468	3.243	3.9965e-05	0.00097413	990		Hmha1	70719	70719	histocompatibility (minor) HA-1	NM_001142701//NM_027521//NP_001136173//NP_081797//XM_006514108//XM_006514109//XM_006514110//XM_006514111//XP_006514171//XP_006514172//XP_006514173//XP_006514174
Cidec	0.879	20.167	1.183	3.914	-9.9	-3.307	4.7408e-05	0.00108149	991		Cidec	14311	14311	cell death-inducing DFFA-like effector c	NM_001301295//NM_178373//NP_001288224//NP_848460//XM_006505531//XP_006505594
4933404O12Rik	0.48	5.783	0.119	0.951	-9.896	-3.307	4.72899e-05	0.00108091	992		4933404O12Rik	66752	66752	RIKEN cDNA 4933404O12 gene	NR_015555
Pipox	8.032	63.649	0.893	7.063	-7.135	-2.835	1.20586e-05	0.000511203	993		Pipox	19193	19193	pipecolic acid oxidase	NM_008952//NP_032978//XM_011248807//XP_011247109
Tpsg1	0.903	21.379	0.305	10.767	-18.797	-4.232	0.000168647	0.00236379	994		Tpsg1	26945	26945	tryptase gamma 1	NM_012034//NP_036164//XM_006524358//XM_006524359//XM_006524360//XM_006524361//XM_006524362//XM_006524363//XM_006524364//XP_006524421//XP_006524422//XP_006524423//XP_006524424//XP_006524425//XP_006524426//XP_006524427
Ccr9	0	0.147	0	0.072	-23.847	-4.576	0.000222716	0.00283244	995		Ccr9	12769	12769	chemokine (C-C motif) receptor 9	NM_001166625//NM_009913//NP_001160097//NP_034043
Nr1h3	0.929	31.722	1.404	9.188	-12.921	-3.692	9.19447e-05	0.00161722	996		Nr1h3	22259	22259	nuclear receptor subfamily 1, group H, member 3	NM_001177730//NM_013839//NP_001171201//NP_038867//XM_006499166//XM_006499167//XM_006499168//XP_006499229//XP_006499230//XP_006499231
Arntl2	9.564	0.634	1.417	0.4	12.527	3.647	8.59661e-05	0.00155008	997		Arntl2	272322	272322	aryl hydrocarbon receptor nuclear translocator-like 2	NM_001289679//NM_001289680//NM_001289681//NM_172309//NP_001276608//NP_001276609//NP_001276610//NP_758513//XM_006507048//XM_006507049//XM_006507050//XM_006507051//XM_006507052//XM_006507053//XM_006507054//XM_006507055//XM_006507056//XM_006507057//XM_006507059//XM_006507060//XM_006507061//XP_006507111//XP_006507112//XP_006507113//XP_006507114//XP_006507115//XP_006507116//XP_006507117//XP_006507118/…
Pdc	0.178	0	0.078	0	11.59	3.535	7.54353e-05	0.00145021	998		Pdc	20028	20028	phosducin	NM_001159730//NM_024458//NP_001153202//NP_077778
Rbp7	0.233	56.777	0.404	40.377	-79.912	-6.32	0.000474876	0.00468591	999		Rbp7	63954	63954	retinol binding protein 7, cellular	NM_022020//NP_071303//XM_006535960//XM_006535961//XM_006539085//XM_006539087//XP_006536023//XP_006536024//XP_006539148//XP_006539150
Arhgef40	3.99	0.53	0.25	0.092	6.019	2.59	2.55904e-06	0.000239963	1000		Arhgef40	268739	268739	Rho guanine nucleotide exchange factor (GEF) 40	NM_001145921//NM_001145922//NM_198249//NP_001139393//NP_001139394//NP_937892//XM_006519041//XM_006519042//XM_006519044//XM_006519045//XM_006519046//XM_011245074//XM_011245075//XM_011245076//XP_006519104//XP_006519105//XP_006519107//XP_006519108//XP_006519109//XP_011243376//XP_011243377//XP_011243378
Sec22c	2.292	14.998	0.129	1.594	-6.311	-2.658	5.01946e-06	0.000327531	1001		Sec22c	215474	215474	SEC22 homolog C, vesicle trafficking protein	NM_001164562//NM_178677//NP_001158034//NP_848792//XM_006512042//XM_006512043//XM_006512044//XM_006512045//XP_006512105//XP_006512106//XP_006512107//XP_006512108
Cpt1c	0.927	0.062	0.403	0.063	18.819	4.234	0.000171892	0.00239061	1002		Cpt1c	78070	78070	carnitine palmitoyltransferase 1c	NM_001252470//NM_153679//NP_001239399//NP_710146//XM_006541282//XM_006541283//XM_006541284//XM_006541285//XM_011250916//XM_011250917//XM_011250918//XP_006541345//XP_006541346//XP_006541347//XP_006541348//XP_011249218//XP_011249219//XP_011249220//XR_882037//XR_882038//XR_882039
Sec14l5	0.127	0	0.028	0	11.573	3.533	7.57188e-05	0.00145021	1003		Sec14l5	665119	665119	SEC14-like lipid binding 5	NM_001127725//NP_001121197//XM_006522462//XM_006522463//XM_006522464//XM_006522465//XM_006522466//XP_006522525//XP_006522526//XP_006522527//XP_006522528//XP_006522529//XR_384587//XR_384588
Fahd1	8.335	163.732	2.529	92.411	-11.588	-3.535	7.63803e-05	0.00145508	1004		Fahd1	68636	68636	fumarylacetoacetate hydrolase domain containing 1	NM_023480//NP_075969
Wdr31	3.471	0.313	0.277	0.128	8.138	3.025	2.46424e-05	0.00073421	1005		Wdr31	71354	71354	WD repeat domain 31	NM_001290521//NM_001290522//NM_023597//NP_001277450//NP_001277451//NP_076086//XM_006538254//XM_006538257//XM_006538258//XM_006538259//XP_006538317//XP_006538320//XP_006538321//XP_006538322//XR_390342
Proz	0.046	12.827	0.08	6.439	-73.731	-6.204	0.000473802	0.00467927	1006		Proz	66901	66901	protein Z, vitamin K-dependent plasma glycoprotein	NM_025834//NP_080110//XM_006508856//XM_006508857//XM_006508858//XM_006508859//XP_006508919//XP_006508920//XP_006508921//XP_006508922
Prkch	5.105	0.122	1.37	0.067	30.4	4.926	0.000286035	0.00332927	1007		Prkch	18755	18755	protein kinase C, eta	NM_001313977//NM_008856//NP_001300906//NP_032882
Adam28	0.096	0	0.027	0	10.121	3.339	5.48036e-05	0.00117443	1008	low	Adam28	13522	13522	a disintegrin and metallopeptidase domain 28	NM_001048175//NM_010082//NM_176991//NM_183366//NP_001041640//NP_034212//NP_899222//NR_102399//XM_006518514//XP_006518577//XR_874291
Acsl6	0.013	0.773	0.014	0.098	-34.226	-5.097	0.00031701	0.00356361	1009		Acsl6	216739	216739	acyl-CoA synthetase long-chain family member 6	NM_001033597//NM_001033598//NM_001033599//NM_144823//NP_001028769//NP_001028770//NP_001028771//NP_659072//XM_006532843//XM_006532844//XM_006532845//XM_011248902//XP_006532906//XP_006532907//XP_006532908//XP_011247204
Cxcr4	1.071	0.027	0.386	0.023	25.218	4.656	0.000253423	0.00309641	1010		Cxcr4	12767	12767	chemokine (C-X-C motif) receptor 4	NM_009911//NP_034041//XM_006529113//XM_006529114//XP_006529176//XP_006529177
Fam107a	0.121	0	0.058	0	14.089	3.817	0.00011902	0.00191237	1011	low	Fam107a	268709	268709	family with sequence similarity 107, member A	NM_183187//NP_899010//XM_006518019//XM_006518020//XM_006518021//XM_006518022//XM_006518023//XP_006518082//XP_006518083//XP_006518084//XP_006518085//XP_006518086
Cdr2l	6.312	0.53	0.174	0.275	8.353	3.062	3.02072e-05	0.000823535	1012		Cdr2l	237988	237988	cerebellar degeneration-related protein 2-like	NM_001080929//NP_001074398//XM_011249000//XP_011247302
Lass3	2.716	0.043	1.374	0.041	30.586	4.935	0.000297348	0.00340826	1013		NA	NA	NA	NA	NA
Gfra3	0.179	1.772	0.031	0.055	-9.648	-3.27	4.90189e-05	0.00109679	1014		Gfra3	14587	14587	glial cell line derived neurotrophic factor family receptor alpha 3	NM_010280//NP_034410
Osbpl6	0.763	7.821	0.072	2.36	-9.456	-3.241	4.7035e-05	0.00107715	1015		Osbpl6	99031	99031	oxysterol binding protein-like 6	NM_001290733//NM_001290734//NM_001290735//NM_145525//NP_001277662//NP_001277663//NP_001277664//NP_663500//XM_011239859//XM_011239860//XM_011239861//XM_011239862//XM_011239863//XM_011239864//XM_011239865//XM_011239866//XM_011239867//XM_011239868//XM_011239869//XP_011238161//XP_011238162//XP_011238163//XP_011238164//XP_011238165//XP_011238166//XP_011238167//XP_011238168//XP_011238169//XP_011238170/…
Bfsp1	0.243	7.572	0.232	1.883	-13.882	-3.795	0.000118679	0.00191008	1016		Bfsp1	12075	12075	beaded filament structural protein 1, in lens-CP94	NM_001291061//NM_009751//NP_001277990//NP_033881//XM_011239261//XM_011239262//XM_011239263//XM_011239264//XM_011239265//XM_011239266//XP_011237563//XP_011237564//XP_011237565//XP_011237566//XP_011237567//XP_011237568
4632428N05Rik	0.016	0.448	0.008	0.067	-16.076	-4.007	0.000153007	0.00222307	1017		NA	NA	NA	NA	NA
Fam118a	10.111	1.476	0.946	0.188	5.777	2.53	2.15569e-06	0.000226609	1018		Fam118a	73225	73225	family with sequence similarity 118, member A	NM_133750//NM_177067//NP_598511//XM_006521474//XM_006521475//XM_006521476//XM_006521478//XM_006521479//XM_006521480//XM_006521481//XM_006521482//XM_006521483//XM_011245743//XP_006521537//XP_006521538//XP_006521539//XP_006521541//XP_006521542//XP_006521543//XP_006521544//XP_006521545//XP_006521546//XP_011244045//XR_384052
Aqp11	5.977	57.538	2.073	13.789	-6.019	-2.59	3.7311e-06	0.000286356	1019		Aqp11	66333	66333	aquaporin 11	NM_175105//NP_780314//XM_011241879//XP_011240181
Mypop	1.125	0.154	0.095	0.054	7.72	2.949	2.29082e-05	0.000709973	1020		Mypop	232934	232934	Myb-related transcription factor, partner of profilin	NM_145579//NP_663554//XM_006539819//XP_006539882
Pccb	20.347	169.778	3.72	34.409	-7.732	-2.951	2.32601e-05	0.0007133	1021		Pccb	66904	66904	propionyl Coenzyme A carboxylase, beta polypeptide	NM_001311149//NM_025835//NP_001298078//NP_080111//XM_006511369//XM_006511370//XP_006511432//XP_006511433
Cybrd1	1.429	46.116	1.316	11.61	-9.436	-3.238	4.80241e-05	0.00108515	1022		Cybrd1	73649	73649	cytochrome b reductase 1	NM_028593//NP_082869
Abcg2	6.621	58.536	2.773	14.265	-5.994	-2.583	3.7439e-06	0.000286356	1023		Abcg2	26357	26357	ATP-binding cassette, sub-family G (WHITE), member 2	NM_011920//NP_036050//XM_006506148//XM_006506149//XM_006506150//XM_006506151//XM_011241362//XP_006506211//XP_006506212//XP_006506213//XP_006506214//XP_011239664
Car12	16.469	1.361	6.48	0.713	14.563	3.864	0.000130439	0.00200954	1024		Car12	76459	76459	carbonic anhydrase 12	NM_001306148//NM_178396//NP_001293077//NP_848483//XM_006511548//XM_006511549//XP_006511611//XP_006511612
Hpgd	4.159	22.742	1.361	2.6	-6.885	-2.783	1.29478e-05	0.000525881	1025		Hpgd	15446	15446	hydroxyprostaglandin dehydrogenase 15 (NAD)	NM_008278//NP_032304
1500011H22Rik	12.317	1.597	1.862	0.168	7.914	2.984	2.58557e-05	0.000749559	1026		NA	NA	NA	NA	NA
Fat2	0.131	0.002	0.031	0.003	25.033	4.646	0.000262245	0.00314654	1027		Fat2	245827	245827	FAT atypical cadherin 2	NM_001029988//NP_001025159//XM_006533322//XM_006533323//XM_011249019//XP_006533385//XP_006533386//XP_011247321
S100a3	0.46	0.031	0.223	0.053	12.897	3.689	0.000106321	0.001771	1028		S100a3	20197	20197	S100 calcium binding protein A3	NM_011310//NP_035440//XM_006501171//XM_006501172//XM_006501173//XM_006501174//XM_006501175//XM_006501176//XM_011240047//XM_011240048//XP_006501234//XP_006501235//XP_006501236//XP_006501237//XP_006501238//XP_006501239//XP_011238349//XP_011238350
Fam92a	20.598	3.203	1.665	1.017	7.508	2.909	2.10542e-05	0.000681474	1029		Fam92a	68099	68099	family with sequence similarity 92, member A	NM_001310743//NM_026558//NP_001297672//NP_080834//XM_006538209//XM_006538210//XM_006538211//XM_006538212//XM_006538213//XM_011250091//XM_011250092//XP_006538272//XP_006538273//XP_006538274//XP_006538275//XP_006538276//XP_011248393//XP_011248394//XR_881072//XR_881073
Cyp2c55	10.799	130.575	11.638	36.957	-6.408	-2.68	8.11557e-06	0.000411724	1030		Cyp2c55	72082	72082	cytochrome P450, family 2, subfamily c, polypeptide 55	NM_028089//NP_082365//XM_006527355//XP_006527418
Camkk1	2.148	0.029	1.214	0.013	18.89	4.24	0.000200442	0.00264872	1031		Camkk1	55984	55984	calcium/calmodulin-dependent protein kinase kinase 1, alpha	NM_018883//NP_061371//XM_006533760//XM_006533761//XM_006536300//XM_006536301//XP_006533823//XP_006533824//XP_006536363//XP_006536364
Gramd3	17.341	92.973	2.86	25.966	-6.004	-2.586	4.20432e-06	0.000301896	1032		Gramd3	107022	107022	GRAM domain containing 3	NM_026240//NP_080516//XM_006525494//XM_011246800//XM_011246801//XP_006525557//XP_011245102//XP_011245103
Lix1l	0.147	0	0.09	0	19.782	4.306	0.000217143	0.00278696	1033		Lix1l	280411	280411	Lix1-like	NM_001163170//NP_001156642
Neto1	0	0.234	0	0.132	-30.684	-4.939	0.000321104	0.00359578	1034		Neto1	246317	246317	neuropilin (NRP) and tolloid (TLL)-like 1	NM_144946//NP_659195//XM_006526480//XM_006526481//XM_006526482//XM_006526483//XM_006526484//XM_006526485//XM_006526486//XM_011247081//XP_006526543//XP_006526544//XP_006526545//XP_006526546//XP_006526547//XP_006526548//XP_006526549//XP_011245383//XR_386370//XR_386371
Tdrd5	0.709	0.008	0.123	0.013	26.899	4.749	0.000286935	0.00333246	1035		Tdrd5	214575	214575	tudor domain containing 5	NM_001134741//NM_001277730//NP_001128213//NP_001264659//XM_006496726//XM_006496727//XM_006496728//XM_006496729//XM_006496730//XM_006496731//XM_006496732//XM_006496733//XM_006496734//XM_006496735//XM_011238780//XM_011238781//XP_006496789//XP_006496790//XP_006496791//XP_006496792//XP_006496793//XP_006496794//XP_006496795//XP_006496796//XP_006496797//XP_006496798//XP_011237082//XP_011237083
Sema4c	8.144	0.819	1.133	0.146	6.486	2.697	9.76725e-06	0.000458628	1036		Sema4c	20353	20353	sema domain, immunoglobulin domain (Ig), transmembrane domain (TM) and short cytoplasmic domain, (semaphorin) 4C	NM_001126047//NM_001304329//NM_001304330//NP_001119519//NP_001291258//NP_001291259//XM_006495803//XM_006495804//XM_006495805//XM_006495807//XM_006495808//XM_006495809//XM_006495810//XM_011238456//XP_006495866//XP_006495867//XP_006495868//XP_006495870//XP_006495871//XP_006495872//XP_006495873//XP_011236758
Tmem158	5.788	0.725	2.827	0.18	8.797	3.137	3.99887e-05	0.00097413	1037		Tmem158	72309	72309	transmembrane protein 158	NM_001002267//NP_001002267
Krt23	64.501	9.592	10.22	3.808	7.223	2.853	1.82093e-05	0.000623095	1038		Krt23	94179	94179	keratin 23	NM_033373//NP_203537
Adarb1	0.229	0.004	0.037	0.007	14.112	3.819	0.000130328	0.00200954	1039		Adarb1	110532	110532	adenosine deaminase, RNA-specific, B1	NM_001024837//NM_001024838//NM_001024839//NM_001024840//NM_130895//NP_001020008//NP_570965//NR_004429//NR_021486//XM_006513062//XM_006513063//XM_006513064//XM_006513065//XM_011243265//XP_006513125//XP_006513126//XP_006513127//XP_006513128//XP_011241567
Nrn1	0.133	6.701	0.093	5.548	-19.091	-4.255	0.000210601	0.0027411	1040		Nrn1	68404	68404	neuritin 1	NM_153529//NP_705757//XM_006516738//XP_006516801
BC030870	10.558	67.121	1.207	14.42	-5.325	-2.413	5.97345e-07	0.000161902	1041		BC030870	407795	407795	cDNA sequence BC030870	NR_033217
Tnfaip8l2	0	0.325	0	0.201	-12.82	-3.68	0.000110325	0.00180822	1042		Tnfaip8l2	69769	69769	tumor necrosis factor, alpha-induced protein 8-like 2	NM_027206//NP_081482//XM_006502040//XP_006502103
4930503L19Rik	2.072	0.156	0.365	0.083	8.65	3.113	3.92691e-05	0.000960858	1043		4930503L19Rik	269033	269033	RIKEN cDNA 4930503L19 gene	NM_172967//NP_766555//XM_006525964//XM_006525965//XM_006525966//XM_011246936//XM_011246937//XP_006526027//XP_006526028//XP_006526029//XP_011245238//XP_011245239//XR_385993//XR_385995//XR_385996//XR_877131//XR_877132//XR_877133//XR_877134//XR_877135
4931408A02Rik	3.074	0.048	0.827	0.042	62.56	5.967	0.000507557	0.0049251	1044		NA	NA	NA	NA	NA
Efemp1	27.975	0.117	3.783	0.202	277.599	8.117	0.000666929	0.00592684	1045		Efemp1	216616	216616	epidermal growth factor-containing fibulin-like extracellular matrix protein 1	NM_146015//NP_666127//XM_006514660//XM_011243695//XM_011243696//XP_006514723//XP_011241997//XP_011241998
Frmd6	5.198	0.364	1.994	0.09	7.682	2.942	2.57374e-05	0.000748875	1046		Frmd6	319710	319710	FERM domain containing 6	NM_028127//NP_082403//XM_006515977//XM_006515978//XM_006515979//XP_006516040//XP_006516041//XP_006516042
Gtse1	38.094	6.738	4.865	2.539	6.421	2.683	1.02517e-05	0.000470951	1047		Gtse1	29870	29870	G two S phase expressed protein 1	NM_001168672//NM_013882//NP_001162143//NP_038910
Mcc	3.401	0.193	1.009	0.102	13.838	3.791	0.000130797	0.00201081	1048		Mcc	328949	328949	mutated in colorectal cancers	NM_001033406//NM_001085373//NM_001085374//NP_001078842//NP_001078843//XM_006526023//XM_006526024//XM_006526025//XM_006526026//XP_006526086//XP_006526087//XP_006526088//XP_006526089
Dmwd	7.131	0.735	0.51	0.234	7.566	2.919	2.49387e-05	0.00073701	1049		Dmwd	13401	13401	dystrophia myotonica-containing WD repeat motif	NM_010058//NP_034188//XM_006539524//XM_006539525//XP_006539587//XP_006539588
Kctd12b	0	0.047	0	0.019	-24.698	-4.626	0.000276605	0.00325241	1050	low	Kctd12b	207474	207474	potassium channel tetramerisation domain containing 12b	NM_175429//NP_780638//XM_006528778//XP_006528841
Mgst1	68.325	718.096	55.203	124.566	-5.645	-2.497	2.3554e-06	0.000232949	1051		Mgst1	56615	56615	microsomal glutathione S-transferase 1	NM_019946//NP_064330//XM_006506418//XP_006506481
Lrrc19	0.184	21.865	0.308	10.014	-44.719	-5.483	0.000445154	0.00449332	1052		Lrrc19	100061	100061	leucine rich repeat containing 19	NM_175305//NP_780514//XM_006502614//XP_006502677
Sema7a	36.152	6.286	7.141	1.618	5.774	2.53	3.53631e-06	0.000279621	1053		Sema7a	20361	20361	sema domain, immunoglobulin domain (Ig), and GPI membrane anchor, (semaphorin) 7A	NM_011352//NP_035482//XM_006510888//XM_006510889//XP_006510951//XP_006510952
Gnai1	3.644	0.056	2.2	0.05	18.758	4.229	0.000213685	0.00276428	1054		Gnai1	14677	14677	guanine nucleotide binding protein (G protein), alpha inhibiting 1	NM_010305//NP_034435
Ifitm3	710.871	13.863	454.26	1.166	9.807	3.294	6.42179e-05	0.0013006	1055		Ifitm3	66141	66141	interferon induced transmembrane protein 3	NM_025378//NP_079654
Serpinb9	4.457	0.37	0.265	0.07	10.894	3.445	8.42564e-05	0.00153342	1056		Serpinb9	20723	20723	serine (or cysteine) peptidase inhibitor, clade B, member 9	NM_009256//NP_033282//XM_006516625//XM_006516626//XM_006516628//XM_006516629//XP_006516688//XP_006516689//XP_006516691//XP_006516692
E2f2	4.049	28.931	1.302	5.857	-5.458	-2.448	1.62855e-06	0.000213229	1057		E2f2	242705	242705	E2F transcription factor 2	NM_001305399//NM_177733//NM_183301//NP_001292328//NP_808401//XM_006538853//XM_006538854//XP_006538916//XP_006538917
Srr	1.664	14.832	0.218	3.185	-8.381	-3.067	4.04885e-05	0.000980167	1058		Srr	27364	27364	serine racemase	NM_001163311//NM_013761//NP_001156783//NP_038789//XM_006533457//XM_011249056//XM_011249057//XP_006533520//XP_011247358//XP_011247359
Rxra	7.745	48.285	0.737	7.265	-5.705	-2.512	3.21499e-06	0.000268919	1059		Rxra	20181	20181	retinoid X receptor alpha	NM_001290481//NM_001290482//NM_011305//NP_001277410//NP_001277411//NP_035435//XM_006497801//XM_006497802//XM_006497803//XM_006497805//XM_011239037//XM_011239038//XM_011239039//XM_011239040//XM_011239041//XM_011239042//XP_006497864//XP_006497865//XP_006497866//XP_006497868//XP_011237339//XP_011237340//XP_011237341//XP_011237342//XP_011237343//XP_011237344
E030010A14Rik	0.043	6.378	0.022	3.625	-47.153	-5.559	0.000477334	0.00469993	1060		NA	NA	NA	NA	NA
Nova2	0.117	0.008	0.026	0.008	13.578	3.763	0.000138514	0.00210039	1061	low	Nova2	384569	384569	neuro-oncological ventral antigen 2	NM_001029877//NP_001025048
Pde10a	0	0.112	0	0.066	-21.541	-4.429	0.000261268	0.00314451	1062	low	Pde10a	23984	23984	phosphodiesterase 10A	NM_001290707//NM_011866//NP_001277636//NP_035996//XM_006523316//XM_006523318//XM_006523319//XM_006523320//XM_006523321//XM_006523322//XM_006523323//XP_006523379//XP_006523381//XP_006523382//XP_006523383//XP_006523384//XP_006523385//XP_006523386
Car7	0.024	0.226	0.024	0.074	-16.824	-4.072	0.000195202	0.00260434	1063		Car7	12354	12354	carbonic anhydrase 7	NM_001301164//NM_001301165//NM_053070//NP_001288093//NP_001288094//NP_444300//XM_006530617//XM_006530618//XP_006530680//XP_006530681
S1pr2	6.742	0.744	0.425	0.299	6.244	2.643	9.82316e-06	0.000459841	1064		S1pr2	14739	14739	sphingosine-1-phosphate receptor 2	NM_010333//NP_034463//XM_006510019//XP_006510082
Nr2e3	0.058	3.221	0.051	0.797	-48.871	-5.611	0.000489162	0.00478439	1065		Nr2e3	23958	23958	nuclear receptor subfamily 2, group E, member 3	NM_013708//NP_038736//XM_006511149//XM_006511150//XM_011242742//XP_006511212//XP_006511213//XP_011241044
Scara3	0.446	0.008	0.3	0.013	53.011	5.728	0.000509859	0.00492926	1066		Scara3	219151	219151	scavenger receptor class A, member 3	NM_172604//NP_766192
Mei4	0.353	0.007	0.182	0.012	17.559	4.134	0.000211452	0.00274758	1067		Mei4	75033	75033	meiotic double-stranded break formation protein 4	NM_175213//NP_780422//XM_006511521//XP_006511584
Cd14	15.033	3.092	4.282	1.611	7.234	2.855	2.31274e-05	0.000712038	1068		Cd14	12475	12475	CD14 antigen	NM_009841//NP_033971
Kif3c	0.956	0.07	0.082	0.033	10.049	3.329	7.77041e-05	0.00146295	1069		Kif3c	16570	16570	kinesin family member 3C	NM_008445//NP_032471//XM_011243817//XP_011242119
Gstm6	8.405	107.452	3.96	45.273	-7.202	-2.848	2.3116e-05	0.000712038	1070		Gstm6	14867	14867	glutathione S-transferase, mu 6	NM_008184//NP_032210//XM_006501022//XM_006501023//XM_006501024//XM_006501025//XP_006501085//XP_006501086//XP_006501087//XP_006501088
Hsd11b2	0.284	5.304	0.318	0.319	-8.015	-3.003	3.64124e-05	0.000916505	1071		Hsd11b2	15484	15484	hydroxysteroid 11-beta dehydrogenase 2	NM_008289//NP_032315
Tex12	0.067	6.59	0.117	0.797	-27.422	-4.777	0.000333232	0.00369085	1072		Tex12	66654	66654	testis expressed gene 12	NM_025687//NP_079963
Gpr98	0.017	0.18	0.002	0.045	-8.809	-3.139	4.95625e-05	0.00110366	1073		NA	NA	NA	NA	NA
Cyr61	13.192	1.184	0.445	0.672	7.604	2.927	3.07495e-05	0.000831227	1074		Cyr61	16007	16007	cysteine rich protein 61	NM_010516//NP_034646
Rhoj	0.221	0	0.213	0	31.794	4.991	0.000384048	0.00405727	1075		Rhoj	80837	80837	ras homolog family member J	NM_023275//NP_075764
Mical1	9.075	73.153	1.308	9.151	-6.826	-2.771	1.81021e-05	0.000622048	1076		Mical1	171580	171580	microtubule associated monooxygenase, calponin and LIM domain containing 1	NM_001164433//NM_138315//NP_001157905//NP_612188//XM_006512570//XM_006512573//XM_006512574//XM_011243137//XM_011243138//XP_006512633//XP_006512636//XP_006512637//XP_011241439//XP_011241440
Bdh2	0.012	5.059	0.02	4.855	-66.703	-6.06	0.000585233	0.00541194	1077		Bdh2	69772	69772	3-hydroxybutyrate dehydrogenase, type 2	NM_001172055//NM_027208//NP_001165526//NP_081484
Sema4g	12.514	123.612	2.381	36.812	-7.527	-2.912	3.00077e-05	0.000820011	1078		Sema4g	26456	26456	sema domain, immunoglobulin domain (Ig), transmembrane domain (TM) and short cytoplasmic domain, (semaphorin) 4G	NM_011976//NP_036106//XR_386476//XR_386477//XR_386478//XR_386479
Ppapdc1a	0	0.183	0	0.054	-11.603	-3.536	0.000110216	0.00180822	1079		NA	NA	NA	NA	NA
Sh3kbp1	3.729	0.277	1.366	0.057	6.758	2.757	1.79427e-05	0.00062034	1080		Sh3kbp1	58194	58194	SH3-domain kinase binding protein 1	NM_001135727//NM_001135728//NM_001290661//NM_001290664//NM_021389//NP_001129199//NP_001129200//NP_001277590//NP_001277593//NP_067364//NR_110969//NR_110970//XM_006528924//XM_006528925//XM_006528926//XM_006528927//XM_006528928//XM_006528929//XM_006528932//XM_011247849//XM_011247850//XM_011247851//XP_006528987//XP_006528988//XP_006528989//XP_006528990//XP_006528991//XP_006528992//XP_006528995//XP_01…
Bmx	0.021	0.855	0.026	0.203	-47.844	-5.58	0.000517075	0.00498429	1081		Bmx	12169	12169	BMX non-receptor tyrosine kinase	NM_009759//NP_033889
4933404M02Rik	1.011	0.072	0.054	0.03	10.488	3.391	8.92069e-05	0.00158555	1082		NA	NA	NA	NA	NA
Stk32c	0.142	0	0.019	0	8.805	3.138	5.32349e-05	0.00115352	1083		Stk32c	57740	57740	serine/threonine kinase 32C	NM_001162540//NM_021302//NP_001156012//NP_067277//XM_006536216//XP_006536279
Stom	21.934	187.517	9.834	18.579	-6.365	-2.67	1.32775e-05	0.000532776	1084		Stom	13830	13830	stomatin	NM_013515//NP_038543
Serpinf2	0.698	5.054	0.263	2.272	-10.885	-3.444	9.76379e-05	0.00167693	1085		Serpinf2	18816	18816	serine (or cysteine) peptidase inhibitor, clade F, member 2	NM_008878//NP_032904
Foxj1	0.166	0	0.052	0	10.814	3.435	9.57334e-05	0.0016553	1086		Foxj1	15223	15223	forkhead box J1	NM_008240//NP_032266//XM_006532269//XP_006532332
Hmx3	0.009	0.569	0.016	0.416	-59.486	-5.894	0.000568208	0.00530198	1087		Hmx3	15373	15373	H6 homeobox 3	NM_008257//NP_032283//XM_006507378//XM_006507379//XM_011241679//XP_006507441//XP_006507442//XP_011239981
Psca	1.79	0.641	0.846	0.244	7.014	2.81	2.25449e-05	0.000704325	1088		Psca	72373	72373	prostate stem cell antigen	NM_028216//NP_082492
Plxnb1	12.802	0.801	3.203	0.45	9.268	3.212	6.52391e-05	0.00130919	1089		Plxnb1	235611	235611	plexin B1	NM_172775//NP_766363//XM_006512075//XM_006512076//XM_006512077//XM_006512078//XM_006512079//XM_006512080//XM_006512081//XP_006512138//XP_006512139//XP_006512140//XP_006512141//XP_006512142//XP_006512143//XP_006512144
Ttc9	8.284	0.14	0.74	0.216	45.454	5.506	0.000516886	0.00498429	1090		Ttc9	69480	69480	tetratricopeptide repeat domain 9	NM_001033149//NP_001028321//XM_006516202//XP_006516265
F3	41.304	10.188	16.558	1.477	5.274	2.399	1.68928e-06	0.000213451	1091		F3	14066	14066	coagulation factor III	NM_010171//NP_034301
Ppara	0.249	11.285	0.32	5.069	-16.941	-4.082	0.000220248	0.00281486	1092		Ppara	19013	19013	peroxisome proliferator activated receptor alpha	NM_001113418//NM_011144//NP_001106889//NP_035274//XM_006520619//XM_006520620//XM_006520621//XM_006520622//XM_006520623//XM_006520624//XM_011245516//XM_011245517//XM_011245518//XM_011245519//XP_006520682//XP_006520683//XP_006520684//XP_006520685//XP_006520686//XP_006520687//XP_011243818//XP_011243819//XP_011243820//XP_011243821
Mpz	0.111	6.301	0.064	0.522	-36.079	-5.173	0.000451124	0.00453528	1093		Mpz	17528	17528	myelin protein zero	NM_001315499//NM_001315500//NM_008623//NP_001302428//NP_001302429//NP_032649//XM_006496694//XP_006496757
Gm5485	1.691	191.281	2.775	162.295	-28.209	-4.818	0.000370378	0.00395302	1094		Gm5485	433023	433023	predicted gene 5485	NR_015373
Podxl	14.214	2.242	0.549	1.096	7.6	2.926	3.50279e-05	0.000899281	1095		Podxl	27205	27205	podocalyxin-like	NM_013723//NP_038751
Ctso	1.883	7.879	0.414	1.818	-5.812	-2.539	6.98316e-06	0.000385514	1096		Ctso	229445	229445	cathepsin O	NM_177662//NP_808330
Epn3	9.902	2.116	2.302	0.349	5.294	2.404	2.00642e-06	0.000223379	1097		Epn3	71889	71889	epsin 3	NM_027984//NP_082260//XM_006534266//XM_006534267//XP_006534329//XP_006534330
Fgr	0.016	0.538	0.019	0.25	-14.626	-3.871	0.000175818	0.00242542	1098		Fgr	14191	14191	FGR proto-oncogene, Src family tyrosine kinase	NM_010208//NP_034338//XM_006538544//XM_006538545//XP_006538607//XP_006538608
Clcf1	2.795	0.032	0.397	0.056	64.742	6.017	0.000606391	0.00553436	1099		Clcf1	56708	56708	cardiotrophin-like cytokine factor 1	NM_001310038//NM_001310039//NM_019952//NP_001296967//NP_001296968//NP_064336
Sstr2	0.089	1.217	0.023	0.374	-7.77	-2.958	3.92792e-05	0.000960858	1100		Sstr2	20606	20606	somatostatin receptor 2	NM_001042606//NM_009217//NP_001036071//NP_033243
Cat	29.645	343.076	4.107	124.633	-9.815	-3.295	8.14224e-05	0.0015021	1101		Cat	12359	12359	catalase	NM_009804//NP_033934
Maml2	0.986	0.027	0.137	0.024	31.707	4.987	0.000407411	0.00420697	1102		Maml2	270118	270118	mastermind like 2 (Drosophila)	NM_001013813//NM_001013819//NM_173776//NP_001013835//NP_776137
5033411D12Rik	0.178	1.687	0.029	1.067	-9.375	-3.229	7.28094e-05	0.00141361	1103		NA	NA	NA	NA	NA
Fbxo43	0.078	0	0.039	0	12.838	3.682	0.000143661	0.00213543	1104	low	Fbxo43	78803	78803	F-box protein 43	NM_001081253//NM_175281//NP_001074722//XM_006520196//XM_006520197//XM_006520198//XM_011245383//XM_011245384//XM_011245385//XP_006520259//XP_006520260//XP_006520261//XP_011243685//XP_011243686//XP_011243687//XR_383835//XR_875031//XR_875032
Adrbk2	0.028	0.89	0.024	0.536	-139.19	-7.121	0.000723532	0.00626069	1105		Adrbk2	320129	320129	adrenergic receptor kinase, beta 2	NM_001035531//NM_001285806//NM_177078//NP_001272735//NP_796052//XM_011249476//XP_011247778//XR_389274//XR_389275//XR_880393//XR_880394
Eif2c4	0.696	0.061	0.263	0.028	9.324	3.221	7.10126e-05	0.00138787	1106		NA	NA	NA	NA	NA
Ubtd2	11.041	1.116	1.534	0.124	8.489	3.086	5.40661e-05	0.00116612	1107		Ubtd2	327900	327900	ubiquitin domain containing 2	NM_173784//NP_776145//XM_011243729//XP_011242031
Pdzk1ip1	22.365	5.255	5.327	4.332	10.351	3.372	9.61442e-05	0.0016571	1108		Pdzk1ip1	67182	67182	PDZK1 interacting protein 1	NM_001164557//NM_001164558//NM_026018//NP_001158029//NP_001158030//NP_080294//XM_006503306//XM_006503307//XP_006503369//XP_006503370
Arhgef19	10.41	1.884	0.434	0.405	5.921	2.566	8.7778e-06	0.000429992	1109		Arhgef19	213649	213649	Rho guanine nucleotide exchange factor (GEF) 19	NM_172520//NP_766108//XM_006538704//XM_006538705//XM_006538706//XM_006538707//XM_006538708//XM_006538709//XM_011250225//XM_011250226//XP_006538767//XP_006538768//XP_006538769//XP_006538770//XP_006538771//XP_006538772//XP_011248527//XP_011248528
Pgf	2.756	0.139	1.197	0.037	12.467	3.64	0.000141118	0.00212285	1110		Pgf	18654	18654	placental growth factor	NM_001271705//NM_008827//NP_001258634//NP_032853//XM_006515585//XM_011244015//XM_011244016//XP_006515648//XP_011242317//XP_011242318
Cyp2c44	0.025	4.467	0.044	1.335	-77.243	-6.271	0.000664046	0.00591337	1111		Cyp2c44	226143	226143	cytochrome P450, family 2, subfamily c, polypeptide 44	NM_001001446//NM_001167905//NP_001001446//NP_001161377
Ptn	1.396	0.013	0.636	0.023	26.167	4.71	0.000359635	0.00387479	1112		Ptn	19242	19242	pleiotrophin	NM_008973//NP_032999//XM_006505757//XP_006505820
Msra	9.509	111.199	3.744	33.315	-7.739	-2.952	4.08375e-05	0.000985547	1113		Msra	110265	110265	methionine sulfoxide reductase A	NM_001253712//NM_001253714//NM_001253715//NM_001253716//NM_026322//NP_001240641//NP_001240643//NP_001240644//NP_001240645//NP_080598//XM_006518429//XM_011244918//XM_011244919//XM_011244920//XM_011244921//XP_006518492//XP_011243220//XP_011243221//XP_011243222//XP_011243223
Ces2f	0.638	0.012	0.197	0.021	28.516	4.834	0.000391693	0.00410594	1114		Ces2f	71903	71903	carboxylesterase 2F	NM_001079865//NP_001073334//XM_006531382//XM_006531383//XM_006531384//XP_006531445//XP_006531446//XP_006531447
Paics	94.327	12.009	1.258	3.107	6.915	2.79	2.48271e-05	0.000736202	1115		Paics	67054	67054	phosphoribosylaminoimidazole carboxylase, phosphoribosylaminoribosylaminoimidazole, succinocarboxamide synthetase	NM_025939//NP_080215//XM_006535180//XM_006535181//XM_006535182//XM_006535183//XM_006535184//XM_006535185//XP_006535243//XP_006535244//XP_006535245//XP_006535246//XP_006535247//XP_006535248
Anxa13	33.699	736.287	41.204	303.144	-8.603	-3.105	5.96196e-05	0.00124403	1116		Anxa13	69787	69787	annexin A13	NM_027211//NP_081487
Pdzk1	1.072	8.529	0.396	4.27	-10.628	-3.41	0.000104673	0.00174983	1117		Pdzk1	59020	59020	PDZ domain containing 1	NM_001146001//NM_021517//NP_001139473//NP_067492//XM_006501833//XM_011240178//XP_006501896//XP_011238480
Stk10	1.228	0.125	0.243	0.071	12.933	3.693	0.000154167	0.00223314	1118		Stk10	20868	20868	serine/threonine kinase 10	NM_009288//NP_033314
E130012A19Rik	42.138	3.575	6.03	0.875	10.017	3.324	9.43562e-05	0.0016445	1119		E130012A19Rik	103551	103551	RIKEN cDNA E130012A19 gene	NM_175332//NP_780541
Rnf43	69.873	9.284	9.637	2.752	5.722	2.517	6.99611e-06	0.000385514	1120		Rnf43	207742	207742	ring finger protein 43	NM_172448//NP_766036//XM_006532701//XM_006536449//XM_011248844//XM_011251825//XP_006532764//XP_006536512//XP_011247146//XP_011250127
Lrrc16b	0.047	0.592	0.019	0.103	-14.962	-3.903	0.000195835	0.00260707	1121		Lrrc16b	268747	268747	leucine rich repeat containing 16B	NM_001024645//NP_001019816//XM_006519047//XM_006519048//XM_006519049//XM_006519050//XM_006519051//XM_006519052//XM_006519053//XM_006519054//XM_006519055//XM_006519056//XM_006519057//XM_006519058//XM_006519059//XM_006519060//XM_006519061//XP_006519110//XP_006519111//XP_006519112//XP_006519113//XP_006519114//XP_006519115//XP_006519116//XP_006519117//XP_006519118//XP_006519119//XP_006519120//XP_0065…
Tubb6	23.419	0.908	3.089	0.908	15.968	3.997	0.000221209	0.00282205	1122		Tubb6	67951	67951	tubulin, beta 6 class V	NM_026473//NP_080749
Krt39	0.282	0	0.089	0	11.32	3.501	0.000121621	0.00193079	1123		Krt39	237934	237934	keratin 39	NM_213730//NP_998895//XM_006533245//XP_006533308
Cyb5r3	65.712	726.458	11.258	78.698	-8.668	-3.116	6.30792e-05	0.0012913	1124		Cyb5r3	109754	109754	cytochrome b5 reductase 3	NM_029787//NP_084063//XM_006520282//XM_006520283//XP_006520345//XP_006520346
Slc4a3	0.273	0.021	0.039	0.007	14.178	3.826	0.000182078	0.00248199	1125		Slc4a3	20536	20536	solute carrier family 4 (anion exchanger), member 3	NM_009208//NP_033234//XM_006496449//XM_006496450//XM_006496451//XM_006496452//XM_006496453//XM_006496454//XM_006496455//XM_006496456//XM_006496457//XM_006496458//XM_011238679//XP_006496512//XP_006496513//XP_006496514//XP_006496515//XP_006496516//XP_006496517//XP_006496518//XP_006496519//XP_006496520//XP_006496521//XP_011236981
Arhgap9	0.146	2.536	0.113	0.448	-10.201	-3.351	0.000101501	0.00171647	1126		Arhgap9	216445	216445	Rho GTPase activating protein 9	NM_001285785//NM_146011//NP_001272714//NP_666123//XM_006513569//XM_006513570//XM_006513571//XP_006513632//XP_006513633//XP_006513634
Galnt6	8.971	95.748	8.625	9.318	-5.313	-2.409	3.25831e-06	0.000269152	1127		Galnt6	207839	207839	UDP-N-acetyl-alpha-D-galactosamine:polypeptide N-acetylgalactosaminyltransferase 6	NM_001161767//NM_001161768//NM_172451//NP_001155239//NP_001155240//NP_766039//XM_011245534//XP_011243836
Tpst1	9.422	0.955	0.1	0.259	7.719	2.948	4.50475e-05	0.00105022	1128		Tpst1	22021	22021	protein-tyrosine sulfotransferase 1	NM_001130476//NM_013837//NP_001123948//NP_038865//XM_006504418//XP_006504481
Aim1l	4.835	36.149	0.642	7.463	-6.136	-2.617	1.41129e-05	0.000552606	1129		Aim1l	230806	230806	absent in melanoma 1-like	NM_001162970//NP_001156442//XM_006538748//XM_006538749//XM_006538750//XM_006538751//XP_006538811//XP_006538812//XP_006538813//XP_006538814
Eya2	3.597	0.054	0.178	0.071	46.08	5.526	0.000578377	0.0053711	1130		Eya2	14049	14049	EYA transcriptional coactivator and phosphatase 2	NM_001271962//NM_001271963//NM_010165//NP_001258891//NP_001258892//NP_034295//XM_006498739//XP_006498802
Gstt1	7.498	86.841	3.972	31.027	-6.474	-2.695	2.11374e-05	0.000683218	1131		Gstt1	14871	14871	glutathione S-transferase, theta 1	NM_008185//NP_032211//XM_006513239//XP_006513302
Laptm5	0.591	0.033	0.568	0.033	25.748	4.686	0.000384026	0.00405727	1132		Laptm5	16792	16792	lysosomal-associated protein transmembrane 5	NM_010686//NP_034816
Hectd3	7.141	49.349	0.866	7.808	-6.015	-2.589	1.28567e-05	0.000525881	1133		Hectd3	76608	76608	HECT domain containing 3	NM_175244//NP_780453//XR_376373
Smo	18.235	0.913	3.464	0.571	14.55	3.863	0.000202832	0.00266826	1134		Smo	319757	319757	smoothened, frizzled class receptor	NM_176996//NP_795970//XM_006505106//XP_006505169
Chga	1.552	48.231	1.68	19.455	-15.044	-3.911	0.000216856	0.00278676	1135		Chga	12652	12652	chromogranin A	NM_007693//NP_031719
6430573F11Rik	2.576	0.129	0.576	0.087	14.408	3.849	0.00020341	0.00267285	1136		6430573F11Rik	319582	319582	RIKEN cDNA 6430573F11 gene	NM_176952//NP_795926//XM_006509133//XM_006509135//XM_006509136//XM_006509137//XM_006509138//XP_006509196//XP_006509198//XP_006509199//XP_006509200//XP_006509201
Dgat2	13.963	117.133	5.839	33.867	-5.655	-2.5	7.98094e-06	0.000407552	1137		Dgat2	67800	67800	diacylglycerol O-acyltransferase 2	NM_026384//NP_080660
Trp53i11	4.48	17.602	1.253	2.449	-6.699	-2.744	2.57643e-05	0.000748875	1138		Trp53i11	277414	277414	transformation related protein 53 inducible protein 11	NM_001025246//NP_001020417//XM_006499679//XM_006499680//XM_006499681//XM_006499682//XM_006499683//XM_006499684//XM_006499685//XP_006499742//XP_006499743//XP_006499744//XP_006499745//XP_006499746//XP_006499747//XP_006499748
Prox1	21.505	0.181	12.193	0.126	40.104	5.326	0.000553139	0.00521349	1139		Prox1	19130	19130	prospero homeobox 1	NM_008937//NP_032963//XM_006497124//XM_006497125//XM_006497126//XM_006497127//XM_006497128//XP_006497187//XP_006497188//XP_006497189//XP_006497190//XP_006497191
Usp2	0.37	3.766	0.038	0.926	-6.031	-2.592	1.44281e-05	0.000560429	1140		Usp2	53376	53376	ubiquitin specific peptidase 2	NM_016808//NM_198091//NM_198092//NP_058088//NP_932759//NP_932760//XM_006510480//XM_006510482//XM_006510483//XM_006510484//XM_006510485//XM_006510486//XM_011242577//XP_006510543//XP_006510545//XP_006510546//XP_006510547//XP_006510548//XP_006510549//XP_011240879
BC051142	0.026	0.514	0.01	0.148	-14.31	-3.839	0.000204053	0.00267678	1141		BC051142	407788	407788	cDNA sequence BC051142	NM_001001177//NM_001163855//NP_001001177//NP_001157327//XM_006524546//XM_006524547//XM_006524548//XM_006524549//XM_006524550//XM_006524551//XM_006524552//XM_006524553//XM_006524554//XM_006524555//XM_006524556//XM_006524557//XM_006524558//XM_006524559//XM_006524560//XM_006524561//XM_006524562//XM_006524563//XM_006524564//XM_006524565//XM_006524566//XM_006524567//XM_006524568//XM_006524569//XM_0065…
Unc5cl	7.037	57.421	4.006	6.022	-5.302	-2.407	4.08226e-06	0.000296363	1142		Unc5cl	76589	76589	unc-5 family C-terminal like	NM_152823//NP_690036//XM_006525099//XM_006525101//XM_006525102//XM_006525104//XM_011246708//XM_011246709//XP_006525162//XP_006525164//XP_006525165//XP_006525167//XP_011245010//XP_011245011//XR_385383//XR_385384//XR_876580//XR_876582//XR_876583//XR_876584
Cd44	51.88	4.143	5.382	2.334	9.318	3.22	8.59976e-05	0.00155008	1143		Cd44	12505	12505	CD44 antigen	NM_001039150//NM_001039151//NM_001177785//NM_001177786//NM_001177787//NM_009851//NP_001034239//NP_001034240//NP_001171256//NP_001171257//NP_001171258//NP_033981//XM_006498645//XM_006498646//XM_006498647//XM_006498648//XM_006498649//XP_006498708//XP_006498709//XP_006498710//XP_006498711//XP_006498712
Cgref1	18.584	351.738	14.559	167.315	-9.087	-3.184	8.0734e-05	0.00149412	1144		Cgref1	68567	68567	cell growth regulator with EF hand domain 1	NM_001160149//NM_026770//NP_001153621//NP_081046
Ccdc141	3.815	0.272	0.072	0.176	11.128	3.476	0.000134478	0.00205387	1145		Ccdc141	545428	545428	coiled-coil domain containing 141	NM_001025576//NP_001020747//XM_006499911//XM_006499912//XM_006499913//XM_006499914//XM_006499915//XM_006499916//XM_006499917//XM_011239699//XM_011239700//XP_006499974//XP_006499975//XP_006499976//XP_006499977//XP_006499978//XP_006499979//XP_006499980//XP_011238001//XP_011238002
Pdzrn3	1.074	0.152	0.275	0.035	9.166	3.196	8.36658e-05	0.00152659	1146		Pdzrn3	55983	55983	PDZ domain containing RING finger 3	NM_018884//NP_061372//XM_006506405//XP_006506468
2610307P16Rik	0.138	0	0.078	0	10.949	3.453	0.00013095	0.00201184	1147		2610307P16Rik	72518	72518	RIKEN cDNA 2610307P16 gene	NR_045053//NR_045054
Fsd1	0.015	0.835	0.013	0.281	-17.089	-4.095	0.000273403	0.00322895	1148		Fsd1	240121	240121	fibronectin type 3 and SPRY domain-containing protein	NM_183178//NP_899001//XR_385326
Il18rap	0.631	0.009	0.072	0.015	39.802	5.315	0.000570416	0.00531834	1149		Il18rap	16174	16174	interleukin 18 receptor accessory protein	NM_010553//NP_034683//XM_006495709//XM_006495710//XM_006495711//XM_006495712//XP_006495772//XP_006495773//XP_006495774//XP_006495775
Aadac	5.132	332.109	8.788	195.664	-16.911	-4.08	0.000270039	0.00320544	1150		Aadac	67758	67758	arylacetamide deacetylase (esterase)	NM_023383//NP_075872
Alb	0.163	1.565	0.019	0.45	-13.719	-3.778	0.000199029	0.00263606	1151		Alb	11657	11657	albumin	NM_009654//NP_033784
Cyp2j11	0.014	1.736	0.025	0.214	-41.786	-5.385	0.000598651	0.00550125	1152		Cyp2j11	100066	100066	cytochrome P450, family 2, subfamily j, polypeptide 11	NM_001004141//NP_001004141//XM_006502615//XM_011240375//XM_011240376//XP_006502678//XP_011238677//XP_011238678
Gstm3	42.125	720.801	61.685	75.144	-6.323	-2.661	2.247e-05	0.000703869	1153		Gstm3	14864	14864	glutathione S-transferase, mu 3	NM_010359//NP_034489
Npl	0.395	7.29	0.048	4.113	-8.982	-3.167	8.21102e-05	0.00150522	1154		Npl	74091	74091	N-acetylneuraminate pyruvate lyase	NM_028749//NP_083025
Defa17	11.393	308.831	7.564	238.466	-13.854	-3.792	0.000205114	0.00268315	1155		Defa17	23855	23855	defensin, alpha, 17	NM_001167790//NP_001161262
Ttc28	0.047	0	0.013	0	16.754	4.066	0.000271096	0.00321146	1156	low	Ttc28	209683	209683	tetratricopeptide repeat domain 28	NM_001267622//NM_024477//NP_001254551//XM_006534844//XM_006534845//XM_006534846//XP_006534907//XP_006534908//XP_006534909
2700086A05Rik	0.066	0.907	0.115	0.619	-9.882	-3.305	0.000109542	0.00179953	1157		NA	NA	NA	NA	NA
Mapk8ip2	0.003	0.096	0.006	0.014	-14.112	-3.819	0.000214313	0.0027678	1158	low	Mapk8ip2	60597	60597	mitogen-activated protein kinase 8 interacting protein 2	NM_021921//NP_068740
Neto2	9.212	0.728	1.791	0.299	8.044	3.008	6.43985e-05	0.001302	1159		Neto2	74513	74513	neuropilin (NRP) and tolloid (TLL)-like 2	NM_001081324//NP_001074793//XM_006531437//XM_006531439//XM_006531440//XM_011248528//XP_006531500//XP_006531502//XP_006531503//XP_011246830
Sh3pxd2b	22.332	1.457	4.634	0.839	9.961	3.316	0.000117551	0.00189715	1160		Sh3pxd2b	268396	268396	SH3 and PX domains 2B	NM_177364//NP_796338//XM_006514712//XP_006514775
Ptafr	0.008	0.719	0.013	0.384	-21.465	-4.424	0.000363808	0.00390893	1161		Ptafr	19204	19204	platelet-activating factor receptor	NM_001081211//NP_001074680
Srms	0.026	1.11	0.02	0.285	-25.539	-4.675	0.000425266	0.0043414	1162		Srms	20811	20811	src-related kinase lacking C-terminal regulatory tyrosine and N-terminal myristylation sites	NM_011481//NP_035611//XM_011239934//XP_011238236
Fyn	1.656	0.239	0.166	0.096	7.317	2.871	4.57142e-05	0.00105942	1163		Fyn	14360	14360	Fyn proto-oncogene	NM_001122892//NM_001122893//NM_008054//NP_001116364//NP_001116365//NP_032080//XM_006512539//XM_006512540//XM_011243117//XP_006512602//XP_006512603//XP_011241419
Slc22a4	0.589	6.08	0.367	2.184	-6.629	-2.729	2.9649e-05	0.000813122	1164		Slc22a4	30805	30805	solute carrier family 22 (organic cation transporter), member 4	NM_019687//NP_062661//XM_006533512//XM_006533513//XM_006533514//XM_011249065//XP_006533575//XP_006533576//XP_006533577//XP_011247367
Ces1b	0.056	1.265	0.098	0.375	-11.927	-3.576	0.000167264	0.00234942	1165		Ces1b	382044	382044	carboxylesterase 1B	NM_001081372//NP_001074841//XM_006531152//XP_006531215
Mob3c	2.212	17.973	0.272	4.154	-6.436	-2.686	2.62284e-05	0.000757539	1166		Mob3c	100465	100465	MOB kinase activator 3C	NM_175308//NP_780517//XM_011240379//XM_011240380//XM_011240381//XM_011240382//XP_011238681//XP_011238682//XP_011238683//XP_011238684
Gm1332	0.472	21.799	0.717	5.608	-13.832	-3.79	0.000215698	0.00277801	1167		NA	NA	NA	NA	NA
Tmem27	0.01	0.189	0.017	0.068	-9.094	-3.185	9.16209e-05	0.0016137	1168		Tmem27	57394	57394	transmembrane protein 27	NM_001313719//NM_020626//NP_001300648//NP_065651//XM_006528923//XP_006528986
Arsa	1.984	13.522	0.291	3.138	-5.409	-2.435	7.29189e-06	0.000393004	1169		Arsa	11883	11883	arylsulfatase A	NM_009713//NP_033843//XM_011245446//XP_011243748
Nr1i2	7.501	64.167	3.048	10.822	-6.042	-2.595	1.81254e-05	0.000622048	1170		Nr1i2	18171	18171	nuclear receptor subfamily 1, group I, member 2	NM_001098404//NM_010936//NP_001091874//NP_035066//XM_006521846//XM_006521847//XM_006521848//XM_011245839//XM_011245840//XP_006521909//XP_006521910//XP_006521911//XP_011244141//XP_011244142//XR_384533
Vopp1	22.75	3.874	3.734	0.566	5.478	2.454	8.4776e-06	0.000422739	1171		Vopp1	232023	232023	vesicular, overexpressed in cancer, prosurvival protein 1	NM_146168//NP_666280//XM_006505951//XM_006505952//XP_006506014//XP_006506015
Cyp4a29-ps	0	0.094	0	0.041	-11.974	-3.582	0.000174029	0.00241191	1172	low	NA	NA	NA	NA	NA
Gucy2c	44.017	205.379	1.083	13.788	-4.747	-2.247	7.97045e-07	0.00016946	1173		Gucy2c	14917	14917	guanylate cyclase 2c	NM_001127318//NM_145067//NP_001120790//NP_659504
Rnf157	6.833	1.203	0.393	0.454	5.526	2.466	9.5198e-06	0.000450636	1174		Rnf157	217340	217340	ring finger protein 157	NM_027258//NP_081534//XM_006533103//XM_006533104//XP_006533166//XP_006533167
Tnf	4.955	0.499	0.906	0.387	16.619	4.055	0.000287022	0.00333246	1175		Tnf	21926	21926	tumor necrosis factor	NM_001278601//NM_013693//NP_001265530//NP_038721
Tmem9	19.549	1.716	0.729	0.515	9.905	3.308	0.000121865	0.00193101	1176		Tmem9	66241	66241	transmembrane protein 9	NM_001160145//NM_001160146//NM_025439//NP_001153617//NP_001153618//NP_079715
Siglec15	0.598	0	0.309	0	8.948	3.162	9.06097e-05	0.00160559	1177		Siglec15	620235	620235	sialic acid binding Ig-like lectin 15	NM_001101038//NP_001094508//XM_006526515//XM_006526516//XM_011247091//XM_011247092//XP_006526578//XP_006526579//XP_011245393//XP_011245394
Prkg2	22.782	100.166	4.066	15.78	-5.611	-2.488	1.18407e-05	0.000507465	1178		Prkg2	19092	19092	protein kinase, cGMP-dependent, type II	NM_008926//NP_032952//XM_006534820//XM_006534821//XP_006534883//XP_006534884
Osta	0.592	38.709	1.025	23.825	-21.036	-4.395	0.000382793	0.00404952	1179		NA	NA	NA	NA	NA
Gpr137b-ps	1.402	0.056	0.194	0.032	16.084	4.008	0.000283357	0.00330635	1180		Gpr137b-ps	664862	664862	G protein-coupled receptor 137B, pseudogene	NR_003568
Slc27a5	0.011	1.484	0.01	0.858	-27.342	-4.773	0.000477505	0.00469993	1181		Slc27a5	26459	26459	solute carrier family 27 (fatty acid transporter), member 5	NM_009512//NP_033538
Scn4b	0.068	0	0.028	0	9.558	3.257	0.000110933	0.00181546	1182	low	Scn4b	399548	399548	sodium channel, type IV, beta	NM_001013390//NP_001013408
Vangl1	16.63	1.072	0.438	0.654	14.243	3.832	0.000238588	0.0029726	1183		Vangl1	229658	229658	vang-like 1 (van gogh, Drosophila)	NM_001165951//NM_177545//NP_808213//XM_006501395//XP_006501458//XR_867214
Fbxo15	0.238	0.016	0.076	0.028	13.494	3.754	0.000217166	0.00278696	1184		Fbxo15	50764	50764	F-box protein 15	NM_015798//NP_056613//XM_006526505//XM_011247086//XM_011247087//XM_011247088//XP_006526568//XP_011245388//XP_011245389//XP_011245390//XR_877588
Chst7	0.206	0	0.035	0	12.708	3.668	0.000197045	0.00261722	1185		Chst7	60322	60322	carbohydrate (N-acetylglucosamino) sulfotransferase 7	NM_021715//NP_068361//XR_878032
Gpx8	0.957	0.068	0.229	0.065	16.764	4.067	0.000297568	0.0034091	1186		Gpx8	69590	69590	glutathione peroxidase 8 (putative)	NM_027127//NP_081403
1700030C10Rik	0.072	1.639	0.062	0.538	-102.653	-6.682	0.000892909	0.00725046	1187		1700030C10Rik	69513	69513	RIKEN cDNA 1700030C10 gene	NR_015521
Spock2	1.786	0.084	0.871	0.06	17.329	4.115	0.000319144	0.00358194	1188		Spock2	94214	94214	sparc/osteonectin, cwcv and kazal-like domains proteoglycan 2	NM_052994//NP_443720//XM_006514347//XP_006514410
G630016D24Rik	5.269	84.905	4.945	10.495	-7.037	-2.815	4.51596e-05	0.00105179	1189		NA	NA	NA	NA	NA
BC057022	15.035	0.947	3.609	0.65	11.637	3.541	0.000175481	0.00242336	1190		NA	NA	NA	NA	NA
Ros1	0.029	0.653	0.006	0.353	-18.176	-4.184	0.000340042	0.00373966	1191		Ros1	19886	19886	Ros1 proto-oncogene	NM_011282//NP_035412//XM_011243147//XP_011241449
Gpr160	2.225	20.912	1.009	6.96	-6.118	-2.613	2.27702e-05	0.000706632	1192		Gpr160	71862	71862	G protein-coupled receptor 160	NM_001134385//NM_001134386//NM_001286994//NM_001286995//NM_001286996//NM_027965//NP_001127857//NP_001127858//NP_001273923//NP_001273924//NP_001273925//NP_082241//XM_006535537//XM_006535539//XP_006535600//XP_006535602
Insig1	40.483	241.272	3.932	15.334	-5.064	-2.34	3.94502e-06	0.000290915	1193		Insig1	231070	231070	insulin induced gene 1	NM_153526//NP_705746
Sun2	10.774	0.991	2.086	0.114	7.058	2.819	4.70609e-05	0.00107715	1194		Sun2	223697	223697	Sad1 and UNC84 domain containing 2	NM_001205345//NM_001205346//NM_194342//NP_001192274//NP_001192275//NP_919323//XM_006520811//XP_006520874
BC089597	0.032	11.168	0.033	8.846	-236.149	-7.884	0.000991892	0.00776511	1195		BC089597	216454	216454	cDNA sequence BC089597	NM_145424//NP_663399
Cml1	0.792	21.142	0.417	10.804	-14.127	-3.82	0.00024748	0.00304933	1196		NA	NA	NA	NA	NA
Gm10345	1.368	0.012	0.387	0.021	34.621	5.114	0.000599831	0.00550441	1197		NA	NA	NA	NA	NA
Cacna2d4	0.111	0	0.012	0	20.592	4.364	0.000394022	0.0041253	1198	low	Cacna2d4	319734	319734	calcium channel, voltage-dependent, alpha 2/delta subunit 4	NM_001033382//NP_001028554//XM_006506251//XM_006506252//XP_006506314//XP_006506315
Mtap7d2	0.216	0.006	0.085	0.01	11.648	3.542	0.000180607	0.00247281	1199		NA	NA	NA	NA	NA
Atp1a1	350.21	1936.28	62.317	140.851	-4.582	-2.196	4.38329e-07	0.000157598	1200		Atp1a1	11928	11928	ATPase, Na+/K+ transporting, alpha 1 polypeptide	NM_144900//NP_659149
Itgam	0.302	2.124	0.003	1.005	-9.717	-3.281	0.000126992	0.00198661	1201		Itgam	16409	16409	integrin alpha M	NM_001082960//NM_008401//NP_001076429//NP_032427//XM_011241684//XM_011241685//XP_011239986//XP_011239987
Gm11545	30.56	349.608	21.624	108.711	-7.176	-2.843	5.09894e-05	0.00112437	1202		Gm11545	217122	217122	predicted gene 11545	NM_001105561//NM_183153//NP_001099031//XM_006533009//XP_006533072
Ptprt	0.543	0.019	0.299	0.018	19.921	4.316	0.000390506	0.00409952	1203		Ptprt	19281	19281	protein tyrosine phosphatase, receptor type, T	NM_001291149//NM_001291150//NM_001291151//NM_021464//NP_001278078//NP_001278079//NP_001278080//NP_067439//XM_006498995//XM_006498997//XM_006498999//XM_006499000//XM_006499001//XM_006499003//XM_006499004//XM_006499005//XM_006499006//XM_011239379//XM_011239380//XM_011239381//XM_011239382//XM_011239383//XM_011239384//XM_011239385//XM_011239386//XP_006499058//XP_006499060//XP_006499062//XP_006499063/…
Cyp4f16	8.01	96.041	2.526	52.08	-7.891	-2.98	7.57511e-05	0.00145021	1204		Cyp4f16	70101	70101	cytochrome P450, family 4, subfamily f, polypeptide 16	NM_024442//NP_077762//XM_006524880//XM_006524881//XM_006524882//XM_006524884//XP_006524943//XP_006524944//XP_006524945//XP_006524947//XR_385364//XR_876529
Zscan2	2.806	0.371	0.44	0.028	7.571	2.921	6.51148e-05	0.00130919	1205		Zscan2	22691	22691	zinc finger and SCAN domain containing 2	NM_009553//NP_033579//XM_006540805//XM_006540806//XM_006540807//XM_006540808//XM_006540809//XM_006540810//XM_006540811//XM_006540812//XP_006540868//XP_006540869//XP_006540870//XP_006540871//XP_006540872//XP_006540873//XP_006540874//XP_006540875
Zc4h2	2.385	0.025	1.079	0.043	25.476	4.671	0.00048234	0.00473952	1206		Zc4h2	245522	245522	zinc finger, C4H2 domain containing	NM_001003916//NM_001289696//NM_001289697//NP_001003916//NP_001276625//NP_001276626//XM_011247587//XP_011245889
Sult1c2	2.587	27.703	2.769	1.033	-5.732	-2.519	1.64272e-05	0.000593783	1207		Sult1c2	69083	69083	sulfotransferase family, cytosolic, 1C, member 2	NM_026935//NP_081211
Slc22a13	0	0.26	0	0.233	-21.544	-4.429	0.000423614	0.00433592	1208		Slc22a13	102570	102570	solute carrier family 22 (organic cation transporter), member 13	NM_133980//NP_598741//XM_006511917//XP_006511980
Slc38a8	0	0.123	0	0.049	-14.198	-3.828	0.000258109	0.0031261	1209	low	Slc38a8	234788	234788	solute carrier family 38, member 8	NM_001009950//NP_001009950//XM_006530930//XM_006530931//XM_011248367//XM_011248368//XM_011248369//XP_006530993//XP_006530994//XP_011246669//XP_011246670//XP_011246671
Gna11	49.227	329.614	8.744	28.738	-5.213	-2.382	7.3986e-06	0.000393306	1210		Gna11	14672	14672	guanine nucleotide binding protein, alpha 11	NM_010301//NP_034431
Fst	2.158	0.071	0.888	0.04	17.611	4.138	0.000348105	0.0037958	1211		Fst	14313	14313	follistatin	NM_001301373//NM_001301375//NM_008046//NP_001288302//NP_001288304//NP_032072
Vtcn1	8.133	0.081	0.438	0.14	108.844	6.766	0.00095637	0.007604	1212		Vtcn1	242122	242122	V-set domain containing T cell activation inhibitor 1	NM_178594//NP_848709
Ascl4	0.682	0	0.404	0	7.796	2.963	7.64793e-05	0.00145508	1213		Ascl4	67341	67341	achaete-scute family bHLH transcription factor 4	NM_001163614//NP_001157086
Mir194-1	0.62	57.013	1.074	33.27	-24.027	-4.587	0.000472773	0.00467307	1214		Mir194-1	387189	387189	microRNA 194-1	NR_029580
Bend4	0.011	0.191	0.011	0.045	-19.031	-4.25	0.000383171	0.00405168	1215		Bend4	666938	666938	BEN domain containing 4	NM_001164806//NP_001158278//XM_006504059//XM_011240763//XP_006504122//XP_011239065
Gkn3	21.521	1.837	20.875	0.192	13.918	3.799	0.000257584	0.0031261	1216		Gkn3	68888	68888	gastrokine 3	NM_026860//NP_081136
Mir3057	0.682	2.235	0.629	1.401	-17.578	-4.136	0.000355244	0.0038436	1217		Mir3057	100526465	100526465	microRNA 3057	NR_037218
B3galt5	1.19	40.329	1.65	6.893	-17.046	-4.091	0.00034171	0.00374389	1218		B3galt5	93961	93961	UDP-Gal:betaGlcNAc beta 1,3-galactosyltransferase, polypeptide 5	NM_001122993//NM_033149//NP_001116465//NP_149161//XM_006523116//XM_006523117//XP_006523179//XP_006523180
C8b	0.006	0.568	0.01	0.221	-73.716	-6.204	0.000896696	0.00726604	1219		C8b	110382	110382	complement component 8, beta polypeptide	NM_001316671//NM_133882//NP_001303600//NP_598643//XM_006502660//XP_006502723
Tmem181c-ps	0.863	8.222	0.549	2.228	-6.125	-2.615	2.69309e-05	0.000769865	1220		Tmem181c-ps	100040525	100040525	transmembrane protein 181C, pseudogene	NR_028305
Hsd17b14	2.208	0.058	0.384	0.101	21.561	4.43	0.00044971	0.00452951	1221		Hsd17b14	66065	66065	hydroxysteroid (17-beta) dehydrogenase 14	NM_025330//NP_079606//XM_006541067//XM_006541069//XM_006541070//XM_011250889//XP_006541130//XP_006541132//XP_006541133//XP_011249191
Mtap	59.874	9.938	0.648	0.883	5.117	2.355	6.77897e-06	0.000381207	1222		Mtap	66902	66902	methylthioadenosine phosphorylase	NM_024433//NP_077753
Thrb	0.383	8.635	0.163	4.053	-14.345	-3.842	0.000276363	0.00325241	1223		Thrb	21834	21834	thyroid hormone receptor beta	NM_001113417//NM_009380//NP_001106888//NP_033406//XM_006517966//XM_006517967//XM_006517968//XM_006517970//XM_006517971//XM_006517972//XM_011244737//XM_011244738//XM_011244739//XM_011244740//XM_011244741//XM_011244742//XM_011244743//XM_011244744//XM_011244745//XP_006518029//XP_006518030//XP_006518031//XP_006518033//XP_006518034//XP_006518035//XP_011243039//XP_011243040//XP_011243041//XP_011243042/…
Fam132a	0.776	21.764	0.663	12.053	-14.786	-3.886	0.000284865	0.00331897	1224		Fam132a	67389	67389	family with sequence similarity 132, member A	NM_026125//NP_080401
Serpinb5	25.253	5.212	0.401	1.898	5.363	2.423	1.17839e-05	0.000506447	1225		Serpinb5	20724	20724	serine (or cysteine) peptidase inhibitor, clade B, member 5	NM_009257//NP_033283//XM_006529290//XM_006529291//XP_006529353//XP_006529354
Btbd11	0.414	0	0.185	0	25.988	4.7	0.00053116	0.00507188	1226		Btbd11	74007	74007	BTB (POZ) domain containing 11	NM_001017525//NM_028709//NP_001017525//NP_082985//XM_006514230//XP_006514293
Serpine2	1.161	0.039	0.431	0.067	25.436	4.669	0.000524534	0.0050354	1227		Serpine2	20720	20720	serine (or cysteine) peptidase inhibitor, clade E, member 2	NM_009255//NP_033281//XM_006496459//XM_006496460//XP_006496522//XP_006496523
Spire1	5.701	0.678	0.977	0.153	7.795	2.963	8.09532e-05	0.00149699	1228		Spire1	68166	68166	spire homolog 1 (Drosophila)	NM_176832//NM_194355//NP_789802//NP_919336//XM_006526203//XM_006526204//XM_006526205//XM_006526206//XM_006526207//XM_006526209//XM_011246993//XP_006526266//XP_006526267//XP_006526268//XP_006526269//XP_006526270//XP_006526272//XP_011245295
Acbd4	5.601	81.314	2.323	32.286	-9.388	-3.231	0.000129933	0.00200945	1229		Acbd4	67131	67131	acyl-Coenzyme A binding domain containing 4	NM_001081495//NM_025988//NP_080264
Rnf208	4.14	0.78	0.266	0.164	6.39	2.676	3.6445e-05	0.000916505	1230		Rnf208	68846	68846	ring finger protein 208	NM_176834//NP_789804
C1rl	0.512	3.885	0.093	1.032	-8.065	-3.012	9.03277e-05	0.00160181	1231		C1rl	232371	232371	complement component 1, r subcomponent-like	NM_181344//NP_851989
Tymp	0.126	2.865	0.003	0.331	-12.816	-3.68	0.000239096	0.00297589	1232		Tymp	72962	72962	thymidine phosphorylase	NM_138302//NP_612175
Dnm3	0.065	0.218	0.04	0.064	-7.007	-2.809	5.44188e-05	0.00117156	1233		Dnm3	103967	103967	dynamin 3	NM_001038619//NM_172646//NP_001033708//NP_766234//XM_006496601//XM_006496602//XM_006496603//XM_006496604//XM_006496605//XP_006496664//XP_006496665//XP_006496666//XP_006496667//XP_006496668
Tnni2	10.732	0.709	2.528	0.664	30.675	4.939	0.000602612	0.00551064	1234		Tnni2	21953	21953	troponin I, skeletal, fast 2	NM_009405//NP_033431//XM_006508539//XP_006508602
Thbs2	0.052	0	0.026	0	9.881	3.305	0.000148034	0.00217412	1235	low	Thbs2	21826	21826	thrombospondin 2	NM_011581//NP_035711
Dqx1	4.317	24.062	0.121	1.635	-5.062	-2.34	6.27653e-06	0.000363548	1236		Dqx1	93838	93838	DEAQ RNA-dependent ATPase	NM_033606//NP_291084//XM_006506807//XM_006506808//XM_006506809//XM_006506810//XM_006506811//XM_006506812//XM_011241506//XM_011241507//XP_006506870//XP_006506871//XP_006506872//XP_006506873//XP_006506874//XP_006506875//XP_011239808//XP_011239809
Cyp2d9	0.016	0.352	0.014	0.205	-11.361	-3.506	0.000195708	0.00260687	1237		Cyp2d9	13105	13105	cytochrome P450, family 2, subfamily d, polypeptide 9	NM_010006//NP_034136
Cyp3a59	0.007	0.357	0.012	0.15	-16.01	-4.001	0.000335065	0.00370062	1238		Cyp3a59	100041449	100041449	cytochrome P450, family 3, subfamily a, polypeptide 59	NM_001105160//NP_001098630//XM_006504779//XM_011240995//XP_006504842//XP_011239297//XR_868673
Cdh24	3.369	0.495	0.23	0.218	7.064	2.82	5.77149e-05	0.00121342	1239		Cdh24	239096	239096	cadherin-like 24	NM_199470//NP_955764//XM_006518975//XP_006519038
Gja1	0.695	0.024	0.279	0.002	9.186	3.199	0.000124395	0.00195621	1240		Gja1	14609	14609	gap junction protein, alpha 1	NM_010288//NP_034418//XM_006512541//XM_011243118//XM_011243119//XP_006512604//XP_011241420//XP_011241421
Myo3b	0.05	0.004	0.025	0.006	11.181	3.483	0.00019236	0.0025755	1241	low	Myo3b	329421	329421	myosin IIIB	NM_001042509//NM_177376//NP_796350//XM_006499745//XM_006499750//XM_011239622//XP_006499808//XP_006499813//XP_011237924
Acot3	0	0.36	0	0.053	-22.852	-4.514	0.000486176	0.00476042	1242		Acot3	171281	171281	acyl-CoA thioesterase 3	NM_134246//NP_599007//XM_006515508//XM_006515509//XP_006515571//XP_006515572
Gm5475	0	0.143	0	0.067	-14.22	-3.83	0.000280705	0.00328361	1243		Gm5475	432982	432982	predicted gene 5475	NM_001034883//NR_040351
Rnf130	16.738	4.69	2.927	2.859	5.589	2.483	1.73148e-05	0.000608548	1244		Rnf130	59044	59044	ring finger protein 130	NM_001290749//NM_001290750//NM_021540//NP_001277678//NP_001277679//NP_067515
Cdca7l	31.015	5.884	0.441	0.641	5.096	2.349	7.02076e-06	0.000385514	1245		Cdca7l	217946	217946	cell division cycle associated 7 like	NM_146040//NP_666152//XM_006515784//XM_006515786//XM_011244098//XM_011244099//XM_011244100//XP_006515847//XP_006515849//XP_011242400//XP_011242401//XP_011242402
Gm9992	0.008	1.796	0.013	0.943	-64.428	-6.01	0.000908121	0.00734332	1246		Gm9992	667055	667055	predicted gene 9992	NM_001142539//NP_001136011//XM_006523242//XM_006523243//XM_006523244//XM_011246179//XM_011246180//XP_006523305//XP_006523306//XP_006523307//XP_011244481//XP_011244482
Rnf152	0.197	1.721	0.074	0.759	-13.142	-3.716	0.000259463	0.0031341	1247		Rnf152	320311	320311	ring finger protein 152	NM_001160368//NM_178779//NP_001153840//NP_848894//XM_006529699//XP_006529762
Hsbp1l1	1.823	0.151	0.985	0.078	10.631	3.41	0.000179566	0.00246212	1248		Hsbp1l1	66255	66255	heat shock factor binding protein 1-like 1	NM_001136181//NP_001129653//XM_006526517//XM_006526518//XP_006526580//XP_006526581
Pam	25.455	3.859	4.834	0.222	5.572	2.478	1.76377e-05	0.000615261	1249		Pam	18484	18484	peptidylglycine alpha-amidating monooxygenase	NM_013626//NP_038654//XM_006529243//XM_006529244//XM_006529245//XM_006529246//XM_006529247//XM_006529248//XM_011247937//XM_011247938//XM_011247939//XP_006529306//XP_006529307//XP_006529308//XP_006529309//XP_006529310//XP_006529311//XP_011246239//XP_011246240//XP_011246241
Ces2a	22.591	505.941	32.709	298.476	-8.212	-3.038	0.000100495	0.001707	1250		Ces2a	102022	102022	carboxylesterase 2A	NM_001190330//NM_133960//NP_001177259//NP_598721
Fam198b	0.923	0.05	0.3	0.026	11.818	3.563	0.000221596	0.0028228	1251		Fam198b	68659	68659	family with sequence similarity 198, member B	NM_133187//NP_573450//XM_006501984//XM_006501985//XP_006502047//XP_006502048
Lmcd1	0.279	3.3	0.107	0.557	-12.053	-3.591	0.000232338	0.00292295	1252		Lmcd1	30937	30937	LIM and cysteine-rich domains 1	NM_144799//NP_659048//XM_006506225//XP_006506288
Aldh1l1	17.145	104.088	1.117	31.227	-5.391	-2.431	1.47019e-05	0.000563617	1253		Aldh1l1	107747	107747	aldehyde dehydrogenase 1 family, member L1	NM_027406//NP_081682//XM_006505279//XP_006505342
Ttll1	4.165	0.658	0.273	0.168	5.844	2.547	2.49491e-05	0.00073701	1254		Ttll1	319953	319953	tubulin tyrosine ligase-like 1	NM_178869//NP_849200//XM_006521078//XM_006521079//XM_011245659//XP_006521141//XP_006521142//XP_011243961
Cited1	5.156	0.198	2.715	0.195	27.719	4.793	0.000598875	0.00550125	1255		Cited1	12705	12705	Cbp/p300-interacting transactivator with Glu/Asp-rich carboxy-terminal domain 1	NM_001276466//NM_001276473//NM_001276474//NM_007709//NP_001263395//NP_001263402//NP_001263403//NP_031735
Ak1	0.999	0.066	0.298	0.088	33.963	5.086	0.000691779	0.00606919	1256		Ak1	11636	11636	adenylate kinase 1	NM_001198790//NM_001198791//NM_001198792//NM_021515//NP_001185719//NP_001185720//NP_001185721//NP_067490//XM_006497624//XP_006497687
Abhd1	1.1	8.927	0.089	2.321	-6.385	-2.675	4.3395e-05	0.00102849	1257		Abhd1	57742	57742	abhydrolase domain containing 1	NM_021304//NP_067279//NR_003522
Cacna1h	0.118	0.409	0.054	0.169	-8.735	-3.127	0.000121396	0.00192854	1258		Cacna1h	58226	58226	calcium channel, voltage-dependent, T type, alpha 1H subunit	NM_001163691//NM_021415//NP_001157163//NP_067390//XM_006524733//XM_006524734//XM_011246555//XP_006524796//XP_006524797//XP_011244857//XR_385352//XR_385353
Oxct2b	0.51	0.029	0.109	0.026	11.75	3.555	0.000230557	0.00290838	1259		Oxct2b	353371	353371	3-oxoacid CoA transferase 2B	NM_181859//NP_862907
Mapk11	8.429	0.862	0.346	0.374	6.743	2.753	5.39794e-05	0.00116533	1260		Mapk11	19094	19094	mitogen-activated protein kinase 11	NM_011161//NP_035291//XM_006520630//XM_011245521//XP_006520693//XP_011243823
Tnip3	0.222	0.02	0.037	0.035	25.189	4.655	0.000562503	0.00526842	1261		Tnip3	414084	414084	TNFAIP3 interacting protein 3	NM_001001495//NP_001001495//XM_006506359//XP_006506422
Pmepa1	32.52	6.984	5.042	1.763	4.793	2.261	4.12923e-06	0.00029834	1262		Pmepa1	65112	65112	prostate transmembrane protein, androgen induced 1	NM_022995//NP_075371//XM_006499991//XP_006500054
C77370	0.327	0.008	0.157	0.009	48.673	5.605	0.000859866	0.00707072	1263		C77370	245555	245555	expressed sequence C77370	NM_001077354//NP_001070822//XM_006528031//XM_006528033//XM_006528034//XP_006528094//XP_006528096//XP_006528097
Emilin1	0.221	2.322	0.079	0.441	-8.901	-3.154	0.000127617	0.00198679	1264		Emilin1	100952	100952	elastin microfibril interfacer 1	NM_133918//NP_598679//XM_006503648//XM_006503649//XP_006503711//XP_006503712
Arhgap6	1.579	0.142	0.358	0.067	6.381	2.674	4.41364e-05	0.00103838	1265		Arhgap6	11856	11856	Rho GTPase activating protein 6	NM_001287530//NM_009707//NM_178754//NP_001274459//NP_033837//NP_848869//NR_109847//XM_006528694//XM_011247783//XP_006528757//XP_011246085//XR_878254//XR_878255
Sec23a	9.854	83.532	0.983	24.661	-7.337	-2.875	7.71394e-05	0.00145912	1266		Sec23a	20334	20334	SEC23 homolog A, COPII coat complex component	NM_009147//NP_033173//XM_006515628//XP_006515691
Dusp22	2.937	0.019	1.449	0.033	57.995	5.858	0.000923068	0.00742423	1267		Dusp22	105352	105352	dual specificity phosphatase 22	NM_001037955//NM_134068//NP_001033044//NP_598829//XM_006516519//XP_006516582
Sgcb	3.029	0.611	0.102	0.158	5.189	2.375	1.17572e-05	0.000506434	1268		Sgcb	24051	24051	sarcoglycan, beta (dystrophin-associated glycoprotein)	NM_011890//NP_036020
2410002I01Rik	5.535	29.64	0.291	1.538	-5.048	-2.336	8.20481e-06	0.000413554	1269		NA	NA	NA	NA	NA
Wbp5	134.778	22.246	18.765	2.032	4.921	2.299	6.61858e-06	0.000375388	1270		Wbp5	22381	22381	WW domain binding protein 5	NM_011712//NP_035842
Mpp1	33.601	200.049	2.429	54.696	-5.16	-2.367	1.12465e-05	0.000498824	1271		Mpp1	17524	17524	membrane protein, palmitoylated	NM_008621//NP_032647
Phyh	20.758	146.488	4.796	30.591	-5.272	-2.398	1.37831e-05	0.000544259	1272		Phyh	16922	16922	phytanoyl-CoA hydroxylase	NM_010726//NP_034856
Mdm1	4.971	0.723	0.267	0.29	6.037	2.594	3.33254e-05	0.000869907	1273		Mdm1	17245	17245	transformed mouse 3T3 cell double minute 1	NM_001162904//NM_001162905//NM_010785//NM_148922//NP_001156376//NP_001156377//NP_034915//NP_683724//XM_006513305//XM_006513306//XM_006513307//XM_006513308//XM_006513309//XP_006513368//XP_006513369//XP_006513370//XP_006513371//XP_006513372
Igfbp3	10.132	0.139	0.686	0.218	79.711	6.317	0.00101339	0.0078727	1274		Igfbp3	16009	16009	insulin-like growth factor binding protein 3	NM_008343//NP_032369//XM_011243665//XP_011241967
Anubl1	0.606	0.077	0.063	0.014	7.106	2.829	7.09198e-05	0.00138731	1275		NA	NA	NA	NA	NA
Sorbs2	25.675	1.363	5.945	0.836	10.869	3.442	0.000204551	0.00268029	1276		Sorbs2	234214	234214	sorbin and SH3 domain containing 2	NM_001205219//NM_001310707//NM_001310708//NM_172752//NP_001192148//NP_001297636//NP_001297637//NP_766340//XM_006509329//XM_006509330//XM_006509331//XM_006509335//XM_006509336//XM_006509337//XM_006509339//XM_006509347//XM_006509348//XM_006509349//XM_006509350//XM_006509351//XM_006509352//XM_006509353//XM_006509354//XM_006509355//XM_006509356//XM_006509357//XM_006509358//XM_006509375//XM_006509382/…
Baiap2l2	26.704	170.95	2.013	28.601	-5.875	-2.555	2.9412e-05	0.000811333	1277		Baiap2l2	207495	207495	BAI1-associated protein 2-like 2	NM_177580//NP_808248//XM_006520679//XM_006520680//XM_006520681//XM_006520682//XP_006520742//XP_006520743//XP_006520744//XP_006520745
Arhgap26	0.217	4.431	0.176	2.3	-13.161	-3.718	0.000280346	0.00328106	1278		Arhgap26	71302	71302	Rho GTPase activating protein 26	NM_175164//NP_780373//XM_006526265//XM_006526267//XM_006526268//XM_006526269//XP_006526328//XP_006526330//XP_006526331//XP_006526332
Oscp1	2.07	0.223	0.039	0.067	8.805	3.138	0.000130327	0.00200954	1279		Oscp1	230751	230751	organic solute carrier partner 1	NM_172701//NP_766289//XM_006503034//XM_006503035//XP_006503097//XP_006503098//XR_376313
Tmprss13	0.385	0.016	0.056	0.028	9.557	3.256	0.000157524	0.00226226	1280		Tmprss13	214531	214531	transmembrane protease, serine 13	NM_001013373//NP_001013391//XM_006510132//XM_011242445//XP_006510195//XP_011240747
Aph1c	0.05	0.005	0.007	0.008	10.039	3.328	0.000183701	0.00249973	1281	low	Aph1c	68318	68318	aph1 homolog C, gamma secretase subunit	NM_026674//NP_080950//XM_006511398//XP_006511461
N4bp2l1	0.205	4.476	0.1	1.13	-19.106	-4.256	0.000467487	0.00464109	1282		N4bp2l1	100637	100637	NEDD4 binding protein 2-like 1	NM_133898//NP_598659//XM_006504900//XP_006504963
Pm20d1	0.127	11.115	0.175	4.499	-25.887	-4.694	0.000601828	0.00550995	1283		Pm20d1	212933	212933	peptidase M20 domain containing 1	NM_178079//NP_835180//XM_006529338//XM_006529339//XM_011247967//XP_006529401//XP_006529402//XP_011246269
Lpar2	3.848	0.648	0.181	0.165	6.513	2.703	5.34315e-05	0.00115671	1284		Lpar2	53978	53978	lysophosphatidic acid receptor 2	NM_020028//NP_064412
Lgr5	45.526	1.064	12.268	0.678	16.092	4.008	0.000388886	0.00409357	1285		Lgr5	14160	14160	leucine rich repeat containing G protein coupled receptor 5	NM_010195//NP_034325
Unc13d	4.592	0.719	0.841	0.055	5.301	2.406	1.59859e-05	0.000586578	1286		Unc13d	70450	70450	unc-13 homolog D (C. elegans)	NM_001009573//NP_001009573//XM_006534188//XM_006534189//XM_006534190//XM_006534192//XM_011249253//XM_011249254//XP_006534251//XP_006534252//XP_006534253//XP_006534255//XP_011247555//XP_011247556//XR_879738
Slc7a3	0.301	0.009	0.099	0.016	17.812	4.155	0.000436511	0.00442522	1287		Slc7a3	11989	11989	solute carrier family 7 (cationic amino acid transporter, y+ system), member 3	NM_001301840//NM_007515//NP_001288769//NP_031541//XM_006527753//XM_011247510//XM_011247511//XM_011247512//XM_011247513//XM_011247514//XP_006527816//XP_011245812//XP_011245813//XP_011245814//XP_011245815//XP_011245816
Shroom4	0.891	0	0.61	0	78.307	6.291	0.00104921	0.0080757	1288		Shroom4	208431	208431	shroom family member 4	NM_001040459//NM_001313764//NM_001313765//NP_001035549//NP_001300693//NP_001300694//XM_006527547//XM_006527549//XP_006527610//XP_006527612//XR_877997
Gm10516	0.369	4.791	0.005	0.688	-9.199	-3.202	0.00014884	0.00218321	1289		Gm10516	100038712	100038712	predicted gene 10516	NR_033536
Dennd3	2.405	9.267	0.39	0.349	-4.673	-2.224	3.71063e-06	0.000285792	1290		Dennd3	105841	105841	DENN/MADD domain containing 3	NM_001081066//NP_001074535//XM_006520252//XP_006520315//XR_383965
Capn8	0.232	1.88	0.075	0.625	-10.026	-3.326	0.000190776	0.0025587	1291		Capn8	170725	170725	calpain 8	NM_001145806//NM_130890//NP_001139278//NP_570960//XM_006496686//XM_006496687//XM_006496688//XP_006496749//XP_006496750//XP_006496751//XR_373596//XR_865595
Cd1d1	3.087	0.068	0.944	0.028	15.595	3.963	0.000373132	0.00397297	1292		Cd1d1	12479	12479	CD1d1 antigen	NM_007639//NP_031665//XM_006500958//XP_006501021
Socs3	26.908	196.904	5.881	17.753	-6.898	-2.786	7.0316e-05	0.00138012	1293		Socs3	12702	12702	suppressor of cytokine signaling 3	NM_007707//NP_031733//XM_011248707//XP_011247009
Guca2a	16.626	329.712	0.973	279.068	-14.115	-3.819	0.000328493	0.00365152	1294		Guca2a	14915	14915	guanylate cyclase activator 2a (guanylin)	NM_008190//NP_032216
Rps6ka6	8.525	0.445	0.868	0.3	14.508	3.859	0.000340808	0.00374215	1295		Rps6ka6	67071	67071	ribosomal protein S6 kinase polypeptide 6	NM_025949//NP_080225//XM_006528400//XM_006528401//XM_006528402//XM_006528403//XM_006528404//XM_011247706//XM_011247707//XP_006528463//XP_006528464//XP_006528465//XP_006528466//XP_006528467//XP_011246008//XP_011246009
Ppm1h	0.788	6.437	0.071	0.862	-5.54	-2.47	2.36008e-05	0.000719024	1296		Ppm1h	319468	319468	protein phosphatase 1H (PP2C domain containing)	NM_001110218//NM_176919//NP_001103688//NP_795893//XM_006513740//XM_006513742//XP_006513803//XP_006513805
Smad9	0.118	0	0.082	0	11.853	3.567	0.000261697	0.00314643	1297	low	Smad9	55994	55994	SMAD family member 9	NM_019483//NP_062356//XM_006501728//XM_006501729//XP_006501791//XP_006501792
Apol7a	0.675	12.358	0.618	5.249	-7.152	-2.838	8.02381e-05	0.00148767	1298		Apol7a	75761	75761	apolipoprotein L 7a	NM_001164640//NM_029419//NP_001158112//NP_083695//XM_011245766//XP_011244068
Ncf2	0.323	1.181	0.197	0.287	-8.048	-3.009	0.000119791	0.00191877	1299		Ncf2	17970	17970	neutrophil cytosolic factor 2	NM_010877//NP_035007//XM_006529235//XM_006529236//XP_006529298//XP_006529299
Upk3b	1.248	12.301	0.133	1.432	-8.115	-3.021	0.000122164	0.00193284	1300		Upk3b	100647	100647	uroplakin 3B	NM_175309//NP_780518
Prodh2	0	0.437	0	0.343	-27.53	-4.783	0.000678766	0.00599432	1301		Prodh2	56189	56189	proline dehydrogenase (oxidase) 2	NM_019546//NP_062419//XM_006540221//XM_006540222//XM_006540223//XM_006540224//XM_006540225//XP_006540284//XP_006540285//XP_006540286//XP_006540287//XP_006540288
Naprt1	6.398	151.974	3.407	109.575	-11.404	-3.511	0.000253661	0.00309658	1302		NA	NA	NA	NA	NA
Celsr3	0.136	0.954	0.012	0.066	-6.729	-2.75	6.91811e-05	0.00136243	1303		Celsr3	107934	107934	cadherin, EGF LAG seven-pass G-type receptor 3	NM_080437//NP_536685//XM_006511621//XM_006511622//XM_006511623//XM_006511624//XM_006511625//XM_006511626//XP_006511684//XP_006511685//XP_006511686//XP_006511687//XP_006511688//XP_006511689//XR_379754
Gpr119	0	0.141	0	0.03	-14.715	-3.879	0.000363782	0.00390893	1304		Gpr119	236781	236781	G-protein coupled receptor 119	NM_181751//NP_861416//XM_006541488//XP_006541551
Coro7	3.868	23.878	0.658	3.999	-5.115	-2.355	1.38388e-05	0.000545535	1305		Coro7	78885	78885	coronin 7	NM_030205//NP_084481
Mmp7	889.876	53.641	190.824	28.509	10.573	3.402	0.000224615	0.00284929	1306		Mmp7	17393	17393	matrix metallopeptidase 7	NM_001319986//NM_010810//NP_001306915//NP_034940
Upk2	0.346	0	0.196	0	16.497	4.044	0.000436302	0.00442502	1307		Upk2	22269	22269	uroplakin 2	NM_009476//NP_033502
Ncrna00085	1.756	0.105	0.084	0.094	24.231	4.599	0.000624271	0.00565551	1308		NA	NA	NA	NA	NA
Cyp2d34	1.159	10.767	0.221	5.87	-8.997	-3.169	0.000156171	0.00224973	1309		Cyp2d34	223706	223706	cytochrome P450, family 2, subfamily d, polypeptide 34	NM_145474//NP_663449
Sh3bp5	4.18	0.384	0.347	0.201	11.906	3.574	0.000276644	0.00325241	1310		Sh3bp5	24056	24056	SH3-domain binding protein 5 (BTK-associated)	NM_011894//NP_036024//XM_006519013//XM_006519015//XP_006519076//XP_006519078
Nefh	1.1	0.037	0.014	0.021	10.541	3.398	0.000228087	0.00288503	1311		Nefh	380684	380684	neurofilament, heavy polypeptide	NM_010904//NP_035034
Grin2d	0.094	1.559	0.018	0.556	-13.37	-3.741	0.000328153	0.00365058	1312		Grin2d	14814	14814	glutamate receptor, ionotropic, NMDA2D (epsilon 4)	NM_008172//NP_032198//XM_006540631//XM_006540633//XM_011250799//XM_011250800//XM_011250801//XM_011250802//XM_011250803//XM_011250804//XM_011250805//XM_011250806//XP_006540694//XP_006540696//XP_011249101//XP_011249102//XP_011249103//XP_011249104//XP_011249105//XP_011249106//XP_011249107//XP_011249108//XR_882021
Fndc4	0.393	0.053	0.058	0.05	15.522	3.956	0.000397191	0.00413356	1313		Fndc4	64339	64339	fibronectin type III domain containing 4	NM_022424//NP_071869//XM_006504044//XM_011240762//XP_006504107//XP_011239064
Tgfbi	1.219	4.145	0.761	2.14	-7.272	-2.862	9.20659e-05	0.00161788	1314		Tgfbi	21810	21810	transforming growth factor, beta induced	NM_009369//NP_033395
Ccnd1	206.124	27.721	17.307	9.144	5.775	2.53	3.45721e-05	0.000891516	1315		Ccnd1	12443	12443	cyclin D1	NM_007631//NP_031657//XM_011241977//XP_011240279
Gfra4	0.373	0	0.106	0	9.703	3.278	0.000191046	0.00256086	1316		Gfra4	14588	14588	glial cell line derived neurotrophic factor family receptor alpha 4	NM_001136063//NM_001271001//NM_001271002//NM_020014//NP_001129535//NP_001257930//NP_001257931//NP_064398//XM_006498771//XM_011239301//XM_011239302//XP_006498834//XP_011237603//XP_011237604//XR_374412//XR_866224//XR_866225//XR_866226
Wif1	2.868	0	2.428	0	16.097	4.009	0.000432559	0.00439741	1317		Wif1	24117	24117	Wnt inhibitory factor 1	NM_011915//NP_036045
Fut2	22.999	5.648	3.076	0.547	4.79	2.26	7.48298e-06	0.00039547	1318		Fut2	14344	14344	fucosyltransferase 2	NM_001271993//NM_018876//NP_001258922//NP_061364//XM_011250795//XP_011249097
Ppp1r16b	0.031	0.408	0.017	0.259	-21.463	-4.424	0.000576375	0.00535578	1319		Ppp1r16b	228852	228852	protein phosphatase 1, regulatory (inhibitor) subunit 16B	NM_001159662//NM_153089//NP_001153134//NP_694729//XM_011239492//XM_011239493//XP_011237794//XP_011237795
Grasp	8.975	1.312	1.191	0.435	5.176	2.372	1.64367e-05	0.000593783	1320		Grasp	56149	56149	GRP1 (general receptor for phosphoinositides 1)-associated scaffold protein	NM_019518//NP_062391//XM_006521196//XP_006521259
Hsf5	0	0.09	0	0.038	-27.473	-4.78	0.000702549	0.00613829	1321	low	Hsf5	327992	327992	heat shock transcription factor family member 5	NM_001045527//NP_001038992//XM_006536456//XP_006536519//XR_879708//XR_887148
Tnfaip2	1.098	0.261	0.632	0.068	7.023	2.812	8.34283e-05	0.00152464	1322		Tnfaip2	21928	21928	tumor necrosis factor, alpha-induced protein 2	NM_009396//NP_033422//XM_006515792//XM_006515793//XP_006515855//XP_006515856//XR_381521
Large	7.736	1.237	0.85	0.256	5.252	2.393	1.86976e-05	0.000634222	1323		Large	16795	16795	like-glycosyltransferase	NM_001317391//NM_010687//NP_001304320//NP_034817//XM_011248317//XM_011248318//XP_011246619//XP_011246620
Slamf9	6.939	1.776	3.828	1.171	8.344	3.061	0.000142175	0.00212552	1324		Slamf9	98365	98365	SLAM family member 9	NM_029612//NP_083888//XM_006497067//XM_006497068//XP_006497130//XP_006497131
Itga9	0.153	0.024	0.083	0.008	7.409	2.889	0.000100647	0.00170821	1325		Itga9	104099	104099	integrin alpha 9	NM_001113514//NM_133721//NP_001106986//NP_598482//XM_006511918//XP_006511981
Myo7a	1.98	19.449	0.665	6.328	-6.723	-2.749	7.54946e-05	0.00145021	1326		Myo7a	17921	17921	myosin VIIA	NM_001256081//NM_001256082//NM_001256083//NM_008663//NP_001243010//NP_001243011//NP_001243012//NP_032689//XM_006507427//XM_006507428//XM_006507429//XM_011241688//XM_011241689//XM_011241690//XM_011241691//XP_006507490//XP_006507491//XP_006507492//XP_011239990//XP_011239991//XP_011239992//XP_011239993
Scel	0.821	0.016	0.203	0.014	29.678	4.891	0.000756892	0.00647492	1327		Scel	64929	64929	sciellin	NM_022886//NP_075024//XM_006519355//XM_006519356//XP_006519418//XP_006519419
Sema6d	1.008	48.779	1.244	30.353	-21.476	-4.425	0.00058632	0.00541899	1328		Sema6d	214968	214968	sema domain, transmembrane domain (TM), and cytoplasmic domain, (semaphorin) 6D	NM_001290997//NM_001291000//NM_172537//NM_199238//NM_199239//NM_199240//NM_199241//NP_001277926//NP_001277929//NP_766125//NP_954708//NP_954709//NP_954710//NP_954711//XM_006499111//XM_006499112//XM_006499113//XM_006499114//XM_011239424//XM_011239425//XM_011239426//XM_011239427//XM_011239428//XM_011239429//XM_011239430//XM_011239431//XM_011239432//XP_006499174//XP_006499175//XP_006499176//XP_006499…
Hoxa2	0.049	0.944	0.086	0.373	-7.551	-2.917	0.000109411	0.00179953	1329		Hoxa2	15399	15399	homeobox A2	NM_010451//NP_034581
Smpdl3a	3.518	44.906	4.192	9.356	-4.678	-2.226	5.60448e-06	0.000337963	1330		Smpdl3a	57319	57319	sphingomyelin phosphodiesterase, acid-like 3A	NM_020561//NP_065586
Nexn	0.403	0.09	0.184	0.079	6.557	2.713	6.93679e-05	0.00136496	1331		Nexn	68810	68810	nexilin	NM_199465//NP_955759//XM_006501990//XM_006501991//XM_006501992//XM_006501993//XM_006501996//XM_006501998//XM_006502000//XM_006502002//XM_011240214//XM_011240215//XM_011240216//XP_006502053//XP_006502054//XP_006502055//XP_006502056//XP_006502059//XP_006502061//XP_006502063//XP_006502065//XP_011238516//XP_011238517//XP_011238518
Pstpip2	2.513	49.119	0.393	25.358	-16.924	-4.081	0.0004702	0.00465616	1332		Pstpip2	19201	19201	proline-serine-threonine phosphatase-interacting protein 2	NM_013831//NM_177831//NP_038859
Klf8	0.006	0.109	0.01	0.008	-24.735	-4.628	0.000667346	0.00592684	1333	low	Klf8	245671	245671	Kruppel-like factor 8	NM_173780//NP_776141//XM_006528852//XM_006528853//XM_006528858//XM_006528859//XM_006528860//XM_011247821//XM_011247822//XM_011247823//XM_011247824//XM_011247825//XP_006528915//XP_006528916//XP_006528921//XP_006528922//XP_006528923//XP_011246123//XP_011246124//XP_011246125//XP_011246126//XP_011246127
Epha2	45.944	5.229	6.932	1.741	6.977	2.803	8.43027e-05	0.00153342	1334		Epha2	13836	13836	Eph receptor A2	NM_010139//NP_034269//XM_006538528//XP_006538591
Slc46a3	0.502	2.846	0.187	1.008	-6.173	-2.626	5.28132e-05	0.00114758	1335		Slc46a3	71706	71706	solute carrier family 46, member 3	NM_027872//NP_082148//XM_006504865//XM_006504866//XM_006504867//XP_006504928//XP_006504929//XP_006504930
Saa1	0.046	3.506	0.079	2.258	-25.369	-4.665	0.000681075	0.00600236	1336		Saa1	20208	20208	serum amyloid A 1	NM_009117//NP_033143//XM_006540724//XM_006540725//XM_006540726//XP_006540787//XP_006540788//XP_006540789
Odf3b	0.064	10.61	0.06	5.335	-59.719	-5.9	0.00108213	0.00825827	1337		Odf3b	70113	70113	outer dense fiber of sperm tails 3B	NM_001013022//NP_001013040//XM_006521387//XM_006521388//XP_006521450//XP_006521451
Meis3	2.618	0.411	0.337	0.032	6.015	2.588	4.75481e-05	0.00108257	1338		Meis3	17537	17537	Meis homeobox 3	NM_001277988//NM_001277989//NM_001302472//NM_008627//NP_001264917//NP_001264918//NP_001289401//NP_032653//NR_102730//XM_006539600//XM_006539603//XM_006539605//XM_011250442//XM_011250443//XM_011250444//XM_011250445//XM_011250446//XM_011250447//XM_011250448//XM_011250449//XM_011250450//XM_011250451//XP_006539663//XP_006539666//XP_006539668//XP_011248744//XP_011248745//XP_011248746//XP_011248747//XP…
Hunk	37.803	3.863	9.208	1.63	5.515	2.463	2.89453e-05	0.000803207	1339		Hunk	26559	26559	hormonally upregulated Neu-associated kinase	NM_015755//NP_056570//XM_011246130//XP_011244432//XR_384941
Slfn10-ps	1.504	0.015	0.709	0.026	31.495	4.977	0.000816199	0.00681734	1340		Slfn10-ps	237887	237887	schlafen 10, pseudogene	NM_181542//NR_073523//NR_073524
1700108F19Rik	0.176	4.365	0.034	2.58	-29.04	-4.86	0.000776937	0.00657888	1341		1700108F19Rik	73272	73272	RIKEN cDNA 1700108F19 gene	NR_015485
Samd12	3.006	0	1.758	0	47.121	5.558	0.0010107	0.00786224	1342		Samd12	320679	320679	sterile alpha motif domain containing 12	NM_177225//NP_796199//XM_006521080//XM_006521081//XM_006521082//XM_006521083//XM_006521084//XM_006521085//XM_011245660//XM_011245661//XM_011245662//XM_011245663//XP_006521143//XP_006521144//XP_006521145//XP_006521146//XP_006521147//XP_006521148//XP_011243962//XP_011243963//XP_011243964//XP_011243965
Slc17a4	9.011	35.675	2.487	10.312	-5.039	-2.333	1.53393e-05	0.000573675	1343		Slc17a4	319848	319848	solute carrier family 17 (sodium phosphate), member 4	NM_177016//NP_795990//XM_006516693//XM_006516694//XM_006516695//XM_006516696//XM_006516697//XM_006516700//XP_006516756//XP_006516757//XP_006516758//XP_006516759//XP_006516760//XP_006516763
Epb4.1l1	2.837	0.409	0.194	0.176	8.531	3.093	0.000159507	0.00227671	1344		NA	NA	NA	NA	NA
Rdh16	0.123	0.791	0.023	0.176	-11.113	-3.474	0.000270748	0.00321015	1345		Rdh16	19683	19683	retinol dehydrogenase 16	NM_009040//NP_033066//XM_006513389//XP_006513452
Pvt1	5.618	0.191	0.618	0.068	11.86	3.568	0.000301876	0.00344157	1346		Pvt1	19296	19296	plasmacytoma variant translocation 1	NM_011222//NR_003368//NR_132746//NR_132747
Ndrg4	0.229	0.007	0.066	0.013	12.834	3.682	0.000339739	0.00373809	1347		Ndrg4	234593	234593	N-myc downstream regulated gene 4	NM_001195006//NM_145602//NP_001181935//NP_663577//XM_006530867//XM_006530868//XM_006530869//XP_006530930//XP_006530931//XP_006530932
Ang4	17.667	118.219	4.334	44.392	-9.201	-3.202	0.000185456	0.00251043	1348		Ang4	219033	219033	angiogenin, ribonuclease A family, member 4	NM_177544//NP_808212
Abca12	0.938	0.018	0.102	0.01	35.825	5.163	0.000920166	0.00740735	1349		Abca12	74591	74591	ATP-binding cassette, sub-family A (ABC1), member 12	NM_175210//NP_780419
Wdr90	5.188	0.592	0.841	0.19	7.096	2.827	9.96875e-05	0.00170059	1350		Wdr90	106618	106618	WD repeat domain 90	NM_001163766//NM_134124//NP_001157238
Slc27a4	9.704	88.801	1.576	40.853	-6.133	-2.616	5.66156e-05	0.00119942	1351		Slc27a4	26569	26569	solute carrier family 27 (fatty acid transporter), member 4	NM_011989//NP_036119
Zbtb32	1.918	0.236	0.03	0.115	6.068	2.601	5.45584e-05	0.0011724	1352		Zbtb32	58206	58206	zinc finger and BTB domain containing 32	NM_021397//NP_067372//XM_006540245//XM_006540246//XM_006540248//XM_011250663//XP_006540308//XP_006540309//XP_006540311//XP_011248965
Mfsd7a	0.02	2.335	0.017	1.218	-68.114	-6.09	0.0011724	0.00867754	1353		Mfsd7a	243197	243197	major facilitator superfamily domain containing 7A	NM_172883//NP_766471//XM_006534932//XM_006534933//XM_006534934//XM_006534935//XP_006534995//XP_006534996//XP_006534997//XP_006534998
B4galt1	26.805	117.816	1.314	11.088	-4.227	-2.079	1.32461e-06	0.000196894	1354		B4galt1	14595	14595	UDP-Gal:betaGlcNAc beta 1,4- galactosyltransferase, polypeptide 1	NM_022305//NP_071641//XM_006537620//XP_006537683
Myh15	0.038	0	0.041	0	12.396	3.632	0.000335502	0.00370226	1355	low	Myh15	667772	667772	myosin, heavy chain 15	NM_001166210//NP_001159682
Frmd3	0	0.018	0	0.019	-8.194	-3.035	0.000154434	0.00223314	1356	low	Frmd3	242506	242506	FERM domain containing 3	NM_001163732//NM_172869//NP_001157204//NP_766457//XM_006537928//XP_006537991
Iffo2	23.351	3.645	4.144	0.979	4.416	2.143	3.69147e-06	0.000285657	1357		Iffo2	212632	212632	intermediate filament family orphan 2	NM_001205173//NM_183148//NP_001192102//NP_898971//XM_006538691//XM_006538692//XP_006538754//XP_006538755
Pyroxd2	0.058	1.99	0.03	0.226	-19.111	-4.256	0.000588069	0.00542931	1358		Pyroxd2	74580	74580	pyridine nucleotide-disulphide oxidoreductase domain 2	NM_029011//NP_083287//XM_011247383//XM_011247384//XP_011245685//XP_011245686//XR_877691
Coro2a	36.266	248.296	11.997	32.58	-4.834	-2.273	1.26385e-05	0.000522659	1359		Coro2a	107684	107684	coronin, actin binding protein 2A	NM_001164804//NM_178893//NP_001158276//NP_849224//XM_011249899//XM_011249900//XM_011249901//XP_011248201//XP_011248202//XP_011248203
Ugt2b34	55.507	358.002	4.089	65.185	-5.91	-2.563	4.94091e-05	0.00110149	1360		Ugt2b34	100727	100727	UDP glucuronosyltransferase 2 family, polypeptide B34	NM_153598//NP_705826
Nfatc4	0.236	0.013	0.026	0.011	7.814	2.966	0.000141687	0.00212366	1361		Nfatc4	73181	73181	nuclear factor of activated T cells, cytoplasmic, calcineurin dependent 4	NM_001168346//NM_023699//NP_001161818//NP_076188
Ttc16	0.134	1.749	0.018	0.325	-9.071	-3.181	0.00019341	0.0025866	1362		Ttc16	338348	338348	tetratricopeptide repeat domain 16	NM_001290563//NM_001290564//NM_001290566//NM_001290567//NM_177384//NP_001277492//NP_001277493//NP_001277495//NP_001277496//NP_796358//XM_006498139//XP_006498202
Apoc3	4.36	1284.45	7.551	1411.56	-69.515	-6.119	0.00120016	0.00881544	1363		Apoc3	11814	11814	apolipoprotein C-III	NM_001289755//NM_001289756//NM_001289833//NM_023114//NP_001276684//NP_001276685//NP_001276762//NP_075603
Plcb2	0.017	0.141	0.01	0.085	-13.503	-3.755	0.000388568	0.00409206	1364		Plcb2	18796	18796	phospholipase C, beta 2	NM_001290790//NM_177568//NP_001277719//NP_808236//XM_006498934//XM_006498935//XP_006498997//XP_006498998
Ogdhl	3.634	0.236	1.74	0.043	7.279	2.864	0.000115066	0.00186503	1365		Ogdhl	239017	239017	oxoglutarate dehydrogenase-like	NM_001081130//NP_001074599//XM_006518951//XM_006518952//XP_006519014//XP_006519015
Faah	17.031	84.767	1.428	10.419	-4.274	-2.096	2.24371e-06	0.000230454	1366		Faah	14073	14073	fatty acid amide hydrolase	NM_010173//NP_034303
Cyp4f40	1.157	25.141	1.191	5.822	-8.023	-3.004	0.000153082	0.00222307	1367		Cyp4f40	631304	631304	cytochrome P450, family 4, subfamily f, polypeptide 40	NM_001101588//NP_001095058//XM_006524757//XM_006524758//XM_006524759//XM_011246560//XP_006524820//XP_006524821//XP_006524822//XP_011244862
Mmp15	22.265	5.398	0.693	0.199	4.567	2.191	7.21824e-06	0.000391749	1368		Mmp15	17388	17388	matrix metallopeptidase 15	NM_008609//NP_032635
9530082P21Rik	0.166	2.332	0.085	0.497	-9.913	-3.309	0.000249667	0.00306334	1369		9530082P21Rik	638247	638247	RIKEN cDNA 9530082P21 gene	NR_015472
Baiap2	11.626	3.072	1.597	0.334	4.339	2.117	3.07069e-06	0.000261352	1370		Baiap2	108100	108100	brain-specific angiogenesis inhibitor 1-associated protein 2	NM_001037754//NM_001037755//NM_130862//NP_001032843//NP_001032844//NP_570932//XM_006531966//XM_006531967//XM_006531968//XM_006531969//XP_006532029//XP_006532030//XP_006532031//XP_006532032
Cadm4	4.524	0.386	0.968	0.02	7.762	2.956	0.00014398	0.00213744	1371		Cadm4	260299	260299	cell adhesion molecule 4	NM_153112//NP_694752
Asah2	3.514	47.005	0.147	20.177	-11.696	-3.548	0.00032722	0.00364329	1372		Asah2	54447	54447	N-acylsphingosine amidohydrolase 2	NM_018830//NP_061300//XM_011247283//XM_011247284//XM_011247285//XM_011247286//XM_011247287//XM_011247288//XM_011247289//XM_011247290//XP_011245585//XP_011245586//XP_011245587//XP_011245588//XP_011245589//XP_011245590//XP_011245591//XP_011245592
Zfp518b	2.456	0.234	0.164	0.127	8.786	3.135	0.000187835	0.00253236	1373		Zfp518b	100515	100515	zinc finger protein 518B	NM_001081144//NM_001177902//NP_001074613//NP_001171373//XM_011240681//XM_011240682//XM_011240683//XP_011238983//XP_011238984//XP_011238985
Arl6	4.801	0.346	0.527	0.099	9.606	3.264	0.000236717	0.0029622	1374		Arl6	56297	56297	ADP-ribosylation factor-like 6	NM_019665//NP_062639//XM_006522398//XP_006522461
Hemgn	0.028	1.066	0.025	0.823	-26.653	-4.736	0.00080823	0.00676773	1375		Hemgn	93966	93966	hemogen	NM_053149//NP_444379//XM_011250137//XP_011248439
Nlrp6	21.847	157.409	10.552	21.577	-4.634	-2.212	8.96247e-06	0.000435744	1376		Nlrp6	101613	101613	NLR family, pyrin domain containing 6	NM_001081389//NM_133946//NP_598707//XM_006536149//XP_006536212
Snord58b	3.174	0.926	0.172	1.603	7.579	2.922	0.000139507	0.0021076	1377		Snord58b	100217457	100217457	small nucleolar RNA, C/D box 58B	NR_028552
Hdhd3	5.296	93.457	2.754	54.165	-9.854	-3.301	0.000249412	0.00306183	1378		Hdhd3	72748	72748	haloacid dehalogenase-like hydrolase domain containing 3	NM_024257//NP_077219
Slc6a8	17.125	90.258	3.431	9.109	-4.215	-2.076	2.02657e-06	0.000223379	1379		Slc6a8	102857	102857	solute carrier family 6 (neurotransmitter transporter, creatine), member 8	NM_001142809//NM_001142810//NM_133987//NP_001136281//NP_001136282//NP_598748
Ckap2	32.136	5.885	3.891	1.2	5.608	2.487	4.35962e-05	0.00103185	1380		Ckap2	80986	80986	cytoskeleton associated protein 2	NM_001004140//NP_001004140//XM_006509226//XP_006509289
BC100451	0.368	0	0.215	0	8.138	3.025	0.000167266	0.00234942	1381		BC100451	58251	58251	cDNA sequence BC100451	NM_021440//NP_067415//XM_006533859//XM_006533860//XM_011249166//XP_006533922//XP_006533923//XP_011247468
Rarg	5.574	1.288	0.907	0.041	6.127	2.615	6.6984e-05	0.00133152	1382		Rarg	19411	19411	retinoic acid receptor, gamma	NM_001042727//NM_011244//NP_001036192//NP_035374//XM_006520650//XM_011245525//XP_006520713//XP_011243827
Greb1l	0.685	0.047	0.153	0.038	6.948	2.797	0.000107936	0.00178683	1383		Greb1l	381157	381157	growth regulation by estrogen in breast cancer-like	NM_001083628//NP_001077097//XM_006526068//XM_006526069//XM_011246970//XP_006526131//XP_006526132//XP_011245272
Tsc22d3	4.792	40.723	0.469	21.903	-6.632	-2.729	9.48998e-05	0.00164782	1384		Tsc22d3	14605	14605	TSC22 domain family, member 3	NM_001077364//NM_010286//NP_001070832//NP_034416//NR_122039//XM_006528499//XM_006528500//XM_006528501//XM_006528503//XM_006528504//XM_006528505//XP_006528562//XP_006528563//XP_006528564//XP_006528566//XP_006528567//XP_006528568
Lcn2	0.95	23.073	0.75	8.24	-29.71	-4.893	0.000893761	0.00725233	1385		Lcn2	16819	16819	lipocalin 2	NM_008491//NP_032517
Klc4	14.087	82.197	3.576	9.497	-4.537	-2.182	7.87262e-06	0.000404187	1386		Klc4	74764	74764	kinesin light chain 4	NM_029091//NP_083367//XM_006525043//XM_006525044//XM_011246688//XM_011246689//XP_006525106//XP_006525107//XP_011244990//XP_011244991
Fbxo10	1.491	0.226	0.194	0.026	5.233	2.388	2.83035e-05	0.000791675	1387		Fbxo10	269529	269529	F-box protein 10	NM_001024142//NP_001019313
Xrcc5	29.948	5.91	2.054	0.648	4.622	2.208	9.68514e-06	0.00045569	1388		Xrcc5	22596	22596	X-ray repair complementing defective repair in Chinese hamster cells 5	NM_009533//NP_033559//XM_006495892//XM_006495893//XM_006495894//XP_006495955//XP_006495956//XP_006495957
Msn	18.591	0.275	7.067	0.373	50.93	5.67	0.00115354	0.00858425	1389		Msn	17698	17698	moesin	NM_010833//NP_034963
Fbxl2	0.54	0.065	0.3	0.062	12.962	3.696	0.000395629	0.00413356	1390		Fbxl2	72179	72179	F-box and leucine-rich repeat protein 2	NM_178624//NP_848739//XM_006512294//XM_006512295//XM_011243027//XM_011243028//XP_006512357//XP_006512358//XP_011241329//XP_011241330//XR_379878//XR_379879//XR_379880
Pea15a	17.455	3.21	0.901	0.505	4.837	2.274	1.59721e-05	0.000586578	1391		Pea15a	18611	18611	phosphoprotein enriched in astrocytes 15A	NM_011063//NP_035193//XM_006496702//XP_006496765
Zfp651	0.377	0.024	0.058	0.022	8.397	3.07	0.00018558	0.00251061	1392		Zfp651	270210	270210	zinc finger protein 651	NM_001166644//NP_001160116//XM_006512144//XM_006512145//XM_006512146//XP_006512207//XP_006512208//XP_006512209
Casp1	17.944	156.484	4.15	66.45	-6.44	-2.687	8.75073e-05	0.00157089	1393		Casp1	12362	12362	caspase 1	NM_009807//NP_033937
Smox	32.272	5.625	4.715	0.485	4.649	2.217	1.09191e-05	0.000490982	1394		Smox	228608	228608	spermine oxidase	NM_001177833//NM_001177834//NM_001177835//NM_001177836//NM_001177837//NM_001177838//NM_001177839//NM_001177840//NM_145533//NP_001171304//NP_001171305//NP_001171306//NP_001171307//NP_001171308//NP_001171309//NP_001171310//NP_001171311//NP_663508//XM_006499287//XM_006499288//XM_006499289//XM_006499290//XM_006499291//XM_006499292//XM_006499293//XM_011239475//XP_006499350//XP_006499351//XP_006499352/…
Serpinb1b	0.515	0.015	0.195	0.025	16.04	4.004	0.000540526	0.00512765	1395		Serpinb1b	282663	282663	serine (or cysteine) peptidase inhibitor, clade B, member 1b	NM_173052//NP_766640//XM_006516684//XM_006516685//XM_006516686//XP_006516747//XP_006516748//XP_006516749
A630095E13Rik	0.374	0	0.061	0	9.599	3.263	0.000248568	0.00305534	1396		A630095E13Rik	235973	235973	RIKEN cDNA A630095E13 gene	NM_001033325//NP_001028497
Fcrl1	0.264	0	0.006	0	12.428	3.636	0.00037612	0.00399341	1397		Fcrl1	229499	229499	Fc receptor-like 1	NM_001136236//NM_001310545//NM_153090//NM_178165//NP_001129708//NP_001297474//NP_694730//NP_835459//XM_006501336//XM_006501337//XM_011240084//XP_006501399//XP_006501400//XP_011238386
Rin3	10.487	1.849	0.451	0.567	4.672	2.224	1.1532e-05	0.000502245	1398		Rin3	217835	217835	Ras and Rab interactor 3	NM_001161365//NM_177620//NP_001154837//NP_808288//XM_006515741//XM_011244094//XP_006515804//XP_011242396
Atp10d	0.315	0.009	0.016	0.007	32.475	5.021	0.000962562	0.00762721	1399		Atp10d	231287	231287	ATPase, class V, type 10D	NM_153389//NP_700438//NR_003966
Nrp1	1.713	0.159	0.421	0.039	7.534	2.913	0.000144355	0.00213847	1400		Nrp1	18186	18186	neuropilin 1	NM_008737//NP_032763//XM_006530766//XM_006530767//XM_006530768//XP_006530829//XP_006530830//XP_006530831
Ush1c	16.731	109.343	1.253	25.148	-6.415	-2.681	8.87336e-05	0.00158437	1401		Ush1c	72088	72088	Usher syndrome 1C	NM_001163733//NM_001291182//NM_023649//NM_153677//NP_001157205//NP_001278111//NP_076138//NP_710143//XM_006541212//XP_006541275
Limd2	5.038	0.554	0.446	0.123	7.993	2.999	0.000167846	0.0023554	1402		Limd2	67803	67803	LIM domain containing 2	NM_172397//NP_765985//XM_006534019//XM_006534020//XP_006534082//XP_006534083
Trim6	0.301	0.074	0.141	0.042	8.325	3.057	0.000186026	0.0025137	1403		Trim6	94088	94088	tripartite motif-containing 6	NM_001013616//NP_001013637//XM_006508364//XM_006508365//XM_006508366//XP_006508427//XP_006508428//XP_006508429//XR_378281
Dscam	0.035	0	0.018	0	11.241	3.491	0.000328187	0.00365058	1404	low	Dscam	13508	13508	Down syndrome cell adhesion molecule	NM_031174//NP_112451//XM_006522886//XM_006522887//XM_011246093//XP_006522949//XP_006522950//XP_011244395
Cbx6	19.469	2.516	1.428	0.266	5.241	2.39	3.0263e-05	0.000824094	1405		Cbx6	494448	494448	chromobox 6	NM_028763//NP_083039
Cadm1	7.219	1.945	0.476	0.242	5.182	2.374	2.81287e-05	0.00078994	1406		Cadm1	54725	54725	cell adhesion molecule 1	NM_001025600//NM_001310841//NM_018770//NM_207675//NM_207676//NP_001020771//NP_001297770//NP_061240//NP_997558//NP_997559//XM_006510496//XM_006510497//XP_006510559//XP_006510560
Slc27a3	2.062	0.425	0.503	0.268	7.458	2.899	0.00014179	0.00212384	1407		Slc27a3	26568	26568	solute carrier family 27 (fatty acid transporter), member 3	NM_001316688//NM_011988//NP_001303617//NP_036118//XM_006501528//XM_011240129//XM_011240130//XP_006501591//XP_011238431//XP_011238432
Mboat1	56.428	10.889	5.281	1.91	5.275	2.399	3.2023e-05	0.000848264	1408		Mboat1	218121	218121	membrane bound O-acyltransferase domain containing 1	NM_153546//NP_705774//XM_011244305//XP_011242607
Plekho2	0.57	4.566	0.075	1.194	-7.709	-2.947	0.000155033	0.00223748	1409		Plekho2	102595	102595	pleckstrin homology domain containing, family O member 2	NM_153119//NP_694759//XM_006510751//XP_006510814
Il17rb	0.42	2.526	0.074	0.185	-5.43	-2.441	3.99416e-05	0.00097413	1410		Il17rb	50905	50905	interleukin 17 receptor B	NM_019583//NP_062529//XM_006519245//XP_006519308
Trim40	1.141	17.451	0.639	8.196	-6.58	-2.718	9.84182e-05	0.00168263	1411		Trim40	195359	195359	tripartite motif-containing 40	NM_001033235//NM_001172168//NP_001028407//NP_001165639//XM_006523902//XM_006523903//XM_006523904//XM_006523905//XM_006523906//XM_006523907//XM_006523908//XM_006523909//XM_006536825//XM_006536827//XM_006536828//XM_006536829//XM_011251498//XM_011251499//XP_006523965//XP_006523966//XP_006523967//XP_006523968//XP_006523969//XP_006523970//XP_006523971//XP_006523972//XP_006536888//XP_006536890//XP_0065…
Tmem37	0.701	79.763	1.056	75.758	-26.307	-4.717	0.00086502	0.0070931	1412		Tmem37	170706	170706	transmembrane protein 37	NM_019432//NP_062305//XR_878316
Chi3l1	0.022	0.136	0.022	0.098	-15.55	-3.959	0.000539024	0.00511557	1413		NA	NA	NA	NA	NA
Klhl8	6.464	0.463	1.299	0.141	9.297	3.217	0.000245971	0.0030369	1414		Klhl8	246293	246293	kelch-like 8	NM_178741//NP_848856//XM_006534940//XM_006534941//XM_006534942//XP_006535003//XP_006535004//XP_006535005
Ano7	0.186	6.215	0.064	3.438	-21.061	-4.396	0.000738911	0.00635605	1415		Ano7	404545	404545	anoctamin 7	NM_001271884//NM_207031//NP_001258813//NP_996914//XM_006529733//XM_006529734//XM_006529735//XM_006529736//XM_006529737//XP_006529796//XP_006529797//XP_006529798//XP_006529799//XP_006529800//XR_387178
Pdlim2	8.398	63.812	1.824	32.234	-8.018	-3.003	0.000178242	0.00244826	1416		Pdlim2	213019	213019	PDZ and LIM domain 2	NM_001253736//NM_145978//NP_001240665//NP_666090//XM_006518781//XM_006518782//XM_006518783//XM_011245006//XP_006518844//XP_006518845//XP_006518846//XP_011243308
Zfp94	1.586	0.317	0.051	0.071	5.727	2.518	5.64263e-05	0.00119872	1417		Zfp94	22756	22756	zinc finger protein 94	NM_001199321//NM_009568//NP_001186250//NP_033594//XM_011250487//XM_011250488//XM_011250489//XM_011250490//XM_011250491//XM_011250492//XP_011248789//XP_011248790//XP_011248791//XP_011248792//XP_011248793//XP_011248794//XR_881687
Efnb2	18.896	104.18	0.989	26.81	-5.299	-2.406	3.65334e-05	0.00091774	1418		Efnb2	13642	13642	ephrin B2	NM_010111//NP_034241//XM_006508694//XM_011242036//XP_006508757//XP_011240338
Pdgfra	0.078	0	0.035	0	16.337	4.03	0.000591084	0.00545007	1419	low	Pdgfra	18595	18595	platelet derived growth factor receptor, alpha polypeptide	NM_001083316//NM_011058//NP_001076785//NP_035188//XM_006504261//XM_006504262//XM_006504263//XP_006504324//XP_006504325//XP_006504326
Scml2	0.143	0.005	0.061	0.008	14.714	3.879	0.000509887	0.00492926	1420		Scml2	107815	107815	sex comb on midleg-like 2 (Drosophila)	NM_001290651//NM_001290652//NM_133194//NP_001277580//NP_001277581//XM_006528670//XM_006528671//XM_006528672//XM_006528673//XP_006528733//XP_006528734//XP_006528735//XP_006528736
Prex2	0.656	0	0.538	0	24.559	4.618	0.000847238	0.00700886	1421		Prex2	109294	109294	phosphatidylinositol-3,4,5-trisphosphate-dependent Rac exchange factor 2	NM_001033636//NM_029525//NP_001028808//NP_083801//XM_006495441//XM_006495442//XP_006495504//XP_006495505
Ttll7	2.211	0.204	0.574	0.077	10.238	3.356	0.000309156	0.00350061	1422		Ttll7	70892	70892	tubulin tyrosine ligase-like family, member 7	NM_001302957//NM_001302958//NM_027594//NP_001289886//NP_001289887//XM_006502087//XM_006502088//XP_006502150//XP_006502151
Scp2	21.921	92.119	3.674	17.055	-5.181	-2.373	3.26532e-05	0.000859936	1423		Scp2	20280	20280	sterol carrier protein 2, liver	NM_011327//NP_035457//XM_011240477//XP_011238779
Spink4	109.608	4036.43	41.146	3753.37	-19.567	-4.29	0.000724362	0.00626511	1424		Spink4	20731	20731	serine peptidase inhibitor, Kazal type 4	NM_011463//NP_035593
Cnn3	121.9	17.531	11.147	6.336	5.268	2.397	3.69783e-05	0.000923943	1425		Cnn3	71994	71994	calponin 3, acidic	NM_028044//NP_082320
Hsd17b6	0.094	5.921	0.141	0.778	-22.852	-4.514	0.000823257	0.00686305	1426		Hsd17b6	27400	27400	hydroxysteroid (17-beta) dehydrogenase 6	NM_013786//NP_038814//XM_011243463//XM_011243464//XM_011243465//XM_011243466//XM_011243467//XM_011243468//XP_011241765//XP_011241766//XP_011241767//XP_011241768//XP_011241769//XP_011241770
Pcdh18	0.579	0.005	0.356	0.009	14.116	3.819	0.000503029	0.00489133	1427		Pcdh18	73173	73173	protocadherin 18	NM_130448//NP_569715//XM_006500789//XP_006500852
Ppm1j	1.513	41.993	1.171	23.945	-12.651	-3.661	0.000430833	0.00438672	1428		Ppm1j	71887	71887	protein phosphatase 1J	NM_027982//NP_082258//XM_006502122//XM_006502123//XP_006502185//XP_006502186
Gm10768	0.996	23.354	0.811	9.26	-10.205	-3.351	0.000314882	0.00354652	1429		Gm10768	100038628	100038628	predicted gene 10768	NR_033472
Duoxa1	0.114	0	0.069	0	12.127	3.6	0.00040516	0.00418929	1430	low	Duoxa1	213696	213696	dual oxidase maturation factor 1	NM_001305262//NM_145395//NP_001292191//NP_663370//XM_006499091//XM_006499092//XM_006499094//XM_006499095//XM_011239416//XM_011239417//XP_006499154//XP_006499155//XP_006499157//XP_006499158//XP_011237718//XP_011237719
Bcl2l11	10.548	1.742	1.72	0.128	4.882	2.288	2.27533e-05	0.000706632	1431		Bcl2l11	12125	12125	BCL2-like 11 (apoptosis facilitator)	NM_001284410//NM_001291016//NM_009754//NM_207680//NM_207681//NP_001271339//NP_001277945//NP_033884//NP_997563//NP_997564//XM_006498614//XM_006498615//XM_006498616//XM_006498617//XP_006498677//XP_006498678//XP_006498679//XP_006498680
4632428C04Rik	0.053	1.13	0.024	0.443	-15.893	-3.99	0.000589533	0.00544007	1432		4632428C04Rik	100043102	100043102	RIKEN cDNA 4632428C04 gene	NR_033631
Ica1	13.537	2.794	0.456	0.553	5.173	2.371	3.43266e-05	0.0008891	1433		Ica1	15893	15893	islet cell autoantigen 1	NM_001252266//NM_010492//NP_001239195//NP_034622//XM_006504993//XM_006504994//XM_006504995//XM_006504997//XP_006505056//XP_006505057//XP_006505058//XP_006505060
Vgf	0.083	0.922	0.059	0.108	-7.164	-2.841	0.000143142	0.00213065	1434		Vgf	381677	381677	VGF nerve growth factor inducible	NM_001039385//NP_001034474//XM_006504434//XM_006504435//XM_006504436//XM_006504437//XM_006504438//XM_006504439//XM_006504440//XP_006504497//XP_006504498//XP_006504499//XP_006504500//XP_006504501//XP_006504502//XP_006504503
Ptgs2	0.949	0.018	0.533	0.019	31.848	4.993	0.0010319	0.00797662	1435		Ptgs2	19225	19225	prostaglandin-endoperoxide synthase 2	NM_011198//NP_035328
Ap1s3	11.108	1.859	1.543	0.372	5.577	2.479	5.604e-05	0.00119368	1436		Ap1s3	252903	252903	adaptor-related protein complex AP-1, sigma 3	NM_183027//NP_898848//XR_373542
Mex3b	3.298	0.233	0.601	0.125	9.386	3.23	0.000268436	0.00319645	1437		Mex3b	108797	108797	mex3 RNA binding family member B	NM_175366//NP_780575
Ugt1a1	1.029	39.636	0.936	21.004	-15.635	-3.967	0.000583351	0.00540224	1438		Ugt1a1	394436	394436	UDP glucuronosyltransferase 1 family, polypeptide A1	NM_201645//NP_964007
Tenc1	0.783	5.062	0.085	1.685	-5.987	-2.582	7.88534e-05	0.00147807	1439		NA	NA	NA	NA	NA
Akr1b10	14.127	3.576	2.653	0.613	4.773	2.255	2.03222e-05	0.000671757	1440		Akr1b10	67861	67861	aldo-keto reductase family 1, member B10 (aldose reductase)	NM_172398//NP_765986//XM_006506527//XP_006506590
Cth	19.041	106.275	5.308	6.784	-4.132	-2.047	2.84943e-06	0.00025027	1441		Cth	107869	107869	cystathionase (cystathionine gamma-lyase)	NM_145953//NP_666065//XM_006500815//XP_006500878
Slc35f2	3.27	28.731	2.714	1.053	-4.75	-2.248	2.00538e-05	0.000665712	1442		Slc35f2	72022	72022	solute carrier family 35, member F2	NM_028060//NP_082336//XM_006511460//XM_006511461//XM_006511462//XP_006511523//XP_006511524//XP_006511525
AK129341	0.851	0.044	0.343	0.045	26.079	4.705	0.000938293	0.00750152	1443		NA	NA	NA	NA	NA
Podxl2	0.841	0.047	0.155	0.041	16.889	4.078	0.000662905	0.00591282	1444		Podxl2	319655	319655	podocalyxin-like 2	NM_176973//NP_795947//XM_006506246//XM_006506247//XM_011241374//XM_011241375//XM_011241376//XM_011241377//XM_011241378//XP_006506309//XP_006506310//XP_011239676//XP_011239677//XP_011239678//XP_011239679//XP_011239680
Rem2	1.7	0.283	0.238	0.038	6.198	2.632	9.58267e-05	0.0016553	1445		Rem2	140743	140743	rad and gem related GTP binding protein 2	NM_080726//NP_542764
4930581F22Rik	0.455	2.853	0.151	0.405	-5.721	-2.516	6.72139e-05	0.00133364	1446		4930581F22Rik	78934	78934	RIKEN cDNA 4930581F22 gene	NR_029475
Ppap2a	8.313	42.791	0.332	12.942	-4.673	-2.224	1.7275e-05	0.000608065	1447		NA	NA	NA	NA	NA
Acer1	0.341	3.724	0.098	1.796	-12.442	-3.637	0.000457876	0.004588	1448		Acer1	171168	171168	alkaline ceramidase 1	NM_175731//NP_783858
Rap2b	7.672	1.907	0.576	0.208	4.167	2.059	4.2312e-06	0.000302894	1449		Rap2b	74012	74012	RAP2B, member of RAS oncogene family	NM_028712//NP_082988
Ltbp3	1.889	0.065	0.225	0.089	17.879	4.16	0.000707804	0.00616804	1450		Ltbp3	16998	16998	latent transforming growth factor beta binding protein 3	NM_008520//NP_032546//XM_006531668//XM_006531669//XM_006531670//XM_006531671//XM_006531672//XM_006531673//XM_006531674//XP_006531731//XP_006531732//XP_006531733//XP_006531734//XP_006531735//XP_006531736//XP_006531737
0610031O16Rik	0	0.176	0	0.154	-10.14	-3.342	0.000337992	0.00372238	1451		0610031O16Rik	68369	68369	RIKEN cDNA 0610031O16 gene	NR_045760
Gjb1	5.607	53.443	6.421	4.099	-4.115	-2.041	3.36097e-06	0.00027054	1452		Gjb1	14618	14618	gap junction protein, beta 1	NM_001302496//NM_001302497//NM_001302498//NM_008124//NP_001289425//NP_001289426//NP_001289427//NP_032150
Plin4	0.009	0.034	0.01	0.008	-15.329	-3.938	0.000598992	0.00550125	1453	low	Plin4	57435	57435	perilipin 4	NM_020568//NP_065593//XM_006524705//XM_011246546//XM_011246547//XM_011246548//XM_011246549//XM_011246550//XM_011246551//XM_011246552//XP_006524768//XP_011244848//XP_011244849//XP_011244850//XP_011244851//XP_011244852//XP_011244853//XP_011244854//XR_876524
Sp9	3.436	0	2.816	0	10.486	3.39	0.000357919	0.00386522	1454		Sp9	381373	381373	trans-acting transcription factor 9	NM_001005343//NP_001005343
Gm11437	0.417	51.76	0.722	30.914	-47.107	-5.558	0.00132113	0.00944873	1455		Gm11437	628813	628813	predicted gene 11437	NM_001037932//NP_001033021
Ptprm	0.004	0.237	0.008	0.168	-43.722	-5.45	0.00126845	0.00916466	1456		Ptprm	19274	19274	protein tyrosine phosphatase, receptor type, M	NM_008984//NP_033010//XM_006523864//XM_006523865//XM_006523866//XM_006523867//XM_006523868//XM_006523869//XM_006523870//XM_006523871//XM_006523872//XM_006523873//XM_011246324//XM_011246325//XP_006523927//XP_006523928//XP_006523929//XP_006523930//XP_006523931//XP_006523932//XP_006523933//XP_006523934//XP_006523935//XP_006523936//XP_011244626//XP_011244627
Ephb3	22.3	2.746	1.309	0.089	6.591	2.72	0.000127265	0.00198661	1457		Ephb3	13845	13845	Eph receptor B3	NM_010143//NP_034273//XM_006521788//XM_011245827//XP_006521851//XP_011244129
Pip4k2a	0.718	0.015	0.16	0.026	17.344	4.116	0.000706444	0.0061608	1458		Pip4k2a	18718	18718	phosphatidylinositol-5-phosphate 4-kinase, type II, alpha	NM_008845//NP_032871//XM_006497394//XM_006497395//XM_006497396//XM_006497397//XP_006497457//XP_006497458//XP_006497459//XP_006497460
Fyb	0.039	1.787	0.022	1.071	-30.697	-4.94	0.00108188	0.00825827	1459		Fyb	23880	23880	FYN binding protein	NM_001278269//NM_011815//NP_001265198//NP_035945//XM_006519982//XM_006519983//XM_006519985//XM_006519986//XM_011245328//XM_011245329//XM_011245330//XP_006520045//XP_006520046//XP_006520048//XP_006520049//XP_011243630//XP_011243631//XP_011243632//XR_874995
Adipor2	52.004	218.409	1.145	32.193	-4.292	-2.102	7.49016e-06	0.00039547	1460		Adipor2	68465	68465	adiponectin receptor 2	NM_197985//NP_932102//XM_006506538//XM_011241448//XP_006506601//XP_011239750
Pdcd4	19.545	90.872	2.997	7.118	-4.139	-2.049	4.37765e-06	0.000310169	1461		Pdcd4	18569	18569	programmed cell death 4	NM_001168491//NM_001168492//NM_011050//NP_001161963//NP_001161964//NP_035180//XM_006526762//XM_011247163//XM_011247164//XP_006526825//XP_011245465//XP_011245466
H2-DMa	0.715	8.586	0.278	1.789	-10.648	-3.413	0.000370732	0.00395419	1462		H2-DMa	14998	14998	histocompatibility 2, class II, locus DMa	NM_010386//NP_034516//XM_006523684//XM_006525314//XP_006523747//XP_006525377
Pdilt	0.012	0.316	0.011	0.055	-10.889	-3.445	0.000387838	0.00408806	1463		Pdilt	71830	71830	protein disulfide isomerase-like, testis expressed	NM_027943//NP_082219//XM_006508213//XM_006508214//XM_006508215//XP_006508276//XP_006508277//XP_006508278
Palm3	0.578	0.02	0.149	0.017	35.625	5.155	0.0011715	0.00867364	1464		Palm3	74337	74337	paralemmin 3	NM_028877//NP_083153
Fam164a	2.184	0.283	0.144	0.076	6.232	2.64	0.000106395	0.001771	1465		NA	NA	NA	NA	NA
Scd4	0.082	0.461	0.027	0.139	-8.273	-3.048	0.00023786	0.00296836	1466		Scd4	329065	329065	stearoyl-coenzyme A desaturase 4	NM_183216//NP_899039
Plin3	36.603	176.643	5.994	9.54	-4.11	-2.039	3.92306e-06	0.000290915	1467		Plin3	66905	66905	perilipin 3	NM_025836//NP_080112
Lhfpl2	0.501	4.04	0.112	0.92	-7.1	-2.828	0.000158061	0.00226559	1468		Lhfpl2	218454	218454	lipoma HMGIC fusion partner-like 2	NM_172589//NP_766177//XM_011244639//XM_011244640//XM_011244641//XM_011244642//XM_011244643//XM_011244644//XM_011244645//XM_011244646//XM_011244647//XP_011242941//XP_011242942//XP_011242943//XP_011242944//XP_011242945//XP_011242946//XP_011242947//XP_011242948//XP_011242949
Fer1l4	1.808	0.115	0.272	0.057	15.01	3.908	0.000602201	0.00551064	1469		Fer1l4	74562	74562	fer-1-like 4 (C. elegans)	NM_001136556//NP_001130028//XM_006500307//XM_006500308//XM_006500309//XP_006500370//XP_006500371//XP_006500372
Axin2	123.163	5.701	43.877	3.937	11.087	3.471	0.000397226	0.00413356	1470		Axin2	12006	12006	axin 2	NM_015732//NP_056547//XM_006532057//XM_006532058//XM_006532059//XM_006532060//XP_006532120//XP_006532121//XP_006532122//XP_006532123
Esr1	0.208	0	0.12	0	9.898	3.307	0.000334776	0.00369918	1471		Esr1	13982	13982	estrogen receptor 1 (alpha)	NM_001302531//NM_001302532//NM_001302533//NM_007956//NP_001289460//NP_001289461//NP_001289462//NP_031982//NR_126357//XM_006512433//XM_006512434//XM_006512435//XM_011243066//XM_011243067//XM_011243068//XM_011243069//XP_006512496//XP_006512497//XP_006512498//XP_011241368//XP_011241369//XP_011241370//XP_011241371
Zbtb8b	0.164	0	0.023	0	12.101	3.597	0.000465338	0.00462921	1472		Zbtb8b	215627	215627	zinc finger and BTB domain containing 8b	NM_153541//NP_705769//XM_006502926//XM_006502927//XM_006536965//XM_011240480//XM_011240481//XM_011251224//XM_011251225//XP_006502989//XP_006502990//XP_006537028//XP_011238782//XP_011238783//XP_011249526//XP_011249527
Tcf7	22.294	1.677	2.962	1.101	9.986	3.32	0.000343008	0.00375469	1473		Tcf7	21414	21414	transcription factor 7, T cell specific	NM_001313981//NM_009331//NP_001300910//NP_033357//XM_006532798//XM_006532799//XM_006532800//XM_006532801//XM_006532802//XM_006532803//XM_006532804//XM_006532805//XM_006532806//XM_006532807//XM_006532808//XP_006532861//XP_006532862//XP_006532863//XP_006532864//XP_006532865//XP_006532866//XP_006532867//XP_006532868//XP_006532869//XP_006532870//XP_006532871
Ptprn2	0.334	4.384	0.036	2.32	-13.709	-3.777	0.000546636	0.0051689	1474		Ptprn2	19276	19276	protein tyrosine phosphatase, receptor type, N polypeptide 2	NM_011215//NP_035345//XM_011244019//XP_011242321//XR_381487
1500017E21Rik	0	0.057	0	0.032	-16.12	-4.011	0.000679121	0.00599432	1475	low	1500017E21Rik	668215	668215	RIKEN cDNA 1500017E21 gene	NR_033510
Kcnj2	0.544	2.528	0.334	0.94	-12.847	-3.683	0.000508357	0.00492784	1476		Kcnj2	16518	16518	potassium inwardly-rectifying channel, subfamily J, member 2	NM_008425//NP_032451
Icam1	15.011	1.243	1.685	0.574	11.574	3.533	0.000441127	0.00446426	1477		Icam1	15894	15894	intercellular adhesion molecule 1	NM_010493//NP_034623
Dock8	0.307	6.167	0.118	2.837	-11.686	-3.547	0.000454696	0.00456398	1478		Dock8	76088	76088	dedicator of cytokinesis 8	NM_028785//NM_175233//NP_083061//XM_006527435//XM_006527436//XM_011247397//XP_006527498//XP_006527499//XP_011245699
Cep78	8.524	1.602	0.662	0.221	5.055	2.338	3.74191e-05	0.000930969	1479		Cep78	208518	208518	centrosomal protein 78	NM_198019//NP_932136//XM_006526823//XM_006526824//XM_006526825//XM_006526826//XP_006526886//XP_006526887//XP_006526888//XP_006526889
8430408G22Rik	1.047	0.167	0.32	0.057	8.075	3.013	0.000236517	0.0029622	1480		8430408G22Rik	213393	213393	RIKEN cDNA 8430408G22 gene	NM_001166580//NM_145980//NP_001160052//NP_666092
Gm12886	0.094	0	0.111	0	7.174	2.843	0.000170705	0.00238517	1481	low	Gm12886	666921	666921	predicted gene 12886	NM_001144948//NP_001138420
AU040320	13.282	70.621	0.9	15.065	-4.907	-2.295	3.1523e-05	0.000839785	1482		AU040320	100317	100317	expressed sequence AU040320	NM_001035525//NM_001035526//NM_133886//NP_001030602//NP_001030603//NP_598647
Sorcs2	12.311	1.001	2.207	0.582	8.946	3.161	0.000277718	0.00325847	1483		Sorcs2	81840	81840	sortilin-related VPS10 domain containing receptor 2	NM_030889//NP_112151//XM_006504202//XP_006504265
1810030J14Rik	0.338	19.118	0.427	8.549	-35.378	-5.145	0.0012133	0.00887699	1484		NA	NA	NA	NA	NA
Ugt1a7c	5.369	143.761	7.735	77.259	-10.553	-3.4	0.000390256	0.00409952	1485		Ugt1a7c	394432	394432	UDP glucuronosyltransferase 1 family, polypeptide A7C	NM_201642//NP_964004
Dnaic2	0.026	0.103	0.026	0.071	-10.774	-3.429	0.000396497	0.00413356	1486	low	Dnaic2	432611	432611	dynein, axonemal, intermediate chain 2	NM_001034878//NP_001030050//XM_006533660//XM_006533661//XM_006533662//XM_006533663//XP_006533723//XP_006533724//XP_006533725//XP_006533726
Mpzl1	62.45	10.509	2.675	1.725	5.348	2.419	5.71675e-05	0.00120625	1487		Mpzl1	68481	68481	myelin protein zero-like 1	NM_001001880//NM_001083897//NP_001001880//NP_001077366//XM_006496974//XP_006497037
Ttc8	0.751	0.032	0.137	0.003	13.695	3.776	0.00056924	0.00530949	1488		Ttc8	76260	76260	tetratricopeptide repeat domain 8	NM_029553//NM_198311//NP_083829//NP_938053//XM_011244207//XP_011242509
Mfsd2a	23.507	129.101	5.687	25.722	-4.323	-2.112	1.11909e-05	0.000498824	1489		Mfsd2a	76574	76574	major facilitator superfamily domain containing 2A	NM_029662//NP_083938//XM_006503477//XP_006503540
Rasl11b	5.518	0.597	1.75	0.152	6.843	2.775	0.000153192	0.00222328	1490		Rasl11b	68939	68939	RAS-like, family 11, member B	NM_026878//NP_081154
C3	0.081	0.918	0.014	0.415	-13.557	-3.761	0.000566323	0.00529074	1491		C3	12266	12266	complement component 3	NM_009778//NP_033908//XM_011246258//XP_011244560
Slc6a15	0.113	0	0.02	0	11.356	3.505	0.000444122	0.0044879	1492	low	Slc6a15	103098	103098	solute carrier family 6 (neurotransmitter transporter), member 15	NM_001252330//NM_175328//NP_001239259//NP_780537//XM_006512982//XM_006512983//XM_006512984//XP_006513045//XP_006513046//XP_006513047
Wdr65	0.014	0.657	0.015	0.482	-27.58	-4.786	0.00108571	0.00827069	1493		NA	NA	NA	NA	NA
Col2a1	0.088	0.013	0.066	0.013	13.882	3.795	0.000595853	0.00548321	1494	low	Col2a1	12824	12824	collagen, type II, alpha 1	NM_001113515//NM_031163//NP_001106987//NP_112440//XM_006520386//XP_006520449
Rbms1	11.426	0.505	2.253	0.407	19.479	4.284	0.000867695	0.00710754	1495		Rbms1	56878	56878	RNA binding motif, single stranded interacting protein 1	NM_001141931//NM_001141932//NM_020296//NP_001135403//NP_001135404//NP_064692//XM_006499940//XM_006499942//XM_011239714//XM_011239715//XP_006500003//XP_006500005//XP_011238016//XP_011238017
Maged1	62.707	12.088	0.558	2.066	4.138	2.049	6.30594e-06	0.000363548	1496		Maged1	94275	94275	melanoma antigen, family D, 1	NM_019791//NP_062765
Lor	4.462	0.294	0.912	0.298	20.25	4.34	0.000897165	0.00726732	1497		Lor	16939	16939	loricrin	NM_008508//NP_032534
Mov10	4.518	22.419	0.113	2.628	-4.776	-2.256	2.92565e-05	0.000808957	1498		Mov10	17454	17454	Moloney leukemia virus 10	NM_001163440//NM_001163441//NM_008619//NP_001156912//NP_001156913//NP_032645//XM_006501100//XM_006501101//XP_006501163//XP_006501164//XR_375493
Slc25a15	16.962	102.759	2.565	26.826	-4.48	-2.163	1.73731e-05	0.00060892	1499		Slc25a15	18408	18408	solute carrier family 25 (mitochondrial carrier ornithine transporter), member 15	NM_181325//NP_851842//XM_006509026//XP_006509089
Syna	0.065	9.301	0.082	4.375	-43.376	-5.439	0.00139975	0.00984234	1500		Syna	214292	214292	syncytin a	NM_001013751//NP_001013773//XM_006504404//XM_006504406//XM_011240874//XM_011240875//XM_011240876//XM_011240877//XP_006504467//XP_006504469//XP_011239176//XP_011239177//XP_011239178//XP_011239179
4632434I11Rik	12.2	2.23	0.162	0.68	5.182	2.373	5.14107e-05	0.00113079	1501		NA	NA	NA	NA	NA
Enpp2	0.617	0.135	0.569	0.111	17.133	4.099	0.000778752	0.00658469	1502		Enpp2	18606	18606	ectonucleotide pyrophosphatase/phosphodiesterase 2	NM_001136077//NM_001285994//NM_001285995//NM_015744//NP_001129549//NP_001272923//NP_001272924//NP_056559//XM_006520593//XM_006520594//XM_006520595//XM_006520596//XM_006520598//XM_011245510//XP_006520656//XP_006520657//XP_006520658//XP_006520659//XP_006520661//XP_011243812
Sdc3	0.667	0.027	0.14	0.034	33.119	5.05	0.00121577	0.00888863	1503		Sdc3	20970	20970	syndecan 3	NM_011520//NP_035650//XM_006536959//XM_006538688//XP_006537022//XP_006538751
Ms4a10	35.494	391.151	11.48	206.198	-6.921	-2.791	0.000169751	0.00237499	1504		Ms4a10	69826	69826	membrane-spanning 4-domains, subfamily A, member 10	NM_023529//NP_076018//XM_006527328//XM_006527329//XM_006527330//XM_011247338//XP_006527391//XP_006527392//XP_006527393//XP_011245640
Mcm7	83.208	17.828	7.385	2.091	4.729	2.241	2.73186e-05	0.000776534	1505		Mcm7	17220	17220	minichromosome maintenance complex component 7	NM_008568//NP_032594//XM_006504555//XM_006504556//XP_006504618//XP_006504619
Nrp2	1.908	0.106	0.524	0.079	12.879	3.687	0.000559753	0.00525461	1506		Nrp2	18187	18187	neuropilin 2	NM_001077403//NM_001077404//NM_001077405//NM_001077406//NM_001077407//NM_010939//NP_001070871//NP_001070872//NP_001070873//NP_001070874//NP_001070875//NP_035069
Sema3c	33.386	1.777	14.025	0.921	9.823	3.296	0.000369473	0.00394631	1507		Sema3c	20348	20348	sema domain, immunoglobulin domain (Ig), short basic domain, secreted, (semaphorin) 3C	NM_013657//NP_038685
Sowaha	2.458	15.006	0.324	1.954	-4.891	-2.29	3.64387e-05	0.000916505	1508		Sowaha	237761	237761	sosondowah ankyrin repeat domain family member A	NM_183173//NP_898996
Phlda1	105.312	17.673	18.035	2.533	4.196	2.069	8.72769e-06	0.000429701	1509		Phlda1	21664	21664	pleckstrin homology like domain, family A, member 1	NM_009344//NP_033370//XR_871712
Glod5	7.541	206.9	10.281	97.833	-8.86	-3.147	0.000300229	0.00343285	1510		Glod5	69824	69824	glyoxalase domain containing 5	NM_027227//NP_081503//XM_006527699//XP_006527762
Cyp2j8	0.008	0.556	0.014	0.171	-37.117	-5.214	0.00132985	0.00949072	1511		Cyp2j8	665095	665095	cytochrome P450, family 2, subfamily j, polypeptide 8	NM_001104927//NP_001098397//XM_006503273//XP_006503336
Ffar3	0.008	0.432	0.013	0.324	-32.824	-5.037	0.00122896	0.00895138	1512		Ffar3	233080	233080	free fatty acid receptor 3	NM_001033316//NP_001028488
Rtn1	0.367	0	0.25	0	12.083	3.595	0.000526196	0.00504306	1513		Rtn1	104001	104001	reticulon 1	NM_001007596//NM_001286448//NM_153457//NP_001007597//NP_001273377//NP_703187//NR_104446//XM_006515323//XM_006515324//XP_006515386//XP_006515387
Ogfrl1	0.345	0.026	0.031	0.011	14.876	3.895	0.00067307	0.00595656	1514		Ogfrl1	70155	70155	opioid growth factor receptor-like 1	NM_001081079//NP_001074548//XM_006496261//XP_006496324
Tmem229b	2.056	0.335	0.172	0.055	5.913	2.564	0.000102919	0.00173016	1515		Tmem229b	268567	268567	transmembrane protein 229B	NM_001170401//NM_178745//NP_001163872//NP_848860//XM_006515909//XM_006515910//XM_006515912//XM_006515913//XM_006515914//XM_006515915//XM_011244117//XP_006515972//XP_006515973//XP_006515975//XP_006515976//XP_006515977//XP_006515978//XP_011242419
Paqr9	0.044	1.404	0.018	0.693	-13.024	-3.703	0.000579226	0.00537472	1516		Paqr9	75552	75552	progestin and adipoQ receptor family member IX	NM_198414//NP_940806
Gm7030	0	0.525	0	0.354	-27.07	-4.759	0.00112502	0.00845832	1517		Gm7030	630294	630294	predicted gene 7030	NM_001177467//NP_001170938//XM_006536846//XM_006536847//XM_006536848//XM_006536849//XP_006536909//XP_006536910//XP_006536911//XP_006536912
Lrig3	0.772	13.923	1.028	5.156	-7.313	-2.87	0.000205706	0.00268938	1518		Lrig3	320398	320398	leucine-rich repeats and immunoglobulin-like domains 3	NM_177152//NP_796126
Akr1c19	28.806	451.539	13.78	321.687	-8.871	-3.149	0.000309614	0.00350411	1519		Akr1c19	432720	432720	aldo-keto reductase family 1, member C19	NM_001013785//NP_001013807//XR_873094
Ramp1	0.069	1.674	0.035	1.22	-13.68	-3.774	0.000616766	0.00560502	1520		Ramp1	51801	51801	receptor (calcitonin) activity modifying protein 1	NM_001168392//NM_016894//NM_178401//NP_001161864//NP_058590//NP_848488//XM_006529747//XM_011248050//XP_006529810//XP_011246352
Baiap3	0.012	0.404	0.014	0.128	-19.355	-4.275	0.000917245	0.0073966	1521		Baiap3	545192	545192	BAI1-associated protein 3	NM_001163270//NP_001156742//XM_006524642//XM_006524643//XP_006524705//XP_006524706
Plekhh2	0.106	0	0.061	0	18.421	4.203	0.000864522	0.0070931	1522	low	Plekhh2	213556	213556	pleckstrin homology domain containing, family H (with MyTH4 domain) member 2	NM_177606//NP_808274//XM_006523993//XM_006523994//XM_006523995//XM_006523996//XM_006523998//XM_011246356//XM_011246357//XM_011246358//XP_006524056//XP_006524057//XP_006524058//XP_006524059//XP_006524061//XP_011244658//XP_011244659//XP_011244660//XR_876465
Hoxa4	0.018	0.847	0.031	0.033	-19.217	-4.264	0.000909087	0.0073465	1523		Hoxa4	15401	15401	homeobox A4	NM_008265//NP_032291
Vgll3	1.087	0.089	0.197	0.094	13.89	3.796	0.000652421	0.00586501	1524		Vgll3	73569	73569	vestigial like 3 (Drosophila)	NM_028572//NP_082848//XM_006523097//XM_006523098//XM_006523099//XP_006523160//XP_006523161//XP_006523162
Vstm2a	0	0.02	0	0.002	-6.148	-2.62	0.000126879	0.00198661	1525	low	Vstm2a	211739	211739	V-set and transmembrane domain containing 2A	NM_001290539//NM_145967//NP_001277468//NP_666079//XM_006514606//XP_006514669
Cd97	11.802	2.266	0.468	0.654	5.089	2.347	4.94177e-05	0.00110149	1526		NA	NA	NA	NA	NA
Hnf4g	5.092	85.445	0.421	41.892	-12.691	-3.666	0.000575685	0.00535578	1527		Hnf4g	30942	30942	hepatocyte nuclear factor 4, gamma	NM_013920//NP_038948//XM_006530072//XP_006530135
Ceacam12	0	0.072	0	0.049	-11.826	-3.564	0.000532132	0.00507517	1528	low	Ceacam12	67315	67315	carcinoembryonic antigen-related cell adhesion molecule 12	NM_001162523//NM_001162524//NM_026087//NP_001155995//NP_001155996//NP_080363
Dlk1	0	0.072	0	0.06	-12.549	-3.65	0.000571482	0.00532402	1529	low	Dlk1	13386	13386	delta-like 1 homolog (Drosophila)	NM_001190703//NM_001190704//NM_001190705//NM_010052//NP_001177632//NP_001177633//NP_001177634//NP_034182//NR_033813//XM_006515457//XM_006544937//XM_011243992//XM_011251520//XP_006515520//XP_006545000//XP_011242294//XP_011249822
Olfm2	0.276	0	0.064	0	7.614	2.929	0.00024297	0.00301125	1530		Olfm2	244723	244723	olfactomedin 2	NM_173777//NP_776138//XM_006510293//XM_006510294//XM_006510295//XM_011242519//XP_006510356//XP_006510357//XP_006510358//XP_011240821
Aldh9a1	46.117	221.578	10.398	17.132	-3.94	-1.978	3.49905e-06	0.000277746	1531		Aldh9a1	56752	56752	aldehyde dehydrogenase 9, subfamily A1	NM_019993//NP_064377//XM_006496950//XP_006497013
Pkhd1	0.727	0.011	0.433	0.005	23.248	4.539	0.00105534	0.00810678	1532		Pkhd1	241035	241035	polycystic kidney and hepatic disease 1	NM_153179//NP_694819//XM_006495521//XM_011238383//XM_011238384//XM_011238385//XP_006495584//XP_011236685//XP_011236686//XP_011236687
Smap2	13.02	64.51	0.752	6.314	-4.543	-2.184	2.42975e-05	0.000730711	1533		Smap2	69780	69780	small ArfGAP 2	NM_133716//NP_598477//XM_006503378//XM_006503379//XM_006503380//XP_006503441//XP_006503442//XP_006503443
Cst6	0.055	4.81	0.08	3.701	-45.494	-5.508	0.00156646	0.0107109	1534		Cst6	73720	73720	cystatin E/M	NM_028623//NP_082899
Sypl2	0.004	0.257	0.007	0.101	-16.935	-4.082	0.000837593	0.00694424	1535		Sypl2	17306	17306	synaptophysin-like 2	NM_008596//NP_032622//XM_006501094//XP_006501157
Wnt5b	0.733	0.032	0.353	0.055	13.109	3.712	0.000616314	0.00560502	1536		Wnt5b	22419	22419	wingless-type MMTV integration site family, member 5B	NM_001271757//NM_001271758//NM_009525//NP_001258686//NP_001258687//NP_033551//XM_006505924//XP_006505987
Kctd12	0.304	3.042	0.081	1.395	-13.715	-3.778	0.000660413	0.00590562	1537		Kctd12	239217	239217	potassium channel tetramerisation domain containing 12	NM_177715//NP_808383
BC021614	8.152	153.124	2.113	77.187	-14.273	-3.835	0.00068608	0.00603279	1538		BC021614	225884	225884	cDNA sequence BC021614	NM_144869//NP_659118//XM_006531725//XM_006531726//XM_006544894//XM_006544895//XM_011248620//XM_011251510//XP_006531788//XP_006531789//XP_006544957//XP_006544958//XP_011246922//XP_011249812
Ccdc102a	0.956	0.079	0.343	0.071	11.125	3.476	0.000497203	0.00484592	1539		Ccdc102a	234582	234582	coiled-coil domain containing 102A	NM_001033533//NP_001028705//XM_011248354//XP_011246656
Amn	1.367	57.556	1.527	44.884	-13.154	-3.717	0.000626277	0.00567149	1540		Amn	93835	93835	amnionless	NM_033603//NP_291081
9430069I07Rik	0.121	2.729	0.21	0.157	-5.927	-2.567	0.0001188	0.00191071	1541		9430069I07Rik	77358	77358	RIKEN cDNA 9430069I07 gene	NM_001256161//NP_001243090
Tspan5	15.715	3.954	0.404	0.917	4.117	2.042	9.13749e-06	0.000440582	1542		Tspan5	56224	56224	tetraspanin 5	NM_019571//NP_062517//NR_121195//XM_006501736//XM_006501737//XP_006501799//XP_006501800//XR_375551
Fzd2	2.9	0.256	0.402	0.07	6.287	2.652	0.000147765	0.00217152	1543		Fzd2	57265	57265	frizzled class receptor 2	NM_020510//NP_065256
Akr1b8	52.746	25.966	47.913	6.074	4.664	2.221	3.0988e-05	0.000831227	1544		Akr1b8	14187	14187	aldo-keto reductase family 1, member B8	NM_008012//NP_032038
Pik3cg	0.081	0.348	0.045	0.165	-15.334	-3.939	0.000770547	0.00655191	1545		Pik3cg	30955	30955	phosphoinositide-3-kinase, catalytic, gamma polypeptide	NM_001146200//NM_001146201//NM_020272//NP_001139672//NP_001139673//NP_064668//XM_006515112//XM_006515113//XP_006515175//XP_006515176//XR_872416
Hsd3b2	0.007	0.376	0.012	0.074	-18.182	-4.184	0.000928426	0.00745425	1546		Hsd3b2	15493	15493	hydroxy-delta-5-steroid dehydrogenase, 3 beta- and steroid delta-isomerase 2	NM_153193//NP_694873//XM_006501038//XM_011240025//XP_006501101//XP_011238327
Cfi	36.327	6.066	9.031	0.248	4.195	2.069	1.27101e-05	0.000522659	1547		Cfi	12630	12630	complement component factor i	NM_007686//NP_031712//XM_006500960//XM_006500961//XM_006500962//XM_006500963//XP_006501023//XP_006501024//XP_006501025//XP_006501026
Itga4	0.001	0.035	0.002	0.005	-13.79	-3.785	0.00068536	0.00602874	1548	low	Itga4	16401	16401	integrin alpha 4	NM_010576//NP_034706
Gamt	1.257	11.409	0.18	8.236	-7.495	-2.906	0.000251235	0.00307616	1549		Gamt	14431	14431	guanidinoacetate methyltransferase	NM_010255//NP_034385//XM_006513221//XM_006513222//XM_006513223//XM_011243370//XP_006513284//XP_006513285//XP_006513286//XP_011241672
D630045J12Rik	1.25	0.098	0.274	0.085	7.142	2.836	0.000218279	0.00279275	1550		D630045J12Rik	330286	330286	RIKEN cDNA D630045J12 gene	NM_194061//NP_918950
Kcnk10	0.495	8.621	0.794	1.713	-5.75	-2.524	0.000109504	0.00179953	1551		Kcnk10	72258	72258	potassium channel, subfamily K, member 10	NM_001316664//NM_001316665//NM_001316666//NM_029911//NP_001303593//NP_001303594//NP_001303595//NP_084187//XM_006516254//XM_006516255//XM_006516256//XM_006516257//XM_006516258//XM_006516259//XM_011244181//XP_006516317//XP_006516318//XP_006516319//XP_006516320//XP_006516321//XP_006516322//XP_011242483
Pole2	17.682	3.972	1.186	0.394	4.471	2.16	2.37864e-05	0.000720913	1552		Pole2	18974	18974	polymerase (DNA directed), epsilon 2 (p59 subunit)	NM_011133//NP_035263//XM_006515598//XM_006515599//XM_011244018//XP_006515661//XP_006515662//XP_011242320
Abca14	0.047	0.361	0.027	0.122	-10.29	-3.363	0.000470464	0.00465616	1553		Abca14	67928	67928	ATP-binding cassette, sub-family A (ABC1), member 14	NM_026458//NP_080734//XM_006508142//XM_006508143//XM_006508144//XM_006508146//XM_011241883//XM_011241884//XM_011241885//XP_006508205//XP_006508206//XP_006508207//XP_006508209//XP_011240185//XP_011240186//XP_011240187
Fam33a	12.921	2.664	1.506	0.542	4.125	2.044	1.08906e-05	0.000490646	1554		NA	NA	NA	NA	NA
Lysmd2	21.365	3.231	0.612	0.851	6.693	2.743	0.000187501	0.00252931	1555		Lysmd2	70082	70082	LysM, putative peptidoglycan-binding, domain containing 2	NM_027309//NP_081585//XM_006511431//XP_006511494
Klc3	4.996	0.395	0.714	0.334	12.787	3.677	0.000633502	0.00572348	1556		Klc3	232943	232943	kinesin light chain 3	NM_001286038//NM_001286039//NM_146182//NP_001272967//NP_001272968//NP_666294//XM_006539822//XM_006539823//XM_006539825//XM_006539826//XM_006539827//XP_006539885//XP_006539886//XP_006539888//XP_006539889//XP_006539890
Plcb3	72.366	417.85	14.301	115.857	-4.701	-2.233	3.57308e-05	0.000911312	1557		Plcb3	18797	18797	phospholipase C, beta 3	NM_001290349//NM_008874//NP_001277278//NP_032900//XM_006526766//XM_006526767//XM_011247166//XP_006526829//XP_006526830//XP_011245468
Aldh1a7	12.45	103.859	8.567	39.394	-4.956	-2.309	5.28671e-05	0.00114768	1558		Aldh1a7	26358	26358	aldehyde dehydrogenase family 1, subfamily A7	NM_011921//NP_036051
Cacnb3	14.586	2.84	0.203	0.524	4.443	2.152	2.37056e-05	0.000720337	1559		Cacnb3	12297	12297	calcium channel, voltage-dependent, beta 3 subunit	NM_001044741//NM_001286226//NM_007581//NP_001038206//NP_001273155//NP_031607//XM_006520359//XM_006520360//XM_006520361//XM_006520362//XM_006520363//XM_006520364//XM_006520365//XM_006520366//XM_006520367//XM_006520368//XM_006520369//XM_006520370//XP_006520422//XP_006520423//XP_006520424//XP_006520425//XP_006520426//XP_006520427//XP_006520428//XP_006520429//XP_006520430//XP_006520431//XP_006520432/…
2010009K17Rik	0.361	0	0.037	0	6.43	2.685	0.000171203	0.00238672	1560		2010009K17Rik	72340	72340	RIKEN cDNA 2010009K17 gene	NR_040609
Taf1b	6.859	1.647	0.097	0.517	4.918	2.298	5.10221e-05	0.00112437	1561		Taf1b	21340	21340	TATA-box binding protein associated factor, RNA polymerase I, B	NM_020614//NP_065639//NR_028341//XM_006515051//XP_006515114
Khdrbs3	0.867	0.373	0.941	0.282	11.468	3.52	0.000556915	0.0052366	1562		Khdrbs3	13992	13992	KH domain containing, RNA binding, signal transduction associated 3	NM_010158//NP_034288//XM_006520410//XP_006520473//XR_383979
BC046404	14.794	77.545	3.148	7.508	-4.482	-2.164	2.54587e-05	0.000743593	1563		NA	NA	NA	NA	NA
Nr4a1	3.425	0.449	0.469	0.234	6.805	2.767	0.000200143	0.00264782	1564		Nr4a1	15370	15370	nuclear receptor subfamily 4, group A, member 1	NM_010444//NP_034574//XM_006520455//XM_006520456//XM_006520458//XM_006520459//XP_006520518//XP_006520519//XP_006520521//XP_006520522
Itgb5	1.599	11.605	0.748	2.394	-4.563	-2.19	3.05392e-05	0.000828713	1565		Itgb5	16419	16419	integrin beta 5	NM_001145884//NM_010580//NP_001139356//NP_034710
Tmem106a	2.768	24.188	0.874	9.292	-5.973	-2.578	0.000133783	0.00204728	1566		Tmem106a	217203	217203	transmembrane protein 106A	NM_144830//NP_659079//XM_006533038//XM_011248942//XP_006533101//XP_011247244
Mgst3	132.56	1566.74	63.537	597.278	-7.295	-2.867	0.00024776	0.00305057	1567		Mgst3	66447	66447	microsomal glutathione S-transferase 3	NM_025569//NM_029392//NP_079845
9130409I23Rik	0.021	0.699	0.022	0.327	-12.791	-3.677	0.000661692	0.00590738	1568		9130409I23Rik	619326	619326	RIKEN cDNA 9130409I23 gene	NM_001033819//NP_001028991//XM_011238849//XP_011237151
Psat1	105.382	22.452	17.412	3.061	4.504	2.171	2.88267e-05	0.000800993	1569		Psat1	107272	107272	phosphoserine aminotransferase 1	NM_001205339//NM_177420//NP_001192268//NP_803155
Dnase1l3	0.438	0	0.137	0	14.34	3.842	0.000764436	0.0065185	1570		Dnase1l3	13421	13421	deoxyribonuclease 1-like 3	NM_007870//NP_031896//XM_006517921//XP_006517984
Napepld	11.957	2.286	0.977	0.83	4.591	2.199	3.29956e-05	0.000865189	1571		Napepld	242864	242864	N-acyl phosphatidylethanolamine phospholipase D	NM_178728//NP_848843//XM_006535709//XM_006535710//XM_006535711//XM_006535712//XP_006535772//XP_006535773//XP_006535774//XP_006535775
Cox6a2	0	0.529	0	0.536	-14.954	-3.902	0.000799365	0.00671761	1572		Cox6a2	12862	12862	cytochrome c oxidase subunit VIa polypeptide 2	NM_009943//NP_034073
Zzef1	4.101	30.037	0.185	10.636	-6.869	-2.78	0.000214696	0.00276931	1573		Zzef1	195018	195018	zinc finger, ZZ-type with EF hand domain 1	NM_001045536//NP_001039001//XM_006532601//XM_006532602//XM_006532603//XM_011248827//XP_006532664//XP_006532665//XP_006532666//XP_011247129
Il18	5.361	115.279	2.554	95.678	-9.209	-3.203	0.000396279	0.00413356	1574		Il18	16173	16173	interleukin 18	NM_008360//NP_032386//XM_006510024//XM_006510026//XM_006510027//XM_006510028//XM_011242401//XM_011242402//XP_006510087//XP_006510089//XP_006510090//XP_006510091//XP_011240703//XP_011240704
Rabl2	6.624	1.104	0.635	0.315	5.672	2.504	0.00011434	0.00185819	1575		Rabl2	68708	68708	RAB, member RAS oncogene family-like 2	NM_026817//NP_081093//XM_006521326//XM_006521327//XM_006521329//XM_011245715//XM_011245716//XM_011245717//XM_011245718//XP_006521389//XP_006521390//XP_006521392//XP_011244017//XP_011244018//XP_011244019//XP_011244020
4930539E08Rik	1.412	5.468	0.326	0.787	-4.829	-2.272	4.86859e-05	0.00109269	1576		4930539E08Rik	207819	207819	RIKEN cDNA 4930539E08 gene	NM_172450//NP_766038//XM_006523956//XP_006524019
Syce1	0	0.124	0	0.176	-17.833	-4.157	0.000973539	0.00768567	1577	low	Syce1	74075	74075	synaptonemal complex central element protein 1	NM_001143765//NP_001137237
Gins2	33.491	8.057	4.774	1.421	4.432	2.148	2.51678e-05	0.000737161	1578		Gins2	272551	272551	GINS complex subunit 2 (Psf2 homolog)	NM_178856//NP_849187
Bean1	0.134	0	0.053	0	7.238	2.855	0.000252717	0.00309101	1579		Bean1	65115	65115	brain expressed, associated with Nedd4, 1	NM_001141922//NM_001141924//NM_001141925//NP_001135394//NP_001135396//NP_001135397//XM_006531264//XM_006531265//XM_006531266//XM_006531267//XM_006531270//XM_011248482//XM_011248483//XM_011248484//XP_006531327//XP_006531328//XP_006531329//XP_006531330//XP_006531333//XP_011246784//XP_011246785//XP_011246786
Tusc3	38.722	8.162	3.624	1.453	3.851	1.945	4.27836e-06	0.000305334	1580		Tusc3	80286	80286	tumor suppressor candidate 3	NM_030254//NP_084530
Ankrd1	7.385	0.348	1.595	0.401	22.599	4.498	0.00114746	0.00855198	1581		Ankrd1	107765	107765	ankyrin repeat domain 1 (cardiac muscle)	NM_013468//NP_038496
Fam59b	0.055	0	0.037	0	9.644	3.27	0.000450941	0.00453528	1582	low	NA	NA	NA	NA	NA
Mosc2	47.004	833.952	18.812	613.043	-9.35	-3.225	0.000428922	0.00436916	1583		NA	NA	NA	NA	NA
Pxmp4	6.06	31.35	0.511	3.987	-4.714	-2.237	4.49532e-05	0.00104933	1584		Pxmp4	59038	59038	peroxisomal membrane protein 4	NM_021534//NP_067509
Acot2	0.507	4.371	0.16	0.06	-6.688	-2.742	0.000211851	0.00275067	1585		Acot2	171210	171210	acyl-CoA thioesterase 2	NM_134188//NP_598949
Ltf	1.889	0.38	0.92	0.203	7.706	2.946	0.00029631	0.0033997	1586		Ltf	17002	17002	lactotransferrin	NM_008522//NP_032548
1300014I06Rik	5.131	39.877	0.951	22.721	-5.875	-2.554	0.000139531	0.0021076	1587		NA	NA	NA	NA	NA
AA467197	12.603	189.218	1.104	166.005	-9.78	-3.29	0.000473315	0.00467644	1588		AA467197	433470	433470	expressed sequence AA467197	NM_001004174//NP_001004174//XM_006499873//XP_006499936
Gm5082	0.116	0	0.112	0	12.318	3.623	0.00066751	0.00592684	1589	low	Gm5082	328231	328231	predicted gene 5082	NM_001145878//NM_177808//NP_001139350//NP_808476//XM_011244403//XP_011242705
Evc	0.111	0.021	0.154	0.023	19.78	4.306	0.0010965	0.00831353	1590	low	Evc	59056	59056	Ellis van Creveld gene syndrome	NM_021292//NP_067267//XM_006504042//XM_006504043//XM_011240761//XP_006504105//XP_006504106//XP_011239063//XR_376820//XR_868290
Mast3	5.11	30.891	0.323	8.238	-5.937	-2.57	0.000144091	0.00213773	1591		Mast3	546071	546071	microtubule associated serine/threonine kinase 3	NM_199308//NP_955012//XM_006509707//XM_006509708//XM_006509709//XM_006509710//XM_006509711//XM_006509712//XM_006509713//XM_011242315//XP_006509770//XP_006509771//XP_006509772//XP_006509773//XP_006509774//XP_006509775//XP_006509776//XP_011240617
Defb37	0.039	4.494	0.068	3.931	-20.469	-4.355	0.00112142	0.00844794	1592		Defb37	353320	353320	defensin beta 37	NM_181683//NP_859011
Gm12603	7.349	0.179	2.515	0.162	29.239	4.87	0.00141125	0.00990802	1593		Gm12603	100040617	100040617	predicted gene 12603	NR_033533
Zfp385b	0.014	0.363	0.006	0.055	-15.871	-3.988	0.000902335	0.00730412	1594		Zfp385b	241494	241494	zinc finger protein 385B	NM_001113399//NM_001113400//NM_178723//NP_001106870//NP_001106871//NP_848838//XM_006499455//XM_006499456//XM_006499457//XM_006499458//XM_006499460//XM_006499461//XM_006499462//XM_006499463//XM_006499464//XP_006499518//XP_006499519//XP_006499520//XP_006499521//XP_006499523//XP_006499524//XP_006499525//XP_006499526//XP_006499527
Hoxa3	0.098	2.722	0.17	1.389	-12.915	-3.691	0.000710972	0.00618523	1595		Hoxa3	15400	15400	homeobox A3	NM_010452//NP_034582//XM_011241225//XP_011239527
Cda	38.815	509.164	13.417	335.61	-7.629	-2.931	0.000296271	0.0033997	1596		Cda	72269	72269	cytidine deaminase	NM_028176//NP_082452//XM_006539196//XP_006539259
Filip1l	14.012	1.9	1.132	0.95	7.254	2.859	0.000261991	0.00314654	1597		Filip1l	78749	78749	filamin A interacting protein 1-like	NM_001040397//NM_001177871//NP_001035487//NP_001171342
Syngr1	15.244	4.519	1.926	0.184	3.847	1.944	5.08068e-06	0.000329355	1598		Syngr1	20972	20972	synaptogyrin 1	NM_009303//NM_207708//NP_033329//NP_997591//XM_006520695//XP_006520758
P4hb	461.384	2525.14	80.621	567.626	-4.427	-2.146	2.82969e-05	0.000791675	1599		P4hb	18453	18453	prolyl 4-hydroxylase, beta polypeptide	NM_011032//NP_035162
Atp11a	14.028	1.462	3.503	0.41	8.315	3.056	0.00035896	0.00387289	1600		Atp11a	50770	50770	ATPase, class VI, type 11A	NM_001293667//NM_001293668//NM_015804//NP_001280596//NP_001280597//NP_056619//NR_121603//XM_006508834//XM_006508837//XM_006508839//XM_006508840//XM_011242067//XM_011242068//XM_011242069//XP_006508897//XP_006508900//XP_006508902//XP_006508903//XP_011240369//XP_011240370//XP_011240371
Agmat	3.116	56.162	3.888	22.487	-7.282	-2.864	0.000266156	0.00317875	1601		Agmat	75986	75986	agmatine ureohydrolase (agmatinase)	NM_001081408//NP_001074877//XM_006539246//XP_006539309//XR_390785
Limk1	4.126	0.471	0.82	0.21	5.23	2.387	8.55965e-05	0.00154628	1602		Limk1	16885	16885	LIM-domain containing, protein kinase	NM_001305875//NM_010717//NP_001292804//NP_034847//NR_131247//XM_006504395//XM_006504396//XP_006504458//XP_006504459
Ung	23.614	5.451	1.098	0.329	4.147	2.052	1.58909e-05	0.000586578	1603		Ung	22256	22256	uracil DNA glycosylase	NM_001040691//NM_011677//NP_001035781//NP_035807//XM_006530284//XP_006530347
Entpd7	3.028	20.825	0.538	6.485	-5.901	-2.561	0.000143867	0.00213713	1604		Entpd7	93685	93685	ectonucleoside triphosphate diphosphohydrolase 7	NM_053103//NP_444333
Cdc42ep1	54.401	9.829	4.009	2.691	4.158	2.056	1.63823e-05	0.000593783	1605		Cdc42ep1	104445	104445	CDC42 effector protein (Rho GTPase binding) 1	NM_027219//NP_081495
Kmo	0.028	0.654	0.048	0.3	-10.131	-3.341	0.000527726	0.00505356	1606		Kmo	98256	98256	kynurenine 3-monooxygenase (kynurenine 3-hydroxylase)	NM_133809//NP_598570
Fev	0.269	2.835	0.014	1.377	-11.289	-3.497	0.000603859	0.00551988	1607		Fev	260298	260298	FEV (ETS oncogene family)	NM_153111//NP_694751
Ache	0.489	4.281	0.154	0.883	-6.249	-2.644	0.000182913	0.00249045	1608		Ache	11423	11423	acetylcholinesterase	NM_001290010//NM_009599//NP_001276939//NP_033729//XM_006504547//XM_006504548//XM_006504550//XM_011240930//XP_006504610//XP_006504611//XP_006504613//XP_011239232//XR_377142
3830431G21Rik	1.158	4.999	0.177	0.625	-4.117	-2.042	1.52816e-05	0.000573675	1609		NA	NA	NA	NA	NA
Ckmt1	165.454	1283.64	65.237	391.729	-4.961	-2.311	6.65228e-05	0.00132687	1610		Ckmt1	12716	12716	creatine kinase, mitochondrial 1, ubiquitous	NM_009897//NP_034027//XM_006498655//XM_006498656//XP_006498718//XP_006498719
Pcyox1l	21.628	4.676	2.725	0.702	4.267	2.093	2.24423e-05	0.000703869	1611		Pcyox1l	240334	240334	prenylcysteine oxidase 1 like	NM_172832//NP_766420//XM_006525936//XP_006525999
Eps8l3	55.723	281.731	9.782	26.278	-4.057	-2.02	1.37525e-05	0.000543968	1612		Eps8l3	99662	99662	EPS8-like 3	NM_133867//NP_598628//XM_006502463//XM_006502464//XM_006502465//XP_006502526//XP_006502527//XP_006502528
Slc7a5	91.422	16.704	6.36	3.256	4.599	2.201	4.18998e-05	0.00100186	1613		Slc7a5	20539	20539	solute carrier family 7 (cationic amino acid transporter, y+ system), member 5	NM_011404//NP_035534
Gm11818	0.109	0.249	0.087	0.14	-6.457	-2.691	0.000208208	0.00271314	1614		NA	NA	NA	NA	NA
Cib2	22.787	1.597	8.593	1.564	10.005	3.323	0.000533624	0.0050846	1615		Cib2	56506	56506	calcium and integrin binding family member 2	NM_019686//NP_062660
Kcns3	0.009	0.911	0.007	0.569	-27.725	-4.793	0.00142487	0.00997369	1616		Kcns3	238076	238076	potassium voltage-gated channel, delayed-rectifier, subfamily S, member 3	NM_001168564//NM_173417//NP_001162036//NP_775593//XM_006515080//XM_006515082//XM_011243862//XM_011243863//XM_011243864//XM_011243865//XM_011243866//XM_011243867//XP_006515143//XP_006515145//XP_011242164//XP_011242165//XP_011242166//XP_011242167//XP_011242168//XP_011242169
Pla2g12b	1.207	72.56	1.521	55.512	-15.596	-3.963	0.000928547	0.00745425	1617		Pla2g12b	69836	69836	phospholipase A2, group XIIB	NM_023530//NP_076019//XM_006514061//XM_006514062//XP_006514124//XP_006514125
2001-09-01	3.331	0.19	1.25	0.089	16.331	4.03	0.000975185	0.00768588	1618		2001-09-01	54204	54204	septin 1	NM_017461//NP_059489//XM_006508029//XM_006508030//XM_006508031//XM_006508032//XM_011241862//XM_011241863//XP_006508092//XP_006508093//XP_006508094//XP_006508095//XP_011240164//XP_011240165
Cdk17	9.09	1.096	1.705	0.441	5.863	2.552	0.000149069	0.00218382	1619		Cdk17	237459	237459	cyclin-dependent kinase 17	NM_146239//NP_666351//XM_006513626//XM_006513627//XM_011243446//XM_011243447//XP_006513689//XP_006513690//XP_011241748//XP_011241749//XR_380395//XR_380396
Sema3d	0	0.11	0	0.076	-24.705	-4.627	0.0013129	0.00940577	1620	low	Sema3d	108151	108151	sema domain, immunoglobulin domain (Ig), short basic domain, secreted, (semaphorin) 3D	NM_028882//NP_083158
Dctd	22.044	3.506	1.045	1.472	5.724	2.517	0.000139479	0.0021076	1621		Dctd	320685	320685	dCMP deaminase	NM_001161515//NM_001161516//NM_178788//NP_001154987//NP_001154988//NP_848903//NR_027759//XM_006509442//XM_006509443//XM_011242226//XP_006509505//XP_006509506//XP_011240528
Rab23	3.856	0.709	0.117	0.233	4.236	2.083	2.24464e-05	0.000703869	1622		Rab23	19335	19335	RAB23, member RAS oncogene family	NM_001159729//NM_008999//NP_001153201//NP_033025//XM_006495801//XM_006495802//XP_006495864//XP_006495865
Tctn2	3.595	0.596	0.587	0.173	6.271	2.649	0.000195295	0.00260434	1623		Tctn2	67978	67978	tectonic family member 2	NM_026486//NP_080762
Aipl1	0.46	0	0.195	0	13.049	3.706	0.000765629	0.0065186	1624		Aipl1	114230	114230	aryl hydrocarbon receptor-interacting protein-like 1	NM_053245//NP_444475//XM_006531997//XM_006531998//XM_006531999//XM_006532000//XM_006532001//XP_006532060//XP_006532061//XP_006532062//XP_006532063//XP_006532064
1600015I10Rik	0	0.049	0	0.017	-8.03	-3.005	0.00035639	0.00385228	1625	low	1600015I10Rik	69761	69761	RIKEN cDNA 1600015I10 gene	NM_001081273//NP_001074742
Slc1a4	30.266	4.393	1.411	1.576	5.111	2.354	8.21719e-05	0.00150522	1626		Slc1a4	55963	55963	solute carrier family 1 (glutamate/neutral amino acid transporter), member 4	NM_018861//NP_061349
Cd38	19.273	105.175	6.721	8.216	-4.046	-2.016	1.44863e-05	0.000561573	1627		Cd38	12494	12494	CD38 antigen	NM_007646//NP_031672
F9	0	0.054	0	0.03	-10.153	-3.344	0.000562579	0.00526842	1628	low	F9	14071	14071	coagulation factor IX	NM_001305797//NM_007979//NP_001292726//NP_032005
Gpm6b	0.21	0.015	0.028	0.025	20.924	4.387	0.00119841	0.00880584	1629		Gpm6b	14758	14758	glycoprotein m6b	NM_001177955//NM_001177956//NM_001177957//NM_001177958//NM_001177959//NM_001177960//NM_001177961//NM_001177962//NM_023122//NP_001171426//NP_001171427//NP_001171428//NP_001171429//NP_001171430//NP_001171431//NP_001171432//NP_001171433//NP_075611//XM_011247784//XP_011246086
St8sia3	0.002	0.057	0.003	0.018	-13.089	-3.71	0.000782105	0.00660825	1630	low	St8sia3	20451	20451	ST8 alpha-N-acetyl-neuraminide alpha-2,8-sialyltransferase 3	NM_009182//NP_033208
Ptger3	0.006	0.087	0.011	0.059	-10.259	-3.359	0.000579166	0.00537472	1631	low	Ptger3	19218	19218	prostaglandin E receptor 3 (subtype EP3)	NM_011196//NP_035326//XM_006501140//XM_011240037//XM_011240038//XP_006501203//XP_011238339//XP_011238340
Rdh1	0.933	0.027	0.488	0.031	7.541	2.915	0.000320543	0.00359295	1632		Rdh1	107605	107605	retinol dehydrogenase 1 (all trans)	NM_080436//NP_536684//XM_006513030//XP_006513093
Cyp4f13	6.199	42.585	1.082	15.154	-5.414	-2.437	0.000115237	0.00186626	1633		Cyp4f13	170716	170716	cytochrome P450, family 4, subfamily f, polypeptide 13	NM_130882//NP_570952//XM_006523734//XM_006523735//XM_006523736//XM_006523737//XM_006523738//XM_011246313//XP_006523797//XP_006523798//XP_006523799//XP_006523800//XP_006523801//XP_011244615
Als2cr12	0.387	3.727	0.101	1.308	-6.91	-2.789	0.000260373	0.00313859	1634		Als2cr12	108812	108812	amyotrophic lateral sclerosis 2 (juvenile) chromosome region, candidate 12 (human)	NM_175370//NP_780579//XM_006495613//XM_006495615//XM_006495617//XM_006495618//XM_011238418//XP_006495676//XP_006495678//XP_006495680//XP_006495681//XP_011236720//XR_865219
Gm3336	3.185	42.126	3.897	9.43	-5.485	-2.456	0.000121981	0.00193125	1635		Gm3336	100502950	100502950	predicted gene 3336	NM_001195253//NP_001182182
Ehd2	3.399	0.142	1.353	0.095	13.312	3.735	0.000809647	0.00677473	1636		Ehd2	259300	259300	EH-domain containing 2	NM_153068//NP_694708//XM_011250582//XP_011248884
Timeless	9.912	1.436	0.249	0.683	5.986	2.582	0.000169108	0.00236741	1637		Timeless	21853	21853	timeless circadian clock 1	NM_001136082//NM_001164080//NM_001164081//NM_011589//NP_001129554//NP_001157552//NP_001157553//NP_035719//XM_006513580//XM_006513581//XM_006513582//XM_006513583//XP_006513643//XP_006513644//XP_006513645//XP_006513646
Wnt6	16.052	0.266	7.111	0.401	23.947	4.582	0.00134346	0.00956737	1638		Wnt6	22420	22420	wingless-type MMTV integration site family, member 6	NM_009526//NP_033552//XM_006495887//XM_006495888//XM_006495889//XP_006495950//XP_006495951//XP_006495952
Arsg	0.842	5.328	0.115	2.76	-5.596	-2.484	0.000136014	0.00207056	1639		Arsg	74008	74008	arylsulfatase G	NM_001166177//NM_028710//NP_001159649//NP_082986//XM_006534347//XM_006534348//XM_006534349//XM_006534350//XP_006534410//XP_006534411//XP_006534412//XP_006534413
Tef	6.768	24.656	0.638	3.597	-3.746	-1.905	4.78123e-06	0.000318522	1640		Tef	21685	21685	thyrotroph embryonic factor	NM_017376//NM_153484//NP_059072//NP_705617//XM_006520744//XM_011245557//XM_011245558//XM_011245559//XM_011245560//XP_006520807//XP_011243859//XP_011243860//XP_011243861//XP_011243862
Hist1h2ag	0.424	0.206	0.396	0.247	8.051	3.009	0.000375264	0.00399159	1641		Hist1h2ag	319167	319167	histone cluster 1, H2ag	NM_178186//NP_835493
Kirrel	3.33	0.04	1.926	0.052	30.524	4.932	0.00159238	0.0108405	1642		Kirrel	170643	170643	kin of IRRE like (Drosophila)	NM_001170985//NM_130867//NP_001164456//NP_570937//XM_006501076//XM_011240028//XM_011240029//XP_006501139//XP_011238330//XP_011238331
Myo3a	0	0.056	0	0.024	-15.539	-3.958	0.000970155	0.00767214	1643	low	Myo3a	667663	667663	myosin IIIA	NM_148413//NP_680779
H2-T10	0.061	0.189	0.052	0.113	-9.207	-3.203	0.00047592	0.00469093	1644		H2-T10	15024	15024	histocompatibility 2, T region locus 10	NM_010395//NP_034525//NR_046286
Abhd8	6.671	0.884	0.55	0.338	7.419	2.891	0.000314113	0.00353957	1645		Abhd8	64296	64296	abhydrolase domain containing 8	NM_022419//NP_071864
Nrxn2	0	0.049	0	0.035	-16.453	-4.04	0.00103974	0.00802657	1646	low	Nrxn2	18190	18190	neurexin II	NM_001205234//NM_001205235//NM_020253//NP_001192163//NP_001192164//NP_064649
O3far1	30.295	5.291	3.066	2.428	5.57	2.478	0.000141226	0.00212285	1647		NA	NA	NA	NA	NA
Aldh1b1	92.874	426.838	5.776	96.489	-4.118	-2.042	2.09984e-05	0.000680611	1648		Aldh1b1	72535	72535	aldehyde dehydrogenase 1 family, member B1	NM_028270//NP_082546
Lamc2	43.583	10.166	1.615	1.588	4.005	2.002	1.4905e-05	0.000565591	1649		Lamc2	16782	16782	laminin, gamma 2	NM_008485//NP_032511//XM_011247926//XM_011247927//XP_011246228//XP_011246229
Apcdd1	17.372	0.074	13.283	0.108	36.666	5.196	0.00188292	0.0123086	1650		Apcdd1	494504	494504	adenomatosis polyposis coli down-regulated 1	NM_133237//NP_573500
Hyal1	6.796	0.548	1.868	0.31	9.818	3.295	0.000564475	0.0052777	1651		Hyal1	15586	15586	hyaluronoglucosaminidase 1	NM_008317//NP_032343
Atp8b2	0.777	0.051	0.152	0.01	8.216	3.039	0.000415526	0.00427186	1652		Atp8b2	54667	54667	ATPase, class I, type 8B, member 2	NM_001081182//NP_001074651//XM_006501714//XM_006501715//XP_006501777//XP_006501778
Ndc80	14.956	3.25	2.878	0.242	4.645	2.216	5.57223e-05	0.00119193	1653		Ndc80	67052	67052	NDC80 kinetochore complex component	NM_023294//NP_075783
Celf3	0.298	1.818	0.099	0.883	-6.152	-2.621	0.00020449	0.00268029	1654		Celf3	78784	78784	CUGBP, Elav-like family member 3	NM_001289613//NM_001289616//NM_001289620//NM_172434//NP_001276542//NP_001276545//NP_001276549//NP_766022//NR_110353//XM_006502323//XM_006502324//XM_006502325//XM_006502326//XM_006502327//XM_006502328//XM_006502329//XM_006502330//XM_006502331//XM_006502332//XM_006502333//XM_006502334//XM_006502335//XM_006502336//XM_006502338//XM_006502339//XM_011240284//XM_011240285//XM_011240286//XP_006502386//XP…
Cyp2c37	0.038	0.687	0.066	0.21	-11.938	-3.577	0.000771484	0.0065541	1655		Cyp2c37	13096	13096	cytochrome P450, family 2. subfamily c, polypeptide 37	NM_010001//NP_034131
Cyb5	181.517	1257.26	81.739	333.262	-4.572	-2.193	5.22792e-05	0.00113957	1656		NA	NA	NA	NA	NA
Frem2	0.2	0.002	0.109	0.003	31.35	4.97	0.00172684	0.0115009	1657		Frem2	242022	242022	Fras1 related extracellular matrix protein 2	NM_172862//NP_766450//XM_006501461//XM_006501462//XP_006501524//XP_006501525
D930015E06Rik	16.507	2.554	1.003	1.121	5.42	2.438	0.000133062	0.00203758	1658		D930015E06Rik	229473	229473	RIKEN cDNA D930015E06 gene	NM_172681//NP_766269//XM_006501323//XM_006501324//XM_006501325//XM_006501326//XM_006501327//XM_011240079//XP_006501386//XP_006501387//XP_006501388//XP_006501389//XP_006501390//XP_011238381
2010-09-01	9.641	1.49	0.827	0.605	5.781	2.531	0.000171794	0.00239061	1659		2010-09-01	103080	103080	septin 10	NM_001024910//NM_001024911//NP_001020081//NP_001020082//XM_011243255//XM_011243256//XP_011241557//XP_011241558
Slc29a4	2.596	0.31	0.345	0.068	6.392	2.676	0.000244108	0.0030225	1660		Slc29a4	243328	243328	solute carrier family 29 (nucleoside transporters), member 4	NM_146257//NP_666369//XM_006504706//XM_006504707//XM_011240982//XP_006504769//XP_006504770//XP_011239284
Cd82	30.476	128.408	1.663	11.273	-3.738	-1.902	6.84388e-06	0.000382095	1661		Cd82	12521	12521	CD82 antigen	NM_001136055//NM_001271430//NM_001271431//NM_001271432//NM_001271461//NM_001271462//NM_007656//NP_001129527//NP_001258359//NP_001258360//NP_001258361//NP_001258390//NP_001258391//NP_031682//XM_006498652//XM_011239269//XM_011239270//XP_006498715//XP_011237571//XP_011237572
Oat	156.165	737.987	23.07	166.317	-3.865	-1.95	1.15035e-05	0.000502245	1662		Oat	18242	18242	ornithine aminotransferase	NM_016978//NP_058674
Tep1	1.898	14.237	1.349	1.515	-3.962	-1.986	1.50646e-05	0.00056887	1663		Tep1	21745	21745	telomerase associated protein 1	NM_009351//NP_033377//XM_006518797//XM_006518798//XP_006518860//XP_006518861
Lpl	0.141	0.012	0.034	0.01	9.561	3.257	0.000563968	0.0052772	1664		Lpl	16956	16956	lipoprotein lipase	NM_008509//NP_032535
Nlgn2	8.465	1.496	1.399	0.505	3.918	1.97	1.32e-05	0.000531538	1665		Nlgn2	216856	216856	neuroligin 2	NM_198862//NP_942562//XM_006532901//XM_006532902//XM_006532903//XP_006532964//XP_006532965//XP_006532966
Trh	0	0.085	0	0.05	-5.692	-2.509	0.000163315	0.00231407	1666	low	Trh	22044	22044	thyrotropin releasing hormone	NM_009426//NP_033452
Zcchc3	0	0.258	0	0.166	-9.485	-3.246	0.000563268	0.00527275	1667		Zcchc3	67917	67917	zinc finger, CCHC domain containing 3	NM_175126//NP_780335
Spice1	4.069	0.646	0.154	0.17	5.258	2.394	0.000120773	0.00192388	1668		Spice1	212514	212514	spindle and centriole associated protein 1	NM_144550//NP_653133//XM_006521960//XM_006521961//XP_006522023//XP_006522024//XR_384543//XR_384544
Cdk19	11.614	2.322	2.037	0.424	4.029	2.01	1.89356e-05	0.000641364	1669		Cdk19	78334	78334	cyclin-dependent kinase 19	NM_001168304//NM_001291816//NM_001291817//NM_198164//NP_001161776//NP_001278745//NP_001278746//NP_937807
Dmpk	9.823	0.587	4.598	0.2	5.655	2.499	0.00016027	0.0022862	1670		Dmpk	13400	13400	dystrophia myotonica-protein kinase	NM_001190490//NM_001190491//NM_032418//NP_001177419//NP_001177420//NP_115794//NR_126095//XM_006539516//XM_006539517//XM_006539518//XM_006539519//XM_006539520//XM_006539521//XM_006539522//XM_011250433//XP_006539579//XP_006539580//XP_006539581//XP_006539582//XP_006539583//XP_006539584//XP_006539585//XP_011248735//XR_391041//XR_391043//XR_391044
Ier3	113.362	23.823	13.331	7.194	4.352	2.122	3.84635e-05	0.000949866	1671		Ier3	15937	15937	immediate early response 3	NM_133662//NP_598423
H2-Q6	0.102	1.13	0.076	0.361	-12.388	-3.631	0.000837641	0.00694424	1672		H2-Q6	110557	110557	histocompatibility 2, Q region locus 6	NM_207648//NP_997531//XM_006523483//XM_006523484//XM_006523485//XM_006525270//XM_006525271//XM_006525272//XM_006536495//XM_006536496//XM_006536497//XM_006537228//XM_006537229//XM_006537230//XM_011251279//XP_006523546//XP_006523547//XP_006523548//XP_006525333//XP_006525334//XP_006525335//XP_006536558//XP_006536559//XP_006536560//XP_006537291//XP_006537292//XP_006537293//XP_011249581//XR_385258//XR…
F13b	0	0.051	0	0.018	-7.86	-2.975	0.00040142	0.00415708	1673	low	F13b	14060	14060	coagulation factor XIII, beta subunit	NM_031164//NP_112441//XM_006529132//XM_006529133//XP_006529195//XP_006529196
Mtap1a	0.008	0.101	0.002	0.038	-11.574	-3.533	0.000776415	0.00657882	1674	low	NA	NA	NA	NA	NA
Pdzd2	0.032	0.522	0.016	0.154	-9.016	-3.172	0.000527086	0.00504951	1675		Pdzd2	68070	68070	PDZ domain containing 2	NM_001081064//NP_001074533//XM_006520159//XM_006520160//XM_006520161//XM_006520162//XM_006520163//XM_006520164//XM_006520165//XM_006520166//XM_006520167//XM_006520168//XM_006520169//XM_006520170//XM_006520171//XM_006520172//XP_006520222//XP_006520223//XP_006520224//XP_006520225//XP_006520226//XP_006520227//XP_006520228//XP_006520229//XP_006520230//XP_006520231//XP_006520232//XP_006520233//XP_0065…
Kifc2	0.863	5.696	0.039	1.259	-6.057	-2.599	0.000213808	0.00276434	1676		Kifc2	16581	16581	kinesin family member C2	NM_010630//NP_034760//XM_006520508//XM_006520509//XM_006520510//XM_006520511//XP_006520571//XP_006520572//XP_006520573//XP_006520574//XR_383986//XR_383987//XR_383988
Prkacb	8.341	0.653	1.052	0.256	8.886	3.152	0.000518019	0.00498927	1677		Prkacb	18749	18749	protein kinase, cAMP dependent, catalytic, beta	NM_001164198//NM_001164199//NM_001164200//NM_011100//NP_001157670//NP_001157671//NP_001157672//NP_035230
Rhbg	0.063	2.848	0.059	1.979	-22.595	-4.498	0.00145947	0.010161	1678		Rhbg	58176	58176	Rhesus blood group-associated B glycoprotein	NM_021375//NP_067350//XM_006501826//XP_006501889
Rprml	0.011	0.873	0.02	0.652	-38.232	-5.257	0.00206665	0.0131786	1679		Rprml	104582	104582	reprimo-like	NM_001033212//NP_001028384
Itln1	144.975	1019.01	35.852	627.942	-9.008	-3.171	0.00052924	0.00505976	1680		Itln1	16429	16429	intelectin 1 (galactofuranose binding)	NM_010584//NP_034714//XM_006496676//XP_006496739
Ehbp1l1	5.085	29.1	1.614	5.407	-4.227	-2.08	3.24585e-05	0.000856882	1681		Ehbp1l1	114601	114601	EH domain binding protein 1-like 1	NM_001114595//NM_001114596//NM_001114597//NM_053252//NP_001108067//NP_001108068//NP_001108069//NP_444482//XM_006531634//XM_006531635//XM_006531639//XM_006531640//XP_006531697//XP_006531698//XP_006531702//XP_006531703//XR_879409
Tnnt2	4.38	0.678	0.498	0.464	9.958	3.316	0.000653738	0.00586805	1682		Tnnt2	21956	21956	troponin T2, cardiac	NM_001130174//NM_001130175//NM_001130176//NM_001130177//NM_001130178//NM_001130179//NM_001130180//NM_001130181//NM_011619//NP_001123646//NP_001123647//NP_001123648//NP_001123649//NP_001123650//NP_001123651//NP_001123652//NP_001123653//NP_035749//XM_006529383//XM_006529384//XM_006529385//XM_006529386//XM_006529387//XM_006529388//XM_006529389//XM_006529390//XM_006529391//XM_006529392//XM_006529393/…
Lancl3	1.244	0.058	0.408	0.055	10.449	3.385	0.000688759	0.00604724	1683		Lancl3	236285	236285	LanC lantibiotic synthetase component C-like 3 (bacterial)	NM_173414//NP_775590
Tubb2b	15.094	4.004	3.086	0.876	3.857	1.947	1.28196e-05	0.000525784	1684		Tubb2b	73710	73710	tubulin, beta 2B class IIB	NM_023716//NP_076205
Hacl1	2.328	9.497	0.063	1.774	-3.859	-1.948	1.29572e-05	0.000525881	1685		Hacl1	56794	56794	2-hydroxyacyl-CoA lyase 1	NM_019975//NP_064359//XM_006519320//XP_006519383
Dclk3	0.011	0.419	0.012	0.195	-15.433	-3.948	0.00108215	0.00825827	1686		Dclk3	245038	245038	doublecortin-like kinase 3	NM_172928//NP_766516
Cbs	3.146	0.224	0.214	0.134	6.525	2.706	0.000277644	0.00325847	1687		Cbs	12411	12411	cystathionine beta-synthase	NM_001271353//NM_144855//NM_178224//NP_001258282//NP_659104//NP_835742//XM_006523549//XM_006523550//XM_006523551//XP_006523612//XP_006523613//XP_006523614
Slc37a2	0.102	1.384	0.083	0.24	-4.825	-2.271	8.54717e-05	0.00154628	1688		Slc37a2	56857	56857	solute carrier family 37 (glycerol-3-phosphate transporter), member 2	NM_001145960//NM_020258//NP_001139432//NP_064654
Cebpa	15.2	92.195	5.571	9.011	-4.094	-2.034	2.51754e-05	0.000737161	1689		Cebpa	12606	12606	CCAAT/enhancer binding protein (C/EBP), alpha	NM_001287514//NM_001287515//NM_001287521//NM_001287523//NM_007678//NP_001274443//NP_001274444//NP_001274450//NP_001274452//NP_031704
Pik3ip1	0.555	0.02	0.151	0.034	16.764	4.067	0.00118007	0.00870944	1690		Pik3ip1	216505	216505	phosphoinositide-3-kinase interacting protein 1	NM_178149//NP_835362//XM_006514614//XM_006514615//XM_006514616//XM_006514617//XP_006514677//XP_006514678//XP_006514679//XP_006514680
Mir215	1.123	155.146	1.944	94.234	-32.123	-5.006	0.00193613	0.0125614	1691		Mir215	387211	387211	microRNA 215	NR_029908
Fcgrt	0.746	33.146	1.053	26.84	-14.916	-3.899	0.00106753	0.00818427	1692		Fcgrt	14132	14132	Fc receptor, IgG, alpha chain transporter	NM_010189//NP_034319//XM_006540603//XP_006540666
Gp6	0	0.121	0	0.093	-7.877	-2.978	0.000438356	0.00444007	1693	low	Gp6	243816	243816	glycoprotein 6 (platelet)	NM_001163014//NP_001156486//XM_006539909//XM_006539910//XP_006539972//XP_006539973
Xdh	5.808	52.217	3.425	12.336	-5.013	-2.326	0.000103688	0.00173959	1694		Xdh	22436	22436	xanthine dehydrogenase	NM_011723//NP_035853//XM_011246381//XP_011244683
Btd	7.283	29.923	0.694	2.042	-3.714	-1.893	8.42701e-06	0.000422019	1695		Btd	26363	26363	biotinidase	NM_025295//NP_079571//XM_006519029//XP_006519092
Cyyr1	1.003	0.012	0.784	0.021	8.573	3.1	0.000515945	0.00497752	1696		Cyyr1	224405	224405	cysteine and tyrosine-rich protein 1	NM_144853//NP_659102//XM_006523005//XP_006523068//XR_876131
Nphp1	6.936	1.147	0.72	0.367	5.199	2.378	0.00012911	0.00200202	1697		Nphp1	53885	53885	nephronophthisis 1 (juvenile) homolog (human)	NM_001291012//NM_001291013//NM_016902//NP_001277941//NP_001277942//NP_058598//XM_006499904//XM_011239695//XM_011239696//XM_011239697//XP_006499967//XP_011237997//XP_011237998//XP_011237999
Mgll	0.011	0.17	0.009	0.032	-25.489	-4.672	0.00167074	0.0112428	1698		Mgll	23945	23945	monoglyceride lipase	NM_001166249//NM_001166250//NM_001166251//NM_011844//NP_001159721//NP_001159722//NP_001159723//NP_035974//XM_011241332//XP_011239634
Cxcl13	0.011	0.385	0.019	0.184	-36.096	-5.174	0.00209795	0.0133296	1699		Cxcl13	55985	55985	chemokine (C-X-C motif) ligand 13	NM_018866//NP_061354
Fgf21	0.223	0	0.16	0	7.681	2.941	0.000416731	0.0042786	1700		Fgf21	56636	56636	fibroblast growth factor 21	NM_020013//NP_064397//XM_011250879//XM_011250880//XP_011249181//XP_011249182
Sardh	0.697	2.953	0.241	0.892	-5.275	-2.399	0.000139682	0.00210851	1701		Sardh	192166	192166	sarcosine dehydrogenase	NM_138665//NP_619606//XM_006497788//XM_006497789//XP_006497851//XP_006497852
Gng4	0.113	0.901	0.039	0.256	-9.296	-3.217	0.000589821	0.00544057	1702		Gng4	14706	14706	guanine nucleotide binding protein (G protein), gamma 4	NM_001302997//NM_010317//NP_001289926//NP_034447
2010109K11Rik	6.963	29.932	1.36	1.486	-3.592	-1.845	3.92915e-06	0.000290915	1703		NA	NA	NA	NA	NA
Cenpn	9.729	1.709	0.831	0.854	6.075	2.603	0.000237319	0.00296576	1704		Cenpn	72155	72155	centromere protein N	NM_028131//NP_082407//XM_006531387//XM_011248508//XP_006531450//XP_011246810
Pdlim4	1.091	0.045	0.939	0.077	28.723	4.844	0.00184047	0.0120649	1705		Pdlim4	30794	30794	PDZ and LIM domain 4	NM_019417//NP_062290//XM_006533511//XP_006533574
Parp9	10.761	47.957	0.619	6.352	-4.46	-2.157	5.61083e-05	0.00119368	1706		Parp9	80285	80285	poly (ADP-ribose) polymerase family, member 9	NM_030253//NP_084529//XM_006522755//XM_006522756//XM_006522757//XM_011246046//XP_006522818//XP_006522819//XP_006522820//XP_011244348
Gm4952	0	0.127	0	0.107	-18.617	-4.219	0.00132677	0.00947344	1707		Gm4952	240549	240549	predicted gene 4952	NM_001013762//NM_001167907//NP_001013784//NP_001161379
Aqp5	0.158	0	0.212	0	13.262	3.729	0.000974315	0.00768567	1708		Aqp5	11830	11830	aquaporin 5	NM_009701//NP_033831
Hlcs	6.916	1.27	0.443	0.465	5.1	2.351	0.000120229	0.00192178	1709		Hlcs	110948	110948	holocarboxylase synthetase (biotin- [propriony-Coenzyme A-carboxylase (ATP-hydrolysing)] ligase)	NM_139145//NP_631884//XM_006522850//XM_006522851//XM_006522852//XM_006522853//XM_006522854//XM_006522855//XM_006522856//XM_006523155//XM_011251409//XP_006522913//XP_006522914//XP_006522915//XP_006522916//XP_006522917//XP_006522918//XP_006522919//XP_006523218//XP_011249711
Nde1	38.052	9.968	3.524	1.979	3.826	1.936	1.3513e-05	0.000539065	1710		Nde1	67203	67203	nudE neurodevelopment protein 1	NM_001114085//NM_001285503//NM_001285504//NM_023317//NP_001107557//NP_001272432//NP_001272433//NP_075806//XM_011246000//XP_011244302
Slc44a3	8.416	29.762	0.087	5.117	-3.856	-1.947	1.5019e-05	0.000568068	1711		Slc44a3	213603	213603	solute carrier family 44, member 3	NM_145394//NP_663369
Fetub	2.089	0.551	0.564	0.119	4.881	2.287	0.000100502	0.001707	1712		Fetub	59083	59083	fetuin beta	NM_001083904//NM_001083905//NM_021564//NP_001077373//NP_001077374//NP_067539//XM_006522437//XP_006522500
Faim3	0.122	0	0.047	0	6.731	2.751	0.000322428	0.00360714	1713	low	NA	NA	NA	NA	NA
Rab34	1.932	0.241	1.155	0.215	8.661	3.114	0.000551645	0.00520362	1714		Rab34	19376	19376	RAB34, member RAS oncogene family	NM_001159482//NM_033475//NP_001152954//NP_258436//XM_011248824//XP_011247126//XR_388376
Irs1	1.804	0.06	0.989	0.045	11.718	3.551	0.000877103	0.00715579	1715		Irs1	16367	16367	insulin receptor substrate 1	NM_010570//NP_034700
A330035P11Rik	0.873	6.999	0.061	2.03	-7.503	-2.908	0.000415968	0.00427452	1716		A330035P11Rik	319727	319727	RIKEN cDNA A330035P11 gene	NR_015586
Cyp2c67	0.045	1.007	0.022	0.157	-26.372	-4.721	0.00179032	0.0118225	1717		Cyp2c67	545288	545288	cytochrome P450, family 2, subfamily c, polypeptide 67	NM_001024719//NP_001019890//XM_011247291//XP_011245593
Tpbg	4.569	0.436	1.009	0.252	6.021	2.59	0.000241388	0.00299483	1718		Tpbg	21983	21983	trophoblast glycoprotein	NM_001164792//NM_011627//NP_001158264//NP_035757
2010001M06Rik	12.532	487.074	12.18	320.647	-13.817	-3.788	0.00104074	0.00803123	1719		NA	NA	NA	NA	NA
Cxxc4	0.009	0.107	0.004	0.033	-10.474	-3.389	0.000762297	0.00650447	1720	low	Cxxc4	319478	319478	CXXC finger 4	NM_001004367//NP_001004367//XM_006501561//XM_006501563//XM_006501564//XM_006501566//XM_006501568//XP_006501624//XP_006501626//XP_006501627//XP_006501629//XP_006501631
Galnt5	0.181	1.326	0.049	0.525	-9.961	-3.316	0.000709867	0.00617977	1721		Galnt5	241391	241391	UDP-N-acetyl-alpha-D-galactosamine:polypeptide N-acetylgalactosaminyltransferase 5	NM_172855//NP_766443//XM_006498048//XM_006498049//XP_006498111//XP_006498112
Sstr5	0.064	0.361	0.043	0.288	-9.115	-3.188	0.000601299	0.00550727	1722		Sstr5	20609	20609	somatostatin receptor 5	NM_001191008//NM_011425//NP_001177937//NP_035555//XM_006523947//XP_006524010
Jag2	24.175	4.074	2.293	1.769	4.675	2.225	8.20547e-05	0.00150522	1723		Jag2	16450	16450	jagged 2	NM_010588//NP_034718//XM_006515486//XM_011243998//XM_011243999//XM_011244000//XP_006515549//XP_011242300//XP_011242301//XP_011242302//XR_872705//XR_872706//XR_872707
Tmem89	0.026	2.83	0.045	2.454	-16.885	-4.078	0.00127387	0.00919241	1724		Tmem89	69384	69384	transmembrane protein 89	NM_027066//NP_081342
B4galt5	9.553	40.29	0.866	9.372	-4.539	-2.182	7.35652e-05	0.00142668	1725		B4galt5	56336	56336	UDP-Gal:betaGlcNAc beta 1,4-galactosyltransferase, polypeptide 5	NM_019835//NP_062809
Kank3	1.612	0.256	0.557	0.157	11.062	3.468	0.000825453	0.00686305	1726		Kank3	80880	80880	KN motif and ankyrin repeat domains 3	NM_030697//NP_109622//XM_006525175//XM_006525440//XM_006536708//XM_006537439//XP_006525238//XP_006525503//XP_006536771//XP_006537502
Nlrc3	0.116	3.222	0.019	1.874	-26.432	-4.724	0.00182489	0.0119898	1727		Nlrc3	268857	268857	NLR family, CARD domain containing 3	NM_001081280//NM_175547//NP_001074749//NP_780756//XM_006522150//XM_011245902//XM_011245903//XM_011245904//XM_011245905//XM_011245906//XP_006522213//XP_011244204//XP_011244205//XP_011244206//XP_011244207//XP_011244208//XR_875809//XR_875811
Rfk	49.322	190.543	1.596	12.985	-3.688	-1.883	1.07249e-05	0.000484112	1728		Rfk	54391	54391	riboflavin kinase	NM_019437//NP_062310
Ticam1	7.599	46.269	0.698	11.359	-5.122	-2.357	0.000132736	0.00203393	1729		Ticam1	106759	106759	toll-like receptor adaptor molecule 1	NM_174989//NP_778154
Odz3	0.023	0.132	0.021	0.109	-36.688	-5.197	0.00223909	0.0139343	1730		NA	NA	NA	NA	NA
Pde2a	1.052	3.378	0.446	0.573	-4.794	-2.261	9.77306e-05	0.00167701	1731		Pde2a	207728	207728	phosphodiesterase 2A, cGMP-stimulated	NM_001008548//NM_001143848//NM_001143849//NM_001243757//NM_001243758//NP_001008548//NP_001137320//NP_001137321//NP_001230686//NP_001230687//XM_006507523//XM_006507524//XM_006507525//XM_006507526//XM_006507527//XM_006507528//XM_006507529//XM_011241718//XP_006507586//XP_006507587//XP_006507588//XP_006507589//XP_006507590//XP_006507591//XP_006507592//XP_011240020
Tmem220	0.808	5.375	0.347	1.654	-4.476	-2.162	6.67755e-05	0.00132851	1732		Tmem220	338369	338369	transmembrane protein 220	NM_001291042//NM_001291043//NM_177392//NP_001277971//NP_001277972//NP_796366
Gramd1c	1.919	7.304	0.172	0.746	-3.598	-1.847	5.69314e-06	0.000342425	1733		Gramd1c	207798	207798	GRAM domain containing 1C	NM_001172107//NM_153528//NP_001165578//NP_705756//XM_006521894//XM_006521895//XM_006521896//XM_006521897//XM_011245853//XP_006521957//XP_006521958//XP_006521959//XP_006521960//XP_011244155
Ddah2	5.673	1.277	0.572	0.785	6.155	2.622	0.00026729	0.0031874	1734		Ddah2	51793	51793	dimethylarginine dimethylaminohydrolase 2	NM_001190449//NM_016765//NP_001177378//NP_058045//XM_006524612//XM_006525412//XM_006536656//XM_006537387//XP_006524675//XP_006525475//XP_006536719//XP_006537450
Efs	0.063	0	0.057	0	21.289	4.412	0.00161754	0.0109798	1735	low	Efs	13644	13644	embryonal Fyn-associated substrate	NM_010112//NP_034242//XM_006518516//XM_006518518//XP_006518579//XP_006518581
A030009H04Rik	1.431	0.156	0.129	0.128	11.534	3.528	0.000895935	0.00726239	1736		NA	NA	NA	NA	NA
Hagh	14.507	89.54	2.795	25.768	-4.487	-2.166	7.1612e-05	0.00139733	1737		Hagh	14651	14651	hydroxyacyl glutathione hydrolase	NM_001159626//NM_024284//NP_001153098//NP_077246//XM_006523660//XM_006523661//XP_006523723//XP_006523724
Adig	0.51	0	0.133	0	15.504	3.955	0.00120452	0.00883681	1738		Adig	246747	246747	adipogenin	NM_145635//NP_663610
Rps6kl1	0.457	0.01	0.146	0.018	9.054	3.179	0.000633735	0.00572348	1739		Rps6kl1	238323	238323	ribosomal protein S6 kinase-like 1	NM_146244//NP_666356//XM_006515846//XM_006515847//XM_006515848//XM_006515849//XM_006515850//XP_006515909//XP_006515910//XP_006515911//XP_006515912//XP_006515913
Camsap2	4.854	0.252	1.347	0.168	11.025	3.463	0.000864239	0.0070931	1740		Camsap2	67886	67886	calmodulin regulated spectrin-associated protein family, member 2	NM_001081360//NP_001074829//XM_006529832//XM_006529833//XM_006529834//XM_006529835//XM_011248066//XP_006529895//XP_006529896//XP_006529897//XP_006529898//XP_011246368
Pla1a	0.407	0.013	0.113	0.022	9.422	3.236	0.000683438	0.00601595	1741		Pla1a	85031	85031	phospholipase A1 member A	NM_134102//NP_598863//XM_006522771//XM_006522772//XM_006522774//XP_006522834//XP_006522835//XP_006522837
Apob	11.298	168.765	5.584	75.158	-8.635	-3.11	0.000595496	0.00548209	1742		Apob	238055	238055	apolipoprotein B	NM_009693//NP_033823//XM_006515078//XP_006515141
Csrnp2	2.516	0.523	0.263	0.064	3.881	1.956	2.13824e-05	0.000689228	1743		Csrnp2	207785	207785	cysteine-serine-rich nuclear protein 2	NM_153407//NP_700456//XM_006520683//XP_006520746
Abi3	6.927	1.669	0.781	0.629	4.045	2.016	3.21784e-05	0.000851413	1744		Abi3	66610	66610	ABI gene family, member 3	NM_001163464//NM_025659//NP_001156936//NP_079935//XM_006533956//XP_006534019
Tmem92	0.086	1.917	0.092	0.689	-29.235	-4.87	0.00207863	0.0132393	1745		Tmem92	544806	544806	transmembrane protein 92	NM_001034896//NM_001163172//NP_001030068//NP_001156644
Cd68	5.747	0.95	0.838	0.352	6.595	2.721	0.000345079	0.00377195	1746		Cd68	12514	12514	CD68 antigen	NM_001291058//NM_009853//NP_001277987//NR_110993
Mocos	1.546	8.683	0.261	0.468	-4.229	-2.08	4.83346e-05	0.00108879	1747		Mocos	68591	68591	molybdenum cofactor sulfurase	NM_026779//NP_081055//XM_006526211//XM_011246994//XP_006526274//XP_011245296//XR_877139
Asrgl1	4.04	0.394	1.212	0.043	9.774	3.289	0.000739436	0.00635823	1748		Asrgl1	66514	66514	asparaginase like 1	NM_025610//NP_079886
Nradd	2.339	0.75	0.311	0.518	6.447	2.689	0.000329498	0.00365863	1749		Nradd	67169	67169	neurotrophin receptor associated death domain	NM_026012//NP_080288//XM_006512240//XP_006512303
Rassf10	4.496	0.191	1.434	0.054	8.739	3.128	0.000609244	0.00555171	1750		Rassf10	78748	78748	Ras association (RalGDS/AF-6) domain family (N-terminal) member 10	NM_175279//NP_780488
Trim36	0.565	4.542	0.128	1.422	-7.066	-2.821	0.000403104	0.00417173	1751		Trim36	28105	28105	tripartite motif-containing 36	NM_001170855//NM_178872//NP_001164326//NP_849203
P2ry6	8.114	1.282	0.264	0.501	5.011	2.325	0.000131606	0.00201925	1752		P2ry6	233571	233571	pyrimidinergic receptor P2Y, G-protein coupled, 6	NM_183168//NP_898991//XM_006507640//XM_011241739//XP_006507703//XP_011240041
Bai1	0.009	0.205	0.01	0.033	-10.303	-3.365	0.000827967	0.0068739	1753		NA	NA	NA	NA	NA
Agpat3	23.146	81.992	1.761	6.19	-3.481	-1.799	3.68408e-06	0.000285657	1754		Agpat3	28169	28169	1-acylglycerol-3-phosphate O-acyltransferase 3	NM_053014//NP_443747//XM_006513716//XM_006513717//XM_006513718//XM_006513719//XM_006513720//XM_006513721//XM_006513722//XM_006513723//XP_006513779//XP_006513780//XP_006513781//XP_006513782//XP_006513783//XP_006513784//XP_006513785//XP_006513786
Akp3	3.736	199.945	6.164	118.924	-16.57	-4.051	0.00136741	0.00967591	1755		Akp3	11648	11648	alkaline phosphatase 3, intestine, not Mn requiring	NM_007432//NP_031458
Rilp	0.583	8.129	0.319	2.759	-6.797	-2.765	0.000378585	0.00401593	1756		Rilp	280408	280408	Rab interacting lysosomal protein	NM_001029938//NP_001025109
Atp2a3	2.996	19.767	1.499	3.948	-4.203	-2.072	4.84344e-05	0.00108911	1757		Atp2a3	53313	53313	ATPase, Ca++ transporting, ubiquitous	NM_001163336//NM_001163337//NM_016745//NP_001156808//NP_001156809//NP_058025
Rasip1	0.691	0.081	0.302	0.084	10.23	3.355	0.000829064	0.00688047	1758		Rasip1	69903	69903	Ras interacting protein 1	NM_028544//NP_082820
Epb4.1l3	9.401	122.211	9.201	51.166	-7.118	-2.831	0.000424555	0.0043414	1759		NA	NA	NA	NA	NA
Zfp334	0.482	0.034	0.254	0.005	5.724	2.517	0.00023855	0.0029726	1760		Zfp334	228876	228876	zinc finger protein 334	NM_178411//NP_848498//XM_006499377//XM_011239500//XP_006499440//XP_011237802
Slc41a3	0.196	1.09	0.104	0.204	-8.632	-3.11	0.000622927	0.00564553	1761		Slc41a3	71699	71699	solute carrier family 41, member 3	NM_001037493//NM_027868//NP_001032570//NP_082144//XM_006506625//XM_006506626//XM_006506627//XP_006506688//XP_006506689//XP_006506690
Ahcyl2	12.473	81.789	2.969	17.403	-5.119	-2.356	0.00015247	0.0022211	1762		Ahcyl2	74340	74340	S-adenosylhomocysteine hydrolase-like 2	NM_001171000//NM_001171001//NM_021414//NP_001164471//NP_001164472//NP_067389//XM_006505179//XM_006505180//XM_006505181//XM_006505182//XM_006505183//XM_006505184//XM_006505185//XM_011241082//XM_011241083//XP_006505242//XP_006505243//XP_006505244//XP_006505245//XP_006505246//XP_006505247//XP_006505248//XP_011239384//XP_011239385
D730001G18Rik	0.12	0	0.017	0	5.746	2.523	0.00024467	0.0030253	1763	low	D730001G18Rik	78725	78725	RIKEN cDNA D730001G18 gene	NM_172433//NR_027836//NR_027837
Susd3	0	0.424	0	0.291	-20.46	-4.355	0.001696	0.0113767	1764		Susd3	66329	66329	sushi domain containing 3	NM_025491//NM_028340//NP_079767//NP_082616//XM_006516940//XM_006516941//XP_006517003//XP_006517004
Chrm3	0.263	2.448	0.04	1.056	-9.123	-3.189	0.000683321	0.00601595	1765		Chrm3	12671	12671	cholinergic receptor, muscarinic 3, cardiac	NM_033269//NP_150372//XM_006516468//XP_006516531
Taf7	1.908	8.165	0.257	1.067	-3.8	-1.926	1.948e-05	0.000653167	1766		Taf7	24074	24074	TATA-box binding protein associated factor 7	NM_175770//NP_786964
2010-03-01	0.003	0.021	0.006	0.022	-7.904	-2.983	0.000549662	0.0051912	1767	low	2010-03-01	632687	632687	membrane-associated ring finger (C3HC4) 10	NM_001039242//NM_172568//NP_001034331//NP_766156//XM_006533904//XM_006533905//XP_006533967//XP_006533968
Efna5	1.12	0.03	0.103	0.04	39.461	5.302	0.00249922	0.0150943	1768		Efna5	13640	13640	ephrin A5	NM_010109//NM_207654//NP_034239//NP_997537//XM_006523598//XM_011246270//XM_011246271//XP_006523661//XP_011244572//XP_011244573
Tubb5	560.954	132.724	16.715	25.852	3.71	1.891	1.56252e-05	0.000581573	1769		Tubb5	22154	22154	tubulin, beta 5 class I	NM_011655//NP_035785
Zfp934	0.945	0.172	0.305	0.117	8.986	3.168	0.000671279	0.00594522	1770		Zfp934	77117	77117	zinc finger protein 934	NM_001162911//NM_175252//NP_001156383//NP_780461//XM_011244585//XM_011244586//XP_011242887//XP_011242888
Pla2g7	0.027	0.554	0.01	0.376	-14.636	-3.871	0.00121842	0.00889515	1771		Pla2g7	27226	27226	phospholipase A2, group VII (platelet-activating factor acetylhydrolase, plasma)	NM_013737//NP_038765//XM_006524365//XM_006524366//XM_006524367//XP_006524428//XP_006524429//XP_006524430
Angptl2	0.106	0	0.071	0	6.02	2.59	0.000283653	0.00330684	1772	low	Angptl2	26360	26360	angiopoietin-like 2	NM_011923//NP_036053//XM_006498051//XP_006498114
Samd14	0.907	0.246	0.056	0.088	4.872	2.285	0.000129298	0.00200361	1773		Samd14	217125	217125	sterile alpha motif domain containing 14	NM_146025//NP_666137//XM_006533010//XM_006533011//XM_006533012//XM_011248936//XP_006533073//XP_006533074//XP_006533075//XP_011247238
B230312A22Rik	2.843	16.38	0.431	5.072	-4.172	-2.061	4.93786e-05	0.00110149	1774		NA	NA	NA	NA	NA
Piwil4	0.152	0.259	0.091	0.011	-8.457	-3.08	0.000640555	0.00577614	1775		Piwil4	330890	330890	piwi-like RNA-mediated gene silencing 4	NM_177905//NP_808573//XM_006510433//XM_011242558//XP_006510496//XP_011240860
Nsmaf	15.573	3.4	2.429	0.52	3.661	1.872	1.46048e-05	0.00056339	1776		Nsmaf	18201	18201	neutral sphingomyelinase (N-SMase) activation associated factor	NM_010945//NP_035075//XM_006537662//XM_006537663//XM_006537664//XM_006537665//XM_011249943//XM_011249944//XP_006537725//XP_006537726//XP_006537727//XP_006537728//XP_011248245//XP_011248246//XR_390314
Mcoln2	0.388	4.291	0.299	0.463	-5.293	-2.404	0.000188077	0.00253415	1777		Mcoln2	68279	68279	mucolipin 2	NM_001005846//NM_026656//NP_001005846//NP_080932//XM_006501969//XM_011240209//XM_011240210//XP_006502032//XP_011238511//XP_011238512//XR_375570
Fam18a	0.023	0.095	0.023	0.022	-14.497	-3.858	0.00123815	0.00899863	1778	low	NA	NA	NA	NA	NA
Mcm3	76.966	17.75	4.878	5.868	4.108	2.038	4.61899e-05	0.00106506	1779		Mcm3	17215	17215	minichromosome maintenance complex component 3	NM_008563//NP_032589
Mei1	0	0.043	0	0.012	-20.168	-4.334	0.00176475	0.011711	1780	low	Mei1	74369	74369	meiotic double-stranded break formation protein 1	NM_001310435//NM_028897//NP_001297364//NP_083173//XM_006521494//XM_006521495//XM_006521496//XM_006521497//XM_006521498//XM_006521499//XM_006521500//XM_006521501//XM_011245752//XM_011245753//XP_006521557//XP_006521558//XP_006521559//XP_006521560//XP_006521561//XP_006521562//XP_006521563//XP_006521564//XP_011244054//XP_011244055
Aldh1a3	3.035	0.172	0.789	0.135	23.185	4.535	0.00194198	0.0125889	1781		Aldh1a3	56847	56847	aldehyde dehydrogenase family 1, subfamily A3	NM_053080//NP_444310
Stc1	2.879	0.109	1.243	0.146	7.9	2.982	0.000576498	0.00535578	1782		Stc1	20855	20855	stanniocalcin 1	NM_009285//NP_033311
Trip13	29.616	8.172	11.309	2.515	3.705	1.89	1.72134e-05	0.000607906	1783		Trip13	69716	69716	thyroid hormone receptor interactor 13	NM_027182//NP_081458//XR_873456
Ppp2r5b	7.282	38.295	0.67	10.086	-4.64	-2.214	0.000104458	0.00174983	1784		Ppp2r5b	225849	225849	protein phosphatase 2, regulatory subunit B', beta	NM_198168//NP_937811
Lyplal1	5.518	1.25	0.149	0.746	5.416	2.437	0.00021401	0.00276543	1785		Lyplal1	226791	226791	lysophospholipase-like 1	NM_146106//NP_666218//XM_011238910//XP_011237212
Pard6g	1.473	0.074	0.27	0.064	22.248	4.476	0.00190008	0.0123757	1786		Pard6g	93737	93737	par-6 family cell polarity regulator gamma	NM_053117//NP_444347//XM_006526527//XP_006526590//XR_386378
Sult2b1	4.91	75.613	2.783	52.258	-7.31	-2.87	0.000497321	0.00484592	1787		Sult2b1	54200	54200	sulfotransferase family, cytosolic, 2B, member 1	NM_017465//NP_059493//XM_006540997//XM_006540998//XM_006540999//XM_006541000//XP_006541060//XP_006541061//XP_006541062//XP_006541063
Mcfd2	29.438	162.516	3.744	68.809	-4.491	-2.167	9.12888e-05	0.0016118	1788		Mcfd2	193813	193813	multiple coagulation factor deficiency 2	NM_139295//NM_176808//NP_647456//NP_789778//XM_006523900//XM_006523901//XM_011246328//XP_006523963//XP_006523964//XP_011244630
1700024F13Rik	0.584	0	0.258	0	7.882	2.979	0.000584004	0.00540615	1789		1700024F13Rik	73270	73270	RIKEN cDNA 1700024F13 gene	NR_045363
Faim2	0.237	0.028	0.119	0.021	6.536	2.708	0.000390357	0.00409952	1790		Faim2	72393	72393	Fas apoptotic inhibitory molecule 2	NM_001038658//NM_028224//NP_001033747//NP_082500//XM_006521449//XP_006521512
Mlx	24.745	106.308	4.544	14.234	-3.505	-1.81	6.57958e-06	0.000374506	1791		Mlx	21428	21428	MAX-like protein X	NM_001159384//NM_001159385//NM_011550//NP_001152856//NP_001152857//NP_035680//XM_006532809//XP_006532872
Tmprss15	0	0.24	0	0.148	-23.359	-4.546	0.00199908	0.0128519	1792		Tmprss15	19146	19146	transmembrane protease, serine 15	NM_008941//NM_178855//NP_032967//NP_849186
Slc6a7	0.499	1.656	0.184	0.259	-4.862	-2.282	0.000141596	0.00212366	1793		Slc6a7	240332	240332	solute carrier family 6 (neurotransmitter transporter, L-proline), member 7	NM_201353//NP_958741//XM_006525929//XM_006525930//XM_006525931//XM_006525932//XM_006525933//XM_006525934//XM_006525935//XM_011246931//XP_006525992//XP_006525993//XP_006525994//XP_006525995//XP_006525996//XP_006525997//XP_006525998//XP_011245233//XR_385992
Neurl1a	2.256	0.116	1.408	0.018	4.98	2.316	0.000155272	0.00223954	1794		Neurl1a	18011	18011	neuralized E3 ubiquitin protein ligase 1A	NM_001163480//NM_021360//NP_001156952//NP_067335
Ccl20	0.497	14.568	0.451	9.121	-12.876	-3.687	0.00115785	0.00860531	1795		Ccl20	20297	20297	chemokine (C-C motif) ligand 20	NM_001159738//NM_016960//NP_001153210//NP_058656//XM_006496447//XM_006496448//XP_006496510//XP_006496511
Lrfn1	0.5	0.017	0.071	0.015	14.12	3.82	0.00127476	0.00919318	1796		Lrfn1	80749	80749	leucine rich repeat and fibronectin type III domain containing 1	NM_001141921//NM_030562//NP_001135393//NP_085039//XM_006540438//XP_006540501
Arfgap3	18.907	66.048	0.558	7.659	-3.63	-1.86	1.63144e-05	0.000593783	1797		Arfgap3	66251	66251	ADP-ribosylation factor GTPase activating protein 3	NM_025445//NP_079721//XM_006521253//XM_006521254//XM_006521255//XP_006521316//XP_006521317//XP_006521318
Krt7	695.834	163.813	130.401	41.745	4.628	2.21	0.000112851	0.00183783	1798		Krt7	110310	110310	keratin 7	NM_033073//NP_149064
Atp1b1	301.443	1036.61	9.012	76.976	-3.53	-1.82	8.78888e-06	0.000429992	1799		Atp1b1	11931	11931	ATPase, Na+/K+ transporting, beta 1 polypeptide	NM_009721//NP_033851
Ly6g6f	0	0.672	0	0.772	-15.546	-3.959	0.00145523	0.0101436	1800		Ly6g6f	433099	433099	lymphocyte antigen 6 complex, locus G6F	NM_001163192//NP_001156664//XM_006524586//XM_006525411//XM_006536654//XM_006537385//XP_006524649//XP_006525474//XP_006536717//XP_006537448
Cbr1	71.984	811.301	55.395	272.812	-5.8	-2.536	0.000292446	0.00337295	1801		Cbr1	12408	12408	carbonyl reductase 1	NM_007620//NP_031646
Prkag2	12.773	57.906	1.272	10.925	-3.98	-1.993	4.09449e-05	0.00098712	1802		Prkag2	108099	108099	protein kinase, AMP-activated, gamma 2 non-catalytic subunit	NM_001170555//NM_001170556//NM_001310480//NM_145401//NP_001164026//NP_001164027//NP_001297409//NP_663376//XM_006535611//XM_006535612//XM_006535613//XM_006535614//XM_011249740//XP_006535674//XP_006535675//XP_006535676//XP_006535677//XP_011248042//XR_389738//XR_880821
Rnf183	0.948	0.119	0.13	0.109	14.245	3.832	0.00133472	0.00951679	1803		Rnf183	76072	76072	ring finger protein 183	NM_153504//NP_705724//XM_006538339//XP_006538402
1810064F22Rik	0.555	0	0.072	0	18.89	4.24	0.00179128	0.0118255	1804		1810064F22Rik	69862	69862	RIKEN cDNA 1810064F22 gene	NM_001033151//NR_027981
Cxcl17	0.191	0	0.121	0	6.706	2.745	0.000450373	0.00453244	1805		Cxcl17	232983	232983	chemokine (C-X-C motif) ligand 17	NM_153576//NP_705804
Vangl2	6.039	0.669	1.204	0.352	6.511	2.703	0.000416394	0.00427702	1806		Vangl2	93840	93840	vang-like 2 (van gogh, Drosophila)	NM_033509//NP_277044//XM_006497051//XM_006497052//XM_006497053//XM_006497054//XM_006497055//XP_006497114//XP_006497115//XP_006497116//XP_006497117//XP_006497118
6720468P15Rik	0	0.125	0	0.091	-17.819	-4.155	0.00170925	0.0114197	1807		6720468P15Rik	78073	78073	RIKEN cDNA 6720468P15 gene	NR_040306//NR_040307
Fbxo21	18.211	2.842	2.795	1.001	4.484	2.165	0.000100739	0.00170854	1808		Fbxo21	231670	231670	F-box protein 21	NM_145564//NP_663539//XM_006530297//XP_006530360
Mcm5	72.12	16.011	5.571	5.602	4.384	2.132	9.08184e-05	0.00160685	1809		Mcm5	17218	17218	minichromosome maintenance complex component 5	NM_001302540//NM_008566//NP_001289469//NP_032592
Nkx2-2	0.171	1.338	0.076	0.338	-5.755	-2.525	0.000292075	0.00337264	1810		Nkx2-2	18088	18088	NK2 homeobox 2	NM_001077632//NM_010919//NP_001071100//NP_035049//XM_006498898//XM_006498899//XM_006498900//XM_011239349//XP_006498961//XP_006498962//XP_006498963//XP_011237651
Parp8	1.259	0.129	0.169	0.048	6.967	2.801	0.000485592	0.00475946	1811		Parp8	52552	52552	poly (ADP-ribose) polymerase family, member 8	NM_001081009//NM_027272//NP_001074478//XM_006517718//XM_006517719//XM_006517720//XM_011244679//XM_011244680//XP_006517781//XP_006517782//XP_006517783//XP_011242981//XP_011242982
Wnt10a	3.279	0.081	0.492	0.14	24.9	4.638	0.00220393	0.0137958	1812		Wnt10a	22409	22409	wingless-type MMTV integration site family, member 10A	NM_009518//NP_033544
Dpf3	0.039	1.025	0.015	0.552	-12.212	-3.61	0.00115332	0.00858425	1813		Dpf3	70127	70127	D4, zinc and double PHD fingers, family 3	NM_001267625//NM_001267626//NM_058212//NP_001254554//NP_001254555//NP_478119
Lrrc50	0.059	1.978	0.102	0.486	-17.567	-4.135	0.00170883	0.0114197	1814		NA	NA	NA	NA	NA
Adamts7	0.369	0.008	0.032	0.014	25.569	4.676	0.00225022	0.0139849	1815		Adamts7	108153	108153	a disintegrin-like and metallopeptidase (reprolysin type) with thrombospondin type 1 motif, 7	NM_001003911//NM_001311115//NP_001003911//NP_001298044//XM_006510758//XM_006510759//XM_006510760//XM_006510761//XM_006510762//XM_006510763//XM_006510764//XP_006510821//XP_006510822//XP_006510823//XP_006510824//XP_006510825//XP_006510826//XP_006510827
Ift81	3.05	0.431	0.098	0.184	6.622	2.727	0.000445923	0.00449914	1816		Ift81	12589	12589	intraflagellar transport 81	NM_009879//NP_034009//XM_006530127//XM_006530128//XM_006530129//XM_011248162//XP_006530190//XP_006530191//XP_006530192//XP_011246464
Ypel2	1.7	10.071	0.128	2.646	-5.573	-2.479	0.000269112	0.00320142	1817		Ypel2	77864	77864	yippee-like 2 (Drosophila)	NM_001005341//NP_001005341//XM_011249316//XM_011251991//XP_011247618//XP_011250293
Fras1	0.042	0.394	0.027	0.206	-11.778	-3.558	0.00113373	0.00848551	1818		Fras1	231470	231470	Fraser extracellular matrix complex subunit 1	NM_175473//NP_780682//XM_006534873//XP_006534936
Cox7a1	4.697	345.651	4.09	355.237	-20.473	-4.356	0.00199219	0.0128253	1819		Cox7a1	12865	12865	cytochrome c oxidase subunit VIIa 1	NM_009944//NP_034074
Cx3cl1	16.774	73.303	2.146	8.205	-3.82	-1.934	2.98176e-05	0.000816731	1820		Cx3cl1	20312	20312	chemokine (C-X3-C motif) ligand 1	NM_009142//NP_033168
Pycr1	3.186	0.389	1.024	0.062	4.871	2.284	0.000158243	0.00226559	1821		Pycr1	209027	209027	pyrroline-5-carboxylate reductase 1	NM_144795//NP_659044//XM_006532735//XM_011248854//XM_011248855//XM_011248856//XP_006532798//XP_011247156//XP_011247157//XP_011247158
Cxcl16	23.616	9.385	3.976	4.366	3.91	1.967	3.78415e-05	0.000937482	1822		Cxcl16	66102	66102	chemokine (C-X-C motif) ligand 16	NM_023158//NP_075647//XM_006533920//XM_006537201//XM_011249172//XM_011251273//XP_006533983//XP_006537264//XP_011247474//XP_011249575
Pask	4.983	0.807	0.541	0.248	5.316	2.41	0.000234804	0.00294445	1823		Pask	269224	269224	PAS domain containing serine/threonine kinase	NM_080850//NP_543126//XM_006529665//XM_006529666//XM_006529667//XP_006529728//XP_006529729//XP_006529730//XR_387173//XR_878323
Apoh	0.022	0.832	0.019	0.239	-21.952	-4.456	0.00209985	0.0133381	1824		Apoh	11818	11818	apolipoprotein H	NM_013475//NP_038503//XM_006532042//XP_006532105
Zfp808	0.968	0.138	0.031	0.046	6.349	2.667	0.00040695	0.00420593	1825		Zfp808	630579	630579	zinc finger protein 80	NM_001039239//NP_001034328//XM_011244546//XP_011242848
Cnga1	0.005	0.32	0.009	0.256	-15.608	-3.964	0.00155125	0.0106287	1826		Cnga1	12788	12788	cyclic nucleotide gated channel alpha 1	NM_007723//NP_031749//XM_006503709//XP_006503772
Irf7	2.342	15.73	0.183	5.426	-5.357	-2.422	0.000244752	0.0030253	1827		Irf7	54123	54123	interferon regulatory factor 7	NM_001252600//NM_001252601//NM_016850//NP_001239529//NP_001239530//NP_058546//XM_006536214//XP_006536277
Rcn2	25.987	5.306	1.719	0.844	4.378	2.13	9.59279e-05	0.00165582	1828		Rcn2	26611	26611	reticulocalbin 2	NM_001278274//NM_011992//NP_001265203//NP_036122
Kif7	0.187	0.006	0.033	0.01	7.207	2.849	0.000556418	0.00523594	1829		Kif7	16576	16576	kinesin family member 7	NM_001291222//NM_010626//NP_001278151//NP_034756//XM_006540664//XM_006540665//XM_006540666//XM_006540667//XM_006540668//XM_006540669//XM_006540670//XP_006540727//XP_006540728//XP_006540729//XP_006540730//XP_006540731//XP_006540732//XP_006540733
Cyp2c39	0	0.068	0	0.052	-9.419	-3.236	0.000878042	0.00715579	1830	low	Cyp2c39	13098	13098	cytochrome P450, family 2, subfamily c, polypeptide 39	NM_010003//NP_034133
Scube1	0.913	0.003	0.675	0.006	18.556	4.214	0.00184334	0.0120735	1831		Scube1	64706	64706	signal peptide, CUB domain, EGF-like 1	NM_001271472//NM_001271473//NM_022723//NP_001258401//NP_001258402//NP_073560//XM_006521242//XM_006521243//XM_011245707//XP_006521305//XP_006521306//XP_011244009//XR_875309
Capsl	0.946	0.076	0.107	0.08	16.293	4.026	0.00166412	0.0112047	1832		Capsl	75568	75568	calcyphosine-like	NM_029341//NP_083617//XM_006520185//XM_006520186//XP_006520248//XP_006520249
Kank4	0.059	0	0.017	0	7.203	2.849	0.000557286	0.00523777	1833	low	Kank4	242553	242553	KN motif and ankyrin repeat domains 4	NM_172872//NP_766460//XM_011240522//XM_011240523//XP_011238824//XP_011238825//XR_867859
1500010J02Rik	15.163	4.25	0.929	1.067	3.614	1.853	1.66132e-05	0.000595548	1834		NA	NA	NA	NA	NA
Hsd17b2	2.281	35.667	3.702	5.153	-5.407	-2.435	0.000255383	0.00310647	1835		Hsd17b2	15486	15486	hydroxysteroid (17-beta) dehydrogenase 2	NM_008290//NP_032316//XM_006530703//XP_006530766
Id3	39.682	6.685	14.145	5.077	5.579	2.48	0.000282979	0.00330359	1836		Id3	15903	15903	inhibitor of DNA binding 3	NM_008321//NP_032347
Cdca7	118.222	18.538	2.374	1.384	5.254	2.393	0.000230759	0.00290936	1837		Cdca7	66953	66953	cell division cycle associated 7	NM_025866//NP_080142//XM_006500053//XP_006500116
Msh2	37.683	9.577	3.003	0.764	3.758	1.91	2.83262e-05	0.000791675	1838		Msh2	17685	17685	mutS homolog 2	NM_008628//NP_032654
Fmo1	0.108	4.295	0.1	0.484	-23.246	-4.539	0.00222347	0.0138667	1839		Fmo1	14261	14261	flavin containing monooxygenase 1	NM_010231//NP_034361//XM_006496662//XM_006496663//XP_006496725//XP_006496726
Parp14	3.86	11.932	0.698	2.068	-3.883	-1.957	3.95045e-05	0.000965358	1840		Parp14	547253	547253	poly (ADP-ribose) polymerase family, member 14	NM_001039530//NP_001034619//XM_006522392//XM_006522393//XM_006522394//XP_006522455//XP_006522456//XP_006522457
Siva1	44.683	5.792	9.9	3.112	8.206	3.037	0.000727493	0.00628099	1841		Siva1	30954	30954	SIVA1, apoptosis-inducing factor	NM_001161737//NM_013929//NP_001155209//NP_038957
Adam12	0.085	0	0.059	0	7.04	2.816	0.000537925	0.00511509	1842	low	Adam12	11489	11489	a disintegrin and metallopeptidase domain 12 (meltrin alpha)	NM_007400//NP_031426//XM_006507208//XP_006507271
Abr	7.974	47.629	0.692	15.146	-5.065	-2.341	0.000199352	0.00263885	1843		Abr	109934	109934	active BCR-related gene	NM_001291186//NM_198018//NM_198894//NM_198895//NP_001278115//NP_932135//NP_942597//NP_942598//XM_006531982//XM_006531984//XP_006532045//XP_006532047
P2ry4	0	0.07	0	0.046	-14.9	-3.897	0.0015164	0.0104514	1844	low	P2ry4	57385	57385	pyrimidinergic receptor P2Y, G-protein coupled, 4	NM_020621//NP_065646//XM_006528175//XM_006528176//XM_006528177//XM_006528178//XP_006528238//XP_006528239//XP_006528240//XP_006528241
[truncated: 21,493 more rows]
