# Supplementary material for: Loss of adenomatous polyposis coli function renders intestinal epithelial cells resistant to the cytokine IL-22
Source: PLoS Biol. 2019 Nov 26;17(11):e3000540. doi: 10.1371/journal.pbio.3000540 (PMC6903767; doi:10.1371/journal.pbio.3000540)
Supplement: S1 Data — (XLSX) [file pbio.3000540.s010.xlsx]

## Sheet: Fig 1B
	-Log10 (P value)
	Upregulated	Downregulated
Defense response	10.8539
Response to stress	10.4948
Positive regulation of biological processes	10.3468
Immune response	10.2924
Intracellular signal transduction	9.55284
Positive regulation of cellulalar process	9.45593
Regulation of response to stim	8.58503
Inflammatory response	8.3279
Positive regulation of cell communication	8.11351
Phosphorylation	8.00877
immune system process	7.96
response to external stimulus	7.92
single-organism cellular process	7.82
response to cytokine	7.66
positive regulation of signaling	7.54
single-organism process		5.33442
regulation of Rho protein signal transduction		4.50307
cell cycle G1/S phase transition		4.4318
anatomical structure morphogenesis		4.33536
single-organism cellular process		4.13727
G1/S transition of mitotic cell cycle		3.98716
transmembrane transport		3.92082
multicellular organism development		3.8729
lipid metabolic process		3.7122
cellular response to external stimulus		3.70996

## Sheet: Fig 2A
	log2 (Fold change)
	WT	ApcMin/Min
Reg3g	6.122	3.243
Steap4	7.822	3.03
Pdc	0	2.977
Socs3	4.068	2.49
Gda	1.271	2.236
Chst4	1.385	1.989
Fut2	3.164	1.599
Lgmn	2.056	1.165
Jak3	2.108	1.092
Plscr1	1.297	1.087
Il4ra	1.68	1.048

## Sheet: Fig 2B
	2^ΔCt (Gene/Tbp)
Gene	WT	WT+IL22	ApcMin/Min	ApcMin/Min+IL22
Saa1/2	0.00137	0.07706	0	0.00332
	0.00017	0.05192	9e-05	0.00019
	0.00023	0.01267	0.00077	0.00057
	0.00024	0.01318	0.00094	0.00048
	0.00049	0.01582	0.00022	0.00026
Saa3	0.00705	0.07324	0.10359	0.13912
	0.03684	0.10487	0.01635	0.01001
	0.02077	0.10103	0.03189	0.05274
	0.04006	0.09293	0.02775	0.03088
	0.02584	0.09924	0.01491	0.03657
Ptk6	0.04768	1.75047	4e-05	0.00977
	0.10583	3.78446	0.00105	0.00197
	0.11847	4.25561	0.05922	0.00718
Lcn2	0.00059	0.04161	0.00737	0.01158
	0.00716	0.09886	0.00135	0.00678
	0.00734	0.2109	0.01128	0.03354
	0.01828	0.28091	0.00687	0.01728
	0.00761	0.2057	0.00177	0.00812
Lrg1	0.00242	0.16947	0.00476	0.04241
	0.00579	0.3925	0.00887	0.04574
	0.01816	0.11756	0.16542	0.10301
Fut2	0.00883	0.0865	0.27299	1.25852
	0.00698	0.06666	0.32295	0.97593
	0.00449	0.04175	0.34178	0.95857
Il33	0.02043	0.23798	0.96917	0.53589
	0.00946	0.16587	0.45511	0.53604
	0.02516	0.08815	1.80688	1.47018
Tifa	0.49361	4.24189	4.18991	4.60658
	0.55892	6.81767	2.54784	5.12692
	0.24151	5.57505	2.30589	5.98831
Nos2	0.0086	0.05315	0.00868	0.04441
	0.02472	0.17334	0.00092	0.00095
	0.02587	0.1962	0.02021	0.06024
Duox2	0.05728	0.2263	0.00826	0.02801
	0.11149	0.78034	0.02258	0.01894
	0.0732	0.73274	0.01112	0.03782
	0.08451	0.72778	0.02584	0.04197
	0.04557	0.55265	0.01936	0.03318

## Sheet: Fig 2C
	2^ΔCt (Gene/Tbp)
Gene	WT	WT+IL22 3hr	WT+IL22 6hr	WT+IL22 24hr	ApcMin/Min	ApcMin/Min+IL22 3hr	ApcMin/Min+IL22 6hr	ApcMin/Min+IL22 24hr
Reg3g	14.435	633.143	1316.34	4155.38	2.38306	11.1468	17.1703	31.5437
	4.84028	666.678	1483.56	2693.9	1.81059	17.5929	33.5096	140.497
	9.60889	578.858	1290.32	4086.72	15.2725	8.14785	47.2255	69.0928
Socs3	0.86534	9.74332	5.18903	3.88247	0.22801	0.57564	0.70535	0.64346
	0.36178	6.75193	4.84571	4.07764	0.108	0.83527	1.09697	1.19836
	0.65207	8.43017	7.10217	7.92984	0.30515	0.179	1.01954	0.89671

## Sheet: Fig 3B
	WT	WT+IL22	ApcMin/Min	ApcMin/Min+IL22 3hr
pSTAT3/STAT3	0	0.674242	0.034583	0.380882
	0	4.16168	0.481481	1.17886
	0	0.989011	0.325191	0.644445
	0	5.89286	0.314607	2.40559
	0.000208553	2.08784	0.114019	1.14647
	0.010283	1.72897	0.155932	1.06838
	0	1.85729	0.17513	0.737143
	0.00574495	1.02913	0.075691	0.577273
pSTAT3/STAT3	0	1	0.051292	0.564904
(Relative to WT+IL22)	0	1	0.115694	0.283266
	0	1	0.328804	0.651605
	0	1	0.053388	0.408222
	0.0001	1	0.054611	0.549116
	0.005947	1	0.090188	0.617926
	0	1	0.094293	0.396891
	0.005582	1	0.073548	0.560935

## Sheet: Fig 3C
	WT	WT+IL22 0.4	WT+IL22 2.0	WT+IL22 10.0	WT+IL22 50.0	ApcMin/Min	ApcMin/Min+IL22 0.4	ApcMin/Min+IL22 2.0	ApcMin/Min+IL22 10	ApcMin/Min+IL22 50	(IL22, ng/ml)
pSTAT3/STAT3	0.005947	0.251389	0.558084	1	1.28847	0.090188	0.178384	0.374875	0.617926	0.79298
(Relative to WT+IL22 10.0)	0	0.431849	0.760446	1	1.04991	0.163951	0.24411	0.212468	0.396891	0.617857
	0.005582	0.275979	0.667108	1	1.14761	0.073549	0.107314	0.255277	0.560935	0.67424

## Sheet: Fig 3D
	WT 0 hr	WT+IL22 0.5 hr	WT+IL22 1.5hr	WT+IL22 3hr	ApcMin/Min 0hr	ApcMin/Min+IL22 0.5hr	ApcMin/Min+IL22 1.5hr	ApcMin/Min+IL22 3hr
pSTAT3/STAT3	0.0001	1	0.547798	0.282706	0.054611	0.549116	0.393555	0.329779
(Relative to WT+IL22 0.5hr)	0	1	0.611177	0.397539	0.163951	0.396891	0.567188	0.409666
	0.005582	1	0.853738	0.430554	0.073549	0.560935	0.358449	0.280359

## Sheet: Fig 4A
	WT	WT+IL22	WT+ hype rIL6	ApcMin/Min	ApcMin/Min+IL22	ApcMin/Min+hyper IL6
pSTAT3/STAT3	0.019905	1	1.68832	0.103682	0.610933	1.30282
(Relative to WT+IL22)	0	1	0.756122	0.065897	0.381179	1.06784
	0.00869	1	0.650988	0.06375	0.503777	0.691383
	0.00692375	1	0.521763	0.0386643	0.420457	0.709345

## Sheet: Fig 4B
	WT	WT+IL22	WT+ IFNa	ApcMin/Min	ApcMin/Min+IL22	ApcMin/Min+IFNa
pSTAT1/STAT1	0.303947	0.737533	5.05882	0.058364	0.381034	5.26806
	0.292035	0.576271	3.01739	0.159195	0.222439	5.33793
	0.346352	0.932886	3.92086	0.340143	0.72541	9.10448

## Sheet: Fig 4C
	2^ΔCt (Gene/Tbp)				2^ΔCt (Gene/Tbp)
	WT	ApcMin/Min polyps			WT	ApcMin/Min
IL22R	2.17707	1.04529		IL22R	0.8307	0.21772
In vivo	2.28309	1.72568		Organoids	1.43714	0.28298
	2.13047	1.63113			2.21516	0.34782
	3.14218	1.98544			1.29469	0.24803
					0.5715	0.25391
					0.86402	0.34557

[truncated: 18 more sheets: Fig 4D, Fig 5A, Fig 5B, Fig 5C, Fig 5E, Fig 6B, Fig 6D, Fig 7A, Fig 7B, Fig 7C, S1E Fig, S2B Fig, S2C Fig, S3A Fig, S3B Fig, S3C Fig, S3D Fig, S4A Fig]
